# Supplementary material for: Effects of two different emotion-inducing methods on the emotional memory of non-clinically depressed individuals
Source: PLoS One. 2021 May 28;16(5):e0249863. doi: 10.1371/journal.pone.0249863 (PMC8162709; doi:10.1371/journal.pone.0249863)
Supplement: S1 Data — (ZIP) [file pone.0249863.s001.zip]

Archive with 365 entries (240 files):
- data/
- data/experiment1-depression/
- data/experiment1-depression/face13/
- data/experiment1-depression/face13/b-study.log
- data/experiment1-depression/face13/b-test.log
- data/experiment1-depression/face23/
- data/experiment1-depression/face23/b-study.log
- data/experiment1-depression/face23/b-test.log
- data/experiment1-depression/face25/
- data/experiment1-depression/face25/b-study.log
- data/experiment1-depression/face25/b-test.log
- data/experiment1-depression/face27/
- data/experiment1-depression/face27/b-study.log
- data/experiment1-depression/face27/b-test.log
- data/experiment1-depression/face3/
- data/experiment1-depression/face3/b-study.log
- data/experiment1-depression/face3/b-test.log
- data/experiment1-depression/face32/
- data/experiment1-depression/face32/b-study.log
- data/experiment1-depression/face32/b-test.log
- data/experiment1-depression/face38/
- data/experiment1-depression/face38/b-study.log
- data/experiment1-depression/face38/b-test.log
- data/experiment1-depression/face39/
- data/experiment1-depression/face39/b-study.log
- data/experiment1-depression/face39/b-test.log
- data/experiment1-depression/face4/
- data/experiment1-depression/face4/b-study.log
- data/experiment1-depression/face4/b-test.log
- data/experiment1-depression/face41/
- data/experiment1-depression/face41/b-study.log
- data/experiment1-depression/face41/b-test.log
- data/experiment1-depression/face42/
- data/experiment1-depression/face42/b-study.log
- data/experiment1-depression/face42/b-test.log
- data/experiment1-depression/face43/
- data/experiment1-depression/face43/b-study.log
- data/experiment1-depression/face43/b-test.log
- data/experiment1-depression/face46/
- data/experiment1-depression/face46/b-study.log
- data/experiment1-depression/face46/b-test.log
- data/experiment1-depression/face49/
- data/experiment1-depression/face49/b-study.log
- data/experiment1-depression/face49/b-test.log
- data/experiment1-depression/face5/
- data/experiment1-depression/face5/b-study.log
- data/experiment1-depression/face5/b-test.log
- data/experiment1-depression/face57/
- data/experiment1-depression/face57/b-study.log
- data/experiment1-depression/face57/b-test.log
- data/experiment1-depression/face6/
- data/experiment1-depression/face6/b-study.log
- data/experiment1-depression/face6/b-test.log
- data/experiment1-depression/face60/
- data/experiment1-depression/face60/b-study.log
- data/experiment1-depression/face60/b-test.log
- data/experiment1-depression/face62/
- data/experiment1-depression/face62/b-study.log
- data/experiment1-depression/face62/b-test.log
- data/experiment1-depression/face66/
- data/experiment1-depression/face66/b-study.log
- data/experiment1-depression/face66/b-test.log
- data/experiment1-depression/face82/
- data/experiment1-depression/face82/b-study.log
- data/experiment1-depression/face82/b-test.log
- data/experiment1-depression/face83/
- data/experiment1-depression/face83/b-study.log
- data/experiment1-depression/face83/b-test.log
- data/experiment1-depression/face84/
- data/experiment1-depression/face84/b-study.log
- data/experiment1-depression/face84/b-test.log
- data/experiment1-depression/face89/
- data/experiment1-depression/face89/b-study.log
- data/experiment1-depression/face89/b-test.log
- data/experiment1-depression/face9/
- data/experiment1-depression/face9/12.log
- data/experiment1-depression/face9/2.log
- data/experiment1-depression/face90/
- data/experiment1-depression/face90/b-study.log
- data/experiment1-depression/face90/b-test.log
- data/experiment1-depression/face91/
- data/experiment1-depression/face91/b-study.log
- data/experiment1-depression/face91/b-test.log
- data/experiment1-depression/face92/
- data/experiment1-depression/face92/b-study.log
- data/experiment1-depression/face92/b-test.log
- data/experiment1-depression/face93/
- data/experiment1-depression/face93/b-study.log
- data/experiment1-depression/face93/b-test.log
- data/experiment1-depression/face94/
- data/experiment1-depression/face94/b-study.log
- data/experiment1-depression/face94/b-test.log
- data/experiment1-healthy/
- data/experiment1-healthy/face1/
- data/experiment1-healthy/face1/b-study.log
- data/experiment1-healthy/face1/b-test.log
- data/experiment1-healthy/face14/
- data/experiment1-healthy/face14/b-study.log
- data/experiment1-healthy/face14/b-test.log
- data/experiment1-healthy/face15/
- data/experiment1-healthy/face15/b-study.log
- data/experiment1-healthy/face15/b-test.log
- data/experiment1-healthy/face16/
- data/experiment1-healthy/face16/b-study.log
- data/experiment1-healthy/face16/b-test.log
- data/experiment1-healthy/face17/
- data/experiment1-healthy/face17/b-study.log
- data/experiment1-healthy/face17/b-test.log
- data/experiment1-healthy/face19/
- data/experiment1-healthy/face19/b-study.log
- data/experiment1-healthy/face19/b-test.log
- data/experiment1-healthy/face20/
- data/experiment1-healthy/face20/b-study.log
- data/experiment1-healthy/face20/b-test.log
- data/experiment1-healthy/face21/
- data/experiment1-healthy/face21/b-study.log
- data/experiment1-healthy/face21/b-test.log
- data/experiment1-healthy/face22/
- data/experiment1-healthy/face22/b-study.log
- data/experiment1-healthy/face22/b-test.log
- data/experiment1-healthy/face26/
- data/experiment1-healthy/face26/b-study.log
- data/experiment1-healthy/face26/b-test.log
- data/experiment1-healthy/face30/
- data/experiment1-healthy/face30/b-study.log
- data/experiment1-healthy/face30/b-test.log
- data/experiment1-healthy/face33/
- data/experiment1-healthy/face33/b-study.log
- data/experiment1-healthy/face33/b-test.log
- data/experiment1-healthy/face36/
- data/experiment1-healthy/face36/b-study.log
- data/experiment1-healthy/face36/b-test.log
- data/experiment1-healthy/face37/
- data/experiment1-healthy/face37/b-study.log
- data/experiment1-healthy/face37/b-test.log
- data/experiment1-healthy/face48/
- data/experiment1-healthy/face48/b-study.log
- data/experiment1-healthy/face48/b-test.log
- data/experiment1-healthy/face50/
- data/experiment1-healthy/face50/b-study.log
- data/experiment1-healthy/face50/b-test.log
- data/experiment1-healthy/face53/
- data/experiment1-healthy/face53/b-study.log
- data/experiment1-healthy/face53/b-test.log
- data/experiment1-healthy/face55/
- data/experiment1-healthy/face55/b-study.log
- data/experiment1-healthy/face55/b-test.log
- data/experiment1-healthy/face58/
- data/experiment1-healthy/face58/b-study.log
- data/experiment1-healthy/face58/b-test.log
- data/experiment1-healthy/face59/
- data/experiment1-healthy/face59/b-study.log
- data/experiment1-healthy/face59/b-test.log
- data/experiment1-healthy/face67/
- data/experiment1-healthy/face67/b-study.log
- data/experiment1-healthy/face67/b-test.log
- data/experiment1-healthy/face69/
- data/experiment1-healthy/face69/b-study.log
- data/experiment1-healthy/face69/b-test.log
- data/experiment1-healthy/face7/
- data/experiment1-healthy/face7/b-study.log
- data/experiment1-healthy/face7/b-test.log
- data/experiment1-healthy/face73/
- data/experiment1-healthy/face73/b-study.log
- data/experiment1-healthy/face73/b-test.log
- data/experiment1-healthy/face74/
- data/experiment1-healthy/face74/b-study.log
- data/experiment1-healthy/face74/b-test.log
- data/experiment1-healthy/face75/
- data/experiment1-healthy/face75/b-study.log
- data/experiment1-healthy/face75/b-test.log
- data/experiment1-healthy/face77/
- data/experiment1-healthy/face77/b-study.log
- data/experiment1-healthy/face77/b-test.log
- data/experiment1-healthy/face79/
- data/experiment1-healthy/face79/b-study.log
- data/experiment1-healthy/face79/b-test.log
- data/experiment1-healthy/face8/
- data/experiment1-healthy/face8/1.log
- data/experiment1-healthy/face8/11.log
- data/experiment1-healthy/face88/
- data/experiment1-healthy/face88/b-study.log
- data/experiment1-healthy/face88/b-test.log
- data/experiment2-depression/
- data/experiment2-depression/sub1/
- data/experiment2-depression/sub1/b-study.log
- data/experiment2-depression/sub1/b-test.log
- data/experiment2-depression/sub16/
- data/experiment2-depression/sub16/b-study.log
- data/experiment2-depression/sub16/b-test.log
- data/experiment2-depression/sub20/
- data/experiment2-depression/sub20/b-study.log
- data/experiment2-depression/sub20/b-test.log
- data/experiment2-depression/sub22/
- data/experiment2-depression/sub22/b-study.log
- data/experiment2-depression/sub22/b-test.log
- data/experiment2-depression/sub23/
- data/experiment2-depression/sub23/b-study.log
- data/experiment2-depression/sub23/b-test.log
- data/experiment2-depression/sub25/
- data/experiment2-depression/sub25/b-study.log
- data/experiment2-depression/sub25/b-test.log
- data/experiment2-depression/sub36/
- data/experiment2-depression/sub36/b-study.log
- data/experiment2-depression/sub36/b-test.log
- data/experiment2-depression/sub40/
- data/experiment2-depression/sub40/b-study.log
- data/experiment2-depression/sub40/b-test.log
- data/experiment2-depression/sub41/
- data/experiment2-depression/sub41/b-study.log
- data/experiment2-depression/sub41/b-test.log
- data/experiment2-depression/sub42/
- data/experiment2-depression/sub42/b-study.log
- data/experiment2-depression/sub42/b-test.log
- data/experiment2-depression/sub44/
- data/experiment2-depression/sub44/b-study.log
- data/experiment2-depression/sub44/b-test.log
- data/experiment2-depression/sub45/
- data/experiment2-depression/sub45/b-study.log
- data/experiment2-depression/sub45/b-test.log
- data/experiment2-depression/sub50/
- data/experiment2-depression/sub50/b-study.log
- data/experiment2-depression/sub50/b-test.log
- data/experiment2-depression/sub51/
- data/experiment2-depression/sub51/b-study.log
- data/experiment2-depression/sub51/b-test.log
- data/experiment2-depression/sub53/
- data/experiment2-depression/sub53/b-study.log
- data/experiment2-depression/sub53/b-test.log
- data/experiment2-depression/sub54/
- data/experiment2-depression/sub54/b-study.log
- data/experiment2-depression/sub54/b-test.log
- data/experiment2-depression/sub56/
- data/experiment2-depression/sub56/b-study.log
- data/experiment2-depression/sub56/b-test.log
- data/experiment2-depression/sub57/
- data/experiment2-depression/sub57/b-study.log
- data/experiment2-depression/sub57/b-test.log
- data/experiment2-depression/sub60/
- data/experiment2-depression/sub60/b-study.log
- data/experiment2-depression/sub60/b-test.log
- data/experiment2-depression/sub61/
- data/experiment2-depression/sub61/b-study.log
- data/experiment2-depression/sub61/b-test.log
- data/experiment2-depression/sub63/
- data/experiment2-depression/sub63/b-study.log
- data/experiment2-depression/sub63/b-test.log
- data/experiment2-depression/sub64/
- data/experiment2-depression/sub64/b-study.log
- data/experiment2-depression/sub64/b-test.log
- data/experiment2-depression/sub65/
- data/experiment2-depression/sub65/b-study.log
- data/experiment2-depression/sub65/b-test.log
- data/experiment2-depression/sub69/
- data/experiment2-depression/sub69/b-study.log
- data/experiment2-depression/sub69/b-test.log
- data/experiment2-depression/sub71/
- data/experiment2-depression/sub71/b-study.log
- data/experiment2-depression/sub71/b-test.log
- data/experiment2-depression/sub73/
- data/experiment2-depression/sub73/b-study.log
- data/experiment2-depression/sub73/b-test.log
- data/experiment2-depression/sub74/
- data/experiment2-depression/sub74/b-study.log
- data/experiment2-depression/sub74/b-test.log
- data/experiment2-depression/sub77/
- data/experiment2-depression/sub77/b-study.log
- data/experiment2-depression/sub77/b-test.log
- data/experiment2-depression/sub79/
- data/experiment2-depression/sub79/b-study.log
- data/experiment2-depression/sub79/b-test.log
- data/experiment2-depression/sub80/
- data/experiment2-depression/sub80/b-study.log
- data/experiment2-depression/sub80/b-test.log
- data/experiment2-healthy/
- data/experiment2-healthy/sub11/
- data/experiment2-healthy/sub11/b-study.log
- data/experiment2-healthy/sub11/b-test.log
- data/experiment2-healthy/sub14x/
- data/experiment2-healthy/sub14x/b-study.log
- data/experiment2-healthy/sub14x/b-test.log
- data/experiment2-healthy/sub15x/
- data/experiment2-healthy/sub15x/b-study.log
- data/experiment2-healthy/sub15x/b-test.log
- data/experiment2-healthy/sub18/
- data/experiment2-healthy/sub18/b-study.log
- data/experiment2-healthy/sub18/b-test.log
- data/experiment2-healthy/sub19/
- data/experiment2-healthy/sub19/b-study.log
- data/experiment2-healthy/sub19/b-test.log
- data/experiment2-healthy/sub2/
- data/experiment2-healthy/sub2/b-study.log
- data/experiment2-healthy/sub2/b-test.log
- data/experiment2-healthy/sub21/
- data/experiment2-healthy/sub21/b-study.log
- data/experiment2-healthy/sub21/b-test.log
- data/experiment2-healthy/sub24/
- data/experiment2-healthy/sub24/b-study.log
- data/experiment2-healthy/sub24/b-test.log
- data/experiment2-healthy/sub26/
[truncated: 65 more entries]
