# Supplementary material for: Effects of two different emotion-inducing methods on the emotional memory of non-clinically depressed individuals
Source: PLoS One. 2021 May 28;16(5):e0249863. doi: 10.1371/journal.pone.0249863 (PMC8162709; doi:10.1371/journal.pone.0249863)
Supplement: S1 Data — (ZIP) [file pone.0249863.s001.zip › data/experiment1-depression/face13/b-study.log]

Scenario - For expli1
Logfile written - 2018/12/26 14:15:33

Trial	Event Type	Code	Time	TTime	Uncertainty	Duration	Uncertainty	ReqTime	ReqDur

1	Response	2	527509	527509	2
4	Picture	t001	558212	0	318	16000	673	0	16000
5	Response	2	595420	20852	1
8	Picture	t003	620642	0	336	16000	636	0	16000
9	Response	2	639006	2063	1
12	Picture	t004	662523	0	301	16000	655	0	16000
13	Response	2	693604	14726	1
16	Picture	t002	715767	0	343	16000	645	0	16000
17	Response	2	735163	3095	2
20	Picture	t005	759315	0	309	16000	647	0	16000
21	Response	1	776542	889	1
24	Picture	t006	799717	0	354	16000	655	0	16000
25	Response	2	820535	4517	1
29	Response	2	894727	39449	2
31	Picture	c002	905030	0	334	16000	637	0	16000
32	Response	1	921878	545	1
35	Picture	a115	946840	0	306	16000	656	0	16000
36	Response	1	965114	1925	1
39	Picture	f103	987906	0	332	16000	632	0	16000
40	Response	1	1006630	2424	2
43	Picture	a105	1028929	0	311	16000	654	0	16000
44	Response	2	1050995	5724	1
47	Picture	a103	1074728	0	332	16000	633	0	16000
48	Response	2	1096600	5571	2
51	Picture	a111	1118613	0	303	16000	623	0	16000
52	Response	2	1138348	3416	2
55	Picture	a113	1162730	0	429	16000	730	0	16000
55	Response	2	1178136	15406	1
56	Response	2	1190196	11164	1
59	Picture	c101	1212745	0	314	16000	643	0	16000
60	Response	1	1232072	2999	2
63	Picture	f002	1255996	0	336	16000	638	0	16000
64	Response	2	1276144	3846	2
67	Picture	f115	1299203	0	319	16000	640	0	16000
67	Response	1	1314419	15216	1
68	Response	1	1322901	7067	1
71	Picture	a012	1345800	0	339	16000	643	0	16000
72	Response	2	1374950	12846	1
75	Picture	c105	1398562	0	302	16000	622	0	16000
76	Response	2	1423105	8223	1
79	Picture	c004	1448394	0	340	16000	643	0	16000
80	Response	2	1474426	9729	1
83	Picture	c115	1496861	0	311	16000	634	0	16000
84	Response	2	1520242	7059	2
87	Picture	c113	1545141	0	330	16000	632	0	16000
88	Response	1	1566944	5501	1
91	Picture	a004	1589858	0	309	16000	629	0	16000
92	Response	2	1614408	8231	1
95	Picture	a014	1637747	0	352	16000	655	0	16000
96	Response	1	1659197	5146	1
99	Picture	f105	1681542	0	303	16000	625	0	16000
100	Response	1	1702374	4511	2
103	Picture	f004	1727841	0	332	16000	633	0	16000
104	Response	1	1747127	2985	1
107	Picture	a101	1770196	0	309	16000	630	0	16000
108	Response	1	1786998	482	1
111	Picture	a002	1809780	0	334	16000	634	0	16000
112	Response	1	1830965	4885	1
115	Picture	c014	1854971	0	313	16000	652	0	16000
116	Response	1	1876849	5539	2
119	Picture	c103	1898482	0	403	16000	705	0	16000
120	Response	2	1922600	7816	2
123	Picture	f111	1947239	0	312	16000	648	0	16000
124	Response	1	1974592	11017	2
127	Picture	c012	1996833	0	328	16000	628	0	16000
128	Response	2	2019797	6664	2
131	Picture	f014	2043604	0	308	16000	684	0	16000
132	Response	2	2065514	5533	2
135	Picture	f113	2089378	0	332	16000	633	0	16000
135	Response	1	2104992	15614	1
136	Response	1	2112286	6607	2
139	Picture	c111	2137648	0	319	16000	639	0	16000
140	Response	1	2160365	6398	2
143	Picture	f012	2183845	0	324	16000	625	0	16000
144	Response	2	2206413	6266	2
147	Picture	f101	2228117	0	306	16000	685	0	16000
148	Response	2	2251825	7328	2
153	Response	2	2403355	18538	1
155	Picture	c010	2413977	0	307	16000	635	0	16000
156	Response	2	2436188	5884	2
159	Picture	a107	2460393	0	405	16000	704	0	16000
160	Response	1	2483053	6361	2
163	Picture	f016	2507126	0	305	16000	637	0	16000
164	Response	1	2532108	8650	1
167	Picture	c109	2555528	0	333	16000	635	0	16000
168	Response	2	2585539	13709	2
171	Picture	f117	2609681	0	2	16000	340	0	16000
172	Response	2	2633084	7064	2
175	Picture	f107	2655789	0	347	16000	650	0	16000
176	Response	1	2679060	6968	2
179	Picture	c018	2703532	0	308	16000	658	0	16000
180	Response	1	2725990	6108	2
183	Picture	f109	2751430	0	407	16000	701	0	16000
184	Response	2	2775698	7974	2
187	Picture	f006	2800165	0	317	16000	667	0	16000
188	Response	1	2823097	6582	1
191	Picture	f020	2848672	0	330	16000	631	0	16000
192	Response	1	2883303	18329	2
195	Picture	c006	2907804	0	306	16000	630	0	16000
196	Response	1	2935201	11073	1
199	Picture	c119	2957689	0	321	16000	626	0	16000
199	Response	1	2973688	15999	307
200	Response	1	2981424	7428	2
203	Picture	a008	3003865	0	310	16000	672	0	16000
204	Response	1	3034819	14593	2
207	Picture	c008	3057249	0	416	16000	718	0	16000
208	Response	1	3086368	12817	1
211	Picture	a016	3109769	0	312	16000	641	0	16000
211	Response	1	3125769	16000	331
212	Response	1	3131512	5411	1
215	Picture	c117	3153758	0	1	16000	302	0	16000
216	Response	2	3178920	8860	1
219	Picture	a109	3203551	0	317	16000	634	0	16000
220	Response	2	3232060	12193	1
223	Picture	f010	3255491	0	328	16000	629	0	16000
224	Response	2	3295476	23684	1
227	Picture	c010	3319396	0	315	16000	647	0	16000
228	Response	2	3350946	15218	1
231	Picture	f018	3376166	0	332	16000	634	0	16000
232	Response	1	3413409	20940	1
235	Picture	f119	3438964	0	2	16000	325	0	16000
236	Response	1	3461550	6264	1
239	Picture	a020	3487020	0	335	16000	631	0	16000
240	Response	1	3507922	4606	2
243	Picture	c107	3532958	0	314	16000	639	0	16000
244	Response	1	3557558	8275	1
247	Picture	a117	3582643	0	334	16000	635	0	16000
248	Response	1	3610095	11150	1
251	Picture	f008	3631838	0	314	16000	639	0	16000
252	Response	1	3654992	6829	1
255	Picture	a006	3676990	0	329	16000	630	0	16000
256	Response	2	3699073	5782	2
259	Picture	a010	3721173	0	305	16000	634	0	16000
260	Response	2	3744427	6924	2
263	Picture	a119	3768578	0	393	16000	692	0	16000
264	Response	1	3787471	2593	1
267	Picture	a018	3810155	0	314	16000	639	0	16000
268	Response	2	3831844	5365	1
271	Picture	c016	3855516	0	367	16000	669	0	16000
272	Response	1	3876714	4895	1
