# Supplementary material for: Effects of two different emotion-inducing methods on the emotional memory of non-clinically depressed individuals
Source: PLoS One. 2021 May 28;16(5):e0249863. doi: 10.1371/journal.pone.0249863 (PMC8162709; doi:10.1371/journal.pone.0249863)
Supplement: S1 Data — (ZIP) [file pone.0249863.s001.zip › data/experiment1-depression/face13/b-test.log]

Scenario - For expli1
Logfile written - 2018/12/26 14:36:06

Trial	Event Type	Code	Time	TTime	Uncertainty	Duration	Uncertainty	ReqTime	ReqDur

1	Response	2	123989	123989	1
4	Picture	t002	154654	0	310	17957	636	0	next
4	Response	1	172610	17956	2
4A	Response	3	218128	45517	2
6	Picture	t003	230613	0	314	15285	635	0	next
6	Response	2	245897	15284	1
8	Picture	t004	264438	0	352	20755	652	0	next
8	Response	1	285192	20754	1
8A	Response	5	303709	18516	2
10	Picture	t008	316085	0	336	11415	638	0	next
10	Response	2	327499	11414	1
12	Picture	t001	346671	0	305	44825	647	0	next
12	Response	1	391495	44824	2
12A	Response	4	400799	9303	2
14	Picture	t009	413508	0	320	29892	648	0	next
14	Response	2	443399	29891	2
16	Picture	t007	461789	0	347	83524	652	0	next
16	Response	1	545312	83523	2
16A	Response	4	570940	25627	2
18	Picture	t005	584065	0	421	21255	721	0	next
18	Response	2	605319	21254	2
20	Picture	t006	622397	0	304	27747	626	0	next
20	Response	2	650144	27747	1
22	Picture	t012	669625	0	347	41643	644	0	next
22	Response	2	711267	41642	1
24	Picture	t011	731097	0	310	32389	646	0	next
24	Response	2	763485	32388	1
26	Picture	t010	780805	0	336	11610	634	0	next
26	Response	1	792414	11609	1
26A	Response	5	831098	38683	1
29	Response	2	891396	38359	1
31	Picture	e005	901789	0	315	27576	638	0	next
31	Response	2	929365	27576	1
33	Picture	e008	946192	0	370	31833	670	0	next
33	Response	2	978024	31832	1
35	Picture	e014	995299	0	314	19356	636	0	next
35	Response	1	1014654	19355	1
35A	Response	4	1045312	30657	1
37	Picture	e007	1058750	0	310	46514	645	0	next
37	Response	1	1105263	46513	2
37A	Response	4	1127198	21934	1
39	Picture	e036	1142059	0	311	31221	642	0	next
39	Response	2	1173279	31220	1
41	Picture	ba115	1190644	0	366	18668	663	0	next
41	Response	1	1209311	18667	2
41A	Response	3	1222100	12788	2
43	Picture	e042	1236878	0	334	31005	633	0	next
43	Response	2	1267882	31004	1
45	Picture	f014	1285788	0	315	37140	644	0	next
45	Response	2	1322927	37139	2
47	Picture	c103	1342262	0	364	59519	659	0	next
47	Response	1	1401780	59518	1
47A	Response	4	1409149	7368	1
49	Picture	e004	1424254	0	344	42290	641	0	next
49	Response	2	1466543	42289	1
51	Picture	f115	1486141	0	313	34385	646	0	next
51	Response	1	1520525	34384	1
51A	Response	3	1529929	9403	1
53	Picture	dc115	1543760	0	307	69703	693	0	next
53	Response	2	1613462	69702	2
55	Picture	c101	1630937	0	336	44393	635	0	next
55	Response	1	1675329	44392	2
55A	Response	5	1707546	32216	2
57	Picture	ba012	1719710	0	336	41836	631	0	next
57	Response	1	1761545	41835	2
57A	Response	6	1795710	34164	1
59	Picture	ba014	1808124	0	343	36906	643	0	next
59	Response	1	1845030	36906	1
59A	Response	5	1888930	43900	1
61	Picture	e044	1902154	0	322	29902	618	0	next
61	Response	1	1932055	29901	2
61A	Response	4	1970663	38607	2
63	Picture	e011	1983709	0	378	29802	677	0	next
63	Response	1	2013510	29801	1
63A	Response	4	2032886	19375	1
65	Picture	f113	2045774	0	337	33759	641	0	next
65	Response	1	2079532	33758	1
65A	Response	3	2100763	21230	2
67	Picture	e045	2115852	0	351	46718	646	0	next
67	Response	2	2162569	46717	2
69	Picture	e031	2181528	0	316	19838	651	0	next
69	Response	2	2201365	19837	1
71	Picture	f103	2220677	0	343	14379	644	0	next
71	Response	1	2235055	14378	1
71A	Response	3	2253311	18255	1
73	Picture	dc113	2267109	0	340	34297	638	0	next
73	Response	2	2301405	34296	2
75	Picture	ba101	2320760	0	307	28639	641	0	next
75	Response	1	2349398	28638	1
75A	Response	5	2359172	9773	2
77	Picture	a105	2371479	0	304	32325	644	0	next
77	Response	2	2403803	32324	1
79	Picture	a103	2422282	0	352	14601	649	0	next
79	Response	1	2436882	14600	1
79A	Response	4	2458618	21735	1
81	Picture	e043	2473416	0	340	20491	644	0	next
81	Response	2	2493906	20490	1
83	Picture	e032	2514481	0	320	37000	650	0	next
83	Response	2	2551480	36999	2
85	Picture	e035	2569964	0	351	55072	650	0	next
85	Response	1	2625036	55072	1
85A	Response	5	2651449	26413	1
87	Picture	gf101	2665643	0	420	56290	422	0	next
87	Response	2	2721635	55992	1
89	Picture	e015	2738957	0	308	61396	642	0	next
89	Response	2	2800352	61395	2
91	Picture	e009	2820833	0	331	12093	627	0	next
91	Response	1	2832925	12092	1
91A	Response	4	2841613	8687	1
93	Picture	c004	2855198	0	342	29444	637	0	next
93	Response	1	2884641	29443	1
93A	Response	3	2899821	15179	1
95	Picture	e012	2913580	0	416	35650	710	0	next
95	Response	2	2949229	35649	1
97	Picture	c105	2967052	0	304	11678	620	0	next
97	Response	1	2978729	11677	1
97A	Response	4	2999962	21232	2
99	Picture	e037	3013554	0	307	18540	633	0	next
99	Response	1	3032093	18539	1
99A	Response	3	3050047	17953	1
101	Picture	e001	3063712	0	319	20449	653	0	next
101	Response	2	3084161	20449	1
103	Picture	gf004	3103634	0	332	37173	636	0	next
103	Response	1	3140806	37172	1
103A	Response	3	3171134	30327	1
105	Picture	a002	3186183	0	343	37712	639	0	next
105	Response	2	3223894	37711	1
107	Picture	dc101	3244421	0	318	20049	647	0	next
107	Response	2	3264469	20048	1
109	Picture	ba113	3283052	0	336	14216	639	0	next
109	Response	1	3297268	14216	1
109A	Response	3	3330311	33043	1
111	Picture	gf105	3344724	0	342	20038	639	0	next
111	Response	2	3364761	20037	1
113	Picture	e003	3384151	0	311	16399	662	0	next
113	Response	1	3400550	16399	1
113A	Response	5	3412711	12161	1
115	Picture	gf111	3427189	0	314	35492	644	0	next
115	Response	2	3462680	35491	1
117	Picture	a115	3483183	0	384	37975	687	0	next
117	Response	2	3521157	37974	2
119	Picture	dc012	3538284	0	312	40686	641	0	next
119	Response	2	3578970	40686	1
121	Picture	gf012	3598355	0	326	31798	620	0	next
121	Response	2	3630152	31797	1
123	Picture	f004	3649669	0	313	36131	648	0	next
123	Response	1	3685799	36130	1
123A	Response	4	3692590	6790	2
125	Picture	ba103	3705685	0	305	16796	657	0	next
125	Response	1	3722480	16795	2
125A	Response	3	3736029	13548	1
127	Picture	e002	3748666	0	310	42427	644	0	next
127	Response	2	3791092	42426	1
129	Picture	c115	3809245	0	339	20344	340	0	next
129	Response	1	3829290	20045	1
129A	Response	5	3856637	27048	2
131	Picture	gf113	3868946	0	340	47113	641	0	next
131	Response	1	3916058	47112	1
131A	Response	6	3939905	23846	1
133	Picture	gf103	3953787	0	328	42588	632	0	next
133	Response	2	3996373	42586	2
135	Picture	dc111	4014247	0	313	26771	640	0	next
135	Response	1	4041017	26770	1
135A	Response	6	4070271	29253	1
137	Picture	a004	4082277	0	311	29544	653	0	next
137	Response	1	4111820	29543	2
137A	Response	3	4127163	15342	1
139	Picture	e013	4139318	0	310	27412	638	0	next
139	Response	2	4166729	27411	2
141	Picture	e038	4186894	0	336	45221	636	0	next
141	Response	2	4232114	45220	2
143	Picture	f002	4250503	0	304	49969	648	0	next
143	Response	1	4300471	49968	1
143A	Response	5	4315243	14771	2
145	Picture	c002	4330162	0	313	31786	645	0	next
145	Response	2	4361947	31785	1
147	Picture	dc002	4378829	0	368	20415	667	0	next
147	Response	2	4399243	20414	1
149	Picture	e010	4418991	0	305	18632	645	0	next
149	Response	1	4437622	18631	1
149A	Response	4	4492437	54814	1
151	Picture	dc103	4506632	0	307	35373	634	0	next
151	Response	2	4542004	35372	2
153	Picture	gf014	4560318	0	354	19662	655	0	next
153	Response	1	4579979	19661	1
153A	Response	3	4593574	13594	2
155	Picture	ba004	4605350	0	332	42054	628	0	next
155	Response	2	4647403	42053	1
157	Picture	a012	4666366	0	306	14293	627	0	next
157	Response	2	4680658	14292	1
159	Picture	a113	4700230	0	343	16880	645	0	next
159	Response	2	4717109	16879	2
161	Picture	e041	4737091	0	320	19202	654	0	next
161	Response	1	4756292	19201	1
161A	Response	5	4770777	14484	1
163	Picture	ba105	4785908	0	311	43361	643	0	next
163	Response	1	4829268	43360	1
163A	Response	5	4841679	12410	2
165	Picture	a014	4856273	0	311	41154	656	0	next
165	Response	2	4897426	41153	1
167	Picture	f111	4916054	0	345	111958	646	0	next
167	Response	2	5028011	111957	2
169	Picture	e006	5048568	0	308	17209	635	0	next
169	Response	2	5065777	17209	1
171	Picture	a111	5085123	0	370	13184	665	0	next
171	Response	2	5098306	13183	1
173	Picture	c014	5117730	0	305	88151	645	0	next
173	Response	2	5205880	88150	2
175	Picture	a101	5224732	0	335	14849	642	0	next
175	Response	2	5239580	14848	2
177	Picture	e040	5256587	0	312	34318	658	0	next
177	Response	1	5290904	34317	1
177A	Response	5	5309242	18337	2
179	Picture	dc014	5321276	0	309	30214	652	0	next
179	Response	1	5351489	30213	1
179A	Response	5	5361616	10126	1
181	Picture	gf002	5375369	0	308	55064	643	0	next
181	Response	2	5430432	55063	1
183	Picture	f101	5447300	0	334	42130	633	0	next
183	Response	2	5489429	42129	1
185	Picture	ba111	5507667	0	305	44426	638	0	next
185	Response	1	5552092	44425	2
185A	Response	3	5564286	12193	1
187	Picture	c012	5577904	0	308	21571	649	0	next
187	Response	2	5599474	21570	2
189	Picture	e034	5618204	0	343	20612	643	0	next
189	Response	2	5638815	20611	1
191	Picture	f012	5659020	0	317	45289	656	0	next
191	Response	2	5704308	45288	1
193	Picture	c111	5722936	0	347	41372	644	0	next
193	Response	2	5764307	41371	1
195	Picture	c113	5783924	0	319	30457	661	0	next
195	Response	1	5814380	30456	1
195A	Response	5	5818228	3847	2
197	Picture	f105	5831711	0	315	14232	640	0	next
197	Response	1	5845942	14231	2
197A	Response	5	5852042	6099	1
199	Picture	e039	5863836	0	309	17602	635	0	next
199	Response	2	5881437	17601	2
201	Picture	ba002	5900914	0	323	53935	625	0	next
201	Response	2	5954848	53934	2
203	Picture	gf115	5973861	0	312	22081	648	0	next
203	Response	1	5995941	22080	2
203A	Response	5	6011893	15951	2
205	Picture	dc105	6023247	0	311	49599	637	0	next
205	Response	2	6072845	49598	1
207	Picture	e033	6093190	0	376	35950	681	0	next
207	Response	1	6129139	35949	1
207A	Response	5	6135635	6495	2
209	Picture	dc004	6147146	0	358	42935	654	0	next
209	Response	2	6190080	42934	1
213	Response	2	6359223	38014	1
215	Picture	a008	6369536	0	325	132284	628	0	next
215	Response	1	6501819	132283	1
215A	Response	3	6548167	46347	1
217	Picture	ba016	6561670	0	387	14407	686	0	next
217	Response	1	6576076	14406	1
217A	Response	3	6582179	6102	1
219	Picture	ba008	6595219	0	412	29985	709	0	next
219	Response	2	6625203	29984	1
221	Picture	gf107	6643639	0	312	10643	637	0	next
221	Response	2	6654281	10642	1
223	Picture	a010	6673775	0	335	17534	634	0	next
223	Response	2	6691308	17533	2
225	Picture	e059	6710998	0	313	25165	315	0	next
225	Response	1	6735834	24836	2
225A	Response	3	6776153	39990	1
227	Picture	c006	6790973	0	305	26112	636	0	next
227	Response	1	6817084	26111	1
227A	Response	4	6828195	11110	1
229	Picture	e057	6842716	0	311	70310	660	0	next
229	Response	2	6913025	70309	1
231	Picture	gf018	6932280	0	340	341	653	0	next
231	Response	4	6932280	0	340
233	Picture	e028	6950647	0	304	111476	644	0	next
233	Response	1	7062122	111475	1
233A	Response	5	7081019	18896	1
235	Picture	e023	7095239	0	311	15575	638	0	next
235	Response	2	7110813	15574	1
237	Picture	c008	7127878	0	335	17548	640	0	next
237	Response	2	7145425	17547	2
239	Picture	e029	7164080	0	321	15504	647	0	next
239	Response	2	7179583	15503	1
241	Picture	ba107	7198599	0	358	11148	657	0	next
241	Response	2	7209746	11147	2
243	Picture	e047	7228965	0	315	30003	646	0	next
243	Response	2	7258967	30002	2
245	Picture	ba117	7276554	0	335	38842	630	0	next
245	Response	2	7315395	38841	1
247	Picture	e024	7334283	0	317	42359	650	0	next
247	Response	1	7376641	42358	1
247A	Response	5	7397359	20717	1
249	Picture	f020	7410479	0	308	15580	634	0	next
249	Response	2	7426058	15579	1
251	Picture	e052	7445764	0	417	27620	718	0	next
251	Response	1	7473383	27619	1
251A	Response	4	7478890	5506	2
253	Picture	e027	7493710	0	401	11620	697	0	next
253	Response	2	7505329	11619	1
255	Picture	c107	7524346	0	316	18282	649	0	next
255	Response	2	7542627	18281	1
257	Picture	c117	7559947	0	323	67056	624	0	next
257	Response	2	7627002	67055	1
259	Picture	e026	7644730	0	315	57515	661	0	next
259	Response	1	7702244	57514	1
259A	Response	5	7728754	26509	1
261	Picture	gf119	7741932	0	310	32670	634	0	next
261	Response	2	7774601	32669	1
263	Picture	f010	7794751	0	382	23165	684	0	next
263	Response	2	7817915	23164	2
265	Picture	a107	7834913	0	306	21509	635	0	next
265	Response	2	7856421	21508	1
267	Picture	gf016	7876999	0	343	15067	638	0	next
267	Response	2	7892065	15066	1
269	Picture	e051	7910866	0	316	58618	649	0	next
269	Response	2	7969482	58616	2
271	Picture	dc018	7990030	0	387	21220	682	0	next
271	Response	1	8011249	21219	1
271A	Response	5	8022548	11298	1
273	Picture	e056	8037135	0	340	10879	341	0	next
273	Response	2	8047709	10574	1
275	Picture	dc010	8065294	0	315	31229	649	0	next
275	Response	1	8096522	31228	1
275A	Response	4	8101168	4645	2
277	Picture	a006	8113564	0	319	37986	649	0	next
277	Response	1	8151549	37985	1
277A	Response	3	8161232	9682	2
279	Picture	dc109	8175867	0	314	23979	654	0	next
279	Response	1	8199845	23978	1
279A	Response	4	8218797	18951	1
281	Picture	c016	8233422	0	320	62514	659	0	next
281	Response	1	8295935	62513	2
281A	Response	3	8317339	21403	1
283	Picture	f006	8331124	0	318	34041	645	0	next
283	Response	1	8365164	34040	2
283A	Response	5	8380177	15012	1
285	Picture	e030	8393294	0	316	40420	643	0	next
285	Response	2	8433713	40419	1
287	Picture	gf117	8451293	0	342	21685	644	0	next
287	Response	2	8472977	21684	1
289	Picture	a109	8490457	0	317	29564	645	0	next
289	Response	2	8520021	29564	1
291	Picture	a020	8537864	0	359	38722	654	0	next
291	Response	1	8576585	38721	2
291A	Response	5	8594005	17419	1
293	Picture	ba119	8606863	0	358	60433	658	0	next
293	Response	1	8667295	60432	2
293A	Response	3	8687438	20142	2
295	Picture	gf006	8701672	0	335	14354	641	0	next
295	Response	2	8716025	14353	2
297	Picture	ba020	8735689	0	304	15117	629	0	next
297	Response	1	8750805	15116	1
297A	Response	3	8760640	9834	1
299	Picture	gf109	8773434	0	312	49502	652	0	next
299	Response	2	8822935	49501	1
301	Picture	e019	8842874	0	343	15211	639	0	next
301	Response	2	8858084	15210	1
303	Picture	c018	8877338	0	307	26294	651	0	next
303	Response	2	8903631	26293	2
305	Picture	e053	8921808	0	324	11911	619	0	next
305	Response	2	8933718	11910	1
307	Picture	e021	8950824	0	312	38456	687	0	next
307	Response	2	8989279	38455	1
309	Picture	f109	9007638	0	362	10092	657	0	next
309	Response	2	9017729	10091	1
311	Picture	f016	9036923	0	304	13278	637	0	next
311	Response	2	9050200	13277	1
313	Picture	f018	9067769	0	339	14137	643	0	next
313	Response	1	9081905	14136	2
313A	Response	5	9092616	10710	2
315	Picture	ba109	9105036	0	348	77889	649	0	next
315	Response	2	9182925	77889	1
317	Picture	dc119	9201149	0	305	18588	633	0	next
317	Response	2	9219736	18587	1
319	Picture	f008	9236472	0	337	12679	634	0	next
319	Response	2	9249150	12678	1
321	Picture	e046	9268244	0	321	13183	654	0	next
321	Response	1	9281426	13182	2
321A	Response	3	9294304	12877	2
323	Picture	e016	9306211	0	310	10197	637	0	next
323	Response	2	9316407	10196	1
325	Picture	dc020	9336151	0	328	25028	627	0	next
325	Response	1	9361179	25028	1
325A	Response	4	9374607	13428	1
327	Picture	e025	9386026	0	390	20595	689	0	next
327	Response	2	9406620	20594	2
329	Picture	f117	9424579	0	319	10076	641	0	next
329	Response	2	9434655	10076	1
331	Picture	c010	9451575	0	347	12028	645	0	next
331	Response	2	9463603	12028	1
333	Picture	e018	9484200	0	311	11945	645	0	next
333	Response	2	9496144	11944	2
335	Picture	dc107	9515049	0	358	14836	664	0	next
335	Response	2	9529884	14835	1
337	Picture	dc008	9546945	0	303	32422	628	0	next
337	Response	2	9579366	32421	1
339	Picture	e050	9599008	0	374	33112	674	0	next
339	Response	2	9632119	33111	2
341	Picture	f119	9649834	0	308	11675	635	0	next
341	Response	1	9661508	11674	1
341A	Response	3	9671006	9497	1
343	Picture	e055	9684760	0	306	13314	646	0	next
343	Response	1	9698073	13313	1
343A	Response	4	9710598	12524	1
345	Picture	e054	9722893	0	313	21070	637	0	next
345	Response	2	9743962	21069	2
347	Picture	gf010	9764525	0	344	12732	345	0	next
347	Response	2	9776948	12423	2
349	Picture	c109	9794852	0	320	25276	641	0	next
349	Response	2	9820127	25275	2
351	Picture	e048	9839989	0	334	23211	629	0	next
351	Response	1	9863198	23209	2
351A	Response	5	9870988	7788	1
353	Picture	e049	9882838	0	342	12393	638	0	next
353	Response	2	9895230	12392	2
355	Picture	c119	9915406	0	312	16450	636	0	next
355	Response	1	9931855	16449	1
355A	Response	3	9939147	7291	1
357	Picture	ba006	9952073	0	307	11146	630	0	next
357	Response	2	9963218	11145	2
359	Picture	e058	9981238	0	337	37397	637	0	next
359	Response	2	10018634	37396	1
361	Picture	e022	10037681	0	312	24281	639	0	next
361	Response	2	10061961	24280	1
363	Picture	a016	10080972	0	382	25407	680	0	next
363	Response	2	10106378	25406	1
365	Picture	ba018	10123096	0	314	85247	652	0	next
365	Response	1	10208342	85246	1
365A	Response	4	10232457	24114	2
367	Picture	dc016	10244939	0	317	14274	646	0	next
367	Response	1	10259212	14273	1
367A	Response	3	10267054	7841	2
369	Picture	a117	10279201	0	312	29723	650	0	next
369	Response	1	10308923	29722	2
369A	Response	4	10318883	9959	2
370	Response	3	10332944	14060	2
371	Picture	dc006	10334102	0	311	52568	689	0	next
371	Response	1	10386669	52567	2
371A	Response	4	10446647	59977	2
373	Picture	dc117	10460188	0	305	39724	638	0	next
373	Response	2	10499911	39723	1
375	Picture	f107	10518655	0	339	16875	340	0	next
375	Response	1	10535222	16567	2
375A	Response	4	10553923	18393	2
377	Picture	ba010	10567562	0	347	18903	645	0	next
377	Response	2	10586464	18902	1
379	Picture	a119	10606122	0	304	17554	648	0	next
379	Response	1	10623675	17553	2
379A	Response	3	10646996	23320	2
381	Picture	e017	10660973	0	319	31943	658	0	next
381	Response	2	10692915	31942	1
383	Picture	a018	10712152	0	338	27137	640	0	next
383	Response	2	10739288	27136	1
385	Picture	e060	10759708	0	308	19021	636	0	next
385	Response	2	10778728	19020	2
387	Picture	gf008	10797697	0	346	39700	640	0	next
387	Response	2	10837396	39699	1
389	Picture	c020	10857156	0	315	11207	640	0	next
389	Response	2	10868362	11206	2
391	Picture	gf020	10886536	0	371	14203	668	0	next
391	Response	2	10900738	14202	2
393	Picture	e020	10918891	0	313	13416	643	0	next
393	Response	2	10932305	13414	2
