# Supplementary material for: Effects of two different emotion-inducing methods on the emotional memory of non-clinically depressed individuals
Source: PLoS One. 2021 May 28;16(5):e0249863. doi: 10.1371/journal.pone.0249863 (PMC8162709; doi:10.1371/journal.pone.0249863)
Supplement: S1 Data — (ZIP) [file pone.0249863.s001.zip › data/experiment1-depression/face23/b-study.log]

Scenario - For expli1
Logfile written - 2018/12/26 19:55:06

Trial	Event Type	Code	Time	TTime	Uncertainty	Duration	Uncertainty	ReqTime	ReqDur

1	Response	2	787714	787714	2
4	Picture	t006	818421	0	308	16000	656	0	16000
5	Response	2	846028	11258	1
8	Picture	t002	868388	0	370	16000	670	0	16000
9	Response	1	897948	13259	1
12	Picture	t004	920023	0	3	16000	360	0	16000
13	Response	2	948474	11781	1
16	Picture	t001	972261	0	367	16000	668	0	16000
17	Response	1	997916	9353	1
20	Picture	t003	1022005	0	309	16000	656	0	16000
21	Response	2	1044495	6143	2
24	Picture	t005	1069215	0	369	16000	666	0	16000
25	Response	1	1091061	5549	1
29	Response	2	1158896	32923	1
31	Picture	c101	1169520	0	366	16000	668	0	16000
32	Response	2	1193631	7809	2
35	Picture	a004	1217618	0	311	16000	634	0	16000
36	Response	1	1238880	4939	2
39	Picture	a113	1260714	0	341	16000	643	0	16000
40	Response	2	1290936	13920	1
43	Picture	a103	1313687	0	312	16000	647	0	16000
44	Response	1	1335308	5284	1
47	Picture	f014	1358995	0	332	16000	633	0	16000
48	Response	1	1381333	6036	1
51	Picture	c004	1406646	0	318	16000	638	0	16000
52	Response	2	1428054	5088	2
55	Picture	c113	1450599	0	1	16000	303	0	16000
56	Response	2	1472777	5875	1
59	Picture	c103	1498197	0	305	16000	643	0	16000
60	Response	2	1522981	8445	2
63	Picture	f105	1544647	0	370	16301	371	0	16000
64	Response	2	1569061	8112	1
67	Picture	c012	1590993	0	317	16000	641	0	16000
68	Response	2	1612956	5639	1
71	Picture	f103	1637128	0	319	16000	615	0	16000
72	Response	1	1657779	4354	1
75	Picture	a115	1681470	0	322	16000	656	0	16000
76	Response	1	1701804	3997	2
79	Picture	c111	1725477	0	340	16000	640	0	16000
80	Response	1	1746933	5156	2
83	Picture	f101	1770802	0	303	16000	635	0	16000
84	Response	1	1794913	7779	1
87	Picture	a014	1820033	0	346	16000	647	0	16000
88	Response	2	1842192	5857	1
91	Picture	f004	1865234	0	318	16000	657	0	16000
92	Response	1	1886321	4748	1
95	Picture	f002	1911348	0	339	16000	639	0	16000
95	Response	2	1926487	15139	1
96	Response	2	1932059	4410	1
99	Picture	c002	1957006	0	324	16000	644	0	16000
100	Response	1	1979144	5817	1
103	Picture	a101	2001231	0	329	16000	630	0	16000
104	Response	1	2023440	5907	2
107	Picture	c115	2046290	0	321	16000	640	0	16000
108	Response	1	2071019	8410	2
111	Picture	f012	2093236	0	364	16000	665	0	16000
112	Response	2	2115450	5913	2
115	Picture	f111	2139216	0	328	16000	648	0	16000
116	Response	1	2159889	4352	2
119	Picture	f115	2185193	0	381	16000	683	0	16000
120	Response	2	2205535	4038	1
123	Picture	f113	2230581	0	321	16000	646	0	16000
124	Response	2	2252728	5822	2
127	Picture	a111	2274805	0	334	16000	636	0	16000
128	Response	1	2297096	5988	2
131	Picture	a002	2318890	0	315	16000	642	0	16000
132	Response	1	2340713	5496	1
135	Picture	c014	2362438	0	338	16000	640	0	16000
136	Response	1	2385056	6315	1
139	Picture	a105	2407434	0	328	16000	651	0	16000
140	Response	2	2427845	4088	1
143	Picture	a012	2451301	0	335	16000	638	0	16000
144	Response	1	2472601	4996	2
147	Picture	c105	2496419	0	321	16000	642	0	16000
148	Response	1	2517778	5037	2
153	Response	2	2668855	17613	2
155	Picture	c010	2679208	0	322	16000	656	0	16000
155	Response	1	2695188	15980	1
156	Response	1	2706660	11115	1
159	Picture	a109	2728938	0	346	16000	647	0	16000
159	Response	1	2739253	10315	2
160	Response	1	2749761	4522	1
163	Picture	c008	2771411	0	316	16000	666	0	16000
164	Response	2	2796032	8269	2
167	Picture	a117	2818793	0	339	16000	641	0	16000
168	Response	1	2840459	5364	2
171	Picture	f119	2865152	0	323	16000	664	0	16000
172	Response	1	2885917	4425	2
175	Picture	c119	2909498	0	358	16000	657	0	16000
176	Response	2	2930251	4453	1
179	Picture	a010	2953651	0	313	16000	636	0	16000
180	Response	2	2978324	8350	1
183	Picture	c010	3000000	0	349	16000	652	0	16000
184	Response	2	3023034	6731	2
187	Picture	f018	3048230	0	322	16000	650	0	16000
188	Response	1	3064559	0	311
191	Picture	f109	3088564	0	341	16000	641	0	16000
192	Response	1	3108929	4065	1
195	Picture	c018	3133145	0	303	16000	627	0	16000
196	Response	2	3154187	4716	1
199	Picture	c107	3177076	0	322	16000	618	0	16000
200	Response	2	3201300	7927	1
203	Picture	f016	3223280	0	322	16000	642	0	16000
204	Response	2	3240722	1122	1
207	Picture	c117	3262875	0	332	16000	631	0	16000
208	Response	1	3284410	5235	1
211	Picture	f020	3309445	0	318	16000	643	0	16000
212	Response	2	3329668	3898	2
215	Picture	a107	3353205	0	354	16000	656	0	16000
216	Response	2	3374906	5399	1
219	Picture	f117	3397207	0	309	16000	644	0	16000
220	Response	1	3418393	4849	1
223	Picture	c109	3443582	0	353	16000	653	0	16000
224	Response	2	3464448	4566	1
227	Picture	a018	3486970	0	319	16000	668	0	16000
228	Response	1	3508575	5253	2
231	Picture	a008	3531775	0	334	16000	633	0	16000
232	Response	2	3552879	4802	2
235	Picture	a006	3574972	0	310	16000	648	0	16000
236	Response	1	3596119	4805	1
239	Picture	c006	3619987	0	331	16000	631	0	16000
239	Response	2	3635986	15999	301
240	Response	2	3643046	6755	2
243	Picture	f107	3665524	0	321	16000	654	0	16000
244	Response	1	3685673	3811	1
247	Picture	a020	3707862	0	330	16000	627	0	16000
248	Response	2	3728295	4132	2
251	Picture	f008	3752261	0	306	16000	630	0	16000
252	Response	2	3773673	5085	2
255	Picture	a119	3795622	0	377	16000	676	0	16000
256	Response	1	3815811	3889	286
259	Picture	f006	3838695	0	314	16000	637	0	16000
260	Response	2	3856725	1391	1
263	Picture	c016	3879930	0	403	16000	705	0	16000
264	Response	2	3902464	6229	303
267	Picture	a016	3926822	0	316	16000	663	0	16000
268	Response	2	3948368	5197	1
271	Picture	f010	3973696	0	435	16000	737	0	16000
272	Response	2	3997230	7230	322
