# Supplementary material for: Effects of two different emotion-inducing methods on the emotional memory of non-clinically depressed individuals
Source: PLoS One. 2021 May 28;16(5):e0249863. doi: 10.1371/journal.pone.0249863 (PMC8162709; doi:10.1371/journal.pone.0249863)
Supplement: S1 Data — (ZIP) [file pone.0249863.s001.zip › data/experiment1-depression/face23/b-test.log]

Scenario - For expli1
Logfile written - 2018/12/26 20:08:28

Trial	Event Type	Code	Time	TTime	Uncertainty	Duration	Uncertainty	ReqTime	ReqDur

1	Response	2	275159	275159	2
4	Picture	t007	305818	0	320	26032	643	0	next
4	Response	1	331849	26031	2
4A	Response	4	385954	54104	1
6	Picture	t011	398003	0	315	25096	644	0	next
6	Response	1	423098	25095	2
6A	Response	4	505595	82496	2
8	Picture	t006	520615	0	308	22394	652	0	next
8	Response	1	543008	22393	1
8A	Response	3	558714	15705	2
10	Picture	t004	570108	0	307	12187	640	0	next
10	Response	1	582294	12186	1
10A	Response	3	589575	7280	1
12	Picture	t009	602489	0	309	18641	650	0	next
12	Response	2	621129	18640	1
14	Picture	t005	640536	0	344	40921	644	0	next
14	Response	1	681456	40920	1
14A	Response	4	696238	14781	1
16	Picture	t001	709133	0	339	27155	635	0	next
16	Response	1	736287	27154	1
16A	Response	5	753182	16894	1
18	Picture	t008	766295	0	338	16007	632	0	next
18	Response	2	782301	16006	1
20	Picture	t003	800667	0	317	18271	635	0	next
20	Response	1	818937	18270	1
20A	Response	5	839114	20176	1
22	Picture	t002	853855	0	311	27291	635	0	next
22	Response	1	881145	27290	1
22A	Response	5	890811	9665	1
24	Picture	t012	902189	0	312	11555	632	0	next
24	Response	2	913743	11554	1
26	Picture	t010	931531	0	339	9897	650	0	next
26	Response	1	941427	9896	1
26A	Response	3	955051	13623	1
29	Response	2	1000427	23011	1
31	Picture	e041	1010759	0	309	12118	633	0	next
31	Response	2	1022876	12117	2
33	Picture	e009	1043351	0	334	16074	632	0	next
33	Response	1	1059424	16073	1
33A	Response	6	1072910	13485	1
35	Picture	e033	1087442	0	374	10221	671	0	next
35	Response	2	1097662	10220	1
37	Picture	a111	1118149	0	310	13410	631	0	next
37	Response	1	1131558	13409	1
37A	Response	3	1138958	7399	1
39	Picture	c115	1152773	0	322	14636	651	0	next
39	Response	1	1167408	14635	1
39A	Response	4	1180092	12683	1
41	Picture	e042	1194969	0	309	16306	627	0	next
41	Response	2	1211274	16305	1
43	Picture	ba014	1228224	0	320	13050	618	0	next
43	Response	1	1241273	13049	2
43A	Response	6	1260105	18831	1
45	Picture	f012	1272384	0	329	14925	624	0	next
45	Response	2	1287308	14924	1
47	Picture	e015	1305632	0	313	8857	631	0	next
47	Response	2	1314488	8856	1
49	Picture	c004	1334388	0	340	8599	642	0	next
49	Response	2	1342986	8598	2
51	Picture	dc002	1361512	0	310	23057	632	0	next
51	Response	1	1384568	23056	1
51A	Response	4	1391972	7403	2
53	Picture	e031	1406615	0	309	10207	627	0	next
53	Response	2	1416821	10206	1
55	Picture	c113	1435935	0	356	9740	664	0	next
55	Response	1	1445674	9739	1
55A	Response	6	1454908	9233	2
57	Picture	gf115	1468483	0	349	17234	647	0	next
57	Response	2	1485716	17233	2
59	Picture	e038	1505723	0	311	6973	635	0	next
59	Response	1	1512695	6972	1
59A	Response	3	1534445	21749	1
61	Picture	a101	1547900	0	317	22818	643	0	next
61	Response	2	1570717	22817	1
63	Picture	e004	1589489	0	345	17500	647	0	next
63	Response	1	1606988	17499	1
63A	Response	6	1621248	14259	1
65	Picture	e045	1635081	0	412	12366	717	0	next
65	Response	1	1647446	12365	1
65A	Response	3	1663976	16529	1
67	Picture	e036	1678212	0	412	20760	707	0	next
67	Response	1	1698971	20759	1
67A	Response	3	1704198	5226	2
69	Picture	e013	1716023	0	373	16855	676	0	next
69	Response	1	1732877	16854	2
69A	Response	6	1741057	8179	2
71	Picture	e011	1754796	0	416	10366	718	0	next
71	Response	1	1765162	10366	1
71A	Response	4	1774594	9432	1
73	Picture	dc014	1789523	0	335	16501	633	0	next
73	Response	1	1806023	16500	2
73A	Response	6	1814734	8710	1
75	Picture	e035	1829149	0	346	26157	648	0	next
75	Response	1	1855306	26157	1
75A	Response	4	1861318	6012	1
77	Picture	ba101	1872640	0	333	13331	633	0	next
77	Response	2	1885970	13330	2
79	Picture	e012	1903697	0	310	9009	637	0	next
79	Response	2	1912705	9008	2
81	Picture	c111	1930655	0	340	11474	640	0	next
81	Response	2	1942128	11473	1
83	Picture	gf105	1961911	0	317	20015	665	0	next
83	Response	1	1981926	20015	1
83A	Response	4	2003265	21339	1
85	Picture	gf101	2018167	0	305	9328	628	0	next
85	Response	2	2027494	9327	1
87	Picture	a014	2047467	0	329	18745	626	0	next
87	Response	1	2066211	18744	1
87A	Response	3	2071842	5630	1
89	Picture	ba113	2084570	0	346	12721	644	0	next
89	Response	1	2097290	12720	2
89A	Response	4	2101172	3881	2
91	Picture	a103	2114382	0	344	17570	649	0	next
91	Response	1	2131951	17569	1
91A	Response	6	2139343	7391	1
93	Picture	e043	2151078	0	339	11509	638	0	next
93	Response	1	2162586	11508	1
93A	Response	3	2181273	18686	1
95	Picture	gf113	2192967	0	378	15019	677	0	next
95	Response	2	2207985	15018	1
97	Picture	a115	2228604	0	309	9056	631	0	next
97	Response	1	2237659	9055	2
97A	Response	6	2244557	6897	1
99	Picture	f101	2258067	0	320	11781	648	0	next
99	Response	1	2269847	11780	1
99A	Response	4	2279241	9393	1
101	Picture	a105	2291143	0	310	17660	640	0	next
101	Response	1	2308803	17660	1
101A	Response	5	2318615	9812	1
103	Picture	gf004	2331329	0	317	24221	644	0	next
103	Response	1	2355549	24220	2
103A	Response	6	2366592	11042	1
105	Picture	ba111	2378472	0	320	8719	661	0	next
105	Response	1	2387190	8718	1
105A	Response	5	2391041	3850	2
107	Picture	gf012	2405651	0	304	16906	631	0	next
107	Response	2	2422556	16905	2
109	Picture	e007	2442682	0	334	15904	631	0	next
109	Response	1	2458585	15903	1
109A	Response	5	2461292	2706	1
111	Picture	ba002	2475806	0	343	26936	648	0	next
111	Response	2	2502741	26935	2
113	Picture	gf014	2521314	0	318	10587	648	0	next
113	Response	2	2531900	10586	1
115	Picture	e044	2549668	0	338	10501	634	0	next
115	Response	1	2560169	10501	1
115A	Response	4	2575512	15343	2
117	Picture	c101	2589336	0	341	19183	641	0	next
117	Response	1	2608519	19183	1
117A	Response	5	2614115	5596	2
119	Picture	e014	2627572	0	384	20449	680	0	next
119	Response	2	2648020	20448	2
121	Picture	e003	2667875	0	309	7887	635	0	next
121	Response	1	2675761	7886	1
121A	Response	5	2683024	7262	1
123	Picture	a012	2695545	0	306	11410	624	0	next
123	Response	1	2706954	11409	1
123A	Response	4	2718595	11640	2
125	Picture	e032	2731466	0	311	12484	646	0	next
125	Response	1	2743949	12483	2
125A	Response	4	2748310	4360	2
127	Picture	e008	2763304	0	305	9721	642	0	next
127	Response	1	2773024	9720	1
127A	Response	6	2784946	11921	1
129	Picture	e001	2798986	0	315	10972	641	0	next
129	Response	1	2809957	10971	1
129A	Response	4	2824796	14838	1
131	Picture	f115	2838999	0	322	13317	643	0	next
131	Response	1	2852315	13316	1
131A	Response	4	2855314	2998	2
133	Picture	ba004	2867449	0	306	14628	628	0	next
133	Response	1	2882076	14627	2
133A	Response	5	2884681	2604	1
135	Picture	dc103	2896057	0	311	11637	641	0	next
135	Response	1	2907693	11636	2
135A	Response	4	2920513	12819	1
137	Picture	ba105	2932628	0	316	11388	646	0	next
137	Response	1	2944015	11387	2
137A	Response	4	2951335	7319	1
139	Picture	a002	2966523	0	314	18153	641	0	next
139	Response	1	2984675	18152	1
139A	Response	5	2992733	8057	1
141	Picture	dc105	3005251	0	315	17884	641	0	next
141	Response	1	3023134	17883	1
141A	Response	6	3029822	6687	1
143	Picture	ba115	3042966	0	311	14279	641	0	next
143	Response	1	3057244	14278	1
143A	Response	4	3062521	5276	2
145	Picture	gf103	3075573	0	314	10962	694	0	next
145	Response	2	3086534	10961	2
147	Picture	gf002	3105703	0	345	26558	646	0	next
147	Response	2	3132260	26557	1
149	Picture	e006	3151715	0	315	8905	640	0	next
149	Response	2	3160619	8904	2
151	Picture	a113	3179375	0	325	6377	636	0	next
151	Response	1	3185751	6376	2
151A	Response	3	3202498	16746	2
153	Picture	dc004	3215471	0	333	10703	639	0	next
153	Response	1	3226173	10702	2
153A	Response	6	3238265	12091	1
155	Picture	dc115	3250075	0	335	26863	631	0	next
155	Response	1	3276937	26862	1
155A	Response	3	3287142	10204	1
157	Picture	f111	3300350	0	373	21986	675	0	next
157	Response	1	3322335	21985	1
157A	Response	3	3325137	2801	2
159	Picture	f004	3339909	0	363	9505	680	0	next
159	Response	2	3349413	9504	1
161	Picture	e034	3369207	0	317	12167	651	0	next
161	Response	1	3381373	12166	2
161A	Response	6	3394793	13419	1
163	Picture	f105	3409142	0	309	8008	647	0	next
163	Response	1	3417149	8007	1
163A	Response	4	3429429	12279	2
165	Picture	gf111	3443668	0	309	26598	632	0	next
165	Response	1	3470265	26597	1
165A	Response	4	3474397	4131	2
167	Picture	ba103	3487717	0	311	17829	636	0	next
167	Response	1	3505545	17828	2
167A	Response	3	3520737	15191	1
169	Picture	e010	3534946	0	313	17680	641	0	next
169	Response	1	3552625	17679	2
169A	Response	6	3561037	8411	2
171	Picture	ba012	3574624	0	317	16826	696	0	next
171	Response	1	3591449	16825	1
171A	Response	6	3603024	11574	1
173	Picture	c014	3616622	0	321	19871	645	0	next
173	Response	1	3636492	19870	1
173A	Response	4	3647631	11138	2
175	Picture	f103	3662525	0	316	23729	655	0	next
175	Response	1	3686253	23728	2
175A	Response	6	3694490	8236	1
177	Picture	dc012	3706380	0	317	12608	641	0	next
177	Response	2	3718987	12607	1
179	Picture	c103	3736992	0	350	10876	650	0	next
179	Response	1	3747867	10875	1
179A	Response	4	3758382	10514	1
181	Picture	f014	3770194	0	333	11899	632	0	next
181	Response	1	3782092	11898	1
181A	Response	4	3788920	6827	2
183	Picture	f113	3803357	0	335	15595	631	0	next
183	Response	1	3818951	15594	1
183A	Response	5	3828342	9390	2
185	Picture	e005	3841454	0	3	12458	305	0	next
185	Response	2	3853911	12457	1
187	Picture	c012	3874493	0	307	9456	662	0	next
187	Response	1	3883948	9455	1
187A	Response	4	3889882	5933	1
189	Picture	dc111	3902214	0	313	13872	639	0	next
189	Response	1	3916085	13871	1
189A	Response	5	3927969	11883	1
191	Picture	dc101	3939904	0	310	13417	640	0	next
191	Response	1	3953320	13416	2
191A	Response	5	3959250	5929	1
193	Picture	a004	3971334	0	314	19375	655	0	next
193	Response	1	3990708	19374	1
193A	Response	4	3993856	3147	1
195	Picture	e002	4008312	0	315	11851	658	0	next
195	Response	1	4020162	11850	2
195A	Response	4	4023723	3560	1
197	Picture	dc113	4038295	0	314	12506	636	0	next
197	Response	1	4050801	12506	1
197A	Response	6	4066956	16155	1
199	Picture	e039	4078434	0	319	10058	668	0	next
199	Response	1	4088491	10057	1
199A	Response	4	4092127	3635	2
201	Picture	c002	4105706	0	316	12745	640	0	next
201	Response	2	4118450	12744	2
203	Picture	e040	4135218	0	339	11050	637	0	next
203	Response	1	4146267	11049	2
203A	Response	3	4154273	8005	1
205	Picture	e037	4167091	0	351	11418	651	0	next
205	Response	2	4178508	11417	2
207	Picture	f002	4196988	0	310	14202	635	0	next
207	Response	2	4211189	14201	2
209	Picture	c105	4229698	0	357	12336	657	0	next
209	Response	1	4242033	12335	1
209A	Response	4	4247577	5543	1
213	Response	2	4392376	22346	2
215	Picture	a010	4402721	0	316	16270	641	0	next
215	Response	1	4418990	16269	1
215A	Response	3	4428051	9060	1
217	Picture	c119	4440003	0	316	8635	655	0	next
217	Response	1	4448637	8634	2
217A	Response	3	4453068	4430	1
219	Picture	f109	4465008	0	310	17506	636	0	next
219	Response	1	4482513	17505	2
219A	Response	4	4485182	2668	1
221	Picture	dc018	4499457	0	309	7943	636	0	next
221	Response	1	4507399	7942	2
221A	Response	5	4514857	7457	1
223	Picture	c107	4526332	0	320	10305	641	0	next
223	Response	2	4536637	10305	1
225	Picture	gf018	4553325	0	342	10082	638	0	next
225	Response	1	4563406	10081	1
225A	Response	4	4568679	5272	1
227	Picture	ba016	4580284	0	333	18280	636	0	next
227	Response	1	4598563	18279	2
227A	Response	3	4606127	7563	1
229	Picture	e018	4617471	0	339	22871	634	0	next
229	Response	1	4640341	22870	1
229A	Response	6	4645024	4682	1
230	Response	4	4651961	6936	1
231	Picture	e056	4657661	0	334	10807	634	0	next
231	Response	2	4668467	10806	1
233	Picture	a107	4686748	0	317	22843	638	0	next
233	Response	1	4709591	22843	1
233A	Response	4	4715752	6161	2
235	Picture	ba006	4727233	0	310	12539	631	0	next
235	Response	1	4739771	12538	2
235A	Response	5	4751213	11441	1
237	Picture	e025	4766378	0	308	12006	636	0	next
237	Response	2	4778383	12005	1
239	Picture	e058	4795387	0	384	19937	681	0	next
239	Response	1	4815323	19936	2
239A	Response	4	4820529	5205	1
241	Picture	c016	4832364	0	331	10288	629	0	next
241	Response	1	4842652	10288	1
241A	Response	4	4847199	4547	1
243	Picture	gf008	4861066	0	332	11199	333	0	next
243	Response	1	4871961	10895	1
243A	Response	5	4874710	2445	1
245	Picture	gf107	4886551	0	397	11743	693	0	next
245	Response	1	4898293	11742	1
245A	Response	3	4911410	13116	2
247	Picture	e059	4923799	0	343	8250	650	0	next
247	Response	1	4932048	8249	2
247A	Response	3	4937569	5520	1
249	Picture	dc008	4951477	0	331	7429	635	0	next
249	Response	1	4958905	7428	1
249A	Response	3	4963284	4378	2
251	Picture	dc020	4976205	0	344	20717	642	0	next
251	Response	2	4996921	20716	1
253	Picture	e019	5016018	0	305	17210	629	0	next
253	Response	1	5033227	17209	2
253A	Response	6	5036339	3111	1
255	Picture	ba010	5049488	0	318	9920	639	0	next
255	Response	1	5059407	9919	2
255A	Response	5	5066776	7368	1
257	Picture	f107	5081217	0	320	36268	657	0	next
257	Response	1	5117484	36267	1
257A	Response	6	5126122	8637	2
259	Picture	e024	5138721	0	312	12612	635	0	next
259	Response	1	5151332	12611	1
259A	Response	6	5154136	2803	1
261	Picture	gf006	5166726	0	314	10713	637	0	next
261	Response	1	5177438	10712	1
261A	Response	3	5183778	6339	2
263	Picture	e048	5195529	0	317	26978	646	0	next
263	Response	1	5222506	26977	1
263A	Response	3	5226753	4246	1
265	Picture	gf010	5238113	0	307	12786	634	0	next
265	Response	2	5250898	12785	2
267	Picture	e054	5269564	0	322	20668	618	0	next
267	Response	1	5290231	20667	1
267A	Response	4	5297043	6811	1
269	Picture	ba020	5309772	0	369	13074	664	0	next
269	Response	1	5322846	13074	1
269A	Response	5	5329711	6865	2
271	Picture	e017	5343466	0	335	13155	629	0	next
271	Response	1	5356620	13154	1
271A	Response	6	5359365	2744	1
273	Picture	e051	5371157	0	334	17253	632	0	next
273	Response	1	5388409	17252	1
273A	Response	4	5395474	7064	2
275	Picture	e028	5409083	0	340	11265	643	0	next
275	Response	1	5420347	11264	1
275A	Response	3	5426073	5725	1
277	Picture	dc107	5439055	0	353	9916	663	0	next
277	Response	1	5448970	9915	2
277A	Response	5	5453134	4163	2
279	Picture	e055	5465644	0	344	11147	644	0	next
279	Response	1	5476790	11146	2
279A	Response	4	5485944	9153	1
281	Picture	ba109	5501149	0	336	10247	635	0	next
281	Response	1	5511395	10246	1
281A	Response	4	5516331	4935	1
283	Picture	e027	5528429	0	352	21047	648	0	next
283	Response	2	5549476	21047	1
285	Picture	dc109	5568078	0	306	17493	628	0	next
285	Response	2	5585570	17492	1
287	Picture	dc119	5603010	0	340	10150	639	0	next
287	Response	2	5613159	10149	2
289	Picture	c117	5629936	0	318	9526	640	0	next
289	Response	2	5639461	9525	1
291	Picture	c006	5657379	0	335	19063	638	0	next
291	Response	1	5676441	19062	1
291A	Response	3	5686311	9869	2
293	Picture	gf119	5699059	0	400	16775	697	0	next
293	Response	1	5715833	16774	1
293A	Response	3	5723612	7778	1
295	Picture	e052	5735095	0	327	12790	627	0	next
295	Response	1	5747884	12789	1
295A	Response	5	5751100	3215	2
297	Picture	e049	5764026	0	337	13239	637	0	next
297	Response	2	5777264	13238	2
299	Picture	e046	5797427	0	317	30105	644	0	next
299	Response	1	5827531	30104	2
299A	Response	3	5840272	12740	1
301	Picture	dc010	5852738	0	309	14112	634	0	next
301	Response	2	5866849	14111	1
303	Picture	e023	5883741	0	347	11282	642	0	next
303	Response	1	5895022	11281	2
303A	Response	5	5900674	5651	1
305	Picture	f008	5913942	0	340	10215	641	0	next
305	Response	1	5924156	10214	1
305A	Response	5	5927379	3222	1
307	Picture	c018	5942374	0	332	76569	635	0	next
307	Response	1	6018942	76568	2
307A	Response	6	6028787	9844	1
309	Picture	f119	6042072	0	349	28935	645	0	next
309	Response	1	6071006	28934	2
309A	Response	4	6076801	5794	2
311	Picture	a119	6089916	0	369	27487	671	0	next
311	Response	1	6117403	27487	1
311A	Response	6	6135148	17745	2
313	Picture	a117	6149759	0	328	12634	632	0	next
313	Response	2	6162392	12633	1
315	Picture	dc006	6181847	0	313	10468	652	0	next
315	Response	1	6192314	10467	1
315A	Response	5	6196512	4197	1
317	Picture	a018	6208605	0	304	19273	625	0	next
317	Response	1	6227877	19272	1
317A	Response	3	6242197	14319	1
319	Picture	f117	6256730	0	319	9666	641	0	next
319	Response	2	6266395	9665	2
321	Picture	e030	6284154	0	340	12342	636	0	next
321	Response	2	6296495	12341	2
323	Picture	e026	6314915	0	315	11001	655	0	next
323	Response	1	6325915	11000	1
323A	Response	4	6333678	7762	1
325	Picture	ba018	6348965	0	304	16893	647	0	next
325	Response	1	6365857	16892	1
325A	Response	3	6374055	8197	1
327	Picture	gf020	6389227	0	321	21177	647	0	next
327	Response	1	6410403	21176	2
327A	Response	3	6425364	14960	2
329	Picture	e016	6439281	0	314	11077	642	0	next
329	Response	1	6450357	11076	2
329A	Response	5	6459782	9424	1
331	Picture	e029	6471383	0	313	13186	639	0	next
331	Response	2	6484568	13185	2
333	Picture	e050	6502588	0	325	14338	628	0	next
333	Response	2	6516925	14337	1
335	Picture	ba107	6534263	0	314	18650	639	0	next
335	Response	2	6552912	18649	1
337	Picture	f006	6572530	0	345	9771	657	0	next
337	Response	2	6582300	9770	2
339	Picture	e047	6599147	0	318	9372	635	0	next
339	Response	1	6608518	9371	2
339A	Response	4	6617006	8487	1
341	Picture	ba119	6631145	0	310	33051	638	0	next
341	Response	1	6664195	33050	1
341A	Response	4	6672124	7928	2
343	Picture	gf016	6684496	0	317	24446	661	0	next
343	Response	1	6708941	24445	1
343A	Response	4	6722915	13973	1
345	Picture	e057	6736805	0	310	9653	642	0	next
345	Response	1	6746457	9652	1
345A	Response	6	6759140	12682	1
347	Picture	gf109	6770632	0	312	14730	637	0	next
347	Response	1	6785361	14729	2
347A	Response	5	6788526	3164	2
349	Picture	e021	6801907	0	320	13247	642	0	next
349	Response	2	6815153	13246	2
351	Picture	c109	6833313	0	352	10508	652	0	next
351	Response	1	6843820	10507	1
351A	Response	6	6853438	9617	1
353	Picture	e020	6866998	0	338	16222	637	0	next
353	Response	1	6883219	16221	1
353A	Response	4	6898902	15682	2
355	Picture	f018	6912520	0	381	12210	683	0	next
355	Response	1	6924729	12209	1
355A	Response	6	6940540	15810	1
357	Picture	f016	6954159	0	328	16505	626	0	next
357	Response	1	6970663	16504	2
357A	Response	6	6976881	6217	1
359	Picture	e022	6991115	0	371	11109	670	0	next
359	Response	1	7002223	11108	1
359A	Response	6	7018252	16028	2
361	Picture	a020	7031434	0	345	10068	644	0	next
361	Response	1	7041501	10067	2
361A	Response	3	7045170	3668	2
363	Picture	a008	7059994	0	335	10203	630	0	next
363	Response	1	7070196	10202	1
363A	Response	4	7073164	2967	2
365	Picture	c008	7084481	0	350	8598	657	0	next
365	Response	1	7093078	8597	1
365A	Response	6	7100648	7569	1
367	Picture	a006	7113933	0	340	12801	638	0	next
367	Response	1	7126733	12800	2
367A	Response	4	7130923	4189	1
369	Picture	f010	7144250	0	4	9665	306	0	next
369	Response	1	7153914	9664	1
369A	Response	6	7159153	5238	2
371	Picture	c010	7170643	0	348	10378	647	0	next
371	Response	2	7181021	10378	1
373	Picture	e053	7201128	0	311	15002	631	0	next
373	Response	1	7216129	15001	1
373A	Response	3	7226794	10664	1
375	Picture	c020	7238986	0	305	25200	638	0	next
375	Response	2	7264185	25199	1
377	Picture	dc016	7281722	0	335	9629	644	0	next
377	Response	1	7291350	9628	2
377A	Response	3	7296036	4685	2
379	Picture	dc117	7308383	0	318	7540	633	0	next
379	Response	2	7315922	7539	2
381	Picture	e060	7335856	0	319	26588	639	0	next
381	Response	1	7362443	26587	2
381A	Response	4	7369578	7134	1
383	Picture	f020	7381219	0	313	11928	654	0	next
383	Response	1	7393146	11927	2
383A	Response	6	7404584	11437	2
385	Picture	ba117	7416892	0	311	10359	651	0	next
385	Response	1	7427250	10358	2
385A	Response	3	7437665	10414	2
387	Picture	gf117	7452061	0	312	17530	632	0	next
387	Response	1	7469590	17529	1
387A	Response	6	7479727	10136	2
389	Picture	a016	7491659	0	314	9697	658	0	next
389	Response	1	7501355	9696	1
389A	Response	3	7507182	5826	1
391	Picture	ba008	7522148	0	315	11301	641	0	next
391	Response	2	7533448	11300	1
393	Picture	a109	7554035	0	357	6335	664	0	next
393	Response	2	7560369	6334	2
