# Supplementary material for: Effects of two different emotion-inducing methods on the emotional memory of non-clinically depressed individuals
Source: PLoS One. 2021 May 28;16(5):e0249863. doi: 10.1371/journal.pone.0249863 (PMC8162709; doi:10.1371/journal.pone.0249863)
Supplement: S1 Data — (ZIP) [file pone.0249863.s001.zip › data/experiment1-depression/face25/b-study.log]

Scenario - For expli1
Logfile written - 2018/12/28 14:57:39

Trial	Event Type	Code	Time	TTime	Uncertainty	Duration	Uncertainty	ReqTime	ReqDur

1	Response	2	1938818	1938818	2
4	Picture	t002	1968867	0	75	16000	97	0	16000
5	Response	2	1989738	4850	2
8	Picture	t004	2014026	0	76	16000	96	0	16000
9	Response	1	2033218	3172	2
12	Picture	t005	2055314	0	114	16000	137	0	16000
12	Response	1	2068458	13144	2
13	Response	1	2081778	10442	2
16	Picture	t006	2103471	0	115	16000	135	0	16000
17	Response	1	2136818	17328	2
20	Picture	t003	2160473	0	101	16000	124	0	16000
21	Response	2	2180978	4482	2
24	Picture	t001	2202858	0	39	16000	59	0	16000
25	Response	2	2231338	12461	2
29	Response	2	2370938	106208	2
31	Picture	c115	2380965	0	62	16000	82	0	16000
32	Response	2	2399778	2793	2
35	Picture	f105	2421454	0	66	16000	90	0	16000
36	Response	1	2440658	3180	2
39	Picture	f002	2463049	0	131	16000	151	0	16000
40	Response	1	2481738	2670	1
43	Picture	f012	2504565	0	107	16000	129	0	16000
44	Response	2	2523098	2510	2
47	Picture	c113	2547899	0	98	16000	121	0	16000
47	Response	1	2563418	15519	2
48	Response	1	2573258	9337	2
51	Picture	c101	2598074	0	81	16000	103	0	16000
52	Response	1	2617338	3242	2
55	Picture	a103	2639888	0	91	16000	111	0	16000
56	Response	2	2659258	3350	1
59	Picture	a101	2682883	0	89	16000	112	0	16000
60	Response	2	2703859	4954	1
63	Picture	c111	2725621	0	175	16000	197	0	16000
64	Response	2	2745738	4096	2
67	Picture	f113	2767705	0	82	16000	104	0	16000
68	Response	1	2798978	15251	2
71	Picture	a002	2823688	0	86	16000	106	0	16000
72	Response	2	2843778	4070	1
75	Picture	a115	2867574	0	195	16000	217	0	16000
76	Response	2	2886978	3381	2
79	Picture	c004	2910170	0	90	16000	110	0	16000
80	Response	2	2929098	2908	1
83	Picture	a113	2953565	0	186	16000	208	0	16000
84	Response	1	2974138	4551	2
87	Picture	a012	2995689	0	53	16000	75	0	16000
88	Response	1	3016778	5067	1
91	Picture	c105	3040054	0	181	16000	204	0	16000
92	Response	1	3062738	6662	1
95	Picture	a111	3085479	0	81	16000	101	0	16000
96	Response	1	3118778	17279	1
99	Picture	a105	3140585	0	130	16000	151	0	16000
100	Response	1	3166178	9571	1
103	Picture	f004	3188258	0	114	16000	134	0	16000
104	Response	2	3216338	12060	2
107	Picture	f101	3239933	0	94	16000	116	0	16000
108	Response	1	3260178	4223	1
111	Picture	f103	3283338	0	182	16000	202	0	16000
112	Response	1	3303178	3820	1
115	Picture	c103	3325253	0	91	16000	113	0	16000
116	Response	1	3346218	4943	2
119	Picture	c012	3368038	0	132	16000	152	0	16000
120	Response	1	3393218	9160	1
123	Picture	c002	3417313	0	180	16000	202	0	16000
124	Response	2	3436418	3083	1
127	Picture	f111	3459848	0	137	16000	157	0	16000
128	Response	1	3476258	390	1
131	Picture	a014	3499757	0	50	16000	72	0	16000
132	Response	1	3518218	2439	1
135	Picture	f115	3543209	0	93	16000	113	0	16000
136	Response	1	3562018	2789	1
139	Picture	c014	3586504	0	123	16000	145	0	16000
140	Response	2	3605778	3253	1
143	Picture	a004	3630341	0	110	16000	130	0	16000
144	Response	1	3647578	1217	1
147	Picture	f014	3669483	0	127	16000	150	0	16000
148	Response	2	3686538	1033	2
153	Response	2	3840778	20681	2
155	Picture	a107	3850804	0	105	16000	127	0	16000
156	Response	2	3869298	2471	1
159	Picture	c018	3893590	0	144	16000	164	0	16000
160	Response	1	3912178	2569	1
163	Picture	f018	3935216	0	176	16000	198	0	16000
163	Response	2	3950058	14842	1
164	Response	2	3958777	7540	2
167	Picture	c008	3983200	0	183	16000	203	0	16000
168	Response	2	4004698	5478	1
171	Picture	a008	4028374	0	167	16000	190	0	16000
172	Response	2	4047538	3142	1
175	Picture	f008	4070239	0	126	16000	148	0	16000
176	Response	2	4088978	2717	1
179	Picture	c016	4112504	0	187	16000	208	0	16000
180	Response	2	4131458	2933	1
183	Picture	a020	4153668	0	181	16000	201	0	16000
184	Response	1	4173458	3770	1
187	Picture	f006	4196366	0	141	16000	164	0	16000
188	Response	1	4215498	3108	1
191	Picture	c010	4239068	0	98	16000	118	0	16000
192	Response	2	4259258	4171	1
195	Picture	c117	4280522	0	136	16000	159	0	16000
196	Response	1	4299658	3114	1
199	Picture	a006	4322148	0	168	16000	188	0	16000
200	Response	1	4341338	3171	1
203	Picture	c109	4363406	0	68	16000	91	0	16000
204	Response	2	4383258	3830	1
207	Picture	c010	4407829	0	137	16000	157	0	16000
207	Response	2	4421338	13509	1
208	Response	2	4428378	4529	1
211	Picture	c107	4451622	0	168	16000	190	0	16000
212	Response	1	4470018	2374	1
215	Picture	a018	4491598	0	184	16000	204	0	16000
216	Response	2	4509778	2160	1
219	Picture	f109	4531464	0	144	16000	167	0	16000
220	Response	2	4550578	3091	1
223	Picture	f010	4571979	0	120	16000	141	0	16000
224	Response	2	4590458	2458	1
227	Picture	a016	4612586	0	172	16000	194	0	16000
227	Response	2	4626578	13992	1
228	Response	2	4635658	7049	1
231	Picture	a117	4657179	0	71	16000	91	0	16000
232	Response	2	4676137	2938	2
235	Picture	f117	4700995	0	80	16000	102	0	16000
236	Response	1	4720338	3321	1
239	Picture	f107	4743371	0	30	16000	54	0	16000
240	Response	2	4766497	7103	2
243	Picture	c119	4788603	0	121	16000	145	0	16000
244	Response	1	4816138	11511	1
247	Picture	a119	4837668	0	45	16000	65	0	16000
248	Response	1	4861498	7810	1
251	Picture	a109	4885073	0	132	16000	157	0	16000
252	Response	2	4904138	3038	1
255	Picture	f016	4927879	0	152	16000	172	0	16000
256	Response	2	4946857	2958	2
259	Picture	c006	4968475	0	43	16000	65	0	16000
260	Response	1	4995058	10561	1
263	Picture	f119	5018560	0	119	16000	140	0	16000
264	Response	1	5044938	10357	1
267	Picture	f010	5069246	0	86	16000	108	0	16000
268	Response	2	5096418	11151	1
271	Picture	a010	5119547	0	112	16000	132	0	16000
272	Response	2	5139777	4210	2
