# Supplementary material for: Effects of two different emotion-inducing methods on the emotional memory of non-clinically depressed individuals
Source: PLoS One. 2021 May 28;16(5):e0249863. doi: 10.1371/journal.pone.0249863 (PMC8162709; doi:10.1371/journal.pone.0249863)
Supplement: S1 Data — (ZIP) [file pone.0249863.s001.zip › data/experiment1-depression/face25/b-test.log]

Scenario - For expli1
Logfile written - 2018/12/28 15:11:17

Trial	Event Type	Code	Time	TTime	Uncertainty	Duration	Uncertainty	ReqTime	ReqDur

1	Response	2	478750	478750	2
4	Picture	t006	508798	0	98	21714	121	0	next
4	Response	1	530511	21713	1
4A	Response	5	557071	26559	1
6	Picture	t010	569505	0	41	33527	65	0	next
6	Response	1	603031	33526	1
6A	Response	4	647350	44318	1
8	Picture	t003	661193	0	173	40839	194	0	next
8	Response	2	702031	40838	1
10	Picture	t001	721980	0	36	9011	59	0	next
10	Response	1	730990	9010	2
10A	Response	4	767950	36959	1
12	Picture	t012	780653	0	191	20818	213	0	next
12	Response	1	801470	20817	1
12A	Response	5	821710	20239	2
14	Picture	t007	835032	0	134	21119	156	0	next
14	Response	1	856150	21118	1
14A	Response	5	865230	9079	2
16	Picture	t008	876294	0	30	25098	52	0	next
16	Response	2	901390	25096	2
18	Picture	t011	917825	0	157	10727	179	0	next
18	Response	2	928551	10726	1
20	Picture	t002	944891	0	87	25300	108	0	next
20	Response	1	970190	25299	2
20A	Response	4	992230	22039	2
22	Picture	t009	1005481	0	152	69111	175	0	next
22	Response	1	1074590	69109	2
22A	Response	4	1081750	7158	2
24	Picture	t004	1093591	0	190	13361	211	0	next
24	Response	2	1106950	13359	2
26	Picture	t005	1126865	0	76	11567	96	0	next
26	Response	2	1138430	11565	2
29	Response	2	1188750	23098	1
31	Picture	ba111	1198772	0	155	24379	177	0	next
31	Response	2	1223150	24378	1
33	Picture	e012	1242520	0	66	11471	86	0	next
33	Response	2	1253990	11470	2
35	Picture	e032	1271325	0	87	11946	111	0	next
35	Response	1	1283270	11945	1
35A	Response	5	1294670	11399	1
37	Picture	e010	1307303	0	103	16888	126	0	next
37	Response	2	1324190	16887	2
39	Picture	e014	1341601	0	131	17750	152	0	next
39	Response	2	1359350	17749	1
41	Picture	a115	1375713	0	179	14599	199	0	next
41	Response	2	1390310	14597	2
43	Picture	e043	1407091	0	129	12180	151	0	next
43	Response	2	1419270	12179	2
45	Picture	f004	1436356	0	192	11115	216	0	next
45	Response	2	1447470	11114	2
47	Picture	dc012	1465271	0	106	22600	127	0	next
47	Response	2	1487870	22599	1
49	Picture	f105	1507793	0	71	22278	93	0	next
49	Response	1	1530070	22277	2
49A	Response	6	1538390	8319	2
51	Picture	a105	1550363	0	163	9109	185	0	next
51	Response	1	1559470	9107	2
51A	Response	6	1572470	12998	1
53	Picture	e009	1585921	0	97	14990	120	0	next
53	Response	1	1600910	14989	2
53A	Response	4	1614910	13999	1
55	Picture	a111	1626332	0	178	15579	201	0	next
55	Response	2	1641910	15578	2
57	Picture	e004	1659730	0	108	10421	129	0	next
57	Response	2	1670150	10420	1
59	Picture	gf111	1688184	0	147	11287	169	0	next
59	Response	2	1699470	11286	2
61	Picture	e034	1715912	0	81	12239	103	0	next
61	Response	2	1728150	12238	1
63	Picture	ba014	1745616	0	35	10015	57	0	next
63	Response	2	1755630	10014	1
65	Picture	e001	1772891	0	91	8660	112	0	next
65	Response	2	1781550	8659	2
67	Picture	a101	1798754	0	53	23557	75	0	next
67	Response	1	1822310	23556	1
67A	Response	6	1829990	7679	2
69	Picture	e015	1841583	0	48	9648	73	0	next
69	Response	2	1851230	9647	2
71	Picture	e044	1871241	0	54	11950	78	0	next
71	Response	2	1883190	11949	2
73	Picture	dc113	1900146	0	143	33245	166	0	next
73	Response	2	1933390	33244	2
75	Picture	c012	1950951	0	163	20120	184	0	next
75	Response	1	1971070	20119	1
75A	Response	5	1980510	9439	1
77	Picture	c004	1992592	0	180	14839	203	0	next
77	Response	2	2007430	14838	2
79	Picture	e045	2023706	0	56	13485	78	0	next
79	Response	2	2037190	13484	2
81	Picture	e011	2053710	0	48	8001	68	0	next
81	Response	2	2061710	8000	1
83	Picture	dc115	2081365	0	51	12946	72	0	next
83	Response	2	2094310	12945	1
85	Picture	a113	2114221	0	197	9451	220	0	next
85	Response	2	2123670	9449	2
87	Picture	c002	2140774	0	134	9777	156	0	next
87	Response	2	2150550	9776	2
89	Picture	ba103	2169953	0	119	13638	140	0	next
89	Response	2	2183590	13637	2
91	Picture	e006	2202998	0	66	10473	88	0	next
91	Response	2	2213470	10472	2
93	Picture	gf012	2230270	0	121	12081	141	0	next
93	Response	2	2242350	12080	1
95	Picture	e003	2258814	0	72	6817	94	0	next
95	Response	2	2265630	6816	2
97	Picture	e008	2285230	0	150	10161	172	0	next
97	Response	2	2295390	10160	2
99	Picture	e013	2311544	0	167	7367	189	0	next
99	Response	2	2318910	7366	2
101	Picture	ba105	2337201	0	173	8110	193	0	next
101	Response	2	2345310	8109	1
103	Picture	dc101	2362456	0	73	14175	96	0	next
103	Response	2	2376630	14174	2
105	Picture	ba115	2392996	0	30	8595	51	0	next
105	Response	2	2401590	8594	1
107	Picture	ba101	2417783	0	69	13889	93	0	next
107	Response	2	2431670	13887	2
109	Picture	f111	2449854	0	161	32217	182	0	next
109	Response	1	2482070	32216	1
109A	Response	3	2500710	18639	2
111	Picture	dc002	2512683	0	153	7148	173	0	next
111	Response	2	2519830	7147	1
113	Picture	c103	2538262	0	69	13050	90	0	next
113	Response	2	2551311	13049	1
115	Picture	e037	2571170	0	156	13421	184	0	next
115	Response	2	2584590	13420	1
117	Picture	e033	2601024	0	128	7727	150	0	next
117	Response	2	2608750	7726	1
119	Picture	f103	2627541	0	106	16970	126	0	next
119	Response	2	2644510	16969	2
121	Picture	gf101	2662933	0	37	6858	59	0	next
121	Response	2	2669790	6857	2
123	Picture	dc105	2688649	0	153	9942	176	0	next
123	Response	2	2698590	9941	1
125	Picture	a002	2716506	0	124	14445	145	0	next
125	Response	2	2730950	14444	1
127	Picture	f012	2749891	0	63	24220	84	0	next
127	Response	1	2774110	24219	2
127A	Response	6	2785590	11479	1
129	Picture	e036	2798241	0	34	16831	54	0	next
129	Response	2	2815070	16829	2
131	Picture	dc111	2833766	0	174	13825	196	0	next
131	Response	1	2847590	13824	1
131A	Response	5	2859710	12119	1
133	Picture	dc103	2871783	0	149	11888	171	0	next
133	Response	2	2883670	11887	2
135	Picture	dc004	2900404	0	192	9067	213	0	next
135	Response	2	2909470	9066	1
137	Picture	gf004	2929472	0	115	21159	137	0	next
137	Response	2	2950630	21158	1
139	Picture	f115	2969581	0	167	25850	187	0	next
139	Response	2	2995430	25849	1
141	Picture	a103	3013981	0	89	8890	111	0	next
141	Response	2	3022870	8889	1
143	Picture	a012	3042580	0	153	7771	174	0	next
143	Response	2	3050350	7770	1
145	Picture	e005	3067406	0	154	8745	175	0	next
145	Response	2	3076150	8744	1
147	Picture	f002	3094671	0	48	8760	68	0	next
147	Response	2	3103430	8759	1
149	Picture	e039	3121734	0	149	12937	172	0	next
149	Response	2	3134670	12936	2
151	Picture	f014	3151841	0	31	12470	52	0	next
151	Response	2	3164311	12470	1
153	Picture	e007	3184144	0	62	6847	85	0	next
153	Response	2	3190990	6846	1
155	Picture	dc014	3207669	0	29	26722	49	0	next
155	Response	2	3234390	26721	1
157	Picture	e038	3253343	0	184	7929	206	0	next
157	Response	2	3261270	7927	1
159	Picture	e035	3278920	0	101	10590	123	0	next
159	Response	2	3289510	10590	1
161	Picture	f113	3308914	0	99	18677	122	0	next
161	Response	2	3327590	18676	1
163	Picture	c113	3343779	0	57	19372	77	0	next
163	Response	2	3363150	19371	1
165	Picture	ba113	3379943	0	53	8248	76	0	next
165	Response	2	3388190	8247	1
167	Picture	a004	3405610	0	49	9221	70	0	next
167	Response	2	3414830	9220	1
169	Picture	gf115	3433965	0	190	24986	213	0	next
169	Response	1	3458950	24985	1
169A	Response	5	3467189	8238	2
171	Picture	gf105	3482193	0	119	25798	141	0	next
171	Response	2	3507990	25797	1
173	Picture	ba004	3526730	0	72	6501	92	0	next
173	Response	2	3533230	6500	1
175	Picture	c105	3550564	0	65	23227	87	0	next
175	Response	1	3573790	23226	1
175A	Response	4	3589350	15559	1
177	Picture	gf014	3603583	0	39	11329	62	0	next
177	Response	2	3614910	11327	2
179	Picture	a014	3631463	0	155	25608	176	0	next
179	Response	2	3657070	25607	1
181	Picture	e040	3673574	0	39	7937	61	0	next
181	Response	2	3681510	7936	1
183	Picture	gf113	3699730	0	38	16461	59	0	next
183	Response	1	3716190	16460	1
183A	Response	6	3723669	7478	2
185	Picture	e031	3737131	0	133	7860	163	0	next
185	Response	2	3744990	7859	1
187	Picture	c101	3762803	0	122	12868	144	0	next
187	Response	2	3775670	12867	1
189	Picture	ba002	3795621	0	131	8129	152	0	next
189	Response	2	3803749	8128	2
191	Picture	e041	3820666	0	77	7525	102	0	next
191	Response	2	3828190	7524	1
193	Picture	e002	3846475	0	99	19796	123	0	next
193	Response	1	3866270	19795	1
193A	Response	6	3871590	5319	1
195	Picture	ba012	3885874	0	26	17797	48	0	next
195	Response	1	3903670	17796	1
195A	Response	6	3908389	4718	2
197	Picture	c115	3921211	0	184	7660	207	0	next
197	Response	2	3928870	7659	1
199	Picture	f101	3945676	0	41	5595	63	0	next
199	Response	2	3951270	5594	1
201	Picture	gf002	3968661	0	54	26530	77	0	next
201	Response	1	3995190	26529	1
201A	Response	4	4005230	10039	1
203	Picture	e042	4017131	0	74	19660	94	0	next
203	Response	2	4036790	19659	1
205	Picture	c014	4054586	0	115	10605	138	0	next
205	Response	1	4065190	10604	1
205A	Response	5	4073709	8518	2
207	Picture	c111	4087005	0	189	11506	212	0	next
207	Response	2	4098510	11505	1
209	Picture	gf103	4117855	0	167	13936	189	0	next
209	Response	2	4131790	13935	1
213	Response	2	4262830	4520	1
215	Picture	f109	4272853	0	138	37418	159	0	next
215	Response	1	4310270	37417	1
215A	Response	6	4332150	21879	1
217	Picture	gf109	4345072	0	72	16319	93	0	next
217	Response	2	4361390	16318	1
219	Picture	e058	4380906	0	62	19405	85	0	next
219	Response	2	4400310	19404	1
221	Picture	ba016	4419729	0	65	34582	86	0	next
221	Response	1	4454310	34581	1
221A	Response	6	4459749	5438	2
223	Picture	f018	4474301	0	149	12770	171	0	next
223	Response	1	4487070	12769	1
223A	Response	5	4491909	4838	2
225	Picture	gf020	4506265	0	179	10686	202	0	next
225	Response	2	4516949	10684	2
227	Picture	c016	4533124	0	149	15266	171	0	next
227	Response	1	4548389	15265	2
227A	Response	6	4557470	9080	1
229	Picture	ba109	4570962	0	138	9869	159	0	next
229	Response	2	4580830	9868	1
231	Picture	e046	4598965	0	128	13786	151	0	next
231	Response	2	4612750	13785	1
233	Picture	f020	4632498	0	89	12652	113	0	next
233	Response	1	4645149	12651	2
233A	Response	3	4673749	28599	2
235	Picture	e050	4685972	0	102	20059	124	0	next
235	Response	2	4706030	20058	1
237	Picture	c018	4722101	0	136	31329	158	0	next
237	Response	1	4753429	31328	2
237A	Response	6	4761109	7679	1
239	Picture	dc018	4772943	0	115	11208	136	0	next
239	Response	2	4784150	11207	2
241	Picture	c109	4802734	0	154	8337	176	0	next
241	Response	2	4811070	8336	1
243	Picture	e029	4830134	0	82	8977	103	0	next
243	Response	2	4839110	8976	1
245	Picture	e060	4856473	0	67	8518	88	0	next
245	Response	2	4864989	8516	2
247	Picture	dc006	4881635	0	66	8755	87	0	next
247	Response	2	4890389	8754	1
249	Picture	dc008	4910338	0	35	16852	58	0	next
249	Response	1	4927189	16851	2
249A	Response	6	4934630	7440	1
251	Picture	gf006	4946705	0	153	8446	176	0	next
251	Response	2	4955150	8445	1
253	Picture	e025	4971791	0	59	10759	80	0	next
253	Response	2	4982549	10758	2
255	Picture	ba018	5001283	0	61	10627	87	0	next
255	Response	1	5011909	10626	1
255A	Response	5	5019470	7560	1
257	Picture	c107	5030594	0	77	7437	101	0	next
257	Response	2	5038030	7436	1
259	Picture	e056	5054668	0	171	17962	190	0	next
259	Response	2	5072629	17961	2
261	Picture	dc016	5092001	0	162	13750	184	0	next
261	Response	1	5105750	13749	1
261A	Response	6	5117110	11359	1
263	Picture	f119	5130743	0	78	12888	100	0	next
263	Response	2	5143630	12887	1
265	Picture	dc117	5162861	0	122	18450	144	0	next
265	Response	2	5181309	18448	2
267	Picture	a117	5200655	0	150	8120	151	0	next
267	Response	2	5208750	8095	1
269	Picture	e020	5226206	0	95	7984	117	0	next
269	Response	2	5234190	7984	1
271	Picture	f117	5253964	0	168	9187	190	0	next
271	Response	2	5263150	9186	1
273	Picture	gf117	5280385	0	72	11806	94	0	next
273	Response	2	5292190	11805	1
275	Picture	ba006	5311664	0	122	16007	144	0	next
275	Response	1	5327670	16006	1
275A	Response	6	5332149	4478	2
277	Picture	e022	5344853	0	94	12817	117	0	next
277	Response	2	5357669	12816	2
279	Picture	e053	5375560	0	44	8951	67	0	next
279	Response	2	5384510	8950	1
281	Picture	ba119	5402014	0	89	24057	111	0	next
281	Response	1	5426070	24056	1
281A	Response	3	5434309	8238	2
283	Picture	ba117	5446095	0	166	8656	188	0	next
283	Response	2	5454749	8654	2
285	Picture	f006	5474532	0	53	6379	73	0	next
285	Response	2	5480909	6377	2
287	Picture	e055	5498626	0	124	21724	149	0	next
287	Response	1	5520349	21723	2
287A	Response	5	5525591	5241	1
289	Picture	a010	5538734	0	174	25816	204	0	next
289	Response	1	5564549	25815	1
289A	Response	6	5581189	16639	1
291	Picture	f008	5593882	0	183	7908	205	0	next
291	Response	2	5601790	7908	1
293	Picture	gf016	5619975	0	84	8815	106	0	next
293	Response	2	5628789	8814	2
295	Picture	a006	5646504	0	47	7806	69	0	next
295	Response	2	5654309	7805	2
297	Picture	dc010	5674029	0	188	14041	209	0	next
297	Response	2	5688069	14040	1
299	Picture	e016	5707443	0	100	28387	122	0	next
299	Response	1	5735829	28386	1
299A	Response	6	5742989	7159	2
301	Picture	c117	5757982	0	50	10689	72	0	next
301	Response	2	5768669	10687	2
303	Picture	f010	5786370	0	156	7820	177	0	next
303	Response	2	5794189	7819	1
305	Picture	e027	5811023	0	167	9247	191	0	next
305	Response	2	5820269	9246	2
307	Picture	e024	5836553	0	131	6878	155	0	next
307	Response	2	5843429	6876	2
309	Picture	ba107	5860595	0	80	6275	103	0	next
309	Response	2	5866869	6274	1
311	Picture	a020	5886289	0	47	8421	69	0	next
311	Response	2	5894709	8420	2
313	Picture	e059	5912492	0	177	13658	202	0	next
313	Response	2	5926149	13657	2
315	Picture	gf107	5942612	0	47	17898	70	0	next
315	Response	1	5960509	17897	2
315A	Response	6	5965949	5439	2
317	Picture	e051	5977321	0	169	8109	190	0	next
317	Response	2	5985429	8108	2
319	Picture	e028	6003208	0	108	8982	131	0	next
319	Response	2	6012189	8981	1
321	Picture	e048	6028832	0	147	36598	176	0	next
321	Response	1	6065429	36597	2
321A	Response	5	6079149	13719	2
323	Picture	c010	6092041	0	93	6029	114	0	next
323	Response	2	6098069	6028	2
325	Picture	e026	6117394	0	68	10156	90	0	next
325	Response	2	6127549	10155	1
327	Picture	ba008	6147149	0	140	7801	161	0	next
327	Response	2	6154949	7800	1
329	Picture	e047	6174893	0	58	8498	79	0	next
329	Response	2	6183390	8497	1
331	Picture	e021	6201374	0	70	7097	91	0	next
331	Response	2	6208470	7096	1
333	Picture	dc020	6225345	0	91	14845	113	0	next
333	Response	2	6240189	14844	2
335	Picture	e049	6257210	0	54	16940	75	0	next
335	Response	2	6274149	16939	1
337	Picture	dc119	6292285	0	143	7386	164	0	next
337	Response	2	6299669	7384	2
339	Picture	dc109	6319495	0	94	12696	117	0	next
339	Response	2	6332190	12695	1
341	Picture	gf010	6350177	0	73	12493	96	0	next
341	Response	2	6362669	12492	1
343	Picture	a107	6382234	0	175	7356	197	0	next
343	Response	2	6389589	7355	2
345	Picture	e017	6407614	0	120	11576	144	0	next
345	Response	2	6419189	11575	1
347	Picture	a109	6439154	0	76	10676	98	0	next
347	Response	2	6449829	10675	2
349	Picture	gf018	6467223	0	171	10727	194	0	next
349	Response	2	6477949	10726	2
351	Picture	e023	6495701	0	187	8769	211	0	next
351	Response	2	6504469	8768	2
353	Picture	c119	6520545	0	171	9925	195	0	next
353	Response	1	6530469	9924	2
353A	Response	5	6545229	14759	2
355	Picture	e019	6558964	0	78	10986	103	0	next
355	Response	2	6569949	10985	2
357	Picture	e057	6588731	0	139	13139	161	0	next
357	Response	2	6601869	13138	2
359	Picture	e018	6619283	0	80	9387	105	0	next
359	Response	2	6628669	9386	2
361	Picture	a016	6648370	0	157	11540	183	0	next
361	Response	1	6659909	11539	2
361A	Response	6	6663709	3799	2
363	Picture	f107	6676951	0	70	5839	95	0	next
363	Response	2	6682789	5838	2
365	Picture	e052	6701403	0	110	8867	136	0	next
365	Response	2	6710269	8866	1
367	Picture	e054	6726599	0	74	7191	97	0	next
367	Response	2	6733789	7190	1
369	Picture	e030	6751357	0	148	24353	171	0	next
369	Response	2	6775709	24352	1
371	Picture	a119	6794400	0	94	17630	116	0	next
371	Response	1	6812029	17629	2
371A	Response	5	6815749	3719	1
373	Picture	ba010	6828894	0	94	9176	115	0	next
373	Response	2	6838069	9175	1
375	Picture	c020	6857556	0	93	7275	115	0	next
375	Response	2	6864830	7274	1
377	Picture	a008	6882005	0	140	16465	164	0	next
377	Response	2	6898469	16464	1
379	Picture	f016	6915021	0	118	10329	143	0	next
379	Response	1	6925349	10328	1
379A	Response	5	6931029	5679	1
381	Picture	ba020	6943125	0	176	11985	198	0	next
381	Response	2	6955109	11984	2
383	Picture	gf119	6973426	0	32	8604	57	0	next
383	Response	2	6982029	8603	2
385	Picture	dc107	7001873	0	81	8597	102	0	next
385	Response	2	7010469	8596	2
387	Picture	a018	7026611	0	172	30339	192	0	next
387	Response	1	7056949	30338	1
387A	Response	6	7063749	6799	2
389	Picture	c006	7077792	0	147	6318	168	0	next
389	Response	2	7084109	6317	1
391	Picture	c008	7100535	0	63	5975	87	0	next
391	Response	2	7106509	5974	2
393	Picture	gf008	7123214	0	50	10456	71	0	next
393	Response	2	7133669	10455	2
