# Supplementary material for: Effects of two different emotion-inducing methods on the emotional memory of non-clinically depressed individuals
Source: PLoS One. 2021 May 28;16(5):e0249863. doi: 10.1371/journal.pone.0249863 (PMC8162709; doi:10.1371/journal.pone.0249863)
Supplement: S1 Data — (ZIP) [file pone.0249863.s001.zip › data/experiment1-depression/face27/b-study.log]

Scenario - For expli1
Logfile written - 2010-2-5 1:37:19

Trial	Event Type	Code	Time	TTime	Uncertainty	Duration	Uncertainty	ReqTime	ReqDur

1	Response	2	753660	753499	1
4	Picture	t005	784473	0	1	16159	3	0	16000
5	Response	2	800699	66	1
8	Picture	t003	823289	0	1	16159	2	0	16000
9	Response	1	841978	2363	1
12	Picture	t004	864437	0	1	16159	2	0	16000
12	Response	1	878458	14021	1
13	Response	1	889018	8255	1
16	Picture	t006	913415	0	1	16159	2	0	16000
17	Response	1	936217	6476	1
20	Picture	t001	961393	0	1	16159	2	0	16000
20	Response	1	975096	13703	1
21	Response	1	985015	7296	2
24	Picture	t002	1009038	0	1	16159	2	0	16000
25	Response	2	1038455	13091	1
29	Response	2	1131733	58724	1
31	Picture	c002	1142144	0	2	16160	3	0	16000
32	Response	1	1165492	7022	2
35	Picture	f105	1190622	0	2	16160	3	0	16000
35	Response	1	1202931	12309	2
36	Response	1	1213651	6703	1
39	Picture	c014	1236602	0	1	16159	2	0	16000
40	Response	1	1260210	7282	2
43	Picture	f004	1285579	0	2	16160	3	0	16000
44	Response	2	1309329	7424	2
47	Picture	a012	1333058	0	1	16159	2	0	16000
48	Response	1	1358289	8905	1
51	Picture	c101	1383035	0	1	16160	2	0	16000
52	Response	1	1407088	7727	1
55	Picture	f012	1431014	0	1	16159	2	0	16000
56	Response	2	1457487	10147	1
59	Picture	f014	1482324	0	1	16159	2	0	16000
60	Response	1	1507566	8916	1
63	Picture	a115	1532468	0	1	16159	2	0	16000
64	Response	2	1557005	8211	1
67	Picture	a111	1580613	0	1	16159	2	0	16000
68	Response	1	1604044	7106	1
71	Picture	c103	1625759	0	1	16159	2	0	16000
72	Response	2	1649643	7558	2
75	Picture	f103	1672071	0	1	16159	2	0	16000
76	Response	1	1696523	8126	1
79	Picture	c004	1718883	0	1	16160	2	0	16000
80	Response	1	1743882	8673	1
83	Picture	c115	1766362	0	1	16159	2	0	16000
84	Response	2	1791241	8553	1
87	Picture	f002	1816672	0	1	16160	2	0	16000
88	Response	2	1845160	12162	1
91	Picture	a113	1866983	0	1	16159	2	0	16000
92	Response	1	1890599	7290	1
95	Picture	f113	1912629	0	1	16159	2	0	16000
96	Response	1	1937638	8683	1
99	Picture	c113	1962773	0	1	16159	2	0	16000
100	Response	1	1988837	9738	1
103	Picture	f111	2013583	0	1	16159	2	0	16000
104	Response	1	2038916	9007	2
107	Picture	a002	2062061	0	1	16159	2	0	16000
108	Response	1	2085796	7409	1
111	Picture	a004	2110206	0	1	16159	2	0	16000
112	Response	1	2135875	9343	1
115	Picture	f115	2160017	0	1	16159	2	0	16000
116	Response	1	2186914	10571	1
119	Picture	c105	2208661	0	1	16160	2	0	16000
120	Response	1	2233473	8486	1
123	Picture	a101	2259138	0	1	16160	2	0	16000
124	Response	2	2283712	8248	1
127	Picture	a105	2306117	0	1	16159	3	0	16000
128	Response	2	2334111	11668	1
131	Picture	c111	2358427	0	1	16159	2	0	16000
132	Response	1	2384830	10077	1
135	Picture	f101	2409737	0	1	16159	2	0	16000
136	Response	2	2432989	6926	1
139	Picture	c012	2458048	0	1	16160	2	0	16000
140	Response	2	2484028	9654	1
143	Picture	a014	2506360	0	1	16159	2	0	16000
144	Response	1	2532347	9661	1
147	Picture	a103	2556170	0	2	16160	3	0	16000
148	Response	1	2581306	8810	2
153	Response	2	2730424	15326	1
155	Picture	a117	2740920	0	1	16159	2	0	16000
156	Response	2	2763863	6617	1
159	Picture	c010	2786399	0	2	16160	3	0	16000
160	Response	2	2809782	7057	1
163	Picture	f010	2834211	0	1	16159	3	0	16000
164	Response	1	2858421	7884	1
167	Picture	c010	2883522	0	1	16159	3	0	16000
168	Response	2	2907860	8012	1
171	Picture	a109	2931001	0	1	16159	2	0	16000
172	Response	1	2954739	7412	2
175	Picture	f008	2979978	0	1	16160	2	0	16000
176	Response	1	3003378	7074	2
179	Picture	f119	3027957	0	1	16159	2	0	16000
180	Response	2	3052178	7895	1
183	Picture	a119	3076601	0	1	16160	2	0	16000
184	Response	1	3100657	7730	1
187	Picture	a010	3124080	0	1	16159	2	0	16000
188	Response	2	3148816	8410	1
191	Picture	f117	3172225	0	1	16159	2	0	16000
192	Response	1	3194735	6184	1
195	Picture	a006	3217704	0	1	16159	2	0	16000
196	Response	1	3240814	6784	2
199	Picture	c109	3265349	0	1	16159	2	0	16000
200	Response	2	3287853	6178	1
203	Picture	f006	3310495	0	1	16160	2	0	16000
204	Response	2	3333132	6311	2
207	Picture	a018	3357807	0	1	16159	3	0	16000
208	Response	2	3380812	6679	1
211	Picture	c008	3403786	0	1	16160	2	0	16000
212	Response	2	3428971	8859	1
215	Picture	c119	3452598	0	1	16159	2	0	16000
216	Response	1	3475850	6927	1
219	Picture	a008	3498910	0	1	16159	2	0	16000
220	Response	2	3521609	6373	1
223	Picture	f016	3544889	0	1	16159	2	0	16000
224	Response	1	3573448	12233	1
227	Picture	a107	3598032	0	1	16159	2	0	16000
228	Response	1	3622247	7889	2
231	Picture	c107	3645843	0	1	16160	2	0	16000
232	Response	1	3671046	8877	1
235	Picture	f109	3694988	0	1	16159	2	0	16000
236	Response	1	3715526	4212	1
239	Picture	a016	3737802	0	1	16159	2	0	16000
240	Response	1	3763845	9718	1
243	Picture	c018	3786446	0	1	16159	3	0	16000
244	Response	2	3808324	5552	1
247	Picture	a020	3830260	0	1	16159	2	0	16000
248	Response	1	3855683	9097	1
251	Picture	f107	3879737	0	1	16160	2	0	16000
252	Response	2	3902722	6659	1
255	Picture	f010	3926549	0	1	16160	2	0	16000
256	Response	2	3952001	9126	1
259	Picture	c117	3976693	0	1	16160	2	0	16000
260	Response	1	4004000	10981	1
263	Picture	c016	4029669	0	1	16160	2	0	16000
264	Response	2	4053119	7124	1
267	Picture	c006	4076981	0	1	16159	2	0	16000
267	Response	2	4089279	12298	1
268	Response	2	4100159	6852	1
271	Picture	f018	4124126	0	1	16160	2	0	16000
272	Response	2	4165917	25465	2
