# Supplementary material for: Effects of two different emotion-inducing methods on the emotional memory of non-clinically depressed individuals
Source: PLoS One. 2021 May 28;16(5):e0249863. doi: 10.1371/journal.pone.0249863 (PMC8162709; doi:10.1371/journal.pone.0249863)
Supplement: S1 Data — (ZIP) [file pone.0249863.s001.zip › data/experiment1-depression/face27/b-test.log]

Scenario - For expli1
Logfile written - 2010-2-5 1:53:34

Trial	Event Type	Code	Time	TTime	Uncertainty	Duration	Uncertainty	ReqTime	ReqDur

1	Response	2	558538	558377	1
4	Picture	t003	589228	0	1	13160	2	0	next
4	Response	1	602217	12989	1
4A	Response	4	637416	35028	2
6	Picture	t011	651866	0	1	10828	2	0	next
6	Response	1	662536	10670	1
6A	Response	3	677256	14562	1
8	Picture	t009	689182	0	2	27321	3	0	next
8	Response	1	716455	27273	1
8A	Response	5	729415	12912	1
10	Picture	t004	741325	0	2	19492	3	0	next
10	Response	1	760774	19449	1
10A	Response	5	779974	19157	1
12	Picture	t005	793302	0	1	14160	2	0	next
12	Response	1	807333	14031	2
12A	Response	5	837253	29791	1
14	Picture	t001	849110	0	1	13827	2	0	next
14	Response	1	862852	13742	1
14A	Response	5	897092	34155	1
16	Picture	t007	910582	0	1	16159	2	0	next
16	Response	1	926691	16109	2
16A	Response	4	946371	19630	1
18	Picture	t002	958727	0	1	15993	2	0	next
18	Response	1	974690	15963	1
18A	Response	6	983810	9090	1
20	Picture	t012	998042	0	1	21990	2	0	next
20	Response	2	1019970	21928	1
22	Picture	t010	1037191	0	1	30486	2	0	next
22	Response	1	1067648	30457	2
22A	Response	5	1078048	10371	1
24	Picture	t008	1091667	0	1	26154	2	0	next
24	Response	2	1117728	26061	1
26	Picture	t006	1137479	0	1	28321	2	0	next
26	Response	1	1165727	28248	1
26A	Response	5	1176446	10646	1
29	Response	2	1219806	21188	1
31	Picture	a012	1230270	0	1	15327	2	0	next
31	Response	1	1245565	15295	1
31A	Response	5	1260285	14688	1
33	Picture	gf111	1274250	0	1	16160	2	0	next
33	Response	2	1290364	16114	1
35	Picture	a103	1309568	0	1	27987	2	0	next
35	Response	1	1337404	27836	1
35A	Response	6	1348603	11048	1
37	Picture	ba111	1360878	0	1	9829	2	0	next
37	Response	2	1370683	9805	1
39	Picture	e005	1389865	0	1	14493	2	0	next
39	Response	2	1404282	14417	1
41	Picture	dc103	1423683	0	1	19158	2	0	next
41	Response	1	1442682	18999	1
41A	Response	5	1451002	8161	1
43	Picture	gf105	1463664	0	2	21158	3	0	next
43	Response	2	1484761	21097	1
45	Picture	e035	1503980	0	1	28820	2	0	next
45	Response	1	1532760	28780	1
45A	Response	6	1543800	11000	1
47	Picture	e039	1558788	0	1	16992	2	0	next
47	Response	2	1575639	16851	1
49	Picture	c014	1596104	0	2	13161	3	0	next
49	Response	1	1609238	13134	2
49A	Response	4	1637398	28133	1
51	Picture	ba002	1651079	0	2	14827	3	0	next
51	Response	1	1665877	14798	2
51A	Response	5	1695637	29731	1
53	Picture	c002	1709220	0	1	18991	2	0	next
53	Response	2	1728116	18896	2
55	Picture	e012	1746370	0	1	10495	2	0	next
55	Response	2	1756756	10386	1
57	Picture	f101	1776856	0	1	22490	2	0	next
57	Response	2	1799315	22459	1
59	Picture	dc014	1819003	0	1	11495	2	0	next
59	Response	1	1830354	11351	2
59A	Response	6	1848754	18256	1
61	Picture	c103	1860151	0	1	30653	2	0	next
61	Response	2	1890673	30522	1
63	Picture	e031	1908296	0	1	15160	2	0	next
63	Response	1	1923313	15017	1
63A	Response	5	1931633	8177	1
65	Picture	f115	1944280	0	1	21657	2	0	next
65	Response	2	1965872	21592	1
67	Picture	ba105	1985261	0	1	40648	3	0	next
67	Response	2	2025871	40610	1
69	Picture	ba103	2046067	0	1	20990	3	0	next
69	Response	2	2066990	20923	2
71	Picture	e001	2083883	0	1	20158	2	0	next
71	Response	2	2103949	20066	2
73	Picture	f111	2122532	0	1	28487	2	0	next
73	Response	2	2150989	28457	1
75	Picture	c012	2169511	0	1	15993	2	0	next
75	Response	1	2185388	15877	1
75A	Response	5	2203628	18124	1
77	Picture	e044	2217323	0	1	15159	3	0	next
77	Response	1	2232427	15104	1
77A	Response	6	2264587	32105	1
79	Picture	e015	2279461	0	1	13827	2	0	next
79	Response	2	2293226	13765	1
81	Picture	ba014	2311780	0	1	14660	2	0	next
81	Response	1	2326345	14565	1
81A	Response	5	2341225	14785	1
83	Picture	e009	2354927	0	1	19491	2	0	next
83	Response	1	2374344	19417	2
83A	Response	6	2386504	12086	2
85	Picture	e006	2399074	0	1	19657	2	0	next
85	Response	2	2418664	19590	1
87	Picture	e045	2439055	0	2	9163	3	0	next
87	Response	1	2448103	9048	1
87A	Response	3	2478023	29805	1
89	Picture	f002	2492198	0	1	24322	2	0	next
89	Response	2	2516422	24224	1
91	Picture	e042	2534845	0	1	13661	2	0	next
91	Response	2	2548422	13577	1
93	Picture	e008	2567331	0	1	9162	2	0	next
93	Response	2	2576421	9090	1
95	Picture	gf014	2594985	0	1	25988	2	0	next
95	Response	2	2620900	25915	1
97	Picture	dc002	2640464	0	1	11828	2	0	next
97	Response	1	2652260	11796	1
97A	Response	6	2664739	12447	1
99	Picture	f105	2677114	0	1	36650	2	0	next
99	Response	2	2713698	36584	1
101	Picture	a014	2732422	0	1	11329	2	0	next
101	Response	1	2743618	11196	1
101A	Response	3	2757858	14107	1
103	Picture	dc105	2771738	0	1	10329	2	0	next
103	Response	2	2782017	10279	1
105	Picture	a115	2800725	0	1	16492	2	0	next
105	Response	1	2817057	16332	1
105A	Response	6	2823136	5919	1
107	Picture	c004	2837208	0	1	16493	2	0	next
107	Response	2	2853536	16328	1
109	Picture	e010	2873525	0	1	15993	2	0	next
109	Response	2	2889375	15850	1
111	Picture	c113	2908509	0	1	41815	2	0	next
111	Response	1	2950174	41665	1
111A	Response	5	2960734	10410	1
113	Picture	e040	2975979	0	1	17991	2	0	next
113	Response	1	2993853	17874	1
113A	Response	5	2997853	3883	1
115	Picture	dc111	3010296	0	1	21824	2	0	next
115	Response	1	3032093	21797	1
115A	Response	3	3052572	20452	1
117	Picture	e037	3064772	0	1	39815	2	0	next
117	Response	2	3104411	39639	1
119	Picture	c115	3121579	0	1	27321	2	0	next
119	Response	1	3148731	27152	1
119A	Response	4	3161370	12470	1
121	Picture	ba101	3176554	0	1	16160	2	0	next
121	Response	1	3192570	16016	1
121A	Response	5	3203289	10575	1
123	Picture	e038	3214870	0	1	25988	3	0	next
123	Response	2	3240729	25859	1
125	Picture	gf113	3261016	0	1	16326	2	0	next
125	Response	1	3277208	16192	1
125A	Response	4	3287928	10586	1
127	Picture	e007	3299832	0	1	18325	2	0	next
127	Response	1	3318007	18175	1
127A	Response	5	3325367	7210	1
129	Picture	dc004	3340647	0	1	14160	2	0	next
129	Response	1	3354647	14000	1
129A	Response	5	3387926	33119	1
131	Picture	a004	3402618	0	2	17826	3	0	next
131	Response	1	3420405	17787	2
131A	Response	4	3441045	20601	1
133	Picture	e043	3452429	0	1	10995	2	0	next
133	Response	1	3463285	10856	1
133A	Response	4	3469525	6101	1
135	Picture	c111	3484081	0	2	36484	3	0	next
135	Response	2	3520403	36322	2
137	Picture	f113	3538057	0	1	8330	2	0	next
137	Response	1	3546323	8266	1
137A	Response	5	3558803	12416	1
139	Picture	a101	3571708	0	2	27321	3	0	next
139	Response	1	3598962	27254	1
139A	Response	5	3604402	5373	1
141	Picture	f103	3618187	0	1	12161	2	0	next
141	Response	1	3630321	12134	2
141A	Response	3	3647281	16933	2
143	Picture	a113	3660835	0	1	10828	2	0	next
143	Response	1	3671601	10766	1
143A	Response	4	3695121	23458	1
145	Picture	e014	3706647	0	1	21824	2	0	next
145	Response	2	3728400	21753	1
147	Picture	gf004	3745130	0	1	9662	2	0	next
147	Response	1	3754639	9509	2
147A	Response	5	3760079	5287	1
149	Picture	e036	3774283	0	1	13161	2	0	next
149	Response	1	3787279	12996	1
149A	Response	3	3797678	10234	2
151	Picture	e004	3811100	0	1	13494	2	0	next
151	Response	2	3824558	13458	1
153	Picture	f012	3844251	0	2	24323	3	0	next
153	Response	2	3868557	24306	1
155	Picture	dc113	3888398	0	1	21657	2	0	next
155	Response	2	3909996	21598	1
157	Picture	e041	3930046	0	1	57141	2	0	next
157	Response	2	3987115	57069	1
159	Picture	gf002	4004845	0	1	13161	2	0	next
159	Response	1	4017835	12990	1
159A	Response	3	4046954	28948	1
161	Picture	f004	4058488	0	1	13993	2	0	next
161	Response	2	4072393	13905	1
163	Picture	ba115	4092139	0	1	13994	2	0	next
163	Response	2	4105993	13854	1
165	Picture	a002	4124791	0	1	32319	2	0	next
165	Response	2	4157032	32241	1
167	Picture	f014	4174435	0	1	25322	2	0	next
167	Response	1	4199591	25156	1
167A	Response	5	4203271	3514	1
169	Picture	ba113	4214750	0	1	58807	2	0	next
169	Response	2	4273510	58760	1
171	Picture	e013	4293714	0	1	9163	2	0	next
171	Response	2	4302789	9075	2
173	Picture	ba004	4321535	0	1	17825	2	0	next
173	Response	1	4339268	17733	2
173A	Response	5	4365188	25828	1
175	Picture	e032	4376843	0	1	9163	2	0	next
175	Response	1	4385988	9145	1
175A	Response	6	4393827	7821	1
177	Picture	c101	4406163	0	1	45646	2	0	next
177	Response	1	4451746	45583	2
177A	Response	5	4454946	3137	1
179	Picture	gf012	4467302	0	1	12994	2	0	next
179	Response	2	4480226	12924	1
181	Picture	a111	4498788	0	1	10162	2	0	next
181	Response	1	4508865	10077	1
181A	Response	3	4535905	26955	1
183	Picture	gf115	4549098	0	1	13827	2	0	next
183	Response	2	4562785	13687	1
185	Picture	dc115	4581084	0	1	13660	2	0	next
185	Response	2	4594624	13540	1
187	Picture	e033	4612736	0	1	9329	2	0	next
187	Response	1	4621983	9247	1
187A	Response	6	4633023	10958	1
189	Picture	e034	4646388	0	1	20490	2	0	next
189	Response	2	4666783	20395	1
191	Picture	e011	4687036	0	1	15160	2	0	next
191	Response	2	4702142	15106	1
193	Picture	gf103	4720187	0	2	26822	3	0	next
193	Response	1	4746941	26754	1
193A	Response	5	4750621	3612	1
195	Picture	e003	4763335	0	1	48811	2	0	next
195	Response	1	4812060	48725	1
195A	Response	6	4814620	2474	1
197	Picture	a105	4829971	0	1	10162	2	0	next
197	Response	2	4840059	10088	2
199	Picture	ba012	4857625	0	1	11661	3	0	next
199	Response	1	4869179	11554	1
199A	Response	6	4873498	4212	2
201	Picture	c105	4884946	0	1	11661	2	0	next
201	Response	2	4896538	11592	2
203	Picture	dc101	4913766	0	1	7997	2	0	next
203	Response	2	4921658	7892	1
205	Picture	e002	4940421	0	1	17825	2	0	next
205	Response	1	4958137	17716	2
205A	Response	6	4966457	8211	1
207	Picture	dc012	4979070	0	1	14493	2	0	next
207	Response	1	4993496	14426	2
207A	Response	5	5002616	9053	2
209	Picture	gf101	5015054	0	1	22489	3	0	next
209	Response	2	5037496	22442	1
213	Response	2	5214613	46462	1
215	Picture	e030	5224958	0	2	65970	4	0	next
215	Response	2	5290771	65813	1
217	Picture	a119	5311253	0	1	28820	2	0	next
217	Response	1	5340050	28797	1
217A	Response	6	5356690	16617	1
219	Picture	c117	5369726	0	1	9329	2	0	next
219	Response	1	5378928	9202	3
219A	Response	5	5391569	12514	1
221	Picture	c008	5406876	0	1	56641	2	0	next
221	Response	2	5463408	56532	1
223	Picture	dc020	5483008	0	1	11162	2	0	next
223	Response	1	5494127	11119	2
223A	Response	4	5509487	15317	1
225	Picture	a010	5524156	0	1	9496	2	0	next
225	Response	2	5533487	9331	1
227	Picture	f018	5553309	0	2	13828	3	0	next
227	Response	2	5567086	13777	1
229	Picture	e029	5587627	0	1	11162	2	0	next
229	Response	2	5598766	11139	1
231	Picture	a109	5617114	0	1	10662	2	0	next
231	Response	1	5627725	10611	1
231A	Response	5	5643565	15789	1
233	Picture	e053	5657762	0	1	15160	2	0	next
233	Response	1	5672844	15082	1
233A	Response	4	5686124	13202	1
235	Picture	f117	5699410	0	1	15993	2	0	next
235	Response	2	5715243	15833	1
237	Picture	ba016	5732895	0	1	42980	2	0	next
237	Response	1	5775722	42827	1
237A	Response	6	5780042	4167	1
239	Picture	e018	5794367	0	1	8996	2	0	next
239	Response	2	5803242	8875	1
241	Picture	dc016	5820355	0	1	12494	2	0	next
241	Response	1	5832681	12326	1
241A	Response	4	5839081	6232	1
243	Picture	e047	5852840	0	1	19158	2	0	next
243	Response	2	5871880	19040	2
245	Picture	e019	5888991	0	1	13660	2	0	next
245	Response	2	5902600	13609	1
247	Picture	e058	5919976	0	2	11662	3	0	next
247	Response	1	5931559	11583	1
247A	Response	6	5935879	4241	1
249	Picture	ba107	5950129	0	2	28488	3	0	next
249	Response	2	5978438	28309	2
251	Picture	gf109	5997941	0	1	17825	2	0	next
251	Response	1	6015718	17777	1
251A	Response	5	6018277	2511	2
253	Picture	dc117	6033258	0	2	19492	3	0	next
253	Response	1	6052677	19419	2
253A	Response	5	6055557	2807	1
255	Picture	e027	6068409	0	1	11995	2	0	next
255	Response	2	6080357	11948	1
257	Picture	a107	6099228	0	2	9163	3	0	next
257	Response	2	6108356	9128	1
259	Picture	c119	6126050	0	1	9329	2	0	next
259	Response	1	6135236	9186	1
259A	Response	6	6142275	6896	2
261	Picture	f107	6155203	0	1	17492	2	0	next
261	Response	2	6172514	17311	2
263	Picture	a006	6192853	0	1	18491	2	0	next
263	Response	2	6211234	18381	1
265	Picture	ba006	6229003	0	1	12661	2	0	next
265	Response	2	6241634	12631	1
267	Picture	a020	6260822	0	1	18158	2	0	next
267	Response	1	6278913	18091	1
267A	Response	6	6281633	2653	1
269	Picture	ba020	6296306	0	1	7830	2	0	next
269	Response	1	6304032	7726	2
269A	Response	6	6306912	2776	1
271	Picture	c020	6321628	0	1	13827	2	0	next
271	Response	1	6335392	13764	1
271A	Response	5	6344832	9377	1
273	Picture	e025	6358444	0	1	13994	2	0	next
273	Response	2	6372351	13907	2
275	Picture	f119	6392595	0	2	14660	3	0	next
275	Response	2	6407231	14636	1
277	Picture	gf020	6425081	0	1	10328	2	0	next
277	Response	1	6435230	10149	1
277A	Response	4	6457150	21741	1
279	Picture	f020	6470893	0	1	23156	2	0	next
279	Response	6	6493949	23056	1
281	Picture	gf016	6511375	0	1	65470	2	0	next
281	Response	1	6576828	65453	1
281A	Response	4	6580027	3182	1
283	Picture	dc008	6594171	0	1	13493	3	0	next
283	Response	2	6607547	13376	1
285	Picture	e060	6627989	0	1	19158	2	0	next
285	Response	2	6647066	19077	2
287	Picture	c006	6664805	0	1	9829	2	0	next
287	Response	2	6674586	9781	1
289	Picture	e026	6693792	0	1	18991	2	0	next
289	Response	2	6712665	18873	1
291	Picture	e016	6730442	0	1	23489	3	0	next
291	Response	2	6753784	23342	2
293	Picture	c109	6773423	0	1	20324	2	0	next
293	Response	1	6793624	20201	1
293A	Response	5	6796823	3076	2
295	Picture	ba117	6809739	0	2	22324	3	0	next
295	Response	1	6832023	22284	1
295A	Response	4	6850262	18199	2
297	Picture	f006	6864715	0	1	11328	2	0	next
297	Response	1	6876022	11307	1
297A	Response	6	6890582	14539	1
299	Picture	e024	6905196	0	1	10162	2	0	next
299	Response	2	6915221	10025	2
301	Picture	a117	6932850	0	1	13994	2	0	next
301	Response	1	6946741	13891	1
301A	Response	4	6961940	15096	2
303	Picture	e020	6974498	0	1	15993	2	0	next
303	Response	2	6990420	15922	1
305	Picture	e021	7010482	0	1	31319	2	0	next
305	Response	2	7041619	31137	1
307	Picture	e054	7058793	0	1	12661	2	0	next
307	Response	1	7071378	12585	1
307A	Response	5	7079538	8084	2
309	Picture	ba010	7093777	0	1	18492	2	0	next
309	Response	2	7112178	18401	1
311	Picture	ba008	7129095	0	1	25488	2	0	next
311	Response	2	7154417	25322	1
313	Picture	gf117	7173741	0	1	10329	2	0	next
313	Response	1	7184016	10275	2
313A	Response	4	7193616	9546	1
315	Picture	ba119	7206559	0	2	42981	3	0	next
315	Response	2	7249455	42896	1
317	Picture	e056	7268032	0	1	31985	2	0	next
317	Response	2	7299854	31822	1
319	Picture	dc119	7318175	0	2	9829	3	0	next
319	Response	2	7327854	9679	1
321	Picture	e028	7346996	0	1	37816	2	0	next
321	Response	1	7384653	37657	1
321A	Response	5	7390572	5760	2
323	Picture	e057	7405136	0	1	8829	2	0	next
323	Response	1	7413932	8796	1
323A	Response	3	7452331	38366	2
325	Picture	gf119	7466275	0	1	11495	2	0	next
325	Response	1	7477611	11336	1
325A	Response	4	7491211	13441	1
327	Picture	ba018	7505757	0	1	14327	2	0	next
327	Response	2	7520010	14253	1
329	Picture	c107	7540408	0	1	10828	2	0	next
329	Response	2	7551210	10802	1
331	Picture	f008	7570061	0	1	15326	3	0	next
331	Response	2	7585289	15228	1
333	Picture	c016	7604545	0	2	23157	3	0	next
333	Response	2	7627528	22983	1
335	Picture	f010	7647193	0	1	7163	2	0	next
335	Response	2	7654248	7055	1
337	Picture	e055	7673847	0	1	9663	2	0	next
337	Response	1	7683367	9520	1
337A	Response	4	7719367	35857	1
339	Picture	f016	7732821	0	1	18658	2	0	next
339	Response	1	7751366	18545	1
339A	Response	5	7761766	10287	1
341	Picture	gf018	7773969	0	1	11828	2	0	next
341	Response	2	7785765	11796	2
343	Picture	e050	7803955	0	1	9162	3	0	next
343	Response	2	7812965	9010	1
345	Picture	e049	7829777	0	1	32485	2	0	next
345	Response	2	7862244	32467	1
347	Picture	a016	7879421	0	1	10328	2	0	next
347	Response	1	7889604	10183	1
347A	Response	5	7897443	7694	2
349	Picture	e048	7911073	0	1	14493	3	0	next
349	Response	2	7925443	14370	1
351	Picture	dc006	7943725	0	1	8829	2	0	next
351	Response	2	7952482	8757	2
353	Picture	f109	7970046	0	1	16160	2	0	next
353	Response	1	7986082	16036	1
353A	Response	5	7994561	8355	2
355	Picture	e017	8006863	0	1	13327	2	0	next
355	Response	1	8020161	13298	1
355A	Response	5	8022881	2691	1
357	Picture	gf008	8037849	0	1	12661	2	0	next
357	Response	2	8050401	12552	1
359	Picture	e051	8070167	0	2	13161	3	0	next
359	Response	1	8083200	13033	1
359A	Response	4	8087520	4192	1
361	Picture	gf107	8101487	0	1	14993	2	0	next
361	Response	2	8116319	14832	2
363	Picture	ba109	8134138	0	2	18325	4	0	next
363	Response	1	8152319	18181	1
363A	Response	5	8154078	1615	1
365	Picture	dc010	8165458	0	1	19158	2	0	next
365	Response	1	8184478	19020	1
365A	Response	5	8187518	2902	1
367	Picture	gf006	8201608	0	1	11994	2	0	next
367	Response	2	8213438	11830	1
369	Picture	e023	8232927	0	1	16492	3	0	next
369	Response	2	8249277	16350	1
371	Picture	e046	8269410	0	2	13328	3	0	next
371	Response	1	8282716	13306	1
371A	Response	4	8299356	16618	1
373	Picture	c018	8311225	0	1	53309	2	0	next
373	Response	2	8364475	53250	1
375	Picture	dc018	8384691	0	2	20824	3	0	next
375	Response	1	8405434	20743	1
375A	Response	3	8408154	2639	1
377	Picture	gf010	8422674	0	1	12328	2	0	next
377	Response	2	8434874	12200	1
379	Picture	a008	8454326	0	2	19158	4	0	next
379	Response	2	8473433	19107	1
381	Picture	a018	8493809	0	1	12494	2	0	next
381	Response	2	8506232	12423	1
383	Picture	dc107	8525961	0	1	28154	2	0	next
383	Response	2	8554071	28110	2
385	Picture	e052	8573606	0	1	12327	2	0	next
385	Response	1	8585751	12145	1
385A	Response	6	8600950	15017	2
387	Picture	dc109	8613088	0	1	14160	2	0	next
387	Response	2	8627190	14102	1
389	Picture	e022	8647739	0	1	19824	2	0	next
389	Response	2	8667509	19770	1
391	Picture	c010	8685555	0	1	13494	2	0	next
391	Response	1	8698869	13314	1
391A	Response	5	8701748	2699	1
393	Picture	e059	8715708	0	1	13494	2	0	next
393	Response	1	8729108	13400	1
393A	Response	5	8731028	1826	1
