# Supplementary material for: Effects of two different emotion-inducing methods on the emotional memory of non-clinically depressed individuals
Source: PLoS One. 2021 May 28;16(5):e0249863. doi: 10.1371/journal.pone.0249863 (PMC8162709; doi:10.1371/journal.pone.0249863)
Supplement: S1 Data — (ZIP) [file pone.0249863.s001.zip › data/experiment1-depression/face3/b-study.log]

Scenario - For expli1
Logfile written - 2010-2-5 5:53:48

Trial	Event Type	Code	Time	TTime	Uncertainty	Duration	Uncertainty	ReqTime	ReqDur

1	Response	2	370347	370185	1
4	Picture	t002	401149	0	1	16160	2	0	16000
5	Response	1	419947	2472	1
8	Picture	t003	442131	0	1	16160	2	0	16000
9	Response	1	463146	4689	1
12	Picture	t004	485612	0	1	16159	2	0	16000
13	Response	2	505546	3608	1
16	Picture	t006	528426	0	1	16159	2	0	16000
17	Response	2	548105	3353	1
20	Picture	t005	572573	0	1	16159	2	0	16000
21	Response	2	591785	2886	1
24	Picture	t001	615887	0	1	16159	2	0	16000
25	Response	1	635784	3571	2
29	Response	2	713383	45019	1
31	Picture	f014	723839	0	1	16159	2	0	16000
32	Response	2	743623	3458	1
35	Picture	a101	768985	0	1	16160	2	0	16000
36	Response	1	789542	4231	2
39	Picture	c101	811466	0	1	16160	2	0	16000
40	Response	2	831462	3670	1
43	Picture	f105	854947	0	1	16159	3	0	16000
44	Response	1	875781	4508	2
47	Picture	a012	899261	0	1	16159	2	0	16000
48	Response	2	919301	3714	1
51	Picture	f115	941742	0	1	16159	2	0	16000
52	Response	1	963301	5233	1
55	Picture	c103	985222	0	1	16160	2	0	16000
56	Response	1	1005380	3832	1
59	Picture	f103	1030036	0	1	16159	2	0	16000
60	Response	2	1050660	4298	1
63	Picture	f004	1074016	0	1	16159	2	0	16000
64	Response	1	1094499	4157	1
67	Picture	f012	1117663	0	1	16160	2	0	16000
68	Response	1	1138499	4510	1
71	Picture	a004	1160644	0	1	16159	3	0	16000
72	Response	2	1180258	3288	1
75	Picture	c111	1203458	0	1	16160	2	0	16000
76	Response	2	1225218	5434	1
79	Picture	c105	1248438	0	1	16160	2	0	16000
80	Response	1	1271937	7173	2
83	Picture	a103	1296583	0	1	16160	2	0	16000
84	Response	2	1317217	4308	1
87	Picture	c014	1339064	0	1	16160	2	0	16000
88	Response	1	1359136	3746	1
91	Picture	c113	1383045	0	1	16159	2	0	16000
92	Response	2	1404416	5045	1
95	Picture	c115	1428858	0	1	16159	2	0	16000
96	Response	1	1450175	4991	1
99	Picture	a113	1474004	0	2	16160	3	0	16000
100	Response	2	1493375	3045	1
103	Picture	a115	1518318	0	1	16159	2	0	16000
104	Response	1	1538335	3691	1
107	Picture	a002	1562298	0	1	16160	2	0	16000
108	Response	2	1582014	3390	1
111	Picture	f002	1606612	0	1	16159	2	0	16000
112	Response	2	1626494	3556	1
115	Picture	f113	1650426	0	1	16159	2	0	16000
116	Response	1	1670333	3581	1
119	Picture	c004	1693906	0	1	16160	2	0	16000
120	Response	1	1713373	3141	1
123	Picture	c002	1736554	0	1	16159	2	0	16000
124	Response	2	1755772	2892	2
127	Picture	c012	1779701	0	1	16160	2	0	16000
128	Response	2	1800412	4385	1
131	Picture	a014	1824848	0	1	16159	2	0	16000
132	Response	1	1844731	3557	1
135	Picture	a111	1869161	0	1	16160	2	0	16000
136	Response	2	1888571	3084	1
139	Picture	f111	1911642	0	1	16160	2	0	16000
140	Response	2	1932091	4123	1
143	Picture	a105	1955623	0	1	16159	2	0	16000
144	Response	2	1975450	3501	1
147	Picture	f101	2000936	0	1	16159	2	0	16000
148	Response	1	2020729	3467	1
153	Response	2	2172408	16041	1
155	Picture	c109	2182855	0	1	16159	2	0	16000
156	Response	2	2202007	2826	2
159	Picture	a109	2227335	0	1	16159	2	0	16000
160	Response	2	2246327	2666	1
163	Picture	c119	2271482	0	1	16159	2	0	16000
164	Response	1	2291606	3798	2
167	Picture	c006	2313463	0	1	16160	2	0	16000
168	Response	2	2332406	2617	1
171	Picture	a117	2354112	0	1	16159	2	0	16000
172	Response	2	2373046	2608	1
175	Picture	c107	2395427	0	1	16159	2	0	16000
176	Response	2	2414485	2732	1
179	Picture	f008	2440073	0	1	16160	2	0	16000
180	Response	1	2459285	2886	1
183	Picture	a107	2483054	0	1	16160	2	0	16000
184	Response	2	2502164	2784	1
187	Picture	c018	2525035	0	2	16160	3	0	16000
188	Response	1	2545364	4002	1
191	Picture	a119	2569182	0	1	16160	2	0	16000
192	Response	2	2588403	2894	1
195	Picture	f109	2611330	0	1	16160	2	0	16000
196	Response	1	2630963	3307	1
199	Picture	c016	2655477	0	1	16160	2	0	16000
200	Response	1	2674642	2839	2
203	Picture	c010	2699291	0	1	16160	2	0	16000
204	Response	2	2718642	3025	1
207	Picture	a006	2742772	0	1	16159	2	0	16000
208	Response	1	2761841	2743	2
211	Picture	f018	2783587	0	1	16159	2	0	16000
212	Response	2	2802801	2888	1
215	Picture	a016	2825068	0	1	16160	2	0	16000
216	Response	2	2843761	2367	1
219	Picture	c010	2867216	0	1	16160	2	0	16000
220	Response	2	2886320	2778	2
223	Picture	c008	2908531	0	1	16160	2	0	16000
224	Response	1	2927760	2903	1
227	Picture	a008	2950512	0	1	16160	2	0	16000
228	Response	2	2969519	2681	1
231	Picture	c117	2991827	0	1	16160	2	0	16000
232	Response	1	3011119	2966	1
235	Picture	f117	3033809	0	1	16159	2	0	16000
236	Response	2	3052559	2424	1
239	Picture	f016	3077789	0	1	16159	2	0	16000
240	Response	1	3098158	4043	1
243	Picture	f020	3123602	0	1	16159	2	0	16000
244	Response	1	3142478	2550	1
247	Picture	a010	3166416	0	1	16159	3	0	16000
248	Response	2	3185037	2295	1
251	Picture	f107	3208730	0	2	16160	3	0	16000
252	Response	2	3227756	2699	2
255	Picture	f006	3250712	0	1	16159	2	0	16000
256	Response	2	3269356	2318	1
259	Picture	f010	3293526	0	1	16159	3	0	16000
260	Response	2	3314156	4304	1
263	Picture	a018	3336673	0	1	16160	2	0	16000
264	Response	2	3356075	3076	1
267	Picture	a020	3379654	0	1	16160	2	0	16000
268	Response	2	3398475	2495	1
271	Picture	f119	3422302	0	1	16159	2	0	16000
272	Response	1	3440874	2246	1
