# Supplementary material for: Effects of two different emotion-inducing methods on the emotional memory of non-clinically depressed individuals
Source: PLoS One. 2021 May 28;16(5):e0249863. doi: 10.1371/journal.pone.0249863 (PMC8162709; doi:10.1371/journal.pone.0249863)
Supplement: S1 Data — (ZIP) [file pone.0249863.s001.zip › data/experiment1-depression/face3/b-test.log]

Scenario - For expli1
Logfile written - 2010-2-5 6:11:25

Trial	Event Type	Code	Time	TTime	Uncertainty	Duration	Uncertainty	ReqTime	ReqDur

1	Response	2	370468	370306	1
4	Picture	t012	401149	0	2	15993	3	0	next
4	Response	1	417027	15878	1
4A	Response	6	442627	25485	1
6	Picture	t007	457291	0	1	23823	2	0	next
6	Response	1	481027	23736	1
6A	Response	6	502626	21512	1
8	Picture	t005	516265	0	1	16992	2	0	next
8	Response	2	533186	16921	1
10	Picture	t003	550916	0	1	14993	2	0	next
10	Response	1	565826	14910	1
10A	Response	6	574946	9037	1
12	Picture	t004	588566	0	1	13660	3	0	next
12	Response	2	602145	13579	1
14	Picture	t009	621884	0	2	11329	3	0	next
14	Response	1	633185	11301	2
14A	Response	6	658945	25732	1
16	Picture	t011	671029	0	1	24489	2	0	next
16	Response	2	695424	24395	1
18	Picture	t010	715676	0	1	23489	2	0	next
18	Response	1	739104	23428	1
18A	Response	6	789183	50018	1
20	Picture	t006	801804	0	1	18325	2	0	next
20	Response	2	820063	18259	2
22	Picture	t002	836789	0	1	17325	2	0	next
22	Response	2	853983	17194	1
24	Picture	t001	872273	0	1	35984	2	0	next
24	Response	1	908222	35949	1
24A	Response	6	915902	7645	1
26	Picture	t008	929081	0	1	19158	2	0	next
26	Response	2	948222	19141	1
29	Response	2	998461	21901	1
31	Picture	a004	1008879	0	1	19657	3	0	next
31	Response	1	1028381	19502	1
31A	Response	4	1061021	32485	1
33	Picture	gf101	1073017	0	1	11828	2	0	next
33	Response	2	1084700	11683	1
35	Picture	f012	1104503	0	1	15659	2	0	next
35	Response	2	1120060	15557	1
37	Picture	e004	1139987	0	1	16826	2	0	next
37	Response	2	1156700	16713	1
39	Picture	gf002	1176637	0	1	9496	2	0	next
39	Response	1	1185979	9342	1
39A	Response	6	1193499	7366	1
41	Picture	a115	1207290	0	1	11328	2	0	next
41	Response	2	1218459	11169	1
43	Picture	ba004	1236944	0	1	13160	2	0	next
43	Response	1	1249978	13034	2
43A	Response	6	1256378	6274	1
45	Picture	e038	1268929	0	1	13994	2	0	next
45	Response	2	1282778	13849	1
47	Picture	c111	1301915	0	1	19658	2	0	next
47	Response	2	1321498	19583	1
49	Picture	f105	1341730	0	1	13494	2	0	next
49	Response	2	1355097	13367	2
51	Picture	gf012	1372383	0	1	18659	2	0	next
51	Response	1	1390937	18554	1
51A	Response	6	1395417	4375	1
53	Picture	ba012	1407368	0	1	9662	2	0	next
53	Response	1	1416857	9489	1
53A	Response	6	1422937	5907	1
55	Picture	e031	1436355	0	1	18658	2	0	next
55	Response	2	1454936	18581	1
57	Picture	a105	1473172	0	1	22823	2	0	next
57	Response	2	1495896	22724	1
59	Picture	ba101	1515153	0	1	24489	2	0	next
59	Response	2	1539575	24422	1
61	Picture	f103	1559966	0	1	14161	2	0	next
61	Response	1	1573975	14009	1
61A	Response	3	1589015	14888	1
63	Picture	gf103	1601448	0	1	12161	2	0	next
63	Response	2	1613494	12046	2
65	Picture	dc014	1631434	0	1	7830	2	0	next
65	Response	1	1639094	7660	1
65A	Response	6	1647574	8310	2
67	Picture	e035	1662754	0	1	16659	2	0	next
67	Response	2	1679254	16500	1
69	Picture	e044	1698571	0	1	18658	2	0	next
69	Response	2	1717174	18603	1
71	Picture	e034	1735888	0	1	18658	2	0	next
71	Response	1	1754453	18565	1
71A	Response	6	1758453	3907	1
73	Picture	c014	1770372	0	2	25989	3	0	next
73	Response	2	1796213	25841	1
75	Picture	e041	1816852	0	1	41148	2	0	next
75	Response	2	1857972	41120	1
77	Picture	e043	1877491	0	1	17659	2	0	next
77	Response	2	1895091	17600	2
79	Picture	dc103	1914308	0	1	15827	2	0	next
79	Response	2	1929971	15663	1
81	Picture	dc012	1948793	0	1	17659	2	0	next
81	Response	2	1966291	17498	1
83	Picture	e037	1985443	0	1	27988	2	0	next
83	Response	2	2013330	27887	2
85	Picture	a103	2033755	0	1	29320	2	0	next
85	Response	2	2062930	29175	1
87	Picture	a113	2082567	0	1	28820	2	0	next
87	Response	2	2111249	28682	1
89	Picture	f101	2131878	0	1	8829	2	0	next
89	Response	2	2140529	8651	1
91	Picture	f115	2157866	0	1	16826	2	0	next
91	Response	1	2174609	16743	1
91A	Response	6	2178608	3916	1
93	Picture	dc002	2190352	0	1	28987	2	0	next
93	Response	2	2219248	28896	1
95	Picture	c105	2236998	0	1	38816	2	0	next
95	Response	2	2275728	38730	1
97	Picture	dc115	2294305	0	2	29654	3	0	next
97	Response	2	2323887	29582	1
99	Picture	e001	2341618	0	1	15659	2	0	next
99	Response	2	2357167	15549	1
101	Picture	ba002	2375269	0	1	15660	2	0	next
101	Response	2	2390766	15497	1
103	Picture	e005	2408921	0	1	10995	2	0	next
103	Response	2	2419886	10965	1
105	Picture	c115	2439407	0	2	19658	3	0	next
105	Response	2	2458926	19519	1
107	Picture	e007	2476724	0	1	8163	2	0	next
107	Response	1	2484845	8121	1
107A	Response	6	2507245	22358	1
109	Picture	e013	2521704	0	1	29487	2	0	next
109	Response	1	2551085	29381	1
109A	Response	6	2554444	3253	1
111	Picture	gf113	2568850	0	1	24322	2	0	next
111	Response	1	2593004	24154	1
111A	Response	5	2621164	27992	1
113	Picture	e003	2633654	0	1	18658	3	0	next
113	Response	1	2652204	18550	1
113A	Response	6	2656043	3731	1
115	Picture	gf111	2669971	0	1	26655	2	0	next
115	Response	2	2696523	26552	1
117	Picture	c101	2714618	0	1	16159	3	0	next
117	Response	2	2730603	15985	1
119	Picture	e042	2748436	0	1	10829	2	0	next
119	Response	2	2759242	10806	2
121	Picture	gf004	2777423	0	1	20991	2	0	next
121	Response	1	2798282	20859	1
121A	Response	6	2801962	3548	1
123	Picture	a012	2813407	0	1	16826	2	0	next
123	Response	2	2830122	16715	1
125	Picture	e008	2848558	0	1	12995	2	0	next
125	Response	2	2861481	12923	2
127	Picture	e045	2878378	0	1	22324	2	0	next
127	Response	2	2900521	22143	1
129	Picture	e009	2917361	0	1	12828	2	0	next
129	Response	1	2930121	12760	1
129A	Response	6	2933800	3611	1
131	Picture	dc101	2947181	0	1	38316	2	0	next
131	Response	1	2985320	38139	1
131A	Response	6	2995080	9583	1
133	Picture	e002	3006654	0	2	15160	3	0	next
133	Response	2	3021639	14985	2
135	Picture	e011	3041472	0	1	12828	2	0	next
135	Response	2	3054279	12807	1
137	Picture	a014	3072125	0	1	14494	2	0	next
137	Response	2	3086439	14314	1
139	Picture	e036	3106277	0	1	12661	2	0	next
139	Response	2	3118759	12482	1
141	Picture	c004	3137429	0	2	24656	3	0	next
141	Response	1	3161958	24529	1
141A	Response	6	3168678	6593	1
143	Picture	c103	3183909	0	1	10995	2	0	next
143	Response	2	3194758	10849	1
145	Picture	a002	3212563	0	1	13494	2	0	next
145	Response	2	3225957	13394	2
147	Picture	c002	3246381	0	1	12661	2	0	next
147	Response	2	3258917	12536	1
149	Picture	e040	3278367	0	1	11494	3	0	next
149	Response	1	3289797	11430	1
149A	Response	6	3295877	6016	1
151	Picture	c012	3310186	0	1	23489	2	0	next
151	Response	2	3333636	23450	1
153	Picture	f014	3354000	0	1	80963	2	0	next
153	Response	2	3434915	80915	1
155	Picture	ba014	3453455	0	1	15993	2	0	next
155	Response	2	3469315	15860	1
157	Picture	ba111	3489939	0	1	9329	2	0	next
157	Response	2	3499234	9295	2
159	Picture	a101	3518926	0	1	16992	2	0	next
159	Response	2	3535874	16948	1
161	Picture	ba113	3555077	0	1	27654	2	0	next
161	Response	2	3582594	27517	1
163	Picture	f113	3601223	0	1	11994	2	0	next
163	Response	2	3613153	11930	1
165	Picture	gf115	3631376	0	1	25655	2	0	next
165	Response	2	3656993	25617	1
167	Picture	ba105	3675856	0	1	12994	2	0	next
167	Response	2	3688672	12816	1
169	Picture	e033	3708841	0	1	14161	2	0	next
169	Response	2	3722912	14071	1
171	Picture	e010	3742993	0	1	16492	2	0	next
171	Response	2	3759392	16399	1
173	Picture	f002	3779476	0	2	18659	3	0	next
173	Response	1	3797951	18475	2
173A	Response	6	3888030	89895	1
175	Picture	e032	3901589	0	1	14826	2	0	next
175	Response	2	3916350	14761	1
177	Picture	a111	3933741	0	1	10162	2	0	next
177	Response	2	3943870	10129	1
179	Picture	dc113	3961562	0	1	11495	2	0	next
179	Response	2	3972989	11427	2
181	Picture	gf014	3992715	0	1	13494	2	0	next
181	Response	2	4006109	13394	1
183	Picture	dc004	4026700	0	1	17825	2	0	next
183	Response	2	4044349	17649	1
185	Picture	e014	4062517	0	1	31652	2	0	next
185	Response	2	4094108	31591	1
187	Picture	dc105	4114161	0	1	9162	2	0	next
187	Response	2	4123228	9067	1
189	Picture	f004	4143148	0	1	9995	2	0	next
189	Response	2	4152987	9839	2
191	Picture	e006	4170802	0	1	31986	2	0	next
191	Response	2	4202747	31945	1
193	Picture	e039	4220446	0	2	14494	3	0	next
193	Response	2	4234907	14461	1
195	Picture	ba115	4251599	0	1	10829	2	0	next
195	Response	2	4262266	10667	2
197	Picture	e015	4281253	0	1	15326	2	0	next
197	Response	1	4296506	15253	1
197A	Response	6	4327706	31127	1
199	Picture	ba103	4342892	0	1	13660	2	0	next
199	Response	2	4356505	13613	2
201	Picture	gf105	4373378	0	1	7830	2	0	next
201	Response	2	4381145	7767	1
203	Picture	e012	4401699	0	1	11495	2	0	next
203	Response	2	4413145	11446	1
205	Picture	dc111	4429853	0	1	14993	2	0	next
205	Response	1	4444825	14972	1
205A	Response	6	4449784	4938	1
207	Picture	f111	4463505	0	1	19824	2	0	next
207	Response	2	4483224	19719	1
209	Picture	c113	4503653	0	2	13494	3	0	next
209	Response	2	4516984	13331	1
213	Response	2	4660182	14592	1
215	Picture	ba016	4670579	0	1	51810	2	0	next
215	Response	1	4722261	51682	2
215A	Response	3	4734261	11872	1
217	Picture	a010	4749211	0	1	12327	2	0	next
217	Response	2	4761461	12250	2
219	Picture	dc107	4781696	0	1	17159	2	0	next
219	Response	2	4798741	17045	1
221	Picture	ba008	4817513	0	2	11495	3	0	next
221	Response	2	4828980	11467	2
223	Picture	gf008	4848833	0	1	15493	2	0	next
223	Response	2	4864180	15347	1
225	Picture	dc010	4883984	0	1	23656	2	0	next
225	Response	2	4907540	23556	1
227	Picture	gf018	4925465	0	1	18492	2	0	next
227	Response	1	4943859	18394	1
227A	Response	6	4963219	19262	1
229	Picture	ba109	4976776	0	1	36817	2	0	next
229	Response	2	5013458	36682	1
231	Picture	f008	5031751	0	1	19825	2	0	next
231	Response	2	5051538	19787	1
233	Picture	dc008	5070900	0	2	18492	3	0	next
233	Response	2	5089297	18397	2
235	Picture	a117	5106051	0	2	21657	3	0	next
235	Response	1	5127537	21486	2
235A	Response	6	5131857	4149	1
237	Picture	e058	5144201	0	1	32152	2	0	next
237	Response	2	5176177	31976	1
239	Picture	e020	5193846	0	1	10162	2	0	next
239	Response	2	5203856	10010	1
241	Picture	c008	5223666	0	1	10662	2	0	next
241	Response	2	5234256	10590	1
243	Picture	e052	5254152	0	1	18825	2	0	next
243	Response	2	5272816	18664	1
245	Picture	e028	5292635	0	1	29487	2	0	next
245	Response	2	5322095	29460	1
247	Picture	f010	5339114	0	1	12661	2	0	next
247	Response	2	5351695	12581	1
249	Picture	dc020	5369601	0	1	10328	2	0	next
249	Response	2	5379855	10254	1
251	Picture	e050	5396755	0	1	7497	2	0	next
251	Response	2	5404174	7419	1
253	Picture	ba119	5422910	0	1	22490	2	0	next
253	Response	2	5445294	22384	1
255	Picture	gf117	5464891	0	1	33819	2	0	next
255	Response	1	5498573	33682	2
255A	Response	6	5512493	13783	1
257	Picture	dc006	5525364	0	2	21991	3	0	next
257	Response	2	5547213	21849	1
259	Picture	gf119	5564847	0	1	15659	3	0	next
259	Response	2	5580332	15485	1
261	Picture	c117	5598665	0	1	11661	3	0	next
261	Response	2	5610252	11587	1
263	Picture	e021	5627319	0	1	7497	2	0	next
263	Response	2	5634732	7413	1
265	Picture	dc117	5652808	0	1	43980	2	0	next
265	Response	1	5696651	43843	1
265A	Response	6	5702411	5623	1
267	Picture	e055	5715613	0	1	23156	2	0	next
267	Response	2	5738731	23118	1
269	Picture	e054	5758760	0	1	13494	2	0	next
269	Response	2	5772170	13410	2
271	Picture	f006	5792079	0	1	20824	2	0	next
271	Response	1	5812810	20731	1
271A	Response	6	5818410	5507	1
273	Picture	a119	5832394	0	1	8163	2	0	next
273	Response	2	5840490	8096	1
275	Picture	ba020	5857383	0	1	21324	2	0	next
275	Response	2	5878569	21186	1
277	Picture	dc119	5895366	0	1	10162	2	0	next
277	Response	2	5905449	10083	1
279	Picture	dc018	5925519	0	1	11495	2	0	next
279	Response	2	5936968	11449	2
281	Picture	c010	5955672	0	2	16160	3	0	next
281	Response	2	5971688	16016	1
283	Picture	e018	5989657	0	1	26655	2	0	next
283	Response	2	6016168	26511	1
285	Picture	e046	6033471	0	1	100289	2	0	next
285	Response	1	6133606	100135	1
285A	Response	3	6158726	24966	1
287	Picture	a109	6171243	0	1	16659	2	0	next
287	Response	2	6187846	16603	1
289	Picture	gf109	6206727	0	1	12994	2	0	next
289	Response	2	6219686	12959	1
291	Picture	e056	6240046	0	1	11828	2	0	next
291	Response	2	6251845	11799	1
293	Picture	f020	6271532	0	1	23822	2	0	next
293	Response	1	6295205	23673	1
293A	Response	6	6299205	3851	1
295	Picture	ba107	6314512	0	1	12162	2	0	next
295	Response	2	6326565	12053	1
297	Picture	a008	6346331	0	2	9996	3	0	next
297	Response	2	6356164	9833	1
299	Picture	e047	6374819	0	1	23323	2	0	next
299	Response	2	6398084	23265	1
301	Picture	e019	6415801	0	1	26488	2	0	next
301	Response	2	6442243	26442	1
303	Picture	gf010	6462613	0	1	11495	2	0	next
303	Response	2	6474083	11470	1
305	Picture	f018	6492100	0	1	42981	2	0	next
305	Response	2	6535042	42942	1
307	Picture	e024	6554072	0	1	57141	2	0	next
307	Response	2	6611041	56969	1
309	Picture	e017	6631371	0	1	13827	2	0	next
309	Response	2	6645121	13750	1
311	Picture	e048	6664523	0	1	13494	2	0	next
311	Response	2	6677921	13398	1
313	Picture	a020	6697675	0	1	12161	2	0	next
313	Response	2	6709760	12085	2
315	Picture	dc109	6730327	0	1	29986	3	0	next
315	Response	1	6760160	29833	1
315A	Response	6	6764159	3846	2
317	Picture	gf107	6777472	0	2	12828	3	0	next
317	Response	1	6790240	12768	1
317A	Response	6	6794079	3779	1
319	Picture	gf016	6806626	0	1	15826	2	0	next
319	Response	2	6822399	15773	1
321	Picture	e030	6839445	0	1	44813	2	0	next
321	Response	2	6884158	44713	2
323	Picture	c018	6902250	0	1	16326	2	0	next
323	Response	1	6918558	16308	1
323A	Response	6	6922718	4142	1
325	Picture	gf020	6937235	0	1	17658	2	0	next
325	Response	2	6954718	17483	1
327	Picture	c016	6974218	0	1	25489	2	0	next
327	Response	1	6999677	25459	1
327A	Response	6	7003197	3490	1
329	Picture	e023	7017365	0	2	11829	3	0	next
329	Response	2	7029117	11752	1
331	Picture	e016	7048518	0	1	7830	2	0	next
331	Response	2	7056317	7799	1
333	Picture	a006	7075340	0	1	6830	2	0	next
333	Response	2	7082077	6737	1
335	Picture	f016	7099662	0	1	10995	2	0	next
335	Response	2	7110556	10894	1
337	Picture	a107	7129149	0	1	10828	2	0	next
337	Response	2	7139836	10687	1
339	Picture	ba117	7157303	0	1	11828	2	0	next
339	Response	2	7168955	11652	1
341	Picture	a018	7186123	0	2	16493	3	0	next
341	Response	2	7202555	16432	1
343	Picture	c020	7220108	0	1	39150	2	0	next
343	Response	2	7259194	39086	2
345	Picture	e057	7278249	0	1	9829	2	0	next
345	Response	2	7287994	9745	1
347	Picture	ba006	7306070	0	1	24822	2	0	next
347	Response	1	7330714	24644	1
347A	Response	6	7334393	3501	2
349	Picture	gf006	7347218	0	1	21657	2	0	next
349	Response	2	7368793	21575	2
351	Picture	e022	7387200	0	2	9330	3	0	next
351	Response	2	7396473	9273	1
353	Picture	e053	7415521	0	1	9996	2	0	next
353	Response	2	7425433	9912	1
355	Picture	e027	7443675	0	1	26488	2	0	next
355	Response	2	7470072	26397	1
357	Picture	e060	7488155	0	1	8497	2	0	next
357	Response	2	7496472	8317	1
359	Picture	e051	7514477	0	1	21824	2	0	next
359	Response	2	7536151	21674	2
361	Picture	ba010	7556791	0	2	54809	3	0	next
361	Response	1	7611511	54720	1
361A	Response	6	7629751	18151	1
363	Picture	a016	7641753	0	2	21158	3	0	next
363	Response	1	7662870	21117	1
363A	Response	6	7666070	3159	1
365	Picture	f109	7681236	0	1	21324	2	0	next
365	Response	2	7702390	21154	1
367	Picture	e029	7721884	0	2	8330	3	0	next
367	Response	2	7730069	8185	2
369	Picture	c107	7749872	0	1	54309	2	0	next
369	Response	2	7804149	54277	1
371	Picture	dc016	7823173	0	1	11161	2	0	next
371	Response	2	7834228	11055	1
373	Picture	e026	7854492	0	1	7996	2	0	next
373	Response	2	7862388	7896	1
375	Picture	c109	7881646	0	2	11162	3	0	next
375	Response	2	7892628	10982	1
377	Picture	e059	7912133	0	1	46979	2	0	next
377	Response	2	7959027	46894	1
379	Picture	e049	7978270	0	1	9996	2	0	next
379	Response	2	7988147	9877	1
381	Picture	c119	8004925	0	1	9662	2	0	next
381	Response	2	8014547	9622	1
383	Picture	f107	8032579	0	1	21990	2	0	next
383	Response	2	8054546	21967	1
385	Picture	f119	8071728	0	2	10995	3	0	next
385	Response	2	8082706	10978	1
387	Picture	e025	8103048	0	1	12827	2	0	next
387	Response	2	8115825	12777	1
389	Picture	ba018	8135866	0	1	12661	2	0	next
389	Response	2	8148465	12599	1
391	Picture	c006	8166686	0	1	12494	2	0	next
391	Response	2	8179025	12339	1
393	Picture	f117	8198838	0	1	9496	2	0	next
393	Response	2	8208305	9467	1
