# Supplementary material for: Effects of two different emotion-inducing methods on the emotional memory of non-clinically depressed individuals
Source: PLoS One. 2021 May 28;16(5):e0249863. doi: 10.1371/journal.pone.0249863 (PMC8162709; doi:10.1371/journal.pone.0249863)
Supplement: S1 Data — (ZIP) [file pone.0249863.s001.zip › data/experiment1-depression/face32/b-study.log]

Scenario - For expli1
Logfile written - 2018/12/30 20:39:44

Trial	Event Type	Code	Time	TTime	Uncertainty	Duration	Uncertainty	ReqTime	ReqDur

1	Response	2	936252	936252	2
4	Picture	t002	966919	0	285	16000	535	0	16000
5	Response	1	992982	9813	2
8	Picture	t005	1014692	0	340	16000	589	0	16000
9	Response	1	1034479	3538	2
12	Picture	t006	1059558	0	304	16000	575	0	16000
13	Response	2	1084010	8181	2
16	Picture	t003	1106880	0	341	16000	590	0	16000
17	Response	2	1123776	647	1
20	Picture	t004	1146921	0	287	16000	520	0	16000
21	Response	1	1165551	2397	1
24	Picture	t001	1188758	0	447	16000	697	0	16000
24	Response	1	1201324	12566	1
25	Response	1	1217999	12991	1
29	Response	2	1305380	53009	1
31	Picture	a111	1315637	0	343	16000	590	0	16000
31	Response	2	1329927	14290	1
32	Response	2	1339692	7807	1
35	Picture	c101	1363471	0	300	16000	558	0	16000
36	Response	1	1382180	2451	2
39	Picture	c105	1405789	0	358	16000	608	0	16000
40	Response	1	1430911	8871	1
43	Picture	a004	1452687	0	303	16000	554	0	16000
44	Response	2	1481268	12331	1
47	Picture	c004	1505009	0	347	16000	600	0	16000
48	Response	1	1531953	10690	1
51	Picture	c111	1553470	0	307	16000	557	0	16000
52	Response	1	1582118	12399	2
55	Picture	f103	1604855	0	343	16000	592	0	16000
56	Response	2	1630902	9797	1
59	Picture	c014	1652533	0	304	16000	574	0	16000
60	Response	1	1679033	10227	3
63	Picture	a115	1702832	0	366	16000	611	0	16000
64	Response	1	1731801	12723	1
67	Picture	c012	1753823	0	276	16000	499	0	16000
68	Response	2	1779451	9405	2
71	Picture	f111	1802357	0	370	16000	621	0	16000
72	Response	2	1826376	7766	1
75	Picture	a113	1851200	0	242	16000	462	0	16000
76	Response	2	1880477	13057	1
79	Picture	a101	1905184	0	394	16000	644	0	16000
80	Response	2	1931856	10421	2
83	Picture	f105	1953642	0	309	16000	562	0	16000
84	Response	1	1978245	8046	1
87	Picture	c115	2002378	0	418	16000	665	0	16000
88	Response	2	2027412	8785	1
91	Picture	f002	2052241	0	310	16000	562	0	16000
92	Response	2	2077580	9088	2
95	Picture	a012	2102061	0	384	16000	634	0	16000
96	Response	1	2126950	8639	1
99	Picture	f012	2149745	0	301	16000	546	0	16000
100	Response	1	2175992	10002	1
103	Picture	c002	2200500	0	357	16000	608	0	16000
104	Response	1	2225338	8588	1
107	Picture	f101	2247712	0	304	16000	568	0	16000
108	Response	2	2270741	6764	1
111	Picture	f115	2295813	0	434	16000	685	0	16000
112	Response	1	2321526	9462	1
115	Picture	a103	2343804	0	314	16000	567	0	16000
116	Response	2	2366374	6318	2
119	Picture	c103	2389723	0	467	16000	715	0	16000
120	Response	1	2418661	12689	1
123	Picture	a014	2442870	0	306	16000	581	0	16000
124	Response	1	2467178	8032	1
127	Picture	a105	2491598	0	470	16000	720	0	16000
128	Response	2	2513209	5360	1
131	Picture	f004	2538185	0	296	16000	541	0	16000
132	Response	2	2561840	7410	2
135	Picture	f113	2586850	0	462	16000	712	0	16000
136	Response	2	2613568	10469	1
139	Picture	c113	2636875	0	305	16253	306	0	16000
140	Response	1	2660181	7051	1
143	Picture	f014	2683263	0	391	16000	637	0	16000
144	Response	2	2709189	9680	1
147	Picture	a002	2731406	0	307	16000	561	0	16000
148	Response	1	2761994	14335	2
153	Response	2	2948337	51792	1
155	Picture	c006	2958617	0	277	16000	513	0	16000
156	Response	2	2981245	6391	2
159	Picture	f018	3004513	0	358	16000	606	0	16000
160	Response	1	3026372	5610	2
163	Picture	a006	3048449	0	298	16000	540	0	16000
164	Response	2	3070071	5379	1
167	Picture	a107	3091858	0	422	16000	672	0	16000
168	Response	2	3114383	6275	2
171	Picture	c016	3139698	0	300	16000	544	0	16000
172	Response	1	3165944	10002	1
175	Picture	a008	3189986	0	424	16000	670	0	16000
176	Response	1	3213192	6961	2
179	Picture	c107	3235164	0	303	16000	576	0	16000
180	Response	1	3257498	5786	2
183	Picture	a109	3281554	0	390	16000	632	0	16000
184	Response	1	3306602	8805	2
187	Picture	c109	3330789	0	309	16000	559	0	16000
188	Response	2	3353750	6711	1
191	Picture	c010	3375610	0	367	16000	618	0	16000
192	Response	1	3401762	9902	1
195	Picture	f010	3426429	0	286	16000	524	0	16000
196	Response	2	3449388	6721	2
199	Picture	f020	3473738	0	349	16000	597	0	16000
200	Response	2	3495137	5149	2
203	Picture	f008	3520024	0	294	16000	531	0	16000
204	Response	2	3543562	7300	2
207	Picture	f119	3566084	0	359	16000	607	0	16000
208	Response	1	3593202	10869	2
211	Picture	a018	3616416	0	308	16000	562	0	16000
212	Response	2	3638172	5503	1
215	Picture	c010	3661238	0	434	16000	685	0	16000
216	Response	2	3684513	7024	1
219	Picture	c008	3708451	0	297	16000	552	0	16000
220	Response	2	3739186	14480	1
223	Picture	a119	3760933	0	341	16000	585	0	16000
224	Response	1	3785598	8421	2
227	Picture	f107	3810640	0	303	16000	550	0	16000
228	Response	1	3836059	9172	1
231	Picture	c018	3858585	0	346	16000	596	0	16000
232	Response	2	3882791	7955	1
235	Picture	f006	3906582	0	294	16000	558	0	16000
236	Response	2	3928668	5821	1
239	Picture	a010	3951088	0	355	16000	602	0	16000
240	Response	2	3975048	7712	2
243	Picture	c119	3998299	0	305	16000	552	0	16000
244	Response	1	4020766	6219	1
247	Picture	a117	4042337	0	347	16000	598	0	16000
248	Response	2	4066364	7775	2
251	Picture	f109	4088667	0	250	16000	450	0	16000
252	Response	1	4111185	6020	1
255	Picture	a016	4133593	0	352	16245	353	0	16000
256	Response	1	4165610	15771	2
259	Picture	a020	4188627	0	283	16000	564	0	16000
260	Response	1	4211145	6236	1
263	Picture	f117	4234685	0	333	16000	581	0	16000
264	Response	2	4259581	8646	1
267	Picture	c117	4282534	0	291	16000	530	0	16000
268	Response	1	4304485	5713	1
271	Picture	f016	4329062	0	345	16000	592	0	16000
272	Response	2	4360412	15102	1
