# Supplementary material for: Effects of two different emotion-inducing methods on the emotional memory of non-clinically depressed individuals
Source: PLoS One. 2021 May 28;16(5):e0249863. doi: 10.1371/journal.pone.0249863 (PMC8162709; doi:10.1371/journal.pone.0249863)
Supplement: S1 Data — (ZIP) [file pone.0249863.s001.zip › data/experiment1-depression/face32/b-test.log]

Scenario - For expli1
Logfile written - 2018/12/30 20:56:21

Trial	Event Type	Code	Time	TTime	Uncertainty	Duration	Uncertainty	ReqTime	ReqDur

1	Response	2	560789	560789	2
4	Picture	t001	591427	0	305	23532	525	0	next
4	Response	1	614958	23531	1
4A	Response	3	668390	53431	1
6	Picture	t002	683011	0	280	24785	494	0	next
6	Response	1	707795	24784	1
6A	Response	4	730887	23091	1
8	Picture	t007	742217	0	301	27823	626	0	next
8	Response	1	770039	27822	1
8A	Response	5	805059	35019	1
10	Picture	t005	816442	0	285	26235	622	0	next
10	Response	1	842677	26235	1
10A	Response	5	855630	12953	1
12	Picture	t006	868341	0	274	38832	470	0	next
12	Response	1	907172	38831	2
12A	Response	6	923356	16183	2
14	Picture	t009	937837	0	302	24453	541	0	next
14	Response	1	962289	24452	1
14A	Response	5	978177	15887	1
16	Picture	t004	990337	0	2	20140	346	0	next
16	Response	1	1010476	20139	1
16A	Response	4	1019886	9409	1
18	Picture	t012	1033931	0	311	16988	514	0	next
18	Response	1	1050918	16987	1
18A	Response	4	1062112	11193	2
20	Picture	t008	1074106	0	290	91928	545	0	next
20	Response	1	1166033	91927	1
20A	Response	3	1190434	24400	2
22	Picture	t003	1205202	0	290	31591	563	0	next
22	Response	2	1236792	31590	2
24	Picture	t010	1254226	0	358	34986	531	0	next
24	Response	1	1289211	34985	1
24A	Response	4	1303735	14523	1
26	Picture	t011	1316102	0	349	57030	666	0	next
26	Response	2	1373131	57029	1
29	Response	2	1428087	26024	1
31	Picture	dc014	1438296	0	341	41238	594	0	next
31	Response	1	1479533	41237	1
31A	Response	3	1502366	22832	1
33	Picture	dc115	1513694	0	350	26280	636	0	next
33	Response	2	1539973	26279	2
35	Picture	dc012	1557466	0	311	39646	523	0	next
35	Response	1	1597111	39645	2
35A	Response	5	1609789	12677	1
37	Picture	ba105	1623096	0	305	39124	557	0	next
37	Response	1	1662219	39123	1
37A	Response	5	1670647	8427	1
39	Picture	e035	1684668	0	293	33326	556	0	next
39	Response	1	1717993	33325	2
39A	Response	3	1734448	16454	1
41	Picture	e006	1746381	0	300	29324	516	0	next
41	Response	1	1775704	29323	1
41A	Response	3	1786253	10548	2
43	Picture	e001	1799981	0	290	23528	523	0	next
43	Response	2	1823508	23527	1
45	Picture	e032	1843073	0	347	20706	580	0	next
45	Response	1	1863778	20705	1
45A	Response	5	1875037	11258	1
47	Picture	ba101	1887450	0	355	30664	627	0	next
47	Response	1	1918113	30663	1
47A	Response	3	1933350	15236	2
49	Picture	e041	1946049	0	336	14776	553	0	next
49	Response	1	1960824	14775	1
49A	Response	3	1975128	14303	1
51	Picture	e009	1989640	0	343	21712	661	0	next
51	Response	1	2011351	21711	1
51A	Response	5	2019304	7952	1
53	Picture	e036	2031043	0	349	17973	661	0	next
53	Response	2	2049015	17972	1
55	Picture	f115	2067323	0	293	24021	493	0	next
55	Response	2	2091344	24021	1
57	Picture	a014	2110890	0	351	36250	667	0	next
57	Response	1	2147139	36249	1
57A	Response	5	2168423	21283	2
59	Picture	e005	2179952	0	345	35757	527	0	next
59	Response	2	2215708	35756	2
61	Picture	c111	2235131	0	307	28120	641	0	next
61	Response	1	2263250	28119	1
61A	Response	3	2273975	10724	2
63	Picture	e010	2288892	0	301	22877	546	0	next
63	Response	1	2311768	22876	1
63A	Response	5	2322396	10627	1
65	Picture	e040	2335931	0	290	16968	496	0	next
65	Response	1	2352899	16968	1
65A	Response	5	2365385	12486	2
67	Picture	e008	2380149	0	282	17852	546	0	next
67	Response	1	2398000	17851	2
67A	Response	4	2402875	4874	1
69	Picture	c115	2415136	0	305	20034	584	0	next
69	Response	2	2435169	20033	1
71	Picture	a101	2452768	0	354	19887	626	0	next
71	Response	1	2472654	19886	2
71A	Response	3	2477444	4789	1
73	Picture	a105	2492458	0	354	22187	667	0	next
73	Response	1	2514644	22186	2
73A	Response	5	2523138	8493	1
75	Picture	f101	2536050	0	424	24736	690	0	next
75	Response	2	2560785	24735	1
77	Picture	gf111	2579997	0	288	35642	569	0	next
77	Response	1	2615638	35641	1
77A	Response	3	2629075	13436	1
79	Picture	ba002	2643752	0	282	105192	550	0	next
79	Response	1	2748943	105191	1
79A	Response	4	2766396	17452	1
81	Picture	e013	2779994	0	298	40990	549	0	next
81	Response	1	2820983	40989	1
81A	Response	5	2825704	4720	1
83	Picture	dc105	2839984	0	305	27888	554	0	next
83	Response	2	2867871	27887	1
85	Picture	gf012	2885431	0	365	30330	661	0	next
85	Response	2	2915760	30329	2
87	Picture	f002	2933265	0	305	14893	569	0	next
87	Response	1	2948157	14892	2
87A	Response	6	2954096	5938	1
89	Picture	e002	2967017	0	297	14069	616	0	next
89	Response	1	2981085	14068	1
89A	Response	3	2986772	5686	1
91	Picture	c103	2998735	0	305	14706	601	0	next
91	Response	1	3013440	14705	2
91A	Response	6	3019236	5795	2
93	Picture	e014	3034369	0	291	19774	512	0	next
93	Response	1	3054142	19773	1
93A	Response	4	3061490	7347	2
95	Picture	c004	3076408	0	287	56831	477	0	next
95	Response	1	3133238	56830	1
95A	Response	4	3144354	11115	2
97	Picture	c012	3156707	0	305	43370	546	0	next
97	Response	1	3200076	43369	1
97A	Response	6	3204548	4471	1
99	Picture	dc113	3217333	0	306	19303	536	0	next
99	Response	2	3236635	19302	1
101	Picture	e011	3254656	0	347	12034	656	0	next
101	Response	1	3266689	12033	1
101A	Response	5	3278790	12100	1
103	Picture	f111	3292568	0	344	15366	645	0	next
103	Response	2	3307933	15365	2
105	Picture	f113	3328105	0	302	38518	533	0	next
105	Response	2	3366622	38517	1
107	Picture	gf113	3384798	0	347	28361	579	0	next
107	Response	2	3413158	28360	1
109	Picture	f012	3431228	0	308	12874	559	0	next
109	Response	1	3444101	12873	1
109A	Response	5	3453787	9685	1
111	Picture	dc004	3466259	0	283	20758	624	0	next
111	Response	2	3487016	20757	2
113	Picture	e034	3505580	0	366	12461	562	0	next
113	Response	2	3518039	12459	2
115	Picture	f105	3537084	0	271	59312	480	0	next
115	Response	1	3596395	59311	1
115A	Response	6	3609982	13586	2
117	Picture	ba103	3622996	0	302	29407	585	0	next
117	Response	1	3652402	29406	2
117A	Response	5	3667859	15456	2
119	Picture	e043	3679732	0	285	21183	507	0	next
119	Response	1	3700914	21182	2
119A	Response	3	3723759	22844	1
121	Picture	gf105	3738795	0	280	14389	566	0	next
121	Response	2	3753183	14388	1
123	Picture	e038	3772352	0	401	15807	685	0	next
123	Response	1	3788158	15806	1
123A	Response	3	3812398	24239	1
125	Picture	e003	3824567	0	4	23413	309	0	next
125	Response	1	3847979	23412	1
125A	Response	5	3859725	11745	1
127	Picture	c105	3874384	0	362	25945	666	0	next
127	Response	1	3900328	25944	2
127A	Response	6	3907964	7635	1
129	Picture	e031	3922352	0	348	19956	544	0	next
129	Response	2	3942307	19955	1
131	Picture	c101	3962686	0	305	17053	610	0	next
131	Response	1	3979738	17052	2
131A	Response	5	3990941	11202	2
133	Picture	f004	4002238	0	283	23495	533	0	next
133	Response	1	4025732	23494	1
133A	Response	5	4033379	7646	1
135	Picture	dc103	4048011	0	295	34410	574	0	next
135	Response	1	4082420	34409	2
135A	Response	3	4090626	8205	1
137	Picture	a012	4102062	0	303	18519	537	0	next
137	Response	1	4120580	18518	1
137A	Response	3	4130202	9621	1
139	Picture	e033	4143975	0	271	25647	538	0	next
139	Response	1	4169621	25646	1
139A	Response	5	4177368	7746	1
141	Picture	dc111	4188640	0	281	17936	632	0	next
141	Response	1	4206576	17936	1
141A	Response	5	4212488	5912	2
143	Picture	gf002	4225345	0	303	24259	577	0	next
143	Response	1	4249603	24258	1
143A	Response	4	4253597	3993	2
145	Picture	e039	4266322	0	263	12350	549	0	next
145	Response	1	4278671	12349	2
145A	Response	4	4283273	4601	1
147	Picture	ba115	4298301	0	2	17097	261	0	next
147	Response	2	4315397	17096	1
149	Picture	dc002	4335012	0	344	25627	656	0	next
149	Response	2	4360638	25626	2
151	Picture	f103	4378666	0	265	12537	509	0	next
151	Response	1	4391202	12536	2
151A	Response	3	4398363	7160	2
153	Picture	e037	4413158	0	310	20667	584	0	next
153	Response	1	4433824	20666	2
153A	Response	3	4439440	5615	2
155	Picture	ba113	4452380	0	303	13746	622	0	next
155	Response	1	4466125	13745	1
155A	Response	3	4472783	6657	2
157	Picture	e042	4486012	0	263	15836	484	0	next
157	Response	1	4501847	15835	2
157A	Response	3	4508399	6551	1
159	Picture	a115	4520982	0	294	10918	626	0	next
159	Response	1	4531899	10917	2
159A	Response	3	4536367	4467	2
161	Picture	e004	4549255	0	302	50385	556	0	next
161	Response	2	4599639	50384	2
163	Picture	a111	4618450	0	346	11221	533	0	next
163	Response	1	4629670	11220	1
163A	Response	3	4634061	4390	1
165	Picture	ba111	4645799	0	337	7888	579	0	next
165	Response	1	4653686	7887	1
165A	Response	5	4667897	14210	2
167	Picture	e015	4681424	0	344	22879	587	0	next
167	Response	2	4704302	22878	1
169	Picture	e007	4721133	0	304	14928	536	0	next
169	Response	1	4736060	14927	1
169A	Response	4	4742410	6349	1
171	Picture	a113	4755517	0	296	18161	587	0	next
171	Response	1	4773677	18160	1
171A	Response	3	4784935	11257	1
173	Picture	a002	4796619	0	281	25087	489	0	next
173	Response	2	4821705	25086	2
175	Picture	ba014	4840486	0	362	8743	536	0	next
175	Response	1	4849228	8742	1
175A	Response	3	4868926	19697	2
177	Picture	gf101	4881738	0	386	95605	562	0	next
177	Response	1	4977341	95603	2
177A	Response	5	4986915	9572	1
179	Picture	c113	5000808	0	383	30198	645	0	next
179	Response	1	5031005	30197	2
179A	Response	3	5035165	4159	1
181	Picture	e045	5050333	0	355	23692	569	0	next
181	Response	1	5074024	23691	2
181A	Response	5	5085815	11790	2
183	Picture	gf014	5097475	0	341	10709	567	0	next
183	Response	1	5108183	10708	1
183A	Response	5	5115351	7167	2
185	Picture	c014	5127162	0	343	14226	648	0	next
185	Response	1	5141387	14225	1
185A	Response	3	5165287	23899	1
187	Picture	gf004	5177788	0	430	14698	731	0	next
187	Response	1	5192485	14697	2
187A	Response	3	5202043	9557	1
189	Picture	a004	5215289	0	343	7379	632	0	next
189	Response	1	5222667	7378	2
189A	Response	4	5233209	10541	1
191	Picture	gf103	5245757	0	348	24845	351	0	next
191	Response	1	5270299	24542	2
191A	Response	3	5275175	4573	1
193	Picture	e012	5286383	0	349	14858	650	0	next
193	Response	2	5301240	14857	1
195	Picture	ba012	5320466	0	306	28641	581	0	next
195	Response	1	5349106	28640	1
195A	Response	3	5353389	4282	1
197	Picture	gf115	5364840	0	311	12822	630	0	next
197	Response	1	5377661	12821	1
197A	Response	3	5381395	3733	1
199	Picture	f014	5395944	0	298	17214	581	0	next
199	Response	1	5413157	17213	1
199A	Response	3	5416353	3195	1
201	Picture	ba004	5428761	0	293	17381	557	0	next
201	Response	1	5446141	17380	2
201A	Response	5	5455192	9050	2
203	Picture	a103	5468148	0	275	18074	466	0	next
203	Response	1	5486221	18073	2
203A	Response	3	5495543	9321	1
205	Picture	e044	5509693	0	301	19765	536	0	next
205	Response	2	5529457	19764	1
207	Picture	dc101	5548261	0	345	14274	602	0	next
207	Response	2	5562534	14273	1
209	Picture	c002	5580029	0	276	48330	516	0	next
209	Response	1	5628358	48329	1
209A	Response	5	5634832	6473	1
213	Response	2	5786835	29596	1
215	Picture	e027	5797024	0	337	44659	508	0	next
215	Response	1	5841682	44658	1
215A	Response	4	5861804	20121	2
217	Picture	ba008	5876230	0	399	24660	584	0	next
217	Response	1	5900889	24659	2
217A	Response	3	5905407	4517	2
219	Picture	gf119	5919827	0	347	14399	637	0	next
219	Response	1	5934225	14398	1
219A	Response	3	5938620	4394	2
221	Picture	dc008	5953731	0	346	14105	616	0	next
221	Response	1	5967835	14104	1
221A	Response	3	5971365	3529	1
223	Picture	e016	5986390	0	401	21978	609	0	next
223	Response	2	6008367	21977	1
225	Picture	e055	6026413	0	305	9709	596	0	next
225	Response	1	6036121	9708	1
225A	Response	5	6047048	10926	1
227	Picture	e053	6060167	0	298	58208	548	0	next
227	Response	1	6118374	58207	2
227A	Response	3	6122071	3696	1
229	Picture	e056	6136893	0	293	16934	536	0	next
229	Response	1	6153826	16933	1
229A	Response	3	6156596	2769	1
231	Picture	ba006	6170654	0	283	18356	527	0	next
231	Response	2	6189009	18355	2
233	Picture	e050	6207172	0	337	38858	541	0	next
233	Response	2	6246029	38857	1
235	Picture	a016	6262820	0	309	14484	526	0	next
235	Response	1	6277303	14483	1
235A	Response	3	6280183	2879	1
237	Picture	e021	6294228	0	311	16173	564	0	next
237	Response	1	6310400	16172	1
237A	Response	5	6314978	4577	2
239	Picture	e051	6328915	0	304	10496	594	0	next
239	Response	1	6339410	10495	2
239A	Response	3	6341833	2422	2
241	Picture	f107	6355166	0	304	24123	572	0	next
241	Response	1	6379288	24122	2
241A	Response	6	6398907	19618	1
243	Picture	a010	6411750	0	283	25911	610	0	next
243	Response	2	6437660	25910	1
245	Picture	ba020	6457330	0	352	21842	542	0	next
245	Response	1	6479171	21841	1
245A	Response	3	6481975	2803	2
247	Picture	e019	6496707	0	355	14562	636	0	next
247	Response	1	6511269	14562	1
247A	Response	5	6516726	5457	1
249	Picture	dc020	6530456	0	358	13320	634	0	next
249	Response	1	6543775	13319	1
249A	Response	3	6549207	5431	1
251	Picture	a020	6562020	0	370	18924	668	0	next
251	Response	1	6580943	18923	2
251A	Response	5	6584951	4007	2
253	Picture	c109	6599991	0	345	36083	509	0	next
253	Response	1	6636073	36082	1
253A	Response	5	6639363	3289	2
255	Picture	e060	6653586	0	351	14889	616	0	next
255	Response	2	6668474	14888	2
257	Picture	e024	6687217	0	286	30470	600	0	next
257	Response	2	6717687	30470	1
259	Picture	f018	6736399	0	355	33243	550	0	next
259	Response	2	6769642	33243	1
261	Picture	c010	6786589	0	289	14839	683	0	next
261	Response	1	6801427	14838	2
261A	Response	5	6804908	3480	2
263	Picture	c020	6816749	0	289	26438	557	0	next
263	Response	1	6843186	26437	1
263A	Response	3	6846763	3576	1
265	Picture	e029	6860018	0	306	30569	527	0	next
265	Response	2	6890587	30569	1
267	Picture	a107	6907267	0	343	10309	659	0	next
267	Response	2	6917575	10308	1
269	Picture	c107	6934394	0	304	20493	604	0	next
269	Response	2	6954886	20492	2
271	Picture	ba018	6974999	0	387	8409	577	0	next
271	Response	1	6983407	8408	1
271A	Response	3	6986026	2618	2
273	Picture	gf109	6998744	0	355	18516	590	0	next
273	Response	1	7017259	18515	1
273A	Response	5	7022091	4831	2
275	Picture	a018	7035470	0	343	16129	615	0	next
275	Response	1	7051598	16128	1
275A	Response	3	7061105	9506	1
277	Picture	e020	7075471	0	395	11881	701	0	next
277	Response	2	7087351	11880	2
279	Picture	e059	7104249	0	296	10097	500	0	next
279	Response	1	7114345	10096	2
279A	Response	3	7128384	14038	2
281	Picture	e023	7141272	0	295	13879	647	0	next
281	Response	2	7155150	13878	1
283	Picture	e058	7172342	0	348	25131	529	0	next
283	Response	2	7197472	25130	2
285	Picture	c119	7216461	0	299	44264	502	0	next
285	Response	1	7260724	44263	1
285A	Response	3	7264886	4161	1
287	Picture	f008	7279389	0	283	17565	529	0	next
287	Response	2	7296953	17564	2
289	Picture	f109	7314343	0	344	27570	585	0	next
289	Response	2	7341912	27569	1
291	Picture	dc117	7362211	0	268	9416	524	0	next
291	Response	1	7371626	9415	1
291A	Response	5	7380222	8595	1
293	Picture	a109	7395002	0	290	13413	614	0	next
293	Response	1	7408414	13412	1
293A	Response	3	7413977	5562	1
295	Picture	gf006	7427961	0	302	18255	329	0	next
295	Response	1	7446034	18073	1
295A	Response	5	7453257	7041	1
297	Picture	a117	7467178	0	301	29198	650	0	next
297	Response	1	7496375	29197	1
297A	Response	3	7499911	3535	1
299	Picture	gf107	7513899	0	305	24137	544	0	next
299	Response	1	7538035	24136	1
299A	Response	4	7541281	3245	2
301	Picture	e018	7552961	0	306	28111	634	0	next
301	Response	1	7581071	28110	1
301A	Response	6	7594448	13376	1
303	Picture	dc006	7607521	0	275	21215	594	0	next
303	Response	2	7628735	21214	2
305	Picture	c018	7648097	0	349	13555	546	0	next
305	Response	1	7661651	13554	1
305A	Response	3	7664678	3026	2
307	Picture	e057	7679348	0	403	30625	713	0	next
307	Response	1	7709972	30624	1
307A	Response	3	7725598	15625	1
309	Picture	e054	7740598	0	347	14005	562	0	next
309	Response	2	7754602	14004	1
311	Picture	e048	7772032	0	303	16653	523	0	next
311	Response	1	7788684	16652	1
311A	Response	3	7793029	4344	1
313	Picture	f006	7805013	0	292	11629	520	0	next
313	Response	1	7816641	11628	1
313A	Response	3	7824761	8119	1
315	Picture	e049	7837965	0	304	38327	577	0	next
315	Response	2	7876291	38326	1
317	Picture	c016	7895442	0	392	65354	663	0	next
317	Response	1	7960795	65353	1
317A	Response	3	7972189	11393	2
319	Picture	e022	7986538	0	354	15781	357	0	next
319	Response	1	8002047	15509	1
319A	Response	3	8004404	2085	1
321	Picture	gf117	8019195	0	350	40379	596	0	next
321	Response	1	8059573	40378	1
321A	Response	3	8063280	3706	1
323	Picture	e026	8078257	0	350	13506	593	0	next
323	Response	1	8091762	13505	1
323A	Response	4	8101618	9855	1
325	Picture	ba117	8114039	0	352	30499	638	0	next
325	Response	2	8144537	30498	2
327	Picture	a008	8163604	0	297	26295	574	0	next
327	Response	1	8189898	26294	1
327A	Response	4	8194511	4612	1
329	Picture	ba107	8206254	0	302	18052	532	0	next
329	Response	1	8224305	18051	1
329A	Response	5	8233165	8859	1
331	Picture	e052	8246897	0	287	12274	491	0	next
331	Response	1	8259170	12273	1
331A	Response	4	8265515	6344	1
333	Picture	ba119	8277035	0	296	17186	621	0	next
333	Response	1	8294220	17185	2
333A	Response	4	8300918	6697	1
335	Picture	f010	8315471	0	307	14408	589	0	next
335	Response	1	8329878	14407	1
335A	Response	5	8338070	8191	1
337	Picture	e030	8352505	0	304	22888	542	0	next
337	Response	2	8375392	22887	1
339	Picture	f020	8395450	0	432	18231	636	0	next
339	Response	2	8413680	18230	1
341	Picture	ba016	8434066	0	306	15704	539	0	next
341	Response	1	8449769	15703	1
341A	Response	3	8458095	8325	1
343	Picture	dc119	8471725	0	301	43724	650	0	next
343	Response	1	8515448	43723	1
343A	Response	5	8525185	9736	1
345	Picture	dc016	8536417	0	301	9332	492	0	next
345	Response	1	8545748	9331	2
345A	Response	3	8549948	4199	1
347	Picture	gf018	8563755	0	304	51654	542	0	next
347	Response	1	8615408	51653	1
347A	Response	6	8619320	3911	1
349	Picture	dc010	8633606	0	297	41899	583	0	next
349	Response	1	8675504	41898	2
349A	Response	4	8684222	8717	1
351	Picture	gf008	8695681	0	336	44375	598	0	next
351	Response	1	8740055	44374	1
351A	Response	4	8743885	3829	2
353	Picture	gf016	8755626	0	307	16047	515	0	next
353	Response	2	8771672	16046	1
355	Picture	e017	8788578	0	383	24207	546	0	next
355	Response	2	8812784	24206	1
357	Picture	a006	8832349	0	296	18757	297	0	next
357	Response	1	8850847	18498	2
357A	Response	6	8857926	6820	1
359	Picture	e046	8870326	0	297	10108	498	0	next
359	Response	1	8880433	10107	1
359A	Response	3	8885580	5146	1
361	Picture	e025	8899117	0	253	21177	590	0	next
361	Response	1	8920293	21176	1
361A	Response	5	8926759	6465	2
363	Picture	e028	8939853	0	299	19073	601	0	next
363	Response	1	8958925	19072	2
363A	Response	6	8969803	10877	2
365	Picture	e047	8982352	0	296	11374	500	0	next
365	Response	1	8993725	11373	1
365A	Response	3	9005950	12224	2
367	Picture	dc109	9018920	0	297	17150	486	0	next
367	Response	1	9036069	17149	1
367A	Response	6	9043270	7200	2
369	Picture	gf010	9057828	0	295	40365	567	0	next
369	Response	2	9098192	40364	2
371	Picture	dc107	9116704	0	363	21921	627	0	next
371	Response	1	9138624	21920	2
371A	Response	4	9145209	6584	1
373	Picture	ba010	9160144	0	348	30741	543	0	next
373	Response	1	9190884	30740	1
373A	Response	4	9194522	3637	1
375	Picture	dc018	9209674	0	336	12825	639	0	next
375	Response	1	9222498	12824	1
375A	Response	3	9234504	12005	1
377	Picture	c006	9246705	0	346	34132	588	0	next
377	Response	1	9280836	34131	1
377A	Response	5	9284023	3186	1
378	Response	5	9288335	4311	1
379	Picture	a119	9297645	0	446	17822	750	0	next
379	Response	1	9315466	17821	1
379A	Response	5	9324602	9135	2
381	Picture	c117	9338425	0	347	27772	542	0	next
381	Response	2	9366196	27771	1
383	Picture	gf020	9385637	0	304	16936	570	0	next
383	Response	2	9402572	16935	2
385	Picture	c008	9421397	0	348	26998	534	0	next
385	Response	1	9448394	26997	2
385A	Response	4	9461495	13100	1
387	Picture	f119	9476554	0	384	15199	653	0	next
387	Response	1	9491752	15198	1
387A	Response	5	9505843	14090	2
389	Picture	f117	9518743	0	339	22387	604	0	next
389	Response	2	9541129	22386	1
391	Picture	ba109	9558292	0	302	26303	573	0	next
391	Response	2	9584594	26302	2
393	Picture	f016	9602336	0	341	10750	526	0	next
393	Response	1	9613085	10749	1
393A	Response	5	9623190	10104	1
