# Supplementary material for: Effects of two different emotion-inducing methods on the emotional memory of non-clinically depressed individuals
Source: PLoS One. 2021 May 28;16(5):e0249863. doi: 10.1371/journal.pone.0249863 (PMC8162709; doi:10.1371/journal.pone.0249863)
Supplement: S1 Data — (ZIP) [file pone.0249863.s001.zip › data/experiment1-depression/face38/b-study.log]

Scenario - For expli1
Logfile written - 2019/3/3 21:11:28

Trial	Event Type	Code	Time	TTime	Uncertainty	Duration	Uncertainty	ReqTime	ReqDur

1	Response	2	3943390	3943390	1
4	Picture	t006	3974183	0	1	16000	169	0	16000
5	Response	2	4028196	37684	2
9	Picture	t005	4055497	0	171	16162	172	0	16000
10	Response	2	4087264	15604	2
14	Picture	t003	4111822	0	161	16000	324	0	16000
15	Response	1	4128335	190	2
19	Picture	t004	4155139	0	171	16162	172	0	16000
19	Response	2	4171111	15972	1
20	Response	2	4187078	15776	2
24	Picture	t002	4211797	0	162	16000	325	0	16000
25	Response	2	4244246	16126	1
29	Picture	t001	4268778	0	171	16001	333	0	16000
30	Response	1	4298566	13626	1
35	Response	2	4584566	251805	2
37	Picture	c101	4594697	0	173	16162	174	0	16000
37	Response	1	4609115	14418	1
38	Response	1	4626966	16106	1
42	Picture	c105	4653182	0	1	16000	168	0	16000
43	Response	1	4678696	9185	1
47	Picture	c111	4702171	0	170	16001	332	0	16000
48	Response	1	4728516	10183	2
52	Picture	a111	4755990	0	1	16000	169	0	16000
53	Response	2	4778882	6563	2
57	Picture	a103	4804979	0	171	16001	333	0	16000
58	Response	1	4830673	9532	1
62	Picture	a004	4854965	0	2	16000	171	0	16000
63	Response	2	4877236	6102	1
67	Picture	c113	4902288	0	172	16000	335	0	16000
68	Response	1	4924483	6032	1
72	Picture	a014	4948942	0	1	16000	170	0	16000
73	Response	2	4977538	12266	2
77	Picture	a113	5003930	0	169	16161	170	0	16000
78	Response	2	5028047	7955	2
82	Picture	c004	5053416	0	2	16000	169	0	16000
83	Response	2	5075947	6201	1
87	Picture	c002	5100906	0	177	16161	178	0	16000
88	Response	2	5123245	6177	1
92	Picture	a105	5150559	0	1	16000	168	0	16000
93	Response	1	5173991	7103	1
97	Picture	f105	5199382	0	171	16161	172	0	16000
98	Response	1	5227399	11855	2
102	Picture	a002	5252034	0	1	16000	170	0	16000
103	Response	2	5276155	7792	1
107	Picture	f103	5300357	0	169	16161	170	0	16000
108	Response	2	5324690	8171	1
112	Picture	a101	5351010	0	1	16000	170	0	16000
113	Response	1	5380068	12729	1
117	Picture	a012	5404498	0	171	16001	332	0	16000
118	Response	2	5429549	8889	1
122	Picture	c103	5455324	0	161	16000	324	0	16000
123	Response	2	5481972	10325	1
127	Picture	f115	5505639	0	172	16162	173	0	16000
128	Response	1	5528567	6765	1
132	Picture	a115	5552800	0	161	16000	323	0	16000
133	Response	2	5575180	6057	1
137	Picture	f004	5599783	0	172	16161	173	0	16000
138	Response	1	5622335	6390	1
142	Picture	f014	5647103	0	1	16000	171	0	16000
143	Response	2	5669613	6180	1
147	Picture	f111	5694259	0	172	16000	335	0	16000
148	Response	2	5718338	7916	1
152	Picture	c012	5744253	0	161	16000	320	0	16000
153	Response	2	5770521	10109	1
157	Picture	f012	5797234	0	172	16000	335	0	16000
158	Response	1	5818858	5461	1
162	Picture	c115	5843555	0	1	16000	169	0	16000
163	Response	1	5866169	6285	1
167	Picture	c014	5891877	0	172	16162	173	0	16000
168	Response	2	5916445	8405	1
172	Picture	f002	5943697	0	1	16000	170	0	16000
173	Response	1	5972608	12582	2
177	Picture	f113	5996351	0	172	16001	334	0	16000
178	Response	1	6019191	6677	1
182	Picture	f101	6046505	0	1	16000	169	0	16000
183	Response	2	6069015	6342	1
189	Response	2	6272735	68768	1
191	Picture	a010	6282786	0	161	16000	324	0	16000
192	Response	2	6308921	9812	2
196	Picture	f006	6332435	0	172	16162	173	0	16000
197	Response	1	6361311	12713	2
201	Picture	c006	6386254	0	1	16000	169	0	16000
202	Response	1	6410735	8151	1
206	Picture	c107	6434410	0	170	16162	171	0	16000
207	Response	1	6459228	8655	1
211	Picture	f117	6485896	0	1	16000	176	0	16000
212	Response	1	6507172	4946	1
216	Picture	a020	6531053	0	175	16161	177	0	16000
217	Response	1	6555804	8589	1
221	Picture	f018	6581039	0	2	16000	171	0	16000
222	Response	1	6606047	8678	2
226	Picture	f119	6632528	0	171	16161	173	0	16000
227	Response	2	6659318	10628	1
231	Picture	f109	6686347	0	1	16000	170	0	16000
232	Response	2	6711139	8463	1
236	Picture	a117	6737335	0	171	16162	172	0	16000
237	Response	1	6760286	6788	1
241	Picture	c018	6784656	0	1	16000	173	0	16000
242	Response	2	6809135	8150	1
246	Picture	f008	6833645	0	172	16161	174	0	16000
247	Response	2	6860234	10427	1
251	Picture	c016	6884798	0	1	16000	170	0	16000
252	Response	1	6909422	8295	1
256	Picture	a109	6935120	0	172	16161	174	0	16000
257	Response	2	6962291	11009	1
261	Picture	a016	6986773	0	1	16000	170	0	16000
262	Response	1	7009508	6406	2
266	Picture	a107	7033596	0	171	16001	332	0	16000
267	Response	2	7057931	8173	2
271	Picture	c010	7083922	0	161	16000	323	0	16000
272	Response	1	7109502	9257	1
276	Picture	c010	7133404	0	172	16162	173	0	16000
277	Response	2	7155512	5945	2
281	Picture	f016	7180225	0	1	16000	170	0	16000
282	Response	2	7202511	5957	1
286	Picture	a008	7225881	0	172	16000	335	0	16000
287	Response	2	7250936	8892	1
291	Picture	a119	7276368	0	1	16000	168	0	16000
292	Response	2	7297609	4912	1
296	Picture	a018	7321191	0	172	16001	334	0	16000
297	Response	1	7345865	8511	2
301	Picture	c117	7369512	0	1	16000	169	0	16000
302	Response	2	7393007	7326	1
306	Picture	f107	7418167	0	172	16162	173	0	16000
307	Response	2	7443789	9459	1
311	Picture	a006	7467821	0	1	16000	170	0	16000
312	Response	1	7494991	10841	1
316	Picture	c109	7520475	0	172	16001	334	0	16000
317	Response	2	7544421	7783	1
321	Picture	f020	7570129	0	1	16000	170	0	16000
322	Response	2	7594605	8147	1
326	Picture	c119	7620451	0	171	16000	333	0	16000
327	Response	2	7642864	6251	1
331	Picture	c008	7667105	0	1	16000	170	0	16000
332	Response	1	7692455	9021	1
336	Picture	f010	7716094	0	169	16000	332	0	16000
337	Response	2	7739347	7090	1
