# Supplementary material for: Effects of two different emotion-inducing methods on the emotional memory of non-clinically depressed individuals
Source: PLoS One. 2021 May 28;16(5):e0249863. doi: 10.1371/journal.pone.0249863 (PMC8162709; doi:10.1371/journal.pone.0249863)
Supplement: S1 Data — (ZIP) [file pone.0249863.s001.zip › data/experiment1-depression/face38/b-test.log]

Scenario - For expli1
Logfile written - 2019/3/3 21:33:45

Trial	Event Type	Code	Time	TTime	Uncertainty	Duration	Uncertainty	ReqTime	ReqDur

1	Response	2	978572	978572	1
4	Picture	t001	1009087	0	162	17640	184	0	next
4	Response	1	1026726	17639	1
4A	Response	3	1053620	26893	2
6	Picture	t005	1065900	0	2	16616	55	0	next
6	Response	1	1082515	16615	1
6A	Response	4	1110535	28019	2
8	Picture	t012	1124886	0	1	13288	49	0	next
8	Response	1	1138173	13287	1
8A	Response	4	1163521	25347	1
10	Picture	t006	1178206	0	1	24713	122	0	next
10	Response	1	1202918	24712	1
10A	Response	3	1234103	31184	1
12	Picture	t004	1245689	0	2	14721	117	0	next
12	Response	1	1260409	14720	1
12A	Response	3	1277464	17054	1
14	Picture	t007	1292678	0	1	11772	65	0	next
14	Response	1	1304449	11771	1
14A	Response	3	1330353	25903	1
16	Picture	t003	1343338	0	162	23243	247	0	next
16	Response	1	1366580	23242	1
16A	Response	3	1381458	14877	1
18	Picture	t009	1396486	0	1	78058	97	0	next
18	Response	2	1474543	78057	1
20	Picture	t008	1492796	0	172	40822	174	0	next
20	Response	1	1533451	40655	1
20A	Response	6	1560130	26512	1
22	Picture	t011	1571777	0	169	48153	171	0	next
22	Response	2	1619854	48077	1
24	Picture	t010	1640259	0	1	32598	67	0	next
24	Response	1	1672856	32597	1
24A	Response	5	1701179	28322	1
26	Picture	t002	1713241	0	1	32724	108	0	next
26	Response	1	1745964	32723	1
26A	Response	3	1756303	10338	2
29	Response	2	1814823	33426	1
31	Picture	f115	1824881	0	169	27122	207	0	next
31	Response	1	1852001	27120	1
31A	Response	4	1893376	41373	1
33	Picture	gf105	1908360	0	172	39156	173	0	next
33	Response	1	1947385	39025	2
33A	Response	3	1976554	29038	1
35	Picture	e033	1991007	0	169	27652	343	0	next
35	Response	1	2018656	27649	2
35A	Response	4	2030899	12240	1
37	Picture	c113	2043494	0	171	42488	172	0	next
37	Response	2	2085944	42450	2
39	Picture	gf012	2103145	0	1	32878	118	0	next
39	Response	2	2136022	32877	1
41	Picture	e031	2153966	0	171	49654	172	0	next
41	Response	1	2203455	49489	2
41A	Response	3	2211622	8002	1
43	Picture	c004	2226282	0	177	15995	178	0	next
43	Response	1	2242118	15836	1
43A	Response	4	2280724	38447	1
45	Picture	dc105	2292932	0	173	40084	246	0	next
45	Response	1	2333013	40081	1
45A	Response	3	2341006	7990	2
47	Picture	e012	2354084	0	169	88477	170	0	next
47	Response	2	2442408	88324	1
49	Picture	f012	2460056	0	2	29251	84	0	next
49	Response	2	2489306	29250	1
51	Picture	e008	2505546	0	171	31207	290	0	next
51	Response	2	2536751	31205	1
53	Picture	a103	2556199	0	2	16832	172	0	next
53	Response	1	2573030	16831	1
53A	Response	5	2585456	12425	1
55	Picture	c103	2600189	0	1	35621	44	0	next
55	Response	1	2635809	35620	1
55A	Response	5	2644265	8455	1
57	Picture	gf014	2655841	0	2	27790	45	0	next
57	Response	1	2683630	27789	1
57A	Response	3	2699486	15855	1
59	Picture	dc012	2711161	0	1	112243	69	0	next
59	Response	1	2823403	112242	1
59A	Response	5	2837936	14532	1
61	Picture	ba113	2851127	0	1	18234	101	0	next
61	Response	1	2869360	18233	2
61A	Response	3	2878781	9420	1
63	Picture	gf002	2891950	0	1	13341	162	0	next
63	Response	2	2905290	13340	1
65	Picture	f103	2922610	0	172	11330	173	0	next
65	Response	1	2933889	11279	1
65A	Response	5	2958671	24731	2
67	Picture	f105	2973431	0	171	29658	172	0	next
67	Response	2	3002981	29550	1
69	Picture	dc113	3022251	0	1	61400	88	0	next
69	Response	1	3083650	61399	1
69A	Response	6	3103846	20195	2
71	Picture	f101	3118561	0	1	22325	174	0	next
71	Response	2	3140885	22324	1
73	Picture	c111	3160885	0	171	36489	173	0	next
73	Response	1	3197314	36429	1
73A	Response	3	3209913	12539	1
75	Picture	dc111	3223536	0	171	30167	330	0	next
75	Response	1	3253701	30165	1
75A	Response	5	3282662	28959	1
77	Picture	e032	3295185	0	169	41762	230	0	next
77	Response	2	3336945	41760	1
79	Picture	dc004	3355835	0	2	22665	170	0	next
79	Response	2	3378499	22664	1
81	Picture	e045	3396493	0	170	23350	314	0	next
81	Response	1	3419841	23348	1
81A	Response	5	3439232	19389	1
83	Picture	e034	3451980	0	170	15144	188	0	next
83	Response	2	3467122	15142	1
85	Picture	gf004	3484470	0	2	15994	177	0	next
85	Response	1	3500463	15993	1
85A	Response	5	3516343	15879	1
87	Picture	e001	3530459	0	1	22165	170	0	next
87	Response	2	3552623	22164	1
89	Picture	e002	3570783	0	172	75147	174	0	next
89	Response	1	3645874	75091	1
89A	Response	4	3662613	16683	1
91	Picture	dc103	3676924	0	172	14995	173	0	next
91	Response	1	3691851	14927	1
91A	Response	3	3698224	6305	1
93	Picture	a115	3711915	0	172	10663	173	0	next
93	Response	1	3722507	10592	1
93A	Response	5	3744630	22052	1
95	Picture	a111	3757237	0	172	36324	173	0	next
95	Response	2	3793458	36221	2
97	Picture	ba012	3812056	0	1	85417	69	0	next
97	Response	2	3897472	85416	1
99	Picture	e044	3917531	0	171	26992	173	0	next
99	Response	2	3944387	26856	1
101	Picture	ba115	3964359	0	161	25484	336	0	next
101	Response	1	3989842	25483	1
101A	Response	3	3999748	9905	2
103	Picture	a012	4013340	0	1	17948	54	0	next
103	Response	1	4031286	17946	2
103A	Response	3	4058448	27160	1
105	Picture	c101	4070159	0	1	33904	95	0	next
105	Response	1	4104061	33902	2
105A	Response	5	4116437	12374	1
107	Picture	ba103	4131311	0	1	20116	53	0	next
107	Response	2	4151426	20115	1
109	Picture	ba101	4168136	0	170	29325	171	0	next
109	Response	1	4197349	29213	1
109A	Response	4	4205743	8282	1
111	Picture	c012	4218790	0	172	27492	173	0	next
111	Response	1	4246158	27368	1
111A	Response	4	4263732	17450	2
113	Picture	e037	4275110	0	169	34848	312	0	next
113	Response	1	4309956	34846	1
113A	Response	5	4321110	11152	1
115	Picture	e041	4333262	0	171	23826	172	0	next
115	Response	2	4357074	23812	1
117	Picture	c002	4374584	0	1	55792	33	0	next
117	Response	1	4430375	55791	1
117A	Response	5	4441883	11507	1
119	Picture	gf101	4454064	0	2	22147	23	0	next
119	Response	2	4476209	22145	2
121	Picture	e007	4494722	0	169	28270	225	0	next
121	Response	1	4522991	28269	1
121A	Response	4	4545782	22790	2
123	Picture	e040	4557706	0	173	20161	174	0	next
123	Response	1	4577819	20113	1
123A	Response	6	4596462	18595	1
125	Picture	e011	4611526	0	172	15162	174	0	next
125	Response	2	4626665	15139	2
127	Picture	e043	4644351	0	1	12198	137	0	next
127	Response	1	4656548	12197	1
127A	Response	6	4663208	6659	1
129	Picture	ba111	4678176	0	1	25129	38	0	next
129	Response	2	4703304	25128	1
131	Picture	dc101	4722666	0	169	33824	170	0	next
131	Response	1	4756462	33796	1
131A	Response	3	4762565	6075	1
133	Picture	gf115	4774653	0	170	22759	239	0	next
133	Response	1	4797411	22758	1
133A	Response	3	4805474	8062	1
135	Picture	ba105	4819975	0	174	21327	175	0	next
135	Response	2	4841205	21230	1
137	Picture	a002	4858298	0	1	42072	91	0	next
137	Response	1	4900369	42071	2
137A	Response	5	4906203	5833	1
139	Picture	f111	4920449	0	1	23692	141	0	next
139	Response	2	4944140	23691	1
141	Picture	e035	4960607	0	172	51820	173	0	next
141	Response	1	5012363	51756	1
141A	Response	6	5017747	5320	2
143	Picture	c014	5029590	0	170	34433	229	0	next
143	Response	2	5064021	34431	1
145	Picture	e013	5082743	0	1	29575	94	0	next
145	Response	1	5112317	29574	1
145A	Response	5	5119831	7513	1
147	Picture	e042	5134063	0	1	14571	98	0	next
147	Response	2	5148633	14570	1
149	Picture	a004	5166056	0	173	20494	174	0	next
149	Response	1	5186493	20437	1
149A	Response	3	5190410	3860	1
151	Picture	f113	5203880	0	171	30992	172	0	next
151	Response	1	5234829	30949	2
151A	Response	3	5239678	4806	2
153	Picture	a113	5254201	0	172	11996	173	0	next
153	Response	2	5266174	11973	1
155	Picture	a014	5285026	0	1	56667	158	0	next
155	Response	1	5341692	56666	1
155A	Response	6	5348214	6521	2
157	Picture	f002	5361340	0	2	19807	29	0	next
157	Response	1	5381146	19806	1
157A	Response	5	5395329	14182	2
159	Picture	f014	5409502	0	161	19103	220	0	next
159	Response	2	5428603	19101	2
161	Picture	dc115	5444994	0	163	38983	164	0	next
161	Response	1	5483951	38957	2
161A	Response	3	5488208	4231	1
163	Picture	e010	5503140	0	170	68856	297	0	next
163	Response	2	5571995	68855	1
165	Picture	ba004	5590458	0	160	16117	204	0	next
165	Response	1	5606574	16116	1
165A	Response	5	5616242	9667	1
167	Picture	e036	5630607	0	2	13699	139	0	next
167	Response	2	5644304	13697	2
169	Picture	c115	5662267	0	173	20994	174	0	next
169	Response	1	5683190	20923	1
169A	Response	3	5703213	19952	1
171	Picture	gf113	5716587	0	172	19494	173	0	next
171	Response	2	5735956	19369	1
173	Picture	e004	5756576	0	1	13541	130	0	next
173	Response	1	5770116	13540	1
173A	Response	4	5796066	25949	1
175	Picture	e009	5809063	0	2	14454	49	0	next
175	Response	1	5823516	14453	1
175A	Response	5	5852096	28579	1
177	Picture	dc002	5866716	0	1	64416	75	0	next
177	Response	1	5931130	64414	2
177A	Response	4	5940991	9859	1
179	Picture	e038	5954194	0	1	26682	151	0	next
179	Response	2	5980875	26681	1
181	Picture	dc014	6000350	0	172	26852	314	0	next
181	Response	1	6027200	26850	1
181A	Response	4	6036535	9333	1
183	Picture	e014	6050171	0	171	45655	172	0	next
183	Response	2	6095727	45556	1
185	Picture	e003	6113322	0	1	45883	113	0	next
185	Response	1	6159204	45882	1
185A	Response	6	6176129	16924	2
187	Picture	ba014	6189636	0	1	16675	160	0	next
187	Response	1	6206310	16674	1
187A	Response	6	6211094	4783	1
189	Picture	e006	6226294	0	1	28679	155	0	next
189	Response	1	6254971	28677	2
189A	Response	3	6258885	3912	1
191	Picture	gf103	6270616	0	1	14310	27	0	next
191	Response	1	6284925	14309	1
191A	Response	3	6292656	7730	1
193	Picture	e005	6305274	0	1	14221	115	0	next
193	Response	2	6319494	14220	1
195	Picture	f004	6338434	0	172	23638	195	0	next
195	Response	1	6362071	23637	1
195A	Response	6	6369191	7119	2
197	Picture	e039	6380757	0	170	27325	171	0	next
197	Response	2	6408030	27273	1
199	Picture	a105	6427411	0	1	27566	100	0	next
199	Response	2	6454975	27564	2
201	Picture	ba002	6472401	0	171	25602	229	0	next
201	Response	2	6498001	25600	1
203	Picture	gf111	6515722	0	1	33687	142	0	next
203	Response	1	6549408	33686	1
203A	Response	3	6670370	120961	1
205	Picture	a101	6684014	0	1	24604	64	0	next
205	Response	2	6708617	24603	1
207	Picture	c105	6725172	0	171	34157	172	0	next
207	Response	2	6759246	34074	1
209	Picture	e015	6778657	0	2	23129	41	0	next
209	Response	1	6801785	23128	1
209A	Response	5	6823179	21393	2
213	Response	2	6968956	23007	1
215	Picture	gf119	6979109	0	169	18494	170	0	next
215	Response	1	6997426	18317	1
215A	Response	3	7017237	19634	1
217	Picture	f008	7031096	0	172	37323	173	0	next
217	Response	1	7068281	37185	2
217A	Response	3	7079853	11434	1
219	Picture	f018	7093414	0	175	24160	176	0	next
219	Response	1	7117416	24002	1
219A	Response	5	7124745	7171	1
221	Picture	e054	7138570	0	175	45821	176	0	next
221	Response	1	7184351	45781	2
221A	Response	4	7193038	8647	1
223	Picture	gf018	7205720	0	172	27658	174	0	next
223	Response	1	7233356	27636	2
223A	Response	3	7249470	16092	2
225	Picture	e059	7262539	0	172	23855	311	0	next
225	Response	1	7286392	23853	1
225A	Response	3	7292059	5665	1
227	Picture	ba006	7305195	0	168	17950	214	0	next
227	Response	2	7323141	17946	1
229	Picture	ba018	7340852	0	1	63152	173	0	next
229	Response	1	7404003	63151	1
229A	Response	6	7419517	15513	2
231	Picture	c008	7433662	0	2	116755	56	0	next
231	Response	1	7550416	116754	1
231A	Response	6	7561983	11566	1
233	Picture	f119	7576294	0	1	34379	118	0	next
233	Response	2	7610672	34378	1
235	Picture	c107	7629115	0	173	11830	174	0	next
235	Response	2	7640895	11780	1
237	Picture	dc018	7658607	0	1	14403	99	0	next
237	Response	1	7673009	14402	1
237A	Response	5	7685065	12055	1
239	Picture	c109	7697264	0	1	45533	130	0	next
239	Response	1	7742796	45532	1
239A	Response	4	7751691	8894	1
241	Picture	gf109	7763914	0	1	22953	48	0	next
241	Response	2	7786865	22951	2
243	Picture	gf006	7806238	0	172	13829	173	0	next
243	Response	1	7819891	13653	1
243A	Response	3	7835485	15418	1
245	Picture	dc119	7847395	0	171	63816	172	0	next
245	Response	2	7911049	63654	1
247	Picture	a008	7930206	0	2	48708	122	0	next
247	Response	1	7978913	48707	1
247A	Response	5	7982962	4048	2
249	Picture	gf010	7996857	0	1	38853	144	0	next
249	Response	1	8035709	38852	1
249A	Response	3	8059362	23652	1
251	Picture	c016	8071172	0	1	14171	166	0	next
251	Response	2	8085342	14170	1
253	Picture	e019	8103331	0	173	19828	174	0	next
253	Response	2	8123133	19802	1
255	Picture	c010	8143487	0	1	39310	19	0	next
255	Response	2	8182796	39309	1
257	Picture	c006	8199474	0	171	20828	172	0	next
257	Response	1	8220215	20741	1
257A	Response	5	8230032	9730	1
259	Picture	e049	8242964	0	171	52486	172	0	next
259	Response	1	8295303	52339	1
259A	Response	3	8317956	22506	1
261	Picture	ba107	8332275	0	172	36490	173	0	next
261	Response	2	8368594	36319	1
263	Picture	e018	8387260	0	2	31116	50	0	next
263	Response	1	8418375	31115	1
263A	Response	5	8421093	2717	1
265	Picture	gf020	8434582	0	1	24786	48	0	next
265	Response	1	8459366	24784	2
265A	Response	6	8466178	6810	2
267	Picture	a006	8479404	0	1	17468	35	0	next
267	Response	2	8496871	17467	1
269	Picture	e060	8514063	0	170	20661	171	0	next
269	Response	2	8534638	20575	2
271	Picture	e057	8555052	0	2	30865	133	0	next
271	Response	1	8585915	30863	2
271A	Response	5	8590821	4904	1
273	Picture	f107	8603707	0	1	37288	43	0	next
273	Response	1	8640994	37287	1
273A	Response	5	8647983	6988	1
275	Picture	f016	8661526	0	1	35739	93	0	next
275	Response	1	8697264	35738	1
275A	Response	4	8702538	5273	1
277	Picture	ba119	8715513	0	1	25367	133	0	next
277	Response	2	8740878	25365	2
279	Picture	dc016	8757337	0	171	12162	173	0	next
279	Response	2	8769461	12124	1
281	Picture	ba109	8788995	0	1	31908	91	0	next
281	Response	1	8820902	31907	1
281A	Response	6	8830692	9789	1
283	Picture	gf117	8845481	0	1	21013	155	0	next
283	Response	1	8866492	21011	2
283A	Response	6	8872545	6051	2
285	Picture	ba008	8887470	0	1	29136	31	0	next
285	Response	1	8916605	29135	1
285A	Response	3	8919913	3307	2
287	Picture	a010	8933626	0	1	31127	39	0	next
287	Response	2	8964752	31126	1
289	Picture	e051	8983114	0	172	23993	174	0	next
289	Response	1	9007051	23937	1
289A	Response	5	9014047	6940	1
291	Picture	e027	9025770	0	170	27076	255	0	next
291	Response	1	9052844	27074	1
291A	Response	4	9060972	8126	1
293	Picture	dc006	9072926	0	171	15875	292	0	next
293	Response	2	9088799	15873	1
295	Picture	a119	9106916	0	1	24696	136	0	next
295	Response	2	9131611	24695	1
297	Picture	e021	9151406	0	176	26826	177	0	next
297	Response	2	9178127	26721	1
299	Picture	e047	9195894	0	1	29306	25	0	next
299	Response	1	9225199	29305	1
299A	Response	4	9241359	16159	1
301	Picture	e029	9252713	0	2	19415	89	0	next
301	Response	1	9272127	19414	1
301A	Response	3	9288284	16156	1
303	Picture	gf016	9302201	0	1	35295	37	0	next
303	Response	1	9337495	35294	1
303A	Response	5	9345958	8462	1
305	Picture	e024	9360020	0	2	21274	61	0	next
305	Response	2	9381292	21272	2
307	Picture	c020	9398512	0	173	19327	175	0	next
307	Response	2	9417795	19283	2
309	Picture	dc109	9436168	0	1	28640	27	0	next
309	Response	1	9464807	28639	1
309A	Response	5	9467299	2491	1
311	Picture	e028	9479491	0	1	13470	32	0	next
311	Response	1	9492960	13469	1
311A	Response	5	9495482	2521	1
313	Picture	dc010	9508490	0	162	38135	185	0	next
313	Response	1	9546624	38134	1
313A	Response	4	9549489	2864	1
315	Picture	f006	9563470	0	1	60473	18	0	next
315	Response	1	9623942	60472	1
315A	Response	5	9627400	3457	1
317	Picture	c117	9641784	0	1	33077	89	0	next
317	Response	1	9674860	33076	1
317A	Response	3	9715979	41118	1
319	Picture	c119	9728429	0	2	20991	180	0	next
319	Response	2	9749419	20990	1
321	Picture	e052	9767088	0	171	15741	260	0	next
321	Response	2	9782828	15740	1
323	Picture	a018	9802251	0	161	8874	284	0	next
323	Response	1	9811124	8873	1
323A	Response	4	9819360	8235	1
325	Picture	c018	9831737	0	1	26234	98	0	next
325	Response	1	9857969	26232	2
325A	Response	5	9860258	2287	2
327	Picture	dc117	9872560	0	2	31657	176	0	next
327	Response	1	9904216	31656	1
327A	Response	4	9906598	2381	1
329	Picture	a117	9919882	0	1	8617	55	0	next
329	Response	1	9928498	8616	1
329A	Response	3	9931357	2858	1
331	Picture	dc008	9945543	0	1	24884	117	0	next
331	Response	1	9970425	24882	2
331A	Response	3	9972774	2347	1
333	Picture	e046	9987039	0	161	53255	226	0	next
333	Response	2	10040293	53254	1
335	Picture	gf008	10057849	0	170	33228	267	0	next
335	Response	1	10091075	33226	1
335A	Response	3	10096116	5039	1
337	Picture	a107	10107837	0	171	175122	172	0	next
337	Response	1	10282889	175052	1
337A	Response	3	10327604	44645	1
339	Picture	e058	10338780	0	169	17161	170	0	next
339	Response	1	10355831	17051	1
339A	Response	6	10367265	11324	2
341	Picture	gf107	10378937	0	171	23832	333	0	next
341	Response	1	10402766	23829	2
341A	Response	3	10405405	2636	1
343	Picture	ba010	10418927	0	173	16863	306	0	next
343	Response	2	10435788	16861	1
345	Picture	f010	10455917	0	1	27103	64	0	next
345	Response	2	10483019	27102	1
347	Picture	ba117	10502406	0	172	25993	173	0	next
347	Response	1	10528221	25815	1
347A	Response	6	10542124	13725	1
349	Picture	e026	10553727	0	172	17803	198	0	next
349	Response	2	10571529	17802	1
351	Picture	dc020	10589717	0	1	67426	64	0	next
351	Response	2	10657142	67425	1
353	Picture	e055	10674364	0	172	19450	217	0	next
353	Response	1	10693812	19448	1
353A	Response	6	10698803	4989	1
355	Picture	e053	10711521	0	172	48820	174	0	next
355	Response	2	10760178	48657	1
357	Picture	ba020	10777837	0	1	47677	151	0	next
357	Response	1	10825512	47675	2
357A	Response	6	10844850	19336	1
359	Picture	e020	10856984	0	1	61837	155	0	next
359	Response	2	10918820	61836	1
361	Picture	e016	10935633	0	176	50319	178	0	next
361	Response	2	10985836	50203	1
363	Picture	e023	11002615	0	1	19401	100	0	next
363	Response	2	11022015	19400	1
365	Picture	e056	11040774	0	170	27991	171	0	next
365	Response	2	11068731	27957	2
367	Picture	a109	11086261	0	1	24265	68	0	next
367	Response	1	11110525	24264	1
367A	Response	5	11117334	6808	1
369	Picture	f109	11130590	0	161	46794	186	0	next
369	Response	1	11177383	46793	1
369A	Response	5	11193207	15823	1
371	Picture	f117	11206731	0	1	18321	180	0	next
371	Response	1	11225051	18320	1
371A	Response	3	11240249	15197	1
373	Picture	e022	11251720	0	1	16091	79	0	next
373	Response	1	11267810	16090	1
373A	Response	3	11271127	3316	2
375	Picture	e025	11284046	0	1	15499	170	0	next
375	Response	2	11299544	15498	1
377	Picture	a020	11316039	0	171	15351	316	0	next
377	Response	1	11331387	15348	2
377A	Response	5	11345341	13951	1
379	Picture	ba016	11359028	0	172	29456	209	0	next
379	Response	2	11388482	29454	1
381	Picture	f020	11405016	0	1	23980	19	0	next
381	Response	1	11428995	23979	1
381A	Response	5	11431491	2495	1
383	Picture	e050	11443340	0	1	39353	145	0	next
383	Response	2	11482692	39352	1
385	Picture	e030	11499493	0	172	34992	339	0	next
385	Response	1	11534483	34990	1
385A	Response	3	11537897	3412	2
387	Picture	e017	11552314	0	169	20327	170	0	next
387	Response	2	11572622	20308	2
389	Picture	a016	11592469	0	2	71805	17	0	next
389	Response	1	11664273	71804	1
389A	Response	6	11675744	11470	2
391	Picture	e048	11690112	0	1	32851	148	0	next
391	Response	1	11722962	32850	1
391A	Response	6	11725938	2975	1
393	Picture	dc107	11738605	0	163	12588	240	0	next
393	Response	1	11751192	12587	1
393A	Response	3	11768849	17656	2
