# Supplementary material for: Effects of two different emotion-inducing methods on the emotional memory of non-clinically depressed individuals
Source: PLoS One. 2021 May 28;16(5):e0249863. doi: 10.1371/journal.pone.0249863 (PMC8162709; doi:10.1371/journal.pone.0249863)
Supplement: S1 Data — (ZIP) [file pone.0249863.s001.zip › data/experiment1-depression/face39/b-study.log]

Scenario - For expli1
Logfile written - 2019/3/4 12:38:04

Trial	Event Type	Code	Time	TTime	Uncertainty	Duration	Uncertainty	ReqTime	ReqDur

1	Response	2	473693	473693	1
4	Picture	t001	504369	0	1	16000	167	0	16000
5	Response	2	557376	36678	1
9	Picture	t002	584683	0	169	16161	170	0	16000
10	Response	1	608477	7632	1
14	Picture	t005	633502	0	2	16000	170	0	16000
15	Response	2	656270	6438	1
19	Picture	t003	681158	0	177	16162	178	0	16000
20	Response	1	703563	6242	2
24	Picture	t006	730978	0	1	16000	167	0	16000
25	Response	1	753047	5902	1
29	Picture	t004	779467	0	169	16161	170	0	16000
30	Response	2	801027	5398	2
35	Response	2	935472	97188	1
37	Picture	c105	945591	0	169	16161	171	0	16000
38	Response	1	972875	11122	1
42	Picture	c113	997577	0	1	16000	167	0	16000
43	Response	2	1022665	8759	1
47	Picture	f105	1047732	0	169	16161	170	0	16000
48	Response	2	1068734	4840	1
52	Picture	f113	1095052	0	1	16000	169	0	16000
53	Response	1	1118930	7549	1
57	Picture	f103	1144041	0	169	16000	331	0	16000
58	Response	1	1170144	9941	1
62	Picture	c115	1197692	0	2	16000	171	0	16000
63	Response	2	1220429	6407	2
67	Picture	a101	1245681	0	172	16162	173	0	16000
68	Response	2	1266323	4479	1
72	Picture	c004	1292168	0	2	16000	175	0	16000
73	Response	2	1315586	7088	1
77	Picture	a002	1339158	0	171	16001	332	0	16000
78	Response	2	1363736	8416	1
82	Picture	a012	1389810	0	1	16000	170	0	16000
83	Response	2	1412430	6290	2
87	Picture	f012	1438966	0	169	16001	330	0	16000
88	Response	2	1465531	10403	1
92	Picture	a014	1492284	0	1	16000	168	0	16000
93	Response	1	1515850	7237	1
97	Picture	c014	1539607	0	171	16161	172	0	16000
98	Response	2	1565947	10178	1
102	Picture	f111	1590093	0	1	16000	168	0	16000
103	Response	2	1615257	8835	1
107	Picture	a115	1642081	0	169	16161	170	0	16000
108	Response	2	1666384	8141	2
112	Picture	f014	1690567	0	1	16000	171	0	16000
113	Response	1	1711538	4642	2
117	Picture	c101	1738389	0	173	16162	174	0	16000
118	Response	1	1763993	9441	1
122	Picture	f002	1787876	0	1	16000	170	0	16000
123	Response	1	1810759	6554	1
127	Picture	a105	1834698	0	172	16001	334	0	16000
128	Response	1	1858984	8123	2
132	Picture	f004	1884185	0	1	16000	167	0	16000
133	Response	2	1909233	8719	2
137	Picture	c002	1934006	0	177	16001	339	0	16000
138	Response	2	1957905	7736	1
142	Picture	a004	1985492	0	1	16000	168	0	16000
143	Response	1	2012467	10646	1
147	Picture	c103	2039146	0	172	16001	334	0	16000
148	Response	1	2060786	5477	1
152	Picture	a103	2086133	0	1	16000	170	0	16000
153	Response	2	2106153	3690	1
157	Picture	f115	2131623	0	169	16001	330	0	16000
158	Response	1	2152918	5133	1
162	Picture	f101	2176944	0	1	16000	167	0	16000
163	Response	2	2204029	10756	1
167	Picture	c012	2229765	0	170	16161	171	0	16000
168	Response	2	2251020	5093	1
172	Picture	a111	2275918	0	2	16000	172	0	16000
173	Response	2	2304161	11913	1
177	Picture	a113	2330239	0	169	16162	170	0	16000
178	Response	1	2356347	9945	1
182	Picture	c111	2383225	0	1	16000	170	0	16000
183	Response	1	2404569	5015	1
189	Response	2	2664949	123597	1
191	Picture	a119	2675150	0	2	16000	172	0	16000
192	Response	2	2698127	6647	1
196	Picture	f008	2724972	0	172	16162	173	0	16000
197	Response	1	2756408	15273	2
201	Picture	c006	2781457	0	1	16000	167	0	16000
202	Response	2	2803766	5980	2
206	Picture	c016	2829612	0	173	16162	174	0	16000
207	Response	2	2854361	8586	1
211	Picture	c119	2881098	0	1	16000	168	0	16000
212	Response	2	2908956	11529	1
216	Picture	f016	2932753	0	169	16001	330	0	16000
217	Response	2	2955339	6424	1
221	Picture	f109	2981573	0	1	16000	167	0	16000
222	Response	1	3007009	9107	1
226	Picture	c018	3032394	0	173	16161	175	0	16000
227	Response	1	3056036	7480	1
231	Picture	a020	3080214	0	1	16000	167	0	16000
232	Response	2	3102203	5660	1
236	Picture	c010	3129203	0	169	16161	170	0	16000
237	Response	2	3151557	6192	1
241	Picture	f018	3178189	0	1	16000	171	0	16000
242	Response	1	3198577	4059	1
246	Picture	f020	3224179	0	171	16001	332	0	16000
247	Response	1	3246430	6089	1
251	Picture	a107	3270499	0	1	16000	171	0	16000
252	Response	1	3295738	8910	1
256	Picture	a008	3320154	0	169	16000	332	0	16000
257	Response	1	3343012	6695	1
261	Picture	f107	3369807	0	1	16000	168	0	16000
262	Response	2	3391394	5258	1
266	Picture	a117	3416963	0	169	16001	331	0	16000
267	Response	2	3440202	7077	1
271	Picture	a016	3466116	0	1	16000	168	0	16000
272	Response	1	3490328	7883	1
276	Picture	c010	3516604	0	169	16001	331	0	16000
277	Response	2	3540025	7258	1
281	Picture	a018	3564424	0	2	16000	172	0	16000
282	Response	1	3588826	8072	1
286	Picture	c117	3614246	0	169	16162	170	0	16000
287	Response	2	3636376	5967	1
291	Picture	a109	3663066	0	1	16000	170	0	16000
292	Response	2	3686506	7111	1
296	Picture	c008	3712055	0	172	16001	333	0	16000
297	Response	1	3738209	9992	1
301	Picture	a010	3764540	0	1	16000	167	0	16000
302	Response	2	3786049	5180	1
306	Picture	f010	3811196	0	169	16000	332	0	16000
307	Response	1	3836495	9136	1
311	Picture	c107	3863515	0	1	16000	168	0	16000
312	Response	2	3884185	4341	1
316	Picture	f006	3909505	0	171	16001	332	0	16000
317	Response	1	3932024	6357	1
321	Picture	f117	3959657	0	1	16000	171	0	16000
322	Response	2	3981091	5105	2
326	Picture	c109	4007313	0	169	16161	171	0	16000
327	Response	2	4031061	7586	2
331	Picture	f119	4058632	0	1	16000	168	0	16000
332	Response	1	4082449	7488	1
336	Picture	a006	4108454	0	169	16001	331	0	16000
337	Response	2	4128944	4328	1
