# Supplementary material for: Effects of two different emotion-inducing methods on the emotional memory of non-clinically depressed individuals
Source: PLoS One. 2021 May 28;16(5):e0249863. doi: 10.1371/journal.pone.0249863 (PMC8162709; doi:10.1371/journal.pone.0249863)
Supplement: S1 Data — (ZIP) [file pone.0249863.s001.zip › data/experiment1-depression/face39/b-test.log]

Scenario - For expli1
Logfile written - 2019/3/4 12:57:04

Trial	Event Type	Code	Time	TTime	Uncertainty	Duration	Uncertainty	ReqTime	ReqDur

1	Response	2	647675	647675	2
4	Picture	t009	678491	0	1	23984	17	0	next
4	Response	1	702473	23982	2
4A	Response	6	753811	51336	1
6	Picture	t004	765469	0	1	17119	51	0	next
6	Response	1	782586	17117	2
6A	Response	3	803578	20990	1
8	Picture	t008	815789	0	2	22036	132	0	next
8	Response	1	837824	22035	1
8A	Response	6	873716	35891	2
10	Picture	t003	885938	0	1	16189	145	0	next
10	Response	1	902126	16188	1
10A	Response	3	918415	16288	1
12	Picture	t001	930927	0	1	33848	150	0	next
12	Response	1	964774	33847	1
12A	Response	6	979839	15064	1
14	Picture	t007	993078	0	1	31803	27	0	next
14	Response	1	1024880	31802	1
14A	Response	3	1073382	48501	1
16	Picture	t006	1085054	0	2	34591	73	0	next
16	Response	2	1119644	34590	1
18	Picture	t012	1137542	0	172	27159	173	0	next
18	Response	1	1164639	27097	1
18A	Response	6	1175201	10500	2
20	Picture	t002	1188696	0	173	15495	174	0	next
20	Response	1	1204156	15460	1
20A	Response	4	1231637	27446	1
22	Picture	t005	1244348	0	170	66904	249	0	next
22	Response	2	1311250	66902	1
24	Picture	t011	1330659	0	1	70943	46	0	next
24	Response	2	1401601	70942	1
26	Picture	t010	1418971	0	169	17021	310	0	next
26	Response	1	1435991	17020	1
26A	Response	6	1450143	14151	2
29	Response	2	1494160	21203	1
31	Picture	f103	1504448	0	1	64637	19	0	next
31	Response	2	1569084	64636	1
33	Picture	a014	1588428	0	169	22266	230	0	next
33	Response	1	1610692	22264	1
33A	Response	6	1616372	5678	1
35	Picture	e001	1631250	0	171	25825	339	0	next
35	Response	2	1657073	25823	1
37	Picture	e036	1677237	0	1	27814	17	0	next
37	Response	2	1705050	27813	1
39	Picture	dc014	1724893	0	169	12175	324	0	next
39	Response	1	1737066	12173	1
39A	Response	6	1749349	12281	1
41	Picture	ba012	1761217	0	169	14828	171	0	next
41	Response	1	1776020	14803	2
41A	Response	6	1811418	35373	2
43	Picture	f113	1824867	0	171	15495	173	0	next
43	Response	1	1840242	15375	2
43A	Response	3	1859101	18739	1
45	Picture	e003	1871022	0	170	29992	171	0	next
45	Response	1	1901001	29979	1
45A	Response	6	1967772	66758	2
47	Picture	f012	1980161	0	173	27659	174	0	next
47	Response	1	2007785	27624	2
47A	Response	6	2021299	13479	1
49	Picture	ba004	2032981	0	170	22587	244	0	next
49	Response	1	2055566	22585	1
49A	Response	3	2108450	52882	1
51	Picture	c002	2121959	0	172	36673	323	0	next
51	Response	2	2158630	36671	1
53	Picture	ba101	2177777	0	1	48826	167	0	next
53	Response	2	2226602	48825	1
55	Picture	a002	2245760	0	170	33090	239	0	next
55	Response	2	2278848	33088	1
57	Picture	e013	2296413	0	1	38722	109	0	next
57	Response	1	2335134	38721	1
57A	Response	6	2341699	6564	1
59	Picture	c012	2354898	0	2	16110	58	0	next
59	Response	1	2371007	16109	1
59A	Response	4	2417782	46774	1
61	Picture	gf113	2432045	0	2	53181	145	0	next
61	Response	2	2485225	53180	1
63	Picture	gf115	2502695	0	170	18994	171	0	next
63	Response	2	2521561	18866	1
65	Picture	a004	2540518	0	1	14451	51	0	next
65	Response	1	2554968	14450	1
65A	Response	6	2561460	6491	1
67	Picture	a105	2576675	0	2	21954	50	0	next
67	Response	2	2598628	21953	1
69	Picture	a113	2618499	0	172	14495	173	0	next
69	Response	1	2632894	14395	1
69A	Response	6	2642918	9924	1
71	Picture	f004	2656989	0	171	22793	206	0	next
71	Response	2	2679780	22791	1
73	Picture	e033	2698978	0	1	23860	138	0	next
73	Response	2	2722837	23859	1
75	Picture	e008	2739302	0	172	24992	173	0	next
75	Response	2	2764171	24869	1
77	Picture	e007	2783623	0	1	9976	26	0	next
77	Response	1	2793598	9975	1
77A	Response	6	2805106	11507	1
79	Picture	a103	2818781	0	1	14715	119	0	next
79	Response	2	2833495	14714	1
81	Picture	c115	2849940	0	170	16423	243	0	next
81	Response	1	2866359	16419	2
81A	Response	6	2873009	6646	1
83	Picture	e045	2886598	0	169	23326	170	0	next
83	Response	2	2909787	23189	1
85	Picture	ba111	2927253	0	1	13703	131	0	next
85	Response	2	2940955	13702	1
87	Picture	ba105	2960745	0	170	30325	171	0	next
87	Response	2	2990901	30156	1
89	Picture	e006	3009065	0	2	30380	119	0	next
89	Response	2	3039444	30379	1
91	Picture	f105	3055721	0	171	17162	172	0	next
91	Response	1	3072751	17030	1
91A	Response	6	3081686	8803	1
93	Picture	f111	3093712	0	169	10934	232	0	next
93	Response	1	3104644	10932	1
93A	Response	3	3124540	19894	2
95	Picture	f101	3139367	0	172	34323	173	0	next
95	Response	1	3173668	34301	1
95A	Response	6	3183665	9975	1
97	Picture	dc113	3197685	0	169	36122	205	0	next
97	Response	1	3233804	36119	2
97A	Response	6	3240709	6902	1
99	Picture	c103	3254171	0	169	11829	170	0	next
99	Response	1	3265967	11796	1
99A	Response	6	3270952	4952	1
101	Picture	dc103	3283663	0	170	23693	305	0	next
101	Response	2	3307354	23691	1
103	Picture	c014	3326318	0	1	12774	68	0	next
103	Response	1	3339091	12773	1
103A	Response	3	3356063	16971	1
105	Picture	e034	3368141	0	1	42631	30	0	next
105	Response	2	3410771	42630	1
107	Picture	ba103	3429293	0	172	31123	208	0	next
107	Response	1	3460414	31121	1
107A	Response	6	3469836	9420	1
109	Picture	e010	3484446	0	169	38822	170	0	next
109	Response	1	3523106	38660	1
109A	Response	6	3528634	5366	1
111	Picture	c113	3543431	0	169	39414	245	0	next
111	Response	1	3582843	39412	1
111A	Response	6	3587212	4367	1
113	Picture	a012	3600416	0	170	14076	257	0	next
113	Response	1	3614490	14074	1
113A	Response	3	3628656	14164	1
115	Picture	e037	3641073	0	172	28325	173	0	next
115	Response	2	3669361	28288	1
117	Picture	dc101	3689059	0	2	38213	117	0	next
117	Response	1	3727271	38212	1
117A	Response	6	3731893	4621	1
119	Picture	dc002	3744879	0	1	17767	66	0	next
119	Response	2	3762645	17766	1
121	Picture	e014	3782203	0	170	16662	171	0	next
121	Response	2	3798831	16628	1
123	Picture	dc012	3817027	0	1	21745	88	0	next
123	Response	2	3838771	21744	1
125	Picture	gf014	3855851	0	173	21494	174	0	next
125	Response	1	3877183	21332	1
125A	Response	6	3882244	4899	1
127	Picture	f115	3895841	0	173	24993	174	0	next
127	Response	1	3920773	24932	1
127A	Response	6	3925655	4821	2
129	Picture	e044	3938664	0	170	31491	171	0	next
129	Response	2	3970027	31363	1
131	Picture	dc115	3990649	0	2	10301	38	0	next
131	Response	1	4000949	10300	2
131A	Response	6	4008833	7883	1
133	Picture	e040	4023974	0	1	20873	127	0	next
133	Response	2	4044846	20872	1
135	Picture	a101	4061966	0	169	20827	170	0	next
135	Response	2	4082742	20776	1
137	Picture	c105	4102788	0	1	18893	107	0	next
137	Response	1	4121680	18892	2
137A	Response	6	4125796	4115	1
139	Picture	gf012	4140278	0	1	16132	35	0	next
139	Response	1	4156409	16131	1
139A	Response	6	4159503	3093	1
141	Picture	gf103	4171437	0	1	15997	170	0	next
141	Response	1	4187433	15996	2
141A	Response	4	4211327	23893	1
143	Picture	e015	4224923	0	1	50215	111	0	next
143	Response	2	4275136	50213	2
145	Picture	e041	4294906	0	170	83236	247	0	next
145	Response	1	4378141	83235	1
145A	Response	6	4394203	16061	2
147	Picture	e002	4408378	0	170	11445	222	0	next
147	Response	1	4419821	11443	1
147A	Response	6	4427900	8077	1
149	Picture	c111	4439203	0	169	9249	251	0	next
149	Response	1	4448450	9247	1
149A	Response	3	4451990	3538	1
151	Picture	gf105	4464030	0	173	17753	249	0	next
151	Response	1	4481781	17751	1
151A	Response	6	4492615	10832	1
153	Picture	gf111	4504187	0	172	23817	349	0	next
153	Response	1	4528003	23816	1
153A	Response	6	4536529	8525	1
155	Picture	c004	4550508	0	169	46480	344	0	next
155	Response	1	4596987	46479	1
155A	Response	6	4600402	3414	1
157	Picture	ba115	4614325	0	170	13163	171	0	next
157	Response	2	4627436	13111	1
159	Picture	e009	4644650	0	1	85805	176	0	next
159	Response	2	4730454	85804	1
161	Picture	f014	4747958	0	172	20161	173	0	next
161	Response	1	4768090	20132	1
161A	Response	6	4775861	7742	1
163	Picture	a111	4787115	0	172	45793	201	0	next
163	Response	1	4832905	45790	2
163A	Response	6	4836326	3418	1
165	Picture	e039	4847599	0	170	25099	232	0	next
165	Response	1	4872696	25097	1
165A	Response	6	4876426	3728	1
167	Picture	dc111	4890922	0	172	13495	173	0	next
167	Response	1	4904369	13447	1
167A	Response	3	4922555	18138	1
169	Picture	e038	4935244	0	169	11829	170	0	next
169	Response	1	4947051	11807	1
169A	Response	6	4959570	12497	1
171	Picture	e032	4973401	0	171	17542	291	0	next
171	Response	2	4990941	17540	1
173	Picture	gf002	5010224	0	1	34767	68	0	next
173	Response	1	5044990	34766	1
173A	Response	6	5048804	3813	1
175	Picture	ba002	5064043	0	2	17378	124	0	next
175	Response	2	5081420	17377	1
177	Picture	e012	5101202	0	171	56817	173	0	next
177	Response	2	5157891	56689	1
179	Picture	dc105	5175682	0	1	72889	98	0	next
179	Response	2	5248570	72888	1
181	Picture	ba014	5268492	0	172	15329	173	0	next
181	Response	1	5283780	15288	2
181A	Response	3	5310126	26305	1
183	Picture	e004	5322645	0	172	70445	210	0	next
183	Response	2	5393087	70442	1
185	Picture	e011	5410622	0	1	13235	100	0	next
185	Response	2	5423856	13234	1
187	Picture	dc004	5440282	0	169	22160	170	0	next
187	Response	1	5462361	22079	1
187A	Response	6	5470437	7995	2
189	Picture	e031	5483105	0	169	173170	288	0	next
189	Response	2	5656273	173168	2
191	Picture	f002	5676554	0	2	22984	17	0	next
191	Response	2	5699537	22983	1
193	Picture	gf004	5715712	0	169	49986	170	0	next
193	Response	2	5765563	49851	2
195	Picture	ba113	5784694	0	1	33140	23	0	next
195	Response	1	5817833	33139	1
195A	Response	6	5822175	4341	1
197	Picture	e042	5836347	0	1	86029	121	0	next
197	Response	2	5922374	86027	2
199	Picture	a115	5939988	0	173	18591	244	0	next
199	Response	2	5958577	18589	1
201	Picture	gf101	5978144	0	2	32643	21	0	next
201	Response	2	6010786	32642	1
203	Picture	e005	6030465	0	171	79351	300	0	next
203	Response	2	6109814	79349	1
205	Picture	e043	6126940	0	1	46016	144	0	next
205	Response	2	6172954	46014	2
207	Picture	e035	6190425	0	171	19417	249	0	next
207	Response	2	6209840	19415	1
209	Picture	c101	6226748	0	1	15149	18	0	next
209	Response	2	6241896	15148	1
213	Response	2	6389868	21322	1
215	Picture	e049	6400370	0	2	21868	133	0	next
215	Response	1	6422237	21867	1
215A	Response	6	6428373	6135	2
217	Picture	gf018	6442526	0	2	13180	156	0	next
217	Response	1	6455704	13178	2
217A	Response	3	6469112	13406	1
219	Picture	e027	6482683	0	1	17222	112	0	next
219	Response	1	6499904	17221	1
219A	Response	6	6504319	4414	1
221	Picture	e050	6519174	0	1	37665	166	0	next
221	Response	1	6556838	37664	1
221A	Response	6	6560382	3543	1
223	Picture	gf119	6572827	0	1	65809	179	0	next
223	Response	2	6638635	65808	1
225	Picture	dc109	6658639	0	171	15329	172	0	next
225	Response	2	6673832	15193	1
227	Picture	e055	6694462	0	2	21388	116	0	next
227	Response	1	6715849	21387	1
227A	Response	6	6718963	3113	1
229	Picture	a010	6733119	0	1	18185	151	0	next
229	Response	2	6751303	18184	1
231	Picture	dc006	6771110	0	170	24261	237	0	next
231	Response	2	6795369	24259	1
233	Picture	dc010	6813765	0	2	27295	38	0	next
233	Response	2	6841059	27294	1
235	Picture	ba018	6857588	0	174	14829	175	0	next
235	Response	2	6872390	14802	1
237	Picture	f119	6891246	0	1	39640	21	0	next
237	Response	1	6930885	39639	1
237A	Response	6	6935052	4166	1
239	Picture	dc016	6949231	0	1	38157	172	0	next
239	Response	1	6987387	38156	2
239A	Response	6	6991697	4309	1
241	Picture	e056	7006050	0	1	11648	20	0	next
241	Response	2	7017697	11647	1
243	Picture	e051	7037376	0	170	16662	171	0	next
243	Response	1	7053936	16560	1
243A	Response	6	7057075	3037	1
245	Picture	c020	7071034	0	170	29658	172	0	next
245	Response	2	7100578	29544	1
247	Picture	e019	7119688	0	1	96232	82	0	next
247	Response	1	7215919	96231	1
247A	Response	6	7221672	5752	1
249	Picture	a006	7233992	0	1	8976	29	0	next
249	Response	1	7242967	8975	1
249A	Response	6	7248756	5788	2
251	Picture	e053	7261818	0	1	15971	30	0	next
251	Response	1	7277788	15970	1
251A	Response	6	7287735	9946	1
253	Picture	a020	7299475	0	1	44260	70	0	next
253	Response	2	7343734	44259	2
255	Picture	f008	7361627	0	169	11496	170	0	next
255	Response	2	7373088	11461	1
257	Picture	f018	7393618	0	1	16014	153	0	next
257	Response	1	7409630	16012	2
257A	Response	6	7419507	9875	1
259	Picture	c109	7431442	0	1	21844	156	0	next
259	Response	2	7453285	21843	1
261	Picture	gf020	7471766	0	172	47987	173	0	next
261	Response	2	7519706	47940	1
263	Picture	a109	7538581	0	1	18827	177	0	next
263	Response	2	7557406	18825	2
265	Picture	f107	7577572	0	172	42488	174	0	next
265	Response	2	7619955	42383	2
267	Picture	a008	7640055	0	2	31661	173	0	next
267	Response	2	7671715	31660	1
269	Picture	ba119	7689544	0	171	34657	172	0	next
269	Response	2	7724188	34644	1
271	Picture	e048	7743862	0	2	66542	117	0	next
271	Response	2	7810403	66541	1
273	Picture	e021	7827842	0	170	12449	218	0	next
273	Response	2	7840290	12448	1
275	Picture	a107	7857000	0	1	10788	48	0	next
275	Response	2	7867787	10787	1
277	Picture	e016	7884661	0	170	23660	171	0	next
277	Response	2	7908296	23635	1
279	Picture	e030	7928482	0	1	18294	40	0	next
279	Response	2	7946775	18293	1
281	Picture	c117	7963141	0	170	24009	322	0	next
281	Response	2	7987147	24006	1
283	Picture	e020	8007129	0	1	11823	179	0	next
283	Response	2	8018950	11821	2
285	Picture	ba020	8036622	0	170	26137	194	0	next
285	Response	2	8062757	26135	2
287	Picture	c008	8079277	0	1	9761	75	0	next
287	Response	2	8089037	9760	1
289	Picture	a117	8108271	0	172	46032	295	0	next
289	Response	2	8154301	46030	1
291	Picture	ba008	8172420	0	1	8900	103	0	next
291	Response	1	8181319	8899	1
291A	Response	6	8184830	3510	1
293	Picture	c018	8196914	0	1	34266	63	0	next
293	Response	1	8231179	34265	1
293A	Response	6	8234247	3067	1
295	Picture	f117	8247734	0	2	32111	53	0	next
295	Response	2	8279844	32110	1
297	Picture	ba016	8297389	0	172	10830	173	0	next
297	Response	1	8308166	10777	2
297A	Response	6	8312862	4643	1
299	Picture	gf010	8327049	0	172	18161	339	0	next
299	Response	2	8345208	18159	1
301	Picture	dc008	8364038	0	1	43044	116	0	next
301	Response	2	8407081	43043	1
303	Picture	e023	8424190	0	170	51820	171	0	next
303	Response	1	8475859	51669	1
303A	Response	6	8480109	4099	1
305	Picture	e025	8491507	0	169	18707	290	0	next
305	Response	2	8510212	18705	1
307	Picture	dc020	8528163	0	1	16715	119	0	next
307	Response	2	8544877	16714	1
309	Picture	f020	8561989	0	169	15995	170	0	next
309	Response	2	8577935	15946	1
311	Picture	f006	8596312	0	2	16855	147	0	next
311	Response	2	8613166	16854	1
313	Picture	e052	8632971	0	169	11996	170	0	next
313	Response	1	8644923	11952	1
313A	Response	6	8650436	5469	1
315	Picture	e054	8664463	0	172	13436	232	0	next
315	Response	1	8677898	13435	1
315A	Response	6	8682690	4791	1
317	Picture	c006	8697121	0	170	43730	263	0	next
317	Response	2	8740849	43728	1
319	Picture	c119	8759604	0	1	45109	53	0	next
319	Response	1	8804712	45108	1
319A	Response	6	8808096	3383	1
321	Picture	ba010	8823255	0	1	24147	18	0	next
321	Response	2	8847401	24146	1
323	Picture	dc117	8866245	0	169	26659	170	0	next
323	Response	2	8892891	26646	1
325	Picture	ba107	8912066	0	1	13455	49	0	next
325	Response	2	8925520	13454	1
327	Picture	e026	8942226	0	171	9564	271	0	next
327	Response	2	8951789	9563	1
329	Picture	gf109	8970884	0	1	9801	35	0	next
329	Response	1	8980684	9800	1
329A	Response	6	8986997	6312	1
331	Picture	c016	9001543	0	1	50949	43	0	next
331	Response	2	9052491	50948	1
333	Picture	gf006	9072192	0	170	41898	262	0	next
333	Response	1	9114088	41896	1
333A	Response	2	9118550	4460	1
335	Picture	gf117	9133010	0	170	12163	171	0	next
335	Response	2	9145099	12089	1
337	Picture	dc107	9162669	0	1	16447	56	0	next
337	Response	1	9179115	16446	1
337A	Response	6	9182626	3510	1
339	Picture	c107	9196827	0	1	14954	47	0	next
339	Response	2	9211780	14953	2
341	Picture	ba006	9230819	0	169	11829	170	0	next
341	Response	2	9242532	11713	1
343	Picture	ba117	9260477	0	1	13800	35	0	next
343	Response	2	9274276	13799	1
345	Picture	dc018	9290637	0	172	21494	173	0	next
345	Response	1	9312119	21482	1
345A	Response	6	9314838	2707	1
347	Picture	e029	9328627	0	172	14996	173	0	next
347	Response	2	9343503	14876	1
349	Picture	f016	9364117	0	2	35959	38	0	next
349	Response	2	9400075	35958	1
351	Picture	e060	9419771	0	169	18827	170	0	next
351	Response	2	9438454	18683	1
353	Picture	a018	9457260	0	2	15268	71	0	next
353	Response	2	9472527	15267	1
355	Picture	e017	9490753	0	172	20327	173	0	next
355	Response	2	9510943	20190	1
357	Picture	e057	9530075	0	1	42466	28	0	next
357	Response	2	9572540	42465	1
359	Picture	e046	9590561	0	172	36989	174	0	next
359	Response	2	9627498	36937	1
361	Picture	f010	9647045	0	2	18713	124	0	next
361	Response	1	9665757	18712	1
361A	Response	6	9671568	5810	1
363	Picture	gf008	9686535	0	2	10408	98	0	next
363	Response	1	9696942	10407	1
363A	Response	6	9700566	3623	1
365	Picture	ba109	9714528	0	1	17316	16	0	next
365	Response	2	9731843	17315	1
367	Picture	f109	9749187	0	170	25993	171	0	next
367	Response	2	9775041	25854	1
369	Picture	e047	9794175	0	1	34361	141	0	next
369	Response	2	9828535	34360	1
371	Picture	a016	9847662	0	172	18828	173	0	next
371	Response	1	9866411	18749	2
371A	Response	6	9870195	3705	1
373	Picture	c010	9882820	0	172	41655	173	0	next
373	Response	2	9924381	41561	1
375	Picture	e028	9941971	0	1	26633	31	0	next
375	Response	2	9968603	26632	1
377	Picture	e022	9985627	0	170	10830	171	0	next
377	Response	1	9996304	10677	1
377A	Response	6	9998880	2423	1
379	Picture	e024	10010621	0	168	84477	169	0	next
379	Response	1	10094969	84348	1
379A	Response	6	10100001	4903	1
381	Picture	a119	10114094	0	172	63317	173	0	next
381	Response	1	10177314	63220	2
381A	Response	6	10180566	3155	1
383	Picture	dc119	10194574	0	169	11329	171	0	next
383	Response	2	10205777	11203	1
385	Picture	e059	10225565	0	1	21227	108	0	next
385	Response	2	10246791	21226	2
387	Picture	gf107	10266056	0	170	10663	171	0	next
387	Response	2	10276628	10572	1
389	Picture	gf016	10293381	0	1	22852	147	0	next
389	Response	1	10316232	22851	1
389A	Response	6	10318918	2685	1
391	Picture	e058	10331538	0	1	23234	101	0	next
391	Response	2	10354771	23233	1
393	Picture	e018	10374028	0	173	11663	174	0	next
393	Response	2	10385662	11634	1
