# Supplementary material for: Effects of two different emotion-inducing methods on the emotional memory of non-clinically depressed individuals
Source: PLoS One. 2021 May 28;16(5):e0249863. doi: 10.1371/journal.pone.0249863 (PMC8162709; doi:10.1371/journal.pone.0249863)
Supplement: S1 Data — (ZIP) [file pone.0249863.s001.zip › data/experiment1-depression/face4/b-study.log]

Scenario - For expli1
Logfile written - 2010-2-5 8:31:22

Trial	Event Type	Code	Time	TTime	Uncertainty	Duration	Uncertainty	ReqTime	ReqDur

1	Response	2	738068	737906	1
4	Picture	t005	768817	0	1	16159	2	0	16000
5	Response	2	799987	14844	1
8	Picture	t003	824125	0	1	16159	3	0	16000
9	Response	1	851986	11535	1
12	Picture	t004	876268	0	1	16160	2	0	16000
13	Response	1	900146	7552	1
16	Picture	t001	923914	0	1	16159	2	0	16000
17	Response	2	946865	6625	1
20	Picture	t006	968893	0	1	16160	2	0	16000
21	Response	2	989584	4365	1
24	Picture	t002	1014040	0	1	16159	2	0	16000
25	Response	1	1035024	4658	1
29	Response	2	1178221	110872	2
31	Picture	a014	1188628	0	1	16160	2	0	16000
32	Response	2	1209421	4467	1
35	Picture	c101	1231609	0	1	16159	2	0	16000
36	Response	2	1257260	9325	1
39	Picture	f014	1281087	0	1	16159	2	0	16000
40	Response	1	1305580	8167	1
43	Picture	a103	1328732	0	1	16159	2	0	16000
44	Response	1	1349419	4361	1
47	Picture	c113	1373212	0	1	16159	2	0	16000
48	Response	2	1394858	5320	1
51	Picture	a004	1417859	0	1	16159	2	0	16000
52	Response	1	1442378	8193	1
55	Picture	f113	1465171	0	1	16159	2	0	16000
56	Response	1	1488937	7440	1
59	Picture	f004	1514315	0	1	16160	2	0	16000
60	Response	1	1535176	4535	2
63	Picture	a002	1560461	0	1	16160	2	0	16000
64	Response	1	1582536	5749	1
67	Picture	a012	1604275	0	1	16159	2	0	16000
68	Response	1	1625895	5294	1
71	Picture	f002	1647922	0	1	16159	2	0	16000
72	Response	2	1682854	18606	1
75	Picture	c002	1705230	0	1	16159	2	0	16000
76	Response	1	1724934	3378	1
79	Picture	c012	1747211	0	1	16159	2	0	16000
80	Response	1	1767973	4436	1
83	Picture	c115	1791024	0	1	16160	2	0	16000
84	Response	2	1829572	22222	1
87	Picture	c004	1853663	0	1	16159	2	0	16000
88	Response	2	1875331	5342	1
91	Picture	c111	1897143	0	1	16160	2	0	16000
92	Response	2	1916611	3142	1
95	Picture	c014	1941623	0	1	16160	2	0	16000
96	Response	2	1979330	21381	1
99	Picture	f101	2001596	0	2	16160	3	0	16000
100	Response	1	2022529	4606	1
103	Picture	a115	2045410	0	1	16160	2	0	16000
104	Response	2	2067488	5752	2
107	Picture	c105	2090390	0	1	16159	2	0	16000
108	Response	2	2112928	6212	1
111	Picture	a111	2137535	0	2	16160	3	0	16000
112	Response	1	2159647	5786	1
115	Picture	a101	2182015	0	2	16160	3	0	16000
116	Response	2	2200927	2586	1
119	Picture	a113	2224330	0	1	16159	2	0	16000
120	Response	1	2245086	4430	1
123	Picture	f105	2266811	0	1	16159	2	0	16000
124	Response	2	2285885	2748	1
127	Picture	a105	2310125	0	1	16159	2	0	16000
128	Response	1	2331325	4874	1
131	Picture	c103	2356604	0	1	16159	2	0	16000
132	Response	2	2378364	5434	1
135	Picture	f012	2401750	0	1	16160	2	0	16000
136	Response	2	2423963	5887	2
139	Picture	f103	2449395	0	1	16160	2	0	16000
140	Response	2	2474203	8482	1
143	Picture	f115	2498540	0	1	16159	2	0	16000
144	Response	2	2517882	3016	1
147	Picture	f111	2539688	0	1	16160	2	0	16000
148	Response	1	2559641	3627	2
153	Response	2	2716279	22660	2
155	Picture	a008	2726771	0	1	16159	2	0	16000
156	Response	2	2746359	3262	1
159	Picture	f010	2770585	0	1	16159	2	0	16000
160	Response	2	2792118	5207	1
163	Picture	c010	2814065	0	1	16159	2	0	16000
164	Response	1	2833558	3167	1
167	Picture	c109	2857379	0	1	16159	2	0	16000
168	Response	2	2878837	5132	1
171	Picture	f006	2903358	0	1	16160	2	0	16000
172	Response	2	2924116	4432	1
175	Picture	f016	2946339	0	1	16159	2	0	16000
176	Response	2	2974515	11850	2
179	Picture	c117	2997316	0	1	16159	3	0	16000
180	Response	1	3023955	10313	1
183	Picture	c008	3046960	0	1	16160	2	0	16000
184	Response	1	3072754	9468	1
187	Picture	c010	3094606	0	1	16159	2	0	16000
188	Response	2	3117713	6781	2
191	Picture	f109	3142751	0	1	16159	2	0	16000
192	Response	1	3163313	4236	1
195	Picture	f008	3186231	0	1	16160	2	0	16000
196	Response	2	3218672	16115	1
199	Picture	f018	3243372	0	1	16160	2	0	16000
200	Response	2	3264591	4893	1
203	Picture	a010	3289018	0	1	16160	2	0	16000
204	Response	1	3309711	4367	1
207	Picture	a020	3332999	0	1	16159	2	0	16000
208	Response	2	3358030	8705	1
211	Picture	a006	3383143	0	1	16159	2	0	16000
212	Response	1	3403309	3840	2
215	Picture	a107	3425290	0	1	16160	2	0	16000
216	Response	2	3449069	7453	1
219	Picture	a119	3471770	0	1	16159	2	0	16000
220	Response	1	3492268	4172	1
223	Picture	a109	3515083	0	2	16160	3	0	16000
224	Response	2	3547307	15898	1
227	Picture	c006	3570892	0	1	16159	2	0	16000
228	Response	2	3594186	6968	2
231	Picture	f020	3617204	0	1	16160	2	0	16000
232	Response	2	3636906	3376	1
235	Picture	a016	3660851	0	1	16160	2	0	16000
236	Response	2	3681225	4048	2
239	Picture	c119	3705165	0	1	16159	2	0	16000
240	Response	2	3729545	8054	1
243	Picture	a018	3752144	0	1	16159	2	0	16000
244	Response	1	3772904	4434	1
247	Picture	a117	3796457	0	1	16159	3	0	16000
248	Response	1	3825223	12440	1
251	Picture	f107	3846934	0	1	16160	2	0	16000
252	Response	1	3868263	5003	1
255	Picture	c107	3893580	0	1	16159	3	0	16000
256	Response	2	3915302	5396	1
259	Picture	f119	3937560	0	1	16160	2	0	16000
260	Response	1	3961061	7175	1
263	Picture	c016	3985872	0	1	16159	2	0	16000
264	Response	2	4006181	3983	1
267	Picture	c018	4030019	0	1	16159	2	0	16000
268	Response	2	4054020	7675	1
271	Picture	f117	4077331	0	1	16159	2	0	16000
272	Response	1	4100739	7082	1
