# Supplementary material for: Effects of two different emotion-inducing methods on the emotional memory of non-clinically depressed individuals
Source: PLoS One. 2021 May 28;16(5):e0249863. doi: 10.1371/journal.pone.0249863 (PMC8162709; doi:10.1371/journal.pone.0249863)
Supplement: S1 Data — (ZIP) [file pone.0249863.s001.zip › data/experiment1-depression/face4/b-test.log]

Scenario - For expli1
Logfile written - 2010-2-5 8:51:44

Trial	Event Type	Code	Time	TTime	Uncertainty	Duration	Uncertainty	ReqTime	ReqDur

1	Response	2	306901	306739	1
4	Picture	t003	337676	0	2	68470	3	0	next
4	Response	1	406099	68423	2
4A	Response	6	466258	60112	2
6	Picture	t002	480779	0	1	33985	2	0	next
6	Response	1	514738	33959	1
6A	Response	4	566097	51333	1
8	Picture	t009	578901	0	2	45313	3	0	next
8	Response	2	624176	45275	2
10	Picture	t011	641373	0	1	10662	2	0	next
10	Response	2	651856	10483	1
12	Picture	t012	669694	0	1	20824	2	0	next
12	Response	2	690415	20721	1
14	Picture	t008	708343	0	1	36984	2	0	next
14	Response	1	745295	36952	1
14A	Response	6	784814	39487	1
16	Picture	t010	798969	0	1	16826	2	0	next
16	Response	1	815694	16725	1
16A	Response	3	836493	20698	2
18	Picture	t005	849780	0	1	42814	2	0	next
18	Response	1	892493	42713	1
18A	Response	3	899052	6458	1
20	Picture	t004	911252	0	1	16159	2	0	next
20	Response	1	927372	16120	1
20A	Response	6	964812	37401	1
22	Picture	t006	978888	0	1	29654	2	0	next
22	Response	2	1008491	29603	1
24	Picture	t001	1027700	0	1	21490	2	0	next
24	Response	1	1049130	21430	1
24A	Response	5	1078090	28900	1
26	Picture	t007	1091171	0	1	38649	3	0	next
26	Response	2	1129769	38598	1
29	Response	2	1754400	593760	1
31	Picture	dc105	1764868	0	1	12994	3	0	next
31	Response	1	1777760	12892	1
31A	Response	6	1812159	34297	1
33	Picture	gf111	1826840	0	2	13328	3	0	next
33	Response	2	1839999	13159	1
35	Picture	f115	1859326	0	1	36483	3	0	next
35	Response	2	1895678	36352	1
37	Picture	e010	1916300	0	1	12495	2	0	next
37	Response	1	1928638	12338	1
37A	Response	5	1955357	26562	1
39	Picture	f103	1968943	0	1	12828	2	0	next
39	Response	1	1981597	12654	1
39A	Response	4	1998716	16945	1
41	Picture	ba002	2012090	0	2	10163	3	0	next
41	Response	2	2022076	9986	1
43	Picture	e006	2041411	0	1	12327	2	0	next
43	Response	2	2053699	12288	1
45	Picture	a113	2072896	0	2	26486	7	0	next
45	Response	2	2099355	26459	1
47	Picture	c012	2118209	0	2	22657	3	0	next
47	Response	1	2140794	22585	2
47A	Response	6	2189114	48248	1
49	Picture	e034	2203005	0	1	11828	2	0	next
49	Response	2	2214713	11708	2
51	Picture	f012	2234824	0	1	9829	2	0	next
51	Response	2	2244473	9649	1
53	Picture	e012	2264644	0	1	62638	2	0	next
53	Response	2	2327191	62547	2
55	Picture	e044	2344274	0	2	12828	3	0	next
55	Response	1	2356951	12677	1
55A	Response	6	2432470	75368	1
57	Picture	a115	2445229	0	1	13327	2	0	next
57	Response	1	2458389	13160	2
57A	Response	6	2505749	47193	2
59	Picture	gf012	2521028	0	1	31653	2	0	next
59	Response	2	2552628	31600	2
61	Picture	e038	2571839	0	1	14327	2	0	next
61	Response	1	2586068	14229	1
61A	Response	3	2609268	23102	1
63	Picture	f014	2624482	0	1	43480	2	0	next
63	Response	2	2667827	43345	1
65	Picture	e036	2686454	0	1	18991	3	0	next
65	Response	2	2705426	18972	1
67	Picture	e040	2722438	0	1	8996	2	0	next
67	Response	2	2731346	8908	1
69	Picture	gf002	2749925	0	2	12162	3	0	next
69	Response	1	2761905	11980	2
69A	Response	4	2783665	21578	1
71	Picture	a004	2795572	0	1	24155	2	0	next
71	Response	1	2819664	24092	2
71A	Response	4	2837424	17697	2
73	Picture	a111	2849381	0	1	12827	2	0	next
73	Response	1	2862064	12683	1
73A	Response	5	2873264	11056	1
75	Picture	e033	2885198	0	1	10828	2	0	next
75	Response	2	2895983	10785	2
77	Picture	f111	2916184	0	1	27987	9	0	next
77	Response	1	2944142	27958	2
77A	Response	5	2951342	7171	2
79	Picture	dc014	2964329	0	1	13327	2	0	next
79	Response	2	2977582	13253	1
81	Picture	e009	2994815	0	1	9829	2	0	next
81	Response	1	3004462	9647	1
81A	Response	5	3016782	12138	1
83	Picture	dc004	3028633	0	2	24489	4	0	next
83	Response	1	3052941	24308	1
83A	Response	6	3089740	36618	2
85	Picture	e039	3104433	0	1	14660	2	0	next
85	Response	2	3119020	14587	2
87	Picture	gf014	3139250	0	1	13328	2	0	next
87	Response	2	3152460	13210	1
89	Picture	e005	3171902	0	1	12661	2	0	next
89	Response	1	3184459	12557	2
89A	Response	6	3218539	33976	1
91	Picture	gf101	3230043	0	1	38149	2	0	next
91	Response	2	3268138	38095	1
93	Picture	e001	3286684	0	1	23656	2	0	next
93	Response	2	3310217	23533	2
95	Picture	c101	3329998	0	1	41148	2	0	next
95	Response	2	3371016	41018	2
97	Picture	e004	3390804	0	1	55308	2	0	next
97	Response	2	3446055	55251	2
99	Picture	gf115	3464271	0	1	10662	2	0	next
99	Response	1	3474855	10584	1
99A	Response	5	3492295	17362	1
101	Picture	dc012	3507418	0	1	14993	2	0	next
101	Response	1	3522374	14956	2
101A	Response	3	3572454	50043	1
103	Picture	e041	3587049	0	1	22823	2	0	next
103	Response	2	3609733	22684	1
105	Picture	e037	3626864	0	2	47479	3	0	next
105	Response	2	3674212	47348	1
107	Picture	c113	3692168	0	2	15972	25	0	next
107	Response	2	3708131	15963	2
109	Picture	ba113	3724820	0	2	19325	3	0	next
109	Response	1	3743971	19151	1
109A	Response	3	3791969	47824	3
111	Picture	e042	3805784	0	1	23989	2	0	next
111	Response	1	3829730	23946	1
111A	Response	6	3863969	34196	2
113	Picture	c111	3875419	0	1	23656	2	0	next
113	Response	2	3899009	23590	1
115	Picture	c115	3917234	0	1	13161	2	0	next
115	Response	1	3930368	13134	2
115A	Response	4	3948768	18373	1
117	Picture	dc101	3962880	0	1	15493	2	0	next
117	Response	2	3978208	15328	1
119	Picture	gf004	3998531	0	1	19324	2	0	next
119	Response	2	4017727	19196	1
121	Picture	gf113	4037180	0	1	26321	2	0	next
121	Response	1	4063326	26146	2
121A	Response	5	4092446	28945	1
123	Picture	ba101	4104316	0	1	17492	3	0	next
123	Response	2	4121725	17409	2
125	Picture	f105	4139800	0	2	13994	3	0	next
125	Response	1	4153725	13925	1
125A	Response	5	4165405	11611	1
127	Picture	ba014	4178783	0	1	11495	2	0	next
127	Response	1	4190204	11421	2
127A	Response	5	4196444	6166	2
129	Picture	a101	4208103	0	1	21657	2	0	next
129	Response	2	4229724	21621	1
131	Picture	dc002	4249584	0	1	42648	2	0	next
131	Response	2	4292123	42539	1
133	Picture	e013	4309891	0	1	44813	2	0	next
133	Response	2	4354522	44631	2
135	Picture	c004	4371363	0	1	21657	2	0	next
135	Response	2	4392921	21558	2
137	Picture	e035	4412344	0	2	35484	8	0	next
137	Response	2	4447801	35457	1
139	Picture	dc111	4466653	0	2	17324	16	0	next
139	Response	1	4483960	17307	2
139A	Response	3	4521560	37583	1
141	Picture	e032	4536455	0	1	12661	2	0	next
141	Response	1	4549079	12624	2
141A	Response	6	4553879	4763	2
143	Picture	ba103	4566942	0	1	13327	2	0	next
143	Response	1	4580119	13177	1
143A	Response	3	4594039	13770	1
145	Picture	e007	4606424	0	1	12494	2	0	next
145	Response	1	4618838	12414	2
145A	Response	3	4628758	9840	1
147	Picture	ba115	4641408	0	1	19491	2	0	next
147	Response	1	4660757	19349	2
147A	Response	6	4694357	33458	2
149	Picture	a002	4707045	0	1	15493	2	0	next
149	Response	2	4722517	15472	1
151	Picture	ba012	4741030	0	1	13994	2	0	next
151	Response	1	4754996	13966	2
151A	Response	5	4771476	16452	1
153	Picture	c014	4785510	0	1	9662	2	0	next
153	Response	2	4795155	9645	2
155	Picture	f101	4812831	0	1	13161	2	0	next
155	Response	2	4825875	13044	2
157	Picture	a012	4844650	0	1	13827	2	0	next
157	Response	1	4858354	13704	2
157A	Response	4	4875955	17478	1
159	Picture	dc103	4887964	0	1	22157	2	0	next
159	Response	2	4910034	22070	1
161	Picture	ba111	4930611	0	1	28821	2	0	next
161	Response	2	4959313	28702	2
163	Picture	e014	4976757	0	1	32983	6	0	next
163	Response	2	5009713	32956	1
165	Picture	e015	5026402	0	1	14493	2	0	next
165	Response	2	5040752	14350	2
167	Picture	f004	5060220	0	1	23989	2	0	next
167	Response	2	5084112	23892	1
169	Picture	e045	5104200	0	1	14160	2	0	next
169	Response	1	5118191	13991	2
169A	Response	6	5166030	47670	2
171	Picture	e008	5181165	0	1	44813	3	0	next
171	Response	2	5225869	44704	2
173	Picture	gf103	5242804	0	1	25322	2	0	next
173	Response	2	5268108	25304	2
175	Picture	e002	5285785	0	1	23823	2	0	next
175	Response	1	5309548	23763	2
175A	Response	4	5340268	30660	1
177	Picture	gf105	5353921	0	1	40648	2	0	next
177	Response	2	5394507	40586	14
179	Picture	e043	5412728	0	1	18658	2	0	next
179	Response	2	5431307	18579	1
181	Picture	dc115	5449878	0	1	11161	2	0	next
181	Response	1	5460906	11028	2
181A	Response	4	5478666	17627	1
183	Picture	e031	5490859	0	1	26488	2	0	next
183	Response	2	5517225	26366	2
185	Picture	c105	5535506	0	1	11328	2	0	next
185	Response	2	5546665	11159	1
187	Picture	a103	5563493	0	1	27488	2	0	next
187	Response	1	5590823	27330	3
187A	Response	4	5608424	17443	1
189	Picture	a105	5622134	0	1	12161	2	0	next
189	Response	2	5634184	12050	1
191	Picture	ba004	5651454	0	1	25486	11	0	next
191	Response	2	5676903	25449	1
193	Picture	e003	5694601	0	1	13161	2	0	next
193	Response	1	5707623	13022	1
193A	Response	6	5723143	15381	1
195	Picture	dc113	5736582	0	1	38150	2	0	next
195	Response	2	5774661	38079	2
197	Picture	a014	5791391	0	1	33651	2	0	next
197	Response	1	5824901	33510	1
197A	Response	3	5830021	4979	1
199	Picture	e011	5843034	0	1	40141	12	0	next
199	Response	1	5883139	40105	2
199A	Response	5	5895300	12125	1
201	Picture	f113	5907838	0	1	22657	2	0	next
201	Response	2	5930339	22501	2
203	Picture	ba105	5947321	0	1	17159	2	0	next
203	Response	1	5964418	17097	2
203A	Response	3	5989379	24899	1
205	Picture	f002	6004628	0	1	13494	2	0	next
205	Response	2	6018018	13390	2
207	Picture	c103	6035614	0	1	28154	2	0	next
207	Response	1	6063617	28003	2
207A	Response	5	6067617	3849	2
209	Picture	c002	6079261	0	1	13827	2	0	next
209	Response	2	6093057	13796	1
213	Response	2	6251455	27092	1
215	Picture	gf119	6261846	0	1	32984	3	0	next
215	Response	2	6294654	32808	2
217	Picture	a016	6312323	0	1	16326	2	0	next
217	Response	1	6328573	16250	2
217A	Response	3	6349373	20724	2
219	Picture	f119	6363800	0	1	72799	6	0	next
219	Response	1	6436571	72771	3
219A	Response	4	6456092	19493	1
221	Picture	gf020	6469252	0	2	16826	3	0	next
221	Response	1	6486011	16759	2
221A	Response	4	6500731	14653	1
223	Picture	c117	6513566	0	1	29320	2	0	next
223	Response	1	6542810	29244	2
223A	Response	4	6548410	5524	2
225	Picture	e019	6563710	0	1	14160	2	0	next
225	Response	2	6577850	14140	1
227	Picture	dc008	6596695	0	1	15826	2	0	next
227	Response	2	6612409	15714	2
229	Picture	e022	6629847	0	1	22323	2	0	next
229	Response	2	6652089	22242	1
231	Picture	f020	6671661	0	1	11662	2	0	next
231	Response	1	6683288	11627	2
231A	Response	5	6696888	13565	2
233	Picture	f109	6711310	0	1	13994	2	0	next
233	Response	1	6725207	13897	2
233A	Response	3	6750168	24864	1
235	Picture	dc006	6761954	0	1	10662	2	0	next
235	Response	2	6772566	10612	2
237	Picture	ba010	6789275	0	1	10495	2	0	next
237	Response	2	6799607	10332	1
239	Picture	gf016	6818595	0	1	12661	2	0	next
239	Response	2	6831126	12531	2
241	Picture	e057	6851580	0	2	8830	3	0	next
241	Response	1	6860246	8666	1
241A	Response	3	6890805	30395	2
243	Picture	e017	6904890	0	1	17658	3	0	next
243	Response	2	6922485	17595	1
245	Picture	c020	6942706	0	1	17659	2	0	next
245	Response	2	6960244	17538	2
247	Picture	e059	6978856	0	2	11828	4	0	next
247	Response	2	6990644	11788	1
249	Picture	e029	7009343	0	1	23323	2	0	next
249	Response	1	7032563	23220	2
249A	Response	6	7062163	29497	1
251	Picture	e050	7074813	0	1	10829	2	0	next
251	Response	2	7085522	10709	2
253	Picture	f006	7102634	0	1	39816	2	0	next
253	Response	1	7142322	39688	1
253A	Response	6	7162802	20352	1
255	Picture	a018	7177267	0	1	20824	2	0	next
255	Response	2	7198001	20734	1
257	Picture	e025	7215417	0	1	11328	2	0	next
257	Response	2	7226640	11223	2
259	Picture	e056	7244903	0	2	8163	3	0	next
259	Response	2	7253040	8137	2
261	Picture	ba016	7271558	0	1	20824	2	0	next
261	Response	2	7292239	20681	2
263	Picture	dc107	7310374	0	1	23989	2	0	next
263	Response	1	7334319	23945	1
263A	Response	6	7347759	13396	1
265	Picture	e051	7360518	0	1	10162	2	0	next
265	Response	1	7370638	10120	2
265A	Response	4	7396558	25878	2
267	Picture	f016	7410329	0	1	15660	2	0	next
267	Response	2	7425837	15508	2
269	Picture	ba119	7446146	0	1	15493	2	0	next
269	Response	2	7461517	15371	1
271	Picture	e021	7478798	0	1	13161	2	0	next
271	Response	2	7491917	13119	1
273	Picture	e047	7511783	0	1	23823	2	0	next
273	Response	2	7535436	23653	2
275	Picture	f107	7555264	0	1	40315	2	0	next
275	Response	1	7595435	40171	2
275A	Response	3	7629195	33616	1
277	Picture	dc117	7641392	0	1	11161	2	0	next
277	Response	2	7652394	11002	2
279	Picture	e023	7672045	0	1	69635	2	0	next
279	Response	2	7741513	69468	1
281	Picture	dc109	7760505	0	1	17159	2	0	next
281	Response	2	7777513	17008	1
283	Picture	a109	7796155	0	1	36651	2	0	next
283	Response	1	7832711	36556	2
283A	Response	3	7849352	16546	1
285	Picture	ba020	7861792	0	2	17493	3	0	next
285	Response	1	7879110	17318	2
285A	Response	4	7897351	18066	1
287	Picture	gf117	7908771	0	1	10662	2	0	next
287	Response	1	7919270	10499	2
287A	Response	5	7928870	9437	2
289	Picture	c018	7941590	0	1	11828	2	0	next
289	Response	1	7953350	11760	1
289A	Response	5	7956710	3292	1
291	Picture	e046	7968744	0	1	19492	2	0	next
291	Response	1	7988069	19325	2
291A	Response	5	8001189	12953	2
293	Picture	e055	8013058	0	1	13660	2	0	next
293	Response	1	8026629	13571	1
293A	Response	3	8039269	12551	1
295	Picture	e053	8052040	0	1	15493	2	0	next
295	Response	2	8067427	15387	3
297	Picture	e028	8087524	0	1	25322	2	0	next
297	Response	1	8112708	25184	1
297A	Response	5	8128707	15861	2
299	Picture	a119	8140500	0	2	13328	3	0	next
299	Response	1	8153667	13167	2
299A	Response	5	8161347	7519	1
301	Picture	f117	8174152	0	1	24156	2	0	next
301	Response	2	8198146	23994	2
303	Picture	f008	8218132	0	1	10995	2	0	next
303	Response	2	8229026	10894	1
305	Picture	e060	8249118	0	1	7830	2	0	next
305	Response	2	8256865	7747	2
307	Picture	gf008	8275106	0	2	16656	16	0	next
307	Response	1	8291744	16638	2
307A	Response	4	8296865	5103	1
309	Picture	dc010	8309091	0	1	12495	2	0	next
309	Response	2	8321504	12413	2
311	Picture	e018	8340744	0	1	11994	2	0	next
311	Response	2	8352704	11960	2
313	Picture	a107	8370897	0	1	9162	2	0	next
313	Response	2	8379903	9006	2
315	Picture	a020	8398718	0	1	23656	2	0	next
315	Response	1	8422304	23586	1
315A	Response	3	8446143	23769	1
317	Picture	e020	8461356	0	1	21990	2	0	next
317	Response	2	8483261	21905	3
319	Picture	a006	8501671	0	1	24986	11	0	next
319	Response	1	8526622	24951	1
319A	Response	3	8536222	9565	1
321	Picture	c008	8548650	0	1	32485	2	0	next
321	Response	1	8581020	32370	2
321A	Response	4	8589181	8046	1
323	Picture	f018	8600960	0	1	14160	2	0	next
323	Response	2	8614941	13981	1
325	Picture	e058	8633112	0	1	23823	2	0	next
325	Response	1	8656860	23748	1
325A	Response	5	8678299	21364	2
327	Picture	c119	8689920	0	1	13994	2	0	next
327	Response	2	8703739	13819	2
329	Picture	dc016	8723238	0	1	8663	2	0	next
329	Response	1	8731739	8501	1
329A	Response	3	8742139	10238	1
331	Picture	ba107	8753724	0	2	28821	3	0	next
331	Response	1	8782457	28733	2
331A	Response	4	8793018	10473	1
333	Picture	e030	8807200	0	1	13661	2	0	next
333	Response	1	8820697	13497	2
333A	Response	4	8825017	4156	2
335	Picture	dc018	8837187	0	1	22157	2	0	next
335	Response	2	8859257	22070	1
337	Picture	f010	8879001	0	1	16326	2	0	next
337	Response	2	8895256	16255	2
339	Picture	ba006	8913986	0	1	19491	2	0	next
339	Response	1	8933336	19350	1
339A	Response	5	8945976	12499	1
341	Picture	e026	8957466	0	1	30820	2	0	next
341	Response	2	8988214	30748	2
343	Picture	gf107	9008776	0	1	11662	2	0	next
343	Response	1	9020375	11599	1
343A	Response	3	9039094	18656	2
345	Picture	a117	9051757	0	1	22157	2	0	next
345	Response	1	9073814	22057	1
345A	Response	6	9086134	12220	1
347	Picture	e049	9098569	0	1	17826	2	0	next
347	Response	2	9116373	17804	2
349	Picture	gf109	9133054	0	1	10495	2	0	next
349	Response	1	9143413	10359	1
349A	Response	5	9160852	17303	2
351	Picture	c006	9175535	0	1	10495	2	0	next
351	Response	2	9185972	10437	2
353	Picture	ba008	9203855	0	1	21657	2	0	next
353	Response	2	9225491	21636	2
355	Picture	gf010	9244170	0	1	20658	2	0	next
355	Response	2	9264691	20521	1
357	Picture	e052	9284652	0	1	24156	2	0	next
357	Response	2	9308690	24038	2
359	Picture	e024	9325800	0	1	11662	2	0	next
359	Response	2	9337330	11530	1
361	Picture	dc020	9357619	0	1	28487	3	0	next
361	Response	1	9385969	28350	2
361A	Response	6	9398449	12343	1
363	Picture	ba018	9410762	0	1	12661	2	0	next
363	Response	2	9423249	12487	1
365	Picture	dc119	9440749	0	1	9828	3	0	next
365	Response	2	9450448	9699	2
367	Picture	ba117	9471068	0	1	24989	2	0	next
367	Response	1	9495888	24820	1
367A	Response	5	9508367	12310	2
369	Picture	a008	9521046	0	1	14493	2	0	next
369	Response	1	9535407	14361	2
369A	Response	3	9559727	24188	1
371	Picture	gf018	9572523	0	1	12161	2	0	next
371	Response	2	9584526	12003	2
373	Picture	c107	9602342	0	2	9163	3	0	next
373	Response	1	9611406	9064	1
373A	Response	3	9630766	19261	1
375	Picture	e016	9642658	0	1	23156	2	0	next
375	Response	1	9665645	22987	2
375A	Response	4	9670925	5111	2
377	Picture	gf006	9682640	0	1	16159	2	0	next
377	Response	1	9698765	16125	1
377A	Response	4	9713004	14205	2
379	Picture	e027	9724454	0	1	10329	2	0	next
379	Response	1	9734764	10310	2
379A	Response	5	9755244	20461	1
381	Picture	ba109	9767768	0	1	10162	2	0	next
381	Response	1	9777803	10035	2
381A	Response	5	9788844	10914	1
383	Picture	c010	9801753	0	1	13327	2	0	next
383	Response	2	9814923	13170	1
385	Picture	c016	9832072	0	2	8663	3	0	next
385	Response	2	9840683	8611	1
387	Picture	c109	9859060	0	1	8163	2	0	next
387	Response	2	9867082	8022	2
389	Picture	a010	9883882	0	2	15993	3	0	next
389	Response	2	9899722	15840	1
391	Picture	e054	9918700	0	1	12828	2	0	next
391	Response	2	9931400	12700	3
393	Picture	e048	9950852	0	1	9329	2	0	next
393	Response	2	9960041	9189	1
