# Supplementary material for: Effects of two different emotion-inducing methods on the emotional memory of non-clinically depressed individuals
Source: PLoS One. 2021 May 28;16(5):e0249863. doi: 10.1371/journal.pone.0249863 (PMC8162709; doi:10.1371/journal.pone.0249863)
Supplement: S1 Data — (ZIP) [file pone.0249863.s001.zip › data/experiment1-depression/face41/b-study.log]

Scenario - For expli1
Logfile written - 2019/3/4 18:00:55

Trial	Event Type	Code	Time	TTime	Uncertainty	Duration	Uncertainty	ReqTime	ReqDur

1	Response	2	342797	342797	1
4	Picture	t001	373403	0	2	16000	169	0	16000
4	Response	2	385718	12315	2
5	Response	2	419749	30016	1
9	Picture	t002	443720	0	170	16162	171	0	16000
9	Response	2	454437	10717	1
10	Response	2	475770	15887	1
14	Picture	t004	500705	0	1	16000	170	0	16000
15	Response	2	523896	6862	1
19	Picture	t005	548027	0	170	16162	171	0	16000
20	Response	2	572824	8634	1
24	Picture	t006	598014	0	1	16000	170	0	16000
25	Response	1	624093	9750	1
29	Picture	t003	650002	0	172	16162	173	0	16000
30	Response	1	674049	7885	1
35	Response	2	733426	23607	1
37	Picture	c012	743479	0	171	16161	172	0	16000
38	Response	1	764459	4818	1
42	Picture	a105	792132	0	1	16000	168	0	16000
43	Response	2	813656	5195	1
47	Picture	c002	840121	0	170	16162	171	0	16000
48	Response	1	861661	5377	1
52	Picture	a111	887108	0	1	16000	170	0	16000
53	Response	2	909599	6162	1
57	Picture	c105	934097	0	170	16162	171	0	16000
58	Response	2	956606	6346	1
62	Picture	c115	981085	0	1	16000	168	0	16000
63	Response	2	1004749	7335	1
67	Picture	c113	1031907	0	170	16161	171	0	16000
68	Response	1	1058034	9965	1
72	Picture	f101	1082059	0	2	16000	172	0	16000
73	Response	2	1106749	8360	1
77	Picture	a113	1133048	0	170	16001	331	0	16000
78	Response	2	1158300	9090	1
82	Picture	a014	1182534	0	1	16000	168	0	16000
83	Response	1	1205253	6389	1
87	Picture	c004	1229024	0	171	16161	172	0	16000
88	Response	2	1252872	7686	1
92	Picture	a115	1280343	0	1	16000	169	0	16000
93	Response	2	1304777	8105	2
97	Picture	a103	1330332	0	169	16161	170	0	16000
98	Response	1	1352568	6074	1
102	Picture	c101	1379152	0	1	16000	169	0	16000
102	Response	1	1395151	15999	169
103	Response	1	1400625	5144	1
107	Picture	c111	1424475	0	170	16161	171	0	16000
108	Response	2	1445140	4503	1
112	Picture	a002	1470629	0	1	16000	170	0	16000
113	Response	2	1491127	4169	2
117	Picture	a101	1516785	0	172	16162	173	0	16000
118	Response	2	1541272	8324	1
122	Picture	f002	1566438	0	1	16000	170	0	16000
123	Response	2	1587961	5194	1
127	Picture	f004	1614760	0	170	16162	171	0	16000
128	Response	2	1636574	5651	1
132	Picture	f105	1663081	0	1	16000	170	0	16000
133	Response	2	1687945	8535	1
137	Picture	f103	1714569	0	169	16161	171	0	16000
138	Response	2	1739351	8620	1
142	Picture	a004	1766388	0	1	16000	169	0	16000
143	Response	2	1786915	4198	2
147	Picture	c014	1814044	0	172	16162	173	0	16000
148	Response	1	1839394	9187	1
152	Picture	f012	1863697	0	1	16000	168	0	16000
153	Response	1	1888386	8360	1
157	Picture	f111	1914685	0	170	16162	171	0	16000
158	Response	1	1936093	5245	1
162	Picture	f014	1961173	0	1	16000	170	0	16000
163	Response	2	1994582	17080	1
167	Picture	c103	2019992	0	171	16000	335	0	16000
168	Response	2	2042102	5946	1
172	Picture	a012	2066313	0	1	16000	169	0	16000
173	Response	2	2087862	5220	1
177	Picture	f113	2113302	0	169	16001	331	0	16000
178	Response	2	2139679	10214	1
182	Picture	f115	2164788	0	2	16000	169	0	16000
183	Response	1	2186401	5283	1
189	Response	2	2540746	219329	1
191	Picture	a119	2551025	0	1	16000	170	0	16000
192	Response	2	2570020	2666	1
196	Picture	a018	2594515	0	172	16162	173	0	16000
197	Response	2	2619487	8809	1
201	Picture	c018	2646335	0	1	16000	169	0	16000
202	Response	1	2669241	6577	1
206	Picture	a006	2694657	0	170	16162	171	0	16000
207	Response	2	2721566	10747	1
211	Picture	c119	2748309	0	1	16000	170	0	16000
212	Response	2	2769717	5079	1
216	Picture	f010	2795632	0	170	16001	331	0	16000
217	Response	1	2816664	4870	2
221	Picture	c010	2843119	0	1	16000	170	0	16000
222	Response	1	2868079	8631	1
226	Picture	c109	2893274	0	171	16001	333	0	16000
227	Response	1	2913363	3927	1
231	Picture	c008	2937762	0	1	16000	170	0	16000
232	Response	2	2958305	4214	1
236	Picture	a008	2983251	0	172	16000	335	0	16000
236	Response	2	2997745	14494	2
237	Response	2	3004634	5220	1
241	Picture	f020	3028906	0	1	16000	170	0	16000
242	Response	1	3049875	4640	1
246	Picture	c016	3074729	0	170	16161	171	0	16000
247	Response	1	3099059	8168	1
251	Picture	a107	3125048	0	1	16000	170	0	16000
252	Response	1	3146331	4954	1
256	Picture	a010	3172037	0	170	16162	171	0	16000
257	Response	1	3192221	4021	1
261	Picture	c010	3218025	0	1	16000	170	0	16000
262	Response	1	3238354	4000	1
266	Picture	c006	3262848	0	172	16000	335	0	16000
267	Response	2	3282283	3272	2
271	Picture	f006	3308669	0	1	16000	170	0	16000
272	Response	1	3331196	6198	1
276	Picture	c107	3356991	0	170	16000	333	0	16000
277	Response	1	3378127	4973	1
281	Picture	a020	3402979	0	1	16000	165	0	16000
281	Response	1	3414922	11943	1
282	Response	1	3422742	3434	1
286	Picture	f109	3446469	0	168	16161	169	0	16000
287	Response	2	3469228	6597	1
291	Picture	c117	3495455	0	2	16000	172	0	16000
292	Response	1	3516300	4515	1
296	Picture	f117	3541612	0	177	16161	178	0	16000
297	Response	2	3562150	4376	1
301	Picture	a117	3587932	0	1	16000	171	0	16000
302	Response	2	3608289	4027	1
306	Picture	f018	3634922	0	170	16001	331	0	16000
307	Response	2	3653663	2579	1
311	Picture	a016	3677577	0	1	16000	170	0	16000
312	Response	2	3698744	4838	1
316	Picture	f107	3722733	0	170	16000	333	0	16000
317	Response	2	3745526	6630	1
321	Picture	f119	3773386	0	1	16000	173	0	16000
322	Response	1	3814851	25136	1
326	Picture	f008	3838537	0	172	16162	173	0	16000
327	Response	2	3859297	4597	1
331	Picture	a109	3883358	0	1	16000	171	0	16000
332	Response	1	3907606	7918	1
336	Picture	f016	3933680	0	172	16162	173	0	16000
337	Response	1	3955390	5547	1
