# Supplementary material for: Effects of two different emotion-inducing methods on the emotional memory of non-clinically depressed individuals
Source: PLoS One. 2021 May 28;16(5):e0249863. doi: 10.1371/journal.pone.0249863 (PMC8162709; doi:10.1371/journal.pone.0249863)
Supplement: S1 Data — (ZIP) [file pone.0249863.s001.zip › data/experiment1-depression/face41/b-test.log]

Scenario - For expli1
Logfile written - 2019/3/4 18:16:38

Trial	Event Type	Code	Time	TTime	Uncertainty	Duration	Uncertainty	ReqTime	ReqDur

1	Response	2	466106	466106	1
4	Picture	t001	496873	0	1	140977	161	0	next
4	Response	1	637849	140976	1
4A	Response	3	709755	71905	1
6	Picture	t004	723649	0	1	22094	74	0	next
6	Response	1	745742	22093	1
6A	Response	4	774497	28754	2
8	Picture	t010	785967	0	1	17393	108	0	next
8	Response	1	803359	17392	1
8A	Response	6	819755	16395	1
10	Picture	t003	833622	0	1	15000	170	0	next
10	Response	2	848620	14998	2
12	Picture	t011	867114	0	172	22827	173	0	next
12	Response	2	889788	22674	1
14	Picture	t006	909269	0	1	22363	139	0	next
14	Response	2	931631	22362	1
16	Picture	t009	948760	0	171	9829	340	0	next
16	Response	2	958587	9827	1
18	Picture	t007	976419	0	1	16674	162	0	next
18	Response	2	993092	16673	1
20	Picture	t008	1011078	0	172	8997	173	0	next
20	Response	2	1019943	8865	2
22	Picture	t012	1040570	0	1	18869	131	0	next
22	Response	2	1059438	18868	1
24	Picture	t005	1078894	0	172	9813	191	0	next
24	Response	2	1088706	9812	1
26	Picture	t002	1108219	0	2	12248	91	0	next
26	Response	2	1120466	12247	1
29	Response	2	1167717	19007	1
31	Picture	ba113	1178202	0	1	12791	46	0	next
31	Response	1	1190992	12790	1
31A	Response	6	1204336	13343	1
33	Picture	c115	1217192	0	1	20219	117	0	next
33	Response	2	1237410	20218	1
35	Picture	e001	1256350	0	172	9830	173	0	next
35	Response	1	1266119	9769	1
35A	Response	3	1278369	12189	1
37	Picture	c014	1292008	0	176	18161	177	0	next
37	Response	1	1310133	18125	1
37A	Response	3	1322695	12526	1
39	Picture	e043	1337330	0	172	26469	196	0	next
39	Response	2	1363797	26467	1
41	Picture	a111	1381984	0	1	11035	136	0	next
41	Response	2	1393018	11034	1
43	Picture	e006	1413144	0	173	8164	174	0	next
43	Response	1	1421243	8099	1
43A	Response	3	1428385	7077	2
45	Picture	dc012	1441304	0	175	9663	176	0	next
45	Response	2	1450857	9553	2
47	Picture	dc014	1469796	0	1	12045	124	0	next
47	Response	1	1481839	12043	2
47A	Response	3	1493983	12142	1
49	Picture	ba111	1507459	0	162	8953	206	0	next
49	Response	1	1516411	8952	1
49A	Response	6	1527623	11211	1
51	Picture	f002	1542611	0	1	9835	168	0	next
51	Response	2	1552445	9834	1
53	Picture	dc103	1572604	0	168	12496	169	0	next
53	Response	2	1585037	12433	1
55	Picture	f105	1603929	0	1	10270	66	0	next
55	Response	2	1614198	10269	1
57	Picture	c101	1633756	0	175	10663	176	0	next
57	Response	2	1644287	10531	2
59	Picture	a012	1661081	0	1	17368	133	0	next
59	Response	1	1678448	17367	1
59A	Response	4	1690527	12078	1
61	Picture	gf014	1703404	0	1	18918	82	0	next
61	Response	2	1722321	18917	1
63	Picture	gf012	1739896	0	170	8497	171	0	next
63	Response	2	1748354	8458	1
65	Picture	e037	1766388	0	1	15452	50	0	next
65	Response	2	1781839	15451	1
67	Picture	gf111	1800381	0	170	11163	171	0	next
67	Response	1	1811482	11101	1
67A	Response	5	1833549	22005	1
69	Picture	ba004	1844869	0	171	11996	173	0	next
69	Response	1	1856825	11956	1
69A	Response	6	1867046	10181	1
71	Picture	c113	1878361	0	171	16995	172	0	next
71	Response	1	1895212	16851	2
71A	Response	4	1905216	9860	2
73	Picture	e032	1919184	0	172	10996	174	0	next
73	Response	2	1930045	10861	1
75	Picture	dc105	1950675	0	2	7487	18	0	next
75	Response	2	1958161	7486	1
77	Picture	c111	1974504	0	170	6664	171	0	next
77	Response	2	1981047	6543	1
79	Picture	e010	2001663	0	1	8808	30	0	next
79	Response	1	2010470	8807	2
79A	Response	3	2018604	8133	1
81	Picture	e031	2030322	0	1	9058	112	0	next
81	Response	2	2039379	9057	1
83	Picture	e036	2058149	0	173	10849	322	0	next
83	Response	2	2068996	10847	1
85	Picture	ba002	2087474	0	2	10594	77	0	next
85	Response	2	2098067	10593	2
87	Picture	e008	2116468	0	170	7331	171	0	next
87	Response	2	2123758	7290	1
89	Picture	e045	2142961	0	1	13110	60	0	next
89	Response	2	2156070	13109	1
91	Picture	a113	2175120	0	170	7164	171	0	next
91	Response	2	2182123	7003	1
93	Picture	e038	2199113	0	1	7914	89	0	next
93	Response	2	2207026	7913	1
95	Picture	c004	2225274	0	170	7331	171	0	next
95	Response	2	2232531	7257	1
97	Picture	f115	2249767	0	1	6530	140	0	next
97	Response	2	2256295	6528	2
99	Picture	f113	2274595	0	169	6164	171	0	next
99	Response	2	2280703	6108	1
101	Picture	ba115	2298588	0	1	5896	110	0	next
101	Response	2	2304483	5895	1
103	Picture	gf103	2322583	0	170	5165	171	0	next
103	Response	2	2327633	5050	1
105	Picture	a101	2347743	0	1	7052	118	0	next
105	Response	2	2354792	7049	3
107	Picture	c002	2374404	0	170	6164	171	0	next
107	Response	2	2380399	5995	1
109	Picture	dc111	2397397	0	1	10448	55	0	next
109	Response	2	2407844	10447	1
111	Picture	dc113	2426890	0	172	9331	173	0	next
111	Response	1	2436107	9217	1
111A	Response	6	2447704	11483	1
113	Picture	e013	2459382	0	171	11496	173	0	next
113	Response	1	2470714	11332	1
113A	Response	3	2477030	6152	1
115	Picture	a014	2490541	0	170	9601	234	0	next
115	Response	1	2500140	9599	1
115A	Response	3	2506360	6218	1
117	Picture	f004	2520200	0	171	6331	172	0	next
117	Response	2	2526502	6302	1
119	Picture	e009	2544860	0	1	9822	181	0	next
119	Response	1	2554681	9821	1
119A	Response	3	2560086	5404	1
121	Picture	c012	2573519	0	2	7992	181	0	next
121	Response	2	2581509	7990	2
123	Picture	e034	2599514	0	172	7330	174	0	next
123	Response	2	2606760	7246	1
125	Picture	e040	2626173	0	1	7578	94	0	next
125	Response	2	2633749	7576	2
127	Picture	dc002	2652834	0	171	6831	172	0	next
127	Response	1	2659583	6749	1
127A	Response	6	2674964	15299	2
129	Picture	e041	2688492	0	172	9163	173	0	next
129	Response	2	2697543	9051	1
131	Picture	gf115	2716484	0	1	8313	22	0	next
131	Response	1	2724796	8312	1
131A	Response	3	2733377	8580	1
133	Picture	c103	2745976	0	2	7578	93	0	next
133	Response	2	2753553	7577	1
135	Picture	gf002	2770971	0	172	5831	173	0	next
135	Response	2	2776781	5810	1
137	Picture	e033	2796630	0	1	5715	123	0	next
137	Response	2	2802344	5714	1
139	Picture	gf113	2820292	0	172	6067	271	0	next
139	Response	2	2826358	6066	1
141	Picture	ba014	2846118	0	1	5987	18	0	next
141	Response	2	2852104	5986	1
143	Picture	a002	2869780	0	171	7330	172	0	next
143	Response	2	2876944	7164	1
145	Picture	gf105	2895106	0	1	5602	68	0	next
145	Response	2	2900707	5601	1
147	Picture	f014	2920600	0	172	5634	204	0	next
147	Response	2	2926232	5632	1
149	Picture	gf004	2946426	0	1	7421	85	0	next
149	Response	2	2953846	7420	1
151	Picture	e044	2971754	0	172	7664	173	0	next
151	Response	2	2979376	7622	2
153	Picture	a115	2997913	0	1	5931	76	0	next
153	Response	2	3003843	5930	1
155	Picture	f101	3020242	0	172	5498	173	0	next
155	Response	2	3025707	5465	1
157	Picture	e039	3043069	0	1	5191	146	0	next
157	Response	2	3048259	5190	1
159	Picture	e003	3065397	0	173	5165	174	0	next
159	Response	2	3070521	5124	2
161	Picture	ba105	3089724	0	1	6892	111	0	next
161	Response	2	3096615	6891	1
163	Picture	ba101	3113386	0	170	6330	171	0	next
163	Response	2	3119566	6180	1
165	Picture	a103	3138545	0	1	4003	167	0	next
165	Response	2	3142547	4002	1
167	Picture	e005	3162373	0	170	6331	171	0	next
167	Response	2	3168670	6297	1
169	Picture	e004	3185200	0	1	4960	46	0	next
169	Response	2	3190159	4959	1
171	Picture	f111	3208861	0	172	6267	237	0	next
171	Response	2	3215126	6265	1
173	Picture	e014	3233021	0	1	10846	157	0	next
173	Response	1	3243866	10845	1
173A	Response	3	3251373	7506	1
175	Picture	e011	3264513	0	1	17743	93	0	next
175	Response	1	3282255	17742	1
175A	Response	4	3292949	10693	2
177	Picture	ba012	3307836	0	1	14090	79	0	next
177	Response	2	3321925	14089	1
179	Picture	dc115	3339995	0	170	6830	172	0	next
179	Response	2	3346773	6778	1
181	Picture	c105	3363655	0	1	12308	27	0	next
181	Response	2	3375962	12307	1
183	Picture	ba103	3393149	0	169	12329	170	0	next
183	Response	2	3405392	12243	1
185	Picture	gf101	3422807	0	1	8207	132	0	next
185	Response	1	3431013	8206	1
185A	Response	3	3438851	7837	1
187	Picture	e002	3453466	0	1	13058	110	0	next
187	Response	2	3466523	13057	1
189	Picture	e007	3483959	0	172	9997	173	0	next
189	Response	1	3493928	9969	1
189A	Response	6	3503473	9517	1
191	Picture	a105	3517118	0	169	9996	170	0	next
191	Response	2	3527029	9911	1
193	Picture	e042	3545776	0	1	11144	26	0	next
193	Response	2	3556919	11143	1
195	Picture	e015	3573770	0	170	8664	171	0	next
195	Response	2	3582403	8633	2
197	Picture	e035	3601762	0	1	6591	79	0	next
197	Response	2	3608352	6590	1
199	Picture	f103	3627423	0	172	7331	173	0	next
199	Response	2	3634683	7260	1
201	Picture	e012	3652749	0	2	6920	85	0	next
201	Response	2	3659668	6919	1
203	Picture	dc101	3676578	0	169	5664	170	0	next
203	Response	2	3682090	5512	1
205	Picture	f012	3702570	0	1	6090	81	0	next
205	Response	2	3708659	6089	1
207	Picture	dc004	3727565	0	170	5998	171	0	next
207	Response	2	3733502	5937	1
209	Picture	a004	3753058	0	1	8181	155	0	next
209	Response	2	3761238	8180	1
213	Response	2	4718734	827710	1
215	Picture	c109	4728980	0	1	19072	97	0	next
215	Response	1	4748051	19071	1
215A	Response	3	4751549	3497	1
217	Picture	c006	4763805	0	1	16874	126	0	next
217	Response	1	4780677	16872	2
217A	Response	4	4783884	3205	1
219	Picture	e048	4796130	0	1	17134	35	0	next
219	Response	2	4813263	17133	1
221	Picture	e056	4832289	0	169	10776	223	0	next
221	Response	2	4843063	10774	1
223	Picture	c020	4860118	0	164	6847	317	0	next
223	Response	2	4866964	6846	1
225	Picture	ba109	4883776	0	170	6394	274	0	next
225	Response	2	4890168	6392	1
227	Picture	gf109	4908435	0	1	8079	93	0	next
227	Response	2	4916513	8078	1
229	Picture	e019	4933430	0	168	9497	336	0	next
229	Response	2	4942926	9496	1
231	Picture	c018	4959596	0	161	7867	291	0	next
231	Response	2	4967462	7866	1
233	Picture	f008	4987416	0	175	7331	176	0	next
233	Response	2	4994736	7320	2
235	Picture	e051	5013076	0	1	6497	175	0	next
235	Response	2	5019572	6496	1
237	Picture	dc008	5036071	0	173	6997	174	0	next
237	Response	2	5042940	6869	1
239	Picture	ba008	5059897	0	1	6324	180	0	next
239	Response	2	5066220	6323	2
241	Picture	e059	5084225	0	170	5831	172	0	next
241	Response	2	5089935	5710	1
243	Picture	dc117	5108552	0	1	6129	41	0	next
243	Response	2	5114680	6128	1
245	Picture	e027	5134047	0	172	6997	173	0	next
245	Response	2	5140979	6932	1
247	Picture	gf006	5160872	0	1	14554	114	0	next
247	Response	2	5175425	14553	1
249	Picture	c016	5194531	0	173	9830	174	0	next
249	Response	1	5204327	9796	1
249A	Response	6	5212975	8614	2
251	Picture	e057	5225024	0	171	12236	265	0	next
251	Response	1	5237258	12234	1
251A	Response	5	5241445	4185	1
253	Picture	ba018	5253850	0	172	9663	173	0	next
253	Response	2	5263455	9605	1
255	Picture	dc016	5280342	0	1	8838	167	0	next
255	Response	1	5289179	8837	1
255A	Response	4	5298423	9243	1
257	Picture	dc006	5309835	0	1	10775	62	0	next
257	Response	2	5320609	10774	1
259	Picture	a016	5340495	0	172	8772	231	0	next
259	Response	2	5349265	8770	1
261	Picture	gf018	5366820	0	2	10632	41	0	next
261	Response	2	5377451	10631	1
263	Picture	gf020	5393815	0	172	8710	293	0	next
263	Response	2	5402523	8708	1
265	Picture	e055	5420640	0	2	7831	176	0	next
265	Response	2	5428470	7830	1
267	Picture	gf010	5446968	0	170	9830	171	0	next
267	Response	1	5456769	9801	1
267A	Response	6	5466386	9588	1
269	Picture	e021	5481293	0	171	7808	194	0	next
269	Response	2	5489098	7805	2
271	Picture	c008	5506119	0	1	5829	177	0	next
271	Response	2	5511947	5828	1
273	Picture	f010	5530947	0	170	7215	287	0	next
273	Response	2	5538160	7213	1
275	Picture	e024	5556440	0	1	10183	154	0	next
275	Response	2	5566622	10182	1
277	Picture	dc109	5582934	0	170	6124	211	0	next
277	Response	2	5589055	6121	2
279	Picture	dc018	5606927	0	1	8249	89	0	next
279	Response	1	5615175	8248	1
279A	Response	3	5620283	5107	1
281	Picture	e046	5633420	0	2	9716	124	0	next
281	Response	1	5643135	9715	1
281A	Response	3	5646319	3183	1
283	Picture	dc119	5660414	0	1	7101	70	0	next
283	Response	2	5667514	7100	1
285	Picture	ba016	5684409	0	175	6330	177	0	next
285	Response	2	5690711	6302	2
287	Picture	a006	5709735	0	1	2545	128	0	next
287	Response	2	5712279	2544	1
289	Picture	ba107	5728731	0	171	15162	172	0	next
289	Response	1	5743763	15032	1
289A	Response	4	5750818	6925	1
291	Picture	e020	5765055	0	172	15995	173	0	next
291	Response	2	5780991	15936	1
293	Picture	a107	5801378	0	2	126469	173	0	next
293	Response	2	5927846	126468	1
295	Picture	e029	5946510	0	170	7663	172	0	next
295	Response	2	5954129	7619	1
297	Picture	e030	5972835	0	2	9595	78	0	next
297	Response	2	5982428	9593	2
299	Picture	gf107	6000996	0	170	11055	279	0	next
299	Response	2	6012049	11053	1
301	Picture	a109	6029988	0	1	36325	173	0	next
301	Response	2	6066312	36324	1
303	Picture	f016	6085475	0	169	8663	171	0	next
303	Response	2	6094046	8571	1
305	Picture	ba020	6111801	0	1	32182	150	0	next
305	Response	2	6143982	32181	1
307	Picture	e050	6160956	0	172	8830	173	0	next
307	Response	2	6169686	8730	1
309	Picture	gf117	6186782	0	1	14350	154	0	next
309	Response	2	6201130	14348	2
311	Picture	gf016	6218775	0	178	22493	179	0	next
311	Response	1	6241174	22399	1
311A	Response	3	6249510	8242	1
313	Picture	ba117	6261931	0	170	8149	186	0	next
313	Response	2	6270079	8148	1
315	Picture	c107	6287590	0	1	8932	73	0	next
315	Response	2	6296521	8931	1
317	Picture	f018	6314918	0	171	17855	311	0	next
317	Response	1	6332771	17853	1
317A	Response	4	6336724	3951	1
319	Picture	e017	6348409	0	172	8830	173	0	next
319	Response	2	6357093	8684	1
321	Picture	dc107	6374241	0	162	15912	246	0	next
321	Response	1	6390151	15910	2
321A	Response	6	6396887	6734	2
323	Picture	e025	6409226	0	1	10498	174	0	next
323	Response	2	6419722	10496	2
325	Picture	e054	6438887	0	171	12495	173	0	next
325	Response	2	6451226	12339	1
327	Picture	e023	6470044	0	2	8744	95	0	next
327	Response	2	6478787	8743	1
329	Picture	a119	6495039	0	172	10822	348	0	next
329	Response	2	6505859	10820	1
331	Picture	e060	6523698	0	1	8937	68	0	next
331	Response	2	6532634	8936	1
333	Picture	e028	6551358	0	172	22660	173	0	next
333	Response	2	6573998	22640	1
335	Picture	gf008	6594180	0	1	7936	69	0	next
335	Response	2	6602115	7935	1
337	Picture	ba010	6621174	0	168	6498	169	0	next
337	Response	2	6627659	6485	1
339	Picture	ba119	6648170	0	164	7001	331	0	next
339	Response	2	6655170	7000	1
341	Picture	c010	6672661	0	171	16162	172	0	next
341	Response	2	6688713	16052	1
341A	Response	2	6693555	4732	1
343	Picture	a020	6708151	0	2	13135	37	0	next
343	Response	2	6721285	13134	1
345	Picture	e049	6739145	0	172	15828	173	0	next
345	Response	2	6754923	15778	2
347	Picture	f020	6775301	0	2	13633	39	0	next
347	Response	2	6788933	13632	1
349	Picture	e052	6807794	0	170	24326	172	0	next
349	Response	1	6831991	24197	1
349A	Response	6	6848151	16031	1
351	Picture	a018	6862114	0	171	8226	276	0	next
351	Response	2	6870338	8224	1
353	Picture	ba006	6889773	0	1	17863	140	0	next
353	Response	2	6907635	17862	1
355	Picture	a010	6927764	0	172	15474	195	0	next
355	Response	2	6943236	15472	1
357	Picture	e018	6963254	0	1	8951	54	0	next
357	Response	2	6972204	8950	1
359	Picture	f109	6990748	0	170	7192	310	0	next
359	Response	2	6997938	7190	1
361	Picture	f117	7014575	0	1	7137	35	0	next
361	Response	2	7021711	7136	1
363	Picture	c117	7040903	0	171	7163	172	0	next
363	Response	2	7047981	7078	1
365	Picture	a117	7068395	0	1	5131	41	0	next
365	Response	2	7073525	5130	1
367	Picture	e053	7093223	0	171	6905	264	0	next
367	Response	2	7100127	6904	1
369	Picture	e047	7118549	0	1	5892	113	0	next
369	Response	2	7124440	5891	1
371	Picture	e016	7144543	0	171	8331	172	0	next
371	Response	2	7152829	8286	1
373	Picture	a008	7169869	0	1	7364	142	0	next
373	Response	2	7177232	7363	1
373A	Response	4	7181242	4009	1
375	Picture	e026	7194364	0	172	14162	173	0	next
375	Response	2	7208410	14046	1
377	Picture	dc020	7225522	0	1	8383	120	0	next
377	Response	2	7233904	8382	1
379	Picture	c119	7250850	0	172	8180	324	0	next
379	Response	2	7259029	8179	1
381	Picture	f107	7278509	0	1	7189	147	0	next
381	Response	2	7285697	7188	1
381A	Response	4	7289883	4185	1
383	Picture	f119	7305336	0	172	10663	173	0	next
383	Response	2	7315854	10518	1
385	Picture	e022	7335328	0	1	10620	51	0	next
385	Response	2	7345947	10619	1
387	Picture	gf119	7362323	0	170	8974	193	0	next
387	Response	1	7371295	8972	1
387A	Response	6	7380918	9621	2
389	Picture	dc010	7392648	0	172	11005	331	0	next
389	Response	1	7403651	11003	1
389A	Response	3	7411524	7871	1
391	Picture	f006	7425473	0	172	9330	173	0	next
391	Response	1	7434679	9206	1
391A	Response	5	7441444	6641	1
393	Picture	e058	7456299	0	172	8996	173	0	next
393	Response	2	7465194	8895	1
