# Supplementary material for: Effects of two different emotion-inducing methods on the emotional memory of non-clinically depressed individuals
Source: PLoS One. 2021 May 28;16(5):e0249863. doi: 10.1371/journal.pone.0249863 (PMC8162709; doi:10.1371/journal.pone.0249863)
Supplement: S1 Data — (ZIP) [file pone.0249863.s001.zip › data/experiment1-depression/face42/b-study.log]

Scenario - For expli1
Logfile written - 2019/3/5 12:15:27

Trial	Event Type	Code	Time	TTime	Uncertainty	Duration	Uncertainty	ReqTime	ReqDur

1	Response	2	505364	505364	1
4	Picture	t006	536021	0	1	16000	169	0	16000
5	Response	1	571082	18732	1
9	Picture	t001	595173	0	169	16162	170	0	16000
10	Response	2	621454	10119	1
14	Picture	t003	649324	0	2	16000	170	0	16000
15	Response	1	676678	11025	1
19	Picture	t005	701312	0	169	16161	170	0	16000
19	Response	2	714191	12879	1
20	Response	2	725442	7968	1
24	Picture	t002	752297	0	1	16000	167	0	16000
25	Response	1	777987	9361	1
29	Picture	t004	803451	0	169	16162	170	0	16000
30	Response	2	828980	9366	1
35	Response	2	1064615	199514	2
37	Picture	c111	1074713	0	172	16161	173	0	16000
38	Response	1	1099161	8286	1
42	Picture	f012	1126198	0	1	16000	168	0	16000
43	Response	1	1149778	7251	2
47	Picture	c103	1173686	0	172	16000	335	0	16000
48	Response	2	1197671	7822	1
52	Picture	a105	1222339	0	1	16000	170	0	16000
53	Response	2	1246406	7738	1
57	Picture	f004	1270661	0	169	16001	330	0	16000
58	Response	2	1293975	7152	1
62	Picture	a115	1321646	0	1	16000	171	0	16000
63	Response	1	1342816	4841	1
67	Picture	a012	1366469	0	171	16161	172	0	16000
68	Response	2	1388512	5881	1
72	Picture	f115	1414455	0	1	16000	170	0	16000
73	Response	2	1434724	3940	1
77	Picture	f002	1461443	0	170	16162	171	0	16000
78	Response	1	1482167	4561	2
82	Picture	c101	1506264	0	1	16000	170	0	16000
83	Response	2	1526073	3480	1
87	Picture	f014	1551919	0	172	16162	173	0	16000
88	Response	1	1573263	5181	2
92	Picture	c105	1598239	0	1	16000	171	0	16000
92	Response	1	1611169	12930	1
93	Response	1	1618839	4271	2
97	Picture	a113	1645728	0	170	16161	171	0	16000
98	Response	1	1670775	8885	1
102	Picture	f105	1696713	0	1	16000	170	0	16000
103	Response	2	1720365	7323	1
107	Picture	a002	1744535	0	172	16161	173	0	16000
108	Response	1	1767076	6379	1
112	Picture	a101	1793354	0	1	16000	169	0	16000
113	Response	2	1815893	6210	2
117	Picture	c002	1841509	0	173	16162	174	0	16000
118	Response	2	1867357	9685	1
122	Picture	f101	1892161	0	2	16000	172	0	16000
123	Response	1	1917582	9092	1
127	Picture	c014	1942649	0	171	16161	173	0	16000
128	Response	2	1967784	8973	1
132	Picture	f113	1991802	0	1	16000	169	0	16000
133	Response	1	2016708	8577	1
137	Picture	a004	2040290	0	173	16161	174	0	16000
138	Response	2	2065239	8787	1
142	Picture	f103	2090775	0	2	16000	172	0	16000
143	Response	2	2115811	8707	1
147	Picture	c113	2141930	0	172	16161	173	0	16000
148	Response	2	2164542	6450	1
152	Picture	c012	2189590	0	160	16000	321	0	16000
153	Response	2	2212913	7001	1
157	Picture	f111	2237404	0	170	16162	171	0	16000
158	Response	1	2262147	8580	1
162	Picture	c004	2287223	0	1	16000	168	0	16000
163	Response	1	2309929	6377	1
167	Picture	a014	2336878	0	175	16161	176	0	16000
168	Response	2	2361709	8669	1
172	Picture	a111	2386864	0	1	16000	170	0	16000
173	Response	2	2412749	9556	1
177	Picture	c115	2437684	0	171	16162	172	0	16000
178	Response	2	2464824	10977	2
182	Picture	a103	2490169	0	2	16000	172	0	16000
183	Response	1	2514691	8193	1
189	Response	2	2679815	30187	1
191	Picture	a018	2690283	0	1	16000	169	0	16000
192	Response	1	2714787	8175	1
196	Picture	a119	2738438	0	172	16161	173	0	16000
197	Response	1	2765940	11340	1
201	Picture	c010	2793089	0	1	16000	169	0	16000
202	Response	1	2817583	8165	1
206	Picture	f020	2844410	0	169	16161	170	0	16000
207	Response	1	2869142	8570	1
211	Picture	c016	2894396	0	1	16000	167	0	16000
212	Response	2	2921811	11086	1
216	Picture	c119	2946883	0	169	16161	170	0	16000
217	Response	2	2975433	12388	1
221	Picture	f119	3000367	0	2	16000	171	0	16000
222	Response	2	3029040	12344	1
226	Picture	f006	3055521	0	172	16161	173	0	16000
227	Response	1	3085355	13672	1
231	Picture	a107	3111171	0	1	16000	170	0	16000
232	Response	1	3134714	7214	1
236	Picture	c107	3159660	0	169	16161	170	0	16000
237	Response	2	3187103	11281	1
241	Picture	a109	3212311	0	1	16000	169	0	16000
242	Response	2	3240360	11720	1
246	Picture	f109	3263965	0	171	16162	172	0	16000
247	Response	1	3288398	8270	2
251	Picture	c006	3316117	0	1	16000	168	0	16000
252	Response	1	3343043	10597	1
256	Picture	f018	3368438	0	172	16161	173	0	16000
257	Response	2	3393278	8678	1
261	Picture	f010	3417423	0	2	16000	170	0	16000
262	Response	1	3441999	8247	1
266	Picture	c109	3465912	0	170	16161	171	0	16000
267	Response	1	3489606	7532	1
271	Picture	c018	3517397	0	1	16000	169	0	16000
272	Response	2	3542001	8275	1
276	Picture	a020	3566718	0	172	16162	173	0	16000
277	Response	1	3587771	4890	1
281	Picture	a016	3612205	0	1	16000	169	0	16000
282	Response	1	3635054	6520	1
286	Picture	f016	3660527	0	169	16161	170	0	16000
287	Response	1	3684254	7565	1
291	Picture	a006	3710013	0	1	16000	168	0	16000
292	Response	1	3734153	7811	1
296	Picture	f107	3760833	0	170	16162	171	0	16000
297	Response	1	3788205	11209	1
301	Picture	f008	3812485	0	1	16000	170	0	16000
302	Response	1	3837815	9001	1
306	Picture	c008	3863973	0	171	16161	172	0	16000
307	Response	2	3888233	8098	1
311	Picture	f117	3912959	0	1	16000	168	0	16000
312	Response	1	3933327	4039	1
316	Picture	a117	3959281	0	171	16161	172	0	16000
316	Response	1	3973470	14189	1
317	Response	1	3984135	8692	1
321	Picture	c010	4009933	0	1	16000	167	0	16000
322	Response	1	4035022	8760	1
326	Picture	c117	4061254	0	172	16161	173	0	16000
327	Response	1	4091444	14028	1
331	Picture	a010	4116071	0	2	16000	171	0	16000
332	Response	1	4140411	8011	1
336	Picture	a008	4167059	0	169	16161	170	0	16000
337	Response	2	4184044	823	1
