# Supplementary material for: Effects of two different emotion-inducing methods on the emotional memory of non-clinically depressed individuals
Source: PLoS One. 2021 May 28;16(5):e0249863. doi: 10.1371/journal.pone.0249863 (PMC8162709; doi:10.1371/journal.pone.0249863)
Supplement: S1 Data — (ZIP) [file pone.0249863.s001.zip › data/experiment1-depression/face42/b-test.log]

Scenario - For expli1
Logfile written - 2019/3/5 12:30:59

Trial	Event Type	Code	Time	TTime	Uncertainty	Duration	Uncertainty	ReqTime	ReqDur

1	Response	2	622325	622325	1
4	Picture	t010	652996	0	162	49329	320	0	next
4	Response	1	702324	49328	1
4A	Response	6	751640	49315	2
6	Picture	t008	764461	0	1	48105	54	0	next
6	Response	1	812564	48103	2
6A	Response	6	823382	10816	1
8	Picture	t011	838108	0	1	20889	113	0	next
8	Response	2	858996	20888	1
10	Picture	t003	878265	0	170	20827	171	0	next
10	Response	2	899078	20813	1
12	Picture	t005	916754	0	1	15639	31	0	next
12	Response	1	932392	15638	1
12A	Response	3	964504	32111	1
14	Picture	t004	975905	0	1	31891	107	0	next
14	Response	1	1007795	31890	1
14A	Response	6	1018031	10235	1
16	Picture	t012	1031890	0	1	16434	67	0	next
16	Response	2	1048323	16433	1
18	Picture	t007	1067715	0	169	14661	170	0	next
18	Response	1	1082203	14488	1
18A	Response	6	1096868	14492	1
20	Picture	t001	1108870	0	172	14329	173	0	next
20	Response	1	1123037	14167	2
20A	Response	3	1145446	22247	1
22	Picture	t009	1160523	0	170	17161	171	0	next
22	Response	2	1177521	16998	1
24	Picture	t006	1195013	0	1	11441	60	0	next
24	Response	1	1206453	11440	1
24A	Response	6	1214300	7846	1
26	Picture	t002	1226838	0	1	19898	106	0	next
26	Response	2	1246735	19897	1
29	Response	2	1308288	32962	1
31	Picture	e013	1318647	0	1	29442	56	0	next
31	Response	2	1348087	29440	2
33	Picture	e045	1367968	0	173	16328	174	0	next
33	Response	2	1384277	16309	1
35	Picture	c111	1403125	0	1	14880	124	0	next
35	Response	2	1418003	14878	2
37	Picture	gf103	1437116	0	172	13829	173	0	next
37	Response	1	1450814	13698	1
37A	Response	6	1461200	10255	1
39	Picture	e014	1474773	0	172	15995	173	0	next
39	Response	2	1490674	15901	1
41	Picture	ba101	1511096	0	1	23083	83	0	next
41	Response	2	1534177	23081	2
43	Picture	dc115	1550420	0	172	20993	173	0	next
43	Response	1	1571242	20822	1
43A	Response	6	1581171	9758	1
45	Picture	e006	1594241	0	173	14829	174	0	next
45	Response	1	1609015	14774	1
45A	Response	6	1617223	8153	2
47	Picture	a101	1631898	0	171	16162	172	0	next
47	Response	2	1647976	16078	1
49	Picture	e001	1664722	0	1	13164	172	0	next
49	Response	2	1677885	13163	1
51	Picture	f103	1698047	0	172	15995	173	0	next
51	Response	1	1713950	15903	2
51A	Response	6	1724602	10560	2
53	Picture	f111	1738703	0	171	22327	172	0	next
53	Response	1	1760888	22185	1
53A	Response	6	1768079	7049	1
55	Picture	e009	1782358	0	170	12829	171	0	next
55	Response	1	1795040	12682	2
55A	Response	6	1802498	7311	1
57	Picture	gf004	1816849	0	170	26825	171	0	next
57	Response	1	1843588	26739	1
57A	Response	6	1861196	17522	1
59	Picture	ba012	1874500	0	171	22660	172	0	next
59	Response	2	1896999	22499	1
61	Picture	c002	1917655	0	1	13005	164	0	next
61	Response	2	1930659	13004	1
63	Picture	dc113	1950147	0	171	27825	172	0	next
63	Response	2	1977812	27665	1
65	Picture	e043	1994801	0	1	12729	107	0	next
65	Response	2	2007529	12728	1
67	Picture	dc105	2025460	0	171	13829	172	0	next
67	Response	2	2039252	13792	1
69	Picture	e003	2055951	0	2	13335	170	0	next
69	Response	1	2069285	13334	1
69A	Response	6	2077278	7992	1
71	Picture	e031	2089942	0	1	14062	109	0	next
71	Response	2	2104003	14061	1
73	Picture	f105	2123434	0	171	38323	172	0	next
73	Response	2	2161642	38208	1
75	Picture	e041	2180585	0	1	12187	148	0	next
75	Response	1	2192770	12185	2
75A	Response	6	2200879	8107	2
77	Picture	gf113	2212743	0	1	15269	67	0	next
77	Response	2	2228010	15267	2
79	Picture	c105	2245735	0	172	31491	173	0	next
79	Response	2	2277108	31373	1
81	Picture	a002	2294055	0	1	45948	46	0	next
81	Response	1	2340002	45947	1
81A	Response	6	2346731	6728	1
83	Picture	f115	2360371	0	1	15971	29	0	next
83	Response	2	2376341	15970	1
85	Picture	e033	2392530	0	169	30491	170	0	next
85	Response	2	2422955	30425	1
87	Picture	c101	2442355	0	162	10051	276	0	next
87	Response	2	2452405	10050	1
89	Picture	dc101	2472509	0	169	25325	170	0	next
89	Response	1	2497772	25263	1
89A	Response	6	2504524	6690	1
91	Picture	f101	2515997	0	172	12996	173	0	next
91	Response	2	2528896	12899	2
93	Picture	c115	2546988	0	1	28374	123	0	next
93	Response	1	2575361	28373	1
93A	Response	3	2585667	10305	2
95	Picture	c012	2599141	0	1	12424	80	0	next
95	Response	2	2611564	12423	1
97	Picture	e005	2629467	0	171	26658	173	0	next
97	Response	2	2656093	26626	1
99	Picture	ba103	2673954	0	1	76896	91	0	next
99	Response	1	2750849	76895	1
99A	Response	6	2757638	6788	1
101	Picture	gf012	2770595	0	1	11103	68	0	next
101	Response	2	2781697	11102	1
103	Picture	f004	2800921	0	172	67815	173	0	next
103	Response	2	2868584	67663	1
105	Picture	gf101	2887569	0	163	7468	190	0	next
105	Response	2	2895036	7467	1
107	Picture	ba113	2914725	0	172	26825	173	0	next
107	Response	1	2941421	26696	1
107A	Response	6	2947667	6117	2
109	Picture	dc012	2960379	0	177	16341	332	0	next
109	Response	2	2976718	16339	1
111	Picture	a004	2996202	0	1	11070	100	0	next
111	Response	2	3007270	11068	2
113	Picture	e035	3026028	0	175	10663	176	0	next
113	Response	2	3036521	10493	1
115	Picture	dc004	3056519	0	1	21403	98	0	next
115	Response	2	3077921	21402	1
117	Picture	e037	3097343	0	169	9163	170	0	next
117	Response	2	3106460	9117	1
119	Picture	ba105	3126334	0	1	27101	65	0	next
119	Response	2	3153434	27100	1
121	Picture	a111	3172323	0	171	28078	252	0	next
121	Response	2	3200398	28075	2
123	Picture	gf014	3218310	0	1	15653	15	0	next
123	Response	2	3233961	15651	2
125	Picture	gf115	3251802	0	171	20273	226	0	next
125	Response	1	3272073	20271	2
125A	Response	5	3305358	33283	1
127	Picture	f113	3316618	0	169	23221	275	0	next
127	Response	2	3339836	23218	2
129	Picture	e012	3359439	0	1	8335	167	0	next
129	Response	2	3367773	8334	1
131	Picture	ba002	3384766	0	172	9664	173	0	next
131	Response	2	3394407	9641	1
133	Picture	e039	3414758	0	1	32535	131	0	next
133	Response	2	3447292	32534	2
135	Picture	dc014	3466245	0	171	9330	172	0	next
135	Response	2	3475434	9189	1
137	Picture	e008	3495736	0	1	9083	89	0	next
137	Response	2	3504818	9082	1
139	Picture	a012	3522563	0	176	15298	208	0	next
139	Response	1	3537859	15296	1
139A	Response	6	3547503	9642	1
141	Picture	a115	3560220	0	177	18494	178	0	next
141	Response	2	3578681	18461	1
143	Picture	ba115	3595710	0	1	11573	95	0	next
143	Response	2	3607282	11572	1
145	Picture	e015	3624036	0	170	8164	171	0	next
145	Response	2	3632171	8135	1
147	Picture	e010	3650695	0	1	31922	75	0	next
147	Response	2	3682616	31921	1
149	Picture	e044	3701849	0	169	7997	170	0	next
149	Response	2	3709742	7893	2
151	Picture	f012	3729674	0	1	9041	131	0	next
151	Response	2	3738714	9040	1
153	Picture	f002	3757668	0	170	7330	171	0	next
153	Response	2	3764834	7166	1
155	Picture	e038	3783993	0	1	31630	37	0	next
155	Response	2	3815621	31628	2
157	Picture	dc002	3834981	0	170	7996	171	0	next
157	Response	2	3842962	7981	1
159	Picture	ba004	3861639	0	1	23000	172	0	next
159	Response	2	3884638	22999	1
161	Picture	c103	3903129	0	172	30658	173	0	next
161	Response	1	3933752	30623	2
161A	Response	6	3943332	9545	2
163	Picture	c004	3954782	0	172	12996	173	0	next
163	Response	2	3967621	12839	2
165	Picture	c014	3987272	0	2	15042	130	0	next
165	Response	1	4002313	15041	1
165A	Response	6	4008499	6185	1
167	Picture	f014	4022763	0	1	12930	73	0	next
167	Response	2	4035689	12926	4
169	Picture	c113	4053589	0	171	9710	292	0	next
169	Response	2	4063297	9708	1
171	Picture	gf002	4083414	0	1	12692	145	0	next
171	Response	2	4096105	12691	1
173	Picture	e011	4113073	0	173	39322	174	0	next
173	Response	1	4152280	39207	1
173A	Response	6	4157880	5485	1
175	Picture	e034	4171225	0	169	7330	170	0	next
175	Response	2	4178449	7224	2
177	Picture	gf105	4198883	0	1	6146	26	0	next
177	Response	2	4205028	6145	1
179	Picture	e036	4223711	0	170	58316	172	0	next
179	Response	2	4281935	58224	1
181	Picture	e040	4302189	0	1	6798	41	0	next
181	Response	2	4308986	6797	1
183	Picture	e032	4328349	0	173	46987	174	0	next
183	Response	2	4375271	46922	1
185	Picture	dc111	4394998	0	1	45904	90	0	next
185	Response	2	4440901	45903	1
187	Picture	e042	4460648	0	173	27492	174	0	next
187	Response	2	4487995	27347	1
189	Picture	gf111	4507134	0	2	15753	84	0	next
189	Response	1	4522886	15752	1
189A	Response	6	4531368	8481	1
191	Picture	ba111	4545624	0	1	14094	77	0	next
191	Response	2	4559717	14093	1
193	Picture	a103	4576617	0	172	7830	173	0	next
193	Response	2	4584302	7685	1
195	Picture	e002	4601110	0	1	7636	34	0	next
195	Response	2	4608745	7635	1
197	Picture	ba014	4626437	0	174	11496	175	0	next
197	Response	2	4637889	11452	1
199	Picture	e007	4657928	0	1	115597	47	0	next
199	Response	2	4773524	115596	1
201	Picture	e004	4790727	0	171	8663	172	0	next
201	Response	2	4799310	8583	2
203	Picture	dc103	4819052	0	1	10997	174	0	next
203	Response	2	4830048	10996	1
205	Picture	a113	4846879	0	170	15328	171	0	next
205	Response	1	4862085	15206	1
205A	Response	6	4869262	7055	1
207	Picture	a014	4883702	0	171	8497	172	0	next
207	Response	2	4892040	8338	2
209	Picture	a105	4910694	0	1	5557	114	0	next
209	Response	2	4916250	5556	1
213	Response	2	5090499	47172	1
215	Picture	f016	5100977	0	1	20428	73	0	next
215	Response	1	5121404	20427	1
215A	Response	6	5130050	8645	1
217	Picture	e025	5143466	0	1	7566	104	0	next
217	Response	2	5151031	7565	1
219	Picture	a010	5170459	0	173	10497	174	0	next
219	Response	2	5180854	10395	1
221	Picture	c016	5198951	0	1	14629	40	0	next
221	Response	1	5213579	14628	1
221A	Response	6	5224394	10814	1
223	Picture	f018	5238607	0	1	8973	33	0	next
223	Response	2	5247578	8971	2
225	Picture	ba117	5265601	0	171	7390	279	0	next
225	Response	2	5272989	7388	1
227	Picture	e046	5290760	0	1	20036	130	0	next
227	Response	2	5310795	20035	1
229	Picture	ba018	5329251	0	172	10088	248	0	next
229	Response	2	5339337	10086	1
231	Picture	gf109	5358575	0	1	6909	96	0	next
231	Response	2	5365483	6908	1
233	Picture	c006	5384403	0	174	7058	281	0	next
233	Response	2	5391459	7056	2
235	Picture	dc119	5408895	0	1	7666	172	0	next
235	Response	2	5416560	7665	1
237	Picture	gf008	5433556	0	172	17328	173	0	next
237	Response	1	5450862	17306	2
237A	Response	6	5460123	9239	2
239	Picture	f107	5471380	0	170	6997	171	0	next
239	Response	2	5478349	6969	1
241	Picture	e018	5495039	0	1	10140	31	0	next
241	Response	2	5505177	10138	2
243	Picture	e053	5525199	0	171	14162	172	0	next
243	Response	1	5539330	14131	1
243A	Response	6	5546631	7270	1
245	Picture	e029	5560023	0	171	24492	172	0	next
245	Response	2	5584413	24390	2
247	Picture	f020	5602850	0	162	35794	189	0	next
247	Response	2	5638643	35793	1
249	Picture	f010	5656331	0	171	7330	172	0	next
249	Response	2	5663527	7196	1
251	Picture	ba010	5682656	0	1	16872	130	0	next
251	Response	2	5699526	16870	2
253	Picture	e047	5717814	0	172	10163	173	0	next
253	Response	2	5727886	10072	1
255	Picture	e022	5748305	0	1	14619	51	0	next
255	Response	2	5762923	14618	1
257	Picture	e027	5782630	0	172	10997	173	0	next
257	Response	2	5793485	10855	2
259	Picture	e054	5811788	0	2	12174	164	0	next
259	Response	2	5823960	12172	2
261	Picture	a016	5841281	0	172	7997	174	0	next
261	Response	2	5849128	7847	1
263	Picture	gf020	5868273	0	2	34393	108	0	next
263	Response	1	5902665	34392	1
263A	Response	6	5910049	7383	1
265	Picture	f117	5922592	0	2	7058	114	0	next
265	Response	2	5929649	7057	1
267	Picture	ba109	5948920	0	172	7497	173	0	next
267	Response	2	5956380	7460	1
269	Picture	dc018	5974245	0	1	34129	36	0	next
269	Response	2	6008373	34128	1
271	Picture	ba016	6026899	0	169	7330	170	0	next
271	Response	2	6034139	7240	1
273	Picture	e021	6053224	0	2	8461	44	0	next
273	Response	2	6061684	8460	1
275	Picture	dc107	6080885	0	171	30157	172	0	next
275	Response	2	6110893	30008	2
277	Picture	e052	6128371	0	1	10639	31	0	next
277	Response	2	6139009	10638	1
279	Picture	gf010	6159031	0	169	7903	264	0	next
279	Response	2	6166933	7902	1
281	Picture	dc008	6186689	0	1	19459	41	0	next
281	Response	2	6206147	19458	1
283	Picture	c109	6224680	0	169	9330	170	0	next
283	Response	2	6233933	9253	1
285	Picture	c020	6252838	0	1	8840	163	0	next
285	Response	2	6261676	8838	2
287	Picture	ba119	6279499	0	170	9163	171	0	next
287	Response	2	6288597	9098	2
289	Picture	c107	6307490	0	1	8419	85	0	next
289	Response	2	6315908	8418	1
291	Picture	dc006	6333984	0	173	12829	174	0	next
291	Response	2	6346753	12769	1
293	Picture	c117	6364642	0	1	18295	38	0	next
293	Response	2	6382936	18294	1
295	Picture	ba008	6401133	0	172	7745	258	0	next
295	Response	2	6408875	7742	2
297	Picture	a020	6428125	0	1	6514	158	0	next
297	Response	2	6434638	6513	1
299	Picture	e048	6451286	0	172	9164	173	0	next
299	Response	2	6460431	9145	1
301	Picture	gf119	6478611	0	2	13541	138	0	next
301	Response	2	6492151	13540	1
303	Picture	e057	6509938	0	171	35822	172	0	next
303	Response	2	6545684	35746	1
305	Picture	e051	6565422	0	1	13112	57	0	next
305	Response	2	6578533	13111	1
307	Picture	a008	6596081	0	173	7997	174	0	next
307	Response	2	6603993	7912	1
309	Picture	e017	6623740	0	1	6577	95	0	next
309	Response	2	6630316	6576	1
311	Picture	ba006	6649234	0	171	7739	263	0	next
311	Response	2	6656971	7737	1
313	Picture	gf018	6673560	0	1	14639	30	0	next
313	Response	2	6688198	14638	1
315	Picture	c119	6704552	0	178	8664	179	0	next
315	Response	2	6713119	8567	2
317	Picture	dc117	6733377	0	1	7423	83	0	next
317	Response	2	6740799	7422	1
319	Picture	e058	6760204	0	171	10859	310	0	next
319	Response	2	6771062	10858	1
321	Picture	dc109	6791195	0	1	9937	68	0	next
321	Response	2	6801131	9936	1
323	Picture	f109	6817523	0	171	17661	172	0	next
323	Response	1	6835104	17581	1
323A	Response	6	6842465	7281	1
325	Picture	c018	6855680	0	172	15239	262	0	next
325	Response	2	6870917	15237	1
327	Picture	gf016	6889169	0	1	12181	157	0	next
327	Response	2	6901349	12180	1
329	Picture	a006	6919329	0	172	12496	173	0	next
329	Response	2	6931784	12455	1
331	Picture	e049	6949653	0	1	8458	48	0	next
331	Response	2	6958109	8456	2
333	Picture	ba107	6976147	0	173	10496	175	0	next
333	Response	2	6986482	10335	1
335	Picture	gf107	7005972	0	1	7479	27	0	next
335	Response	2	7013450	7478	1
337	Picture	e055	7030633	0	171	14328	172	0	next
337	Response	2	7044867	14234	1
339	Picture	f006	7063790	0	1	67926	62	0	next
339	Response	2	7131714	67924	2
341	Picture	dc016	7147935	0	170	14162	171	0	next
341	Response	1	7162069	14134	1
341A	Response	6	7169883	7786	1
343	Picture	dc010	7183592	0	172	10996	173	0	next
343	Response	2	7194498	10906	1
345	Picture	e050	7211917	0	1	7377	128	0	next
345	Response	2	7219293	7376	1
347	Picture	e026	7236911	0	176	37989	177	0	next
347	Response	2	7274836	37925	1
349	Picture	e020	7294395	0	1	78637	182	0	next
349	Response	2	7373031	78636	1
351	Picture	gf006	7391370	0	172	6937	234	0	next
351	Response	2	7398305	6935	1
353	Picture	a109	7418029	0	1	23853	148	0	next
353	Response	2	7441881	23852	1
355	Picture	dc020	7461185	0	172	9497	173	0	next
355	Response	2	7470663	9478	1
357	Picture	f008	7488510	0	1	9009	162	0	next
357	Response	2	7497518	9008	1
359	Picture	e016	7514004	0	173	128299	174	0	next
359	Response	2	7642187	128183	2
361	Picture	e024	7660638	0	161	7047	277	0	next
361	Response	2	7667684	7046	2
363	Picture	e060	7685126	0	172	46986	173	0	next
363	Response	2	7732036	46910	1
365	Picture	e030	7752274	0	1	20401	107	0	next
365	Response	2	7772674	20400	1
367	Picture	a117	7791431	0	170	9663	171	0	next
367	Response	2	7801027	9596	1
369	Picture	ba020	7820422	0	1	36305	27	0	next
369	Response	1	7856726	36304	1
369A	Response	6	7863691	6964	1
371	Picture	e028	7877079	0	163	6909	254	0	next
371	Response	2	7883987	6908	1
373	Picture	e023	7901235	0	173	7331	174	0	next
373	Response	2	7908492	7257	1
375	Picture	c010	7928399	0	163	9718	277	0	next
375	Response	2	7938116	9717	1
377	Picture	a018	7954554	0	176	10163	177	0	next
377	Response	2	7964678	10124	1
379	Picture	e059	7981879	0	2	8643	29	0	next
379	Response	2	7990520	8641	2
381	Picture	e056	8008707	0	171	11496	172	0	next
381	Response	2	8020164	11457	1
383	Picture	a119	8039697	0	2	21995	174	0	next
383	Response	1	8061691	21994	1
383A	Response	6	8067165	5473	1
385	Picture	gf117	8082519	0	2	9069	104	0	next
385	Response	2	8091587	9068	1
387	Picture	f119	8110013	0	173	12163	174	0	next
387	Response	2	8122059	12046	2
389	Picture	c008	8142337	0	1	5456	53	0	next
389	Response	2	8147792	5455	2
391	Picture	a107	8164998	0	170	10830	171	0	next
391	Response	2	8175802	10804	1
393	Picture	e019	8192657	0	1	12044	126	0	next
393	Response	2	8204699	12042	2
