# Supplementary material for: Effects of two different emotion-inducing methods on the emotional memory of non-clinically depressed individuals
Source: PLoS One. 2021 May 28;16(5):e0249863. doi: 10.1371/journal.pone.0249863 (PMC8162709; doi:10.1371/journal.pone.0249863)
Supplement: S1 Data — (ZIP) [file pone.0249863.s001.zip › data/experiment1-depression/face43/b-study.log]

Scenario - For expli1
Logfile written - 2019/3/5 18:34:25

Trial	Event Type	Code	Time	TTime	Uncertainty	Duration	Uncertainty	ReqTime	ReqDur

1	Response	2	683690	683690	1
4	Picture	t006	714479	0	1	16000	173	0	16000
5	Response	1	754541	23733	1
9	Picture	t004	778631	0	171	16161	172	0	16000
10	Response	1	811548	16755	1
14	Picture	t005	837614	0	1	16000	168	0	16000
15	Response	2	875234	21291	1
19	Picture	t003	901599	0	172	16161	173	0	16000
20	Response	2	936228	18467	1
24	Picture	t001	962415	0	1	16000	168	0	16000
25	Response	1	1021455	42711	1
29	Picture	t002	1047061	0	180	16161	182	0	16000
30	Response	2	1099167	35944	1
35	Response	2	1283673	149969	1
37	Picture	a002	1293831	0	178	16161	179	0	16000
38	Response	2	1316878	6885	1
42	Picture	a014	1344650	0	1	16000	170	0	16000
43	Response	2	1375429	14450	2
47	Picture	c113	1399970	0	171	16161	173	0	16000
48	Response	2	1422397	6265	1
52	Picture	f004	1449789	0	2	16000	170	0	16000
53	Response	1	1474871	8752	1
57	Picture	f002	1499111	0	172	16162	173	0	16000
58	Response	1	1522368	7095	1
62	Picture	f105	1548431	0	1	16000	169	0	16000
63	Response	2	1578304	13544	2
67	Picture	f111	1605584	0	170	16161	171	0	16000
68	Response	1	1633069	11323	1
72	Picture	c115	1659069	0	1	16000	169	0	16000
73	Response	2	1684219	8821	2
77	Picture	f101	1710390	0	171	16161	172	0	16000
78	Response	1	1731679	5127	2
82	Picture	a113	1759376	0	1	16000	168	0	16000
83	Response	2	1779216	3511	1
87	Picture	c002	1803699	0	172	16162	173	0	16000
88	Response	1	1825039	5177	1
92	Picture	c012	1852519	0	1	16000	169	0	16000
93	Response	1	1872313	3465	1
97	Picture	c004	1895675	0	171	16162	172	0	16000
98	Response	2	1915893	4055	2
102	Picture	f115	1942496	0	1	16000	170	0	16000
103	Response	2	1964015	5190	2
107	Picture	a115	1990984	0	172	16162	173	0	16000
108	Response	2	2010460	3313	2
112	Picture	f113	2037638	0	1	16000	174	0	16000
113	Response	1	2060859	6892	2
117	Picture	a101	2087959	0	171	16162	172	0	16000
118	Response	2	2107444	3322	1
122	Picture	a103	2131947	0	1	16000	170	0	16000
123	Response	2	2155580	7304	1
127	Picture	f012	2180269	0	172	16161	173	0	16000
128	Response	2	2207310	10879	1
132	Picture	a111	2234920	0	1	16000	170	0	16000
133	Response	1	2255978	4729	1
137	Picture	c014	2279410	0	172	16161	173	0	16000
138	Response	1	2304812	9240	1
142	Picture	f103	2331395	0	1	16000	169	0	16000
143	Response	2	2354618	6894	1
147	Picture	c103	2379217	0	172	16162	173	0	16000
148	Response	2	2423422	28042	2
152	Picture	c101	2449865	0	1	16000	168	0	16000
153	Response	2	2469225	3031	1
157	Picture	c105	2496520	0	171	16162	172	0	16000
158	Response	2	2517917	5234	1
162	Picture	a004	2542674	0	1	16000	176	0	16000
162	Response	2	2555746	13072	2
163	Response	2	2564709	5706	1
167	Picture	a105	2588663	0	171	16162	172	0	16000
168	Response	1	2610461	5635	1
172	Picture	f014	2637316	0	2	16000	171	0	16000
173	Response	1	2678637	24991	1
177	Picture	c111	2703467	0	172	16000	335	0	16000
178	Response	1	2724117	4487	1
182	Picture	a012	2748288	0	1	16000	169	0	16000
183	Response	1	2770392	5775	1
189	Response	2	2932649	24735	1
191	Picture	f016	2943071	0	1	16000	171	0	16000
192	Response	1	2965876	6476	1
196	Picture	c107	2991226	0	172	16162	173	0	16000
197	Response	1	3012262	4873	1
201	Picture	f020	3039546	0	1	16000	167	0	16000
202	Response	2	3061646	5771	1
206	Picture	a117	3088868	0	172	16161	173	0	16000
207	Response	1	3118986	13956	1
211	Picture	a018	3144519	0	1	16000	169	0	16000
212	Response	2	3172063	11215	1
216	Picture	c016	3197340	0	172	16161	173	0	16000
217	Response	2	3217783	4281	1
221	Picture	c109	3242327	0	1	16000	170	0	16000
222	Response	2	3263533	4877	1
226	Picture	f018	3287483	0	171	16162	172	0	16000
227	Response	2	3307179	3533	2
231	Picture	f010	3332470	0	2	16000	171	0	16000
232	Response	1	3360990	12190	1
236	Picture	f119	3385458	0	172	16161	173	0	16000
237	Response	1	3410606	8986	1
241	Picture	f117	3436444	0	1	16000	170	0	16000
242	Response	2	3456825	4052	1
246	Picture	f008	3480600	0	171	16161	172	0	16000
247	Response	2	3520064	23302	1
251	Picture	f006	3545749	0	1	16000	170	0	16000
252	Response	2	3565003	2925	1
256	Picture	a109	3590405	0	171	16161	173	0	16000
257	Response	1	3613032	6465	2
261	Picture	a008	3638558	0	1	16000	168	0	16000
262	Response	2	3681174	26287	1
266	Picture	f107	3704709	0	171	16161	172	0	16000
267	Response	1	3728778	7907	1
271	Picture	c006	3753695	0	1	16000	170	0	16000
272	Response	2	3787954	17930	1
276	Picture	a010	3814514	0	171	16161	172	0	16000
277	Response	1	3836713	6037	1
281	Picture	c119	3864167	0	1	16000	169	0	16000
282	Response	1	3888702	8206	1
286	Picture	a016	3912489	0	171	16161	172	0	16000
287	Response	2	3940388	11737	1
291	Picture	c117	3967807	0	1	16000	169	0	16000
292	Response	2	3993922	9786	1
296	Picture	c010	4020794	0	170	16161	172	0	16000
297	Response	2	4070573	33617	2
301	Picture	a119	4096440	0	1	16000	169	0	16000
302	Response	2	4117065	4296	1
306	Picture	c010	4142929	0	171	16000	334	0	16000
307	Response	1	4182644	23552	1
311	Picture	f109	4210577	0	1	16000	170	0	16000
312	Response	1	4277602	50696	1
316	Picture	c018	4304887	0	176	16162	177	0	16000
317	Response	2	4325844	4794	1
321	Picture	a020	4353207	0	1	16000	170	0	16000
322	Response	2	4372083	2547	1
326	Picture	c008	4397530	0	170	16162	171	0	16000
327	Response	1	4441297	27605	1
331	Picture	a107	4465511	0	2	16000	171	0	16000
332	Response	1	4484178	2337	1
336	Picture	a006	4509668	0	170	16161	171	0	16000
337	Response	2	4548726	22896	1
