# Supplementary material for: Effects of two different emotion-inducing methods on the emotional memory of non-clinically depressed individuals
Source: PLoS One. 2021 May 28;16(5):e0249863. doi: 10.1371/journal.pone.0249863 (PMC8162709; doi:10.1371/journal.pone.0249863)
Supplement: S1 Data — (ZIP) [file pone.0249863.s001.zip › data/experiment1-depression/face43/b-test.log]

Scenario - For expli1
Logfile written - 2019/3/5 18:51:27

Trial	Event Type	Code	Time	TTime	Uncertainty	Duration	Uncertainty	ReqTime	ReqDur

1	Response	2	431104	431104	1
4	Picture	t003	461878	0	1	393986	85	0	next
4	Response	1	855863	393985	1
4A	Response	4	904528	48664	1
6	Picture	t001	919260	0	1	26713	119	0	next
6	Response	1	945972	26712	1
6A	Response	3	973842	27869	1
8	Picture	t009	988409	0	1	40079	83	0	next
8	Response	2	1028487	40078	1
10	Picture	t004	1044895	0	171	55818	172	0	next
10	Response	2	1100549	55654	1
12	Picture	t011	1120541	0	1	15649	20	0	next
12	Response	1	1136189	15648	1
12A	Response	5	1183366	47176	1
14	Picture	t007	1195355	0	1	34521	143	0	next
14	Response	1	1229875	34520	1
14A	Response	4	1324346	94470	1
16	Picture	t008	1335985	0	2	15363	140	0	next
16	Response	2	1351347	15362	1
18	Picture	t006	1370811	0	172	30158	173	0	next
18	Response	1	1400814	30003	1
18A	Response	5	1425489	24520	2
20	Picture	t002	1437294	0	172	14828	173	0	next
20	Response	1	1451955	14661	1
20A	Response	3	1480128	28006	1
22	Picture	t010	1494112	0	171	30991	173	0	next
22	Response	2	1524999	30887	1
24	Picture	t012	1543932	0	1	19011	158	0	next
24	Response	2	1562942	19010	1
26	Picture	t005	1582423	0	169	52319	170	0	next
26	Response	2	1634635	52212	1
29	Response	2	1689506	24439	1
31	Picture	f101	1699559	0	173	29825	174	0	next
31	Response	1	1729299	29740	1
31A	Response	3	1760494	31110	1
33	Picture	ba004	1775373	0	172	70648	173	0	next
33	Response	2	1846010	70637	1
35	Picture	ba012	1864516	0	1	10626	44	0	next
35	Response	1	1875141	10625	1
35A	Response	5	1888515	13373	2
37	Picture	e005	1900507	0	1	9643	27	0	next
37	Response	2	1910148	9641	2
39	Picture	f111	1927167	0	170	30991	171	0	next
39	Response	2	1958108	30941	1
41	Picture	a002	1975154	0	1	8402	102	0	next
41	Response	1	1983555	8401	1
41A	Response	3	2012803	29247	1
43	Picture	dc103	2025474	0	2	11243	96	0	next
43	Response	2	2036716	11242	1
45	Picture	f012	2056634	0	170	19327	171	0	next
45	Response	2	2075837	19203	1
47	Picture	dc014	2092624	0	1	9167	167	0	next
47	Response	1	2101790	9166	1
47A	Response	5	2133170	31379	2
49	Picture	ba115	2145610	0	1	13535	134	0	next
49	Response	1	2159143	13533	2
49A	Response	4	2166751	7606	1
51	Picture	a111	2178768	0	1	16802	34	0	next
51	Response	1	2195569	16801	1
51A	Response	5	2228118	32548	1
53	Picture	a115	2241752	0	1	17980	22	0	next
53	Response	2	2259731	17979	1
55	Picture	a113	2276910	0	173	8997	174	0	next
55	Response	1	2285817	8907	2
55A	Response	4	2293967	8060	1
57	Picture	ba103	2308736	0	171	14995	172	0	next
57	Response	2	2323627	14891	2
59	Picture	gf113	2340560	0	1	10739	99	0	next
59	Response	2	2351298	10738	1
61	Picture	e004	2369053	0	171	19161	172	0	next
61	Response	2	2388159	19106	1
63	Picture	e039	2408542	0	1	51145	182	0	next
63	Response	2	2459686	51144	1
65	Picture	dc113	2476192	0	171	9997	172	0	next
65	Response	1	2486088	9896	1
65A	Response	6	2495585	9396	1
67	Picture	gf103	2507684	0	172	16995	173	0	next
67	Response	2	2524662	16978	2
69	Picture	f115	2543174	0	1	12361	142	0	next
69	Response	2	2555534	12360	1
71	Picture	e008	2573334	0	170	8830	171	0	next
71	Response	1	2582130	8796	1
71A	Response	5	2603361	21197	1
73	Picture	e041	2617323	0	170	15661	171	0	next
73	Response	1	2632908	15585	1
73A	Response	4	2638342	5358	1
75	Picture	ba111	2651647	0	171	26992	172	0	next
75	Response	2	2678588	26941	1
77	Picture	dc101	2698634	0	1	12001	168	0	next
77	Response	1	2710634	12000	1
77A	Response	4	2739482	28847	1
79	Picture	e031	2753953	0	1	12981	22	0	next
79	Response	2	2766933	12980	1
81	Picture	e013	2784946	0	172	151127	173	0	next
81	Response	2	2936055	151109	2
83	Picture	a105	2952735	0	1	15893	111	0	next
83	Response	1	2968627	15892	2
83A	Response	6	2970511	1883	1
85	Picture	f002	2983561	0	1	11309	27	0	next
85	Response	2	2994869	11308	1
87	Picture	ba101	3012887	0	172	11163	173	0	next
87	Response	1	3024007	11120	2
87A	Response	3	3040866	16816	1
89	Picture	c105	3054710	0	172	9163	173	0	next
89	Response	2	3063841	9131	1
91	Picture	f113	3084201	0	1	29730	103	0	next
91	Response	1	3113930	29729	1
91A	Response	4	3116036	2105	1
93	Picture	e040	3128690	0	1	8080	90	0	next
93	Response	2	3136769	8079	1
95	Picture	e001	3156683	0	173	14662	175	0	next
95	Response	2	3171274	14591	1
97	Picture	dc004	3190174	0	1	10425	79	0	next
97	Response	2	3200598	10424	1
99	Picture	a004	3220000	0	172	14329	173	0	next
99	Response	1	3234191	14191	1
99A	Response	4	3245655	11326	2
101	Picture	c115	3260157	0	172	15995	173	0	next
101	Response	2	3276035	15878	1
103	Picture	e034	3296480	0	1	15901	100	0	next
103	Response	2	3312380	15900	1
105	Picture	e014	3331972	0	172	18827	173	0	next
105	Response	1	3350679	18707	1
105A	Response	3	3363407	12608	2
107	Picture	e042	3377293	0	173	14593	243	0	next
107	Response	1	3391883	14590	1
107A	Response	6	3398418	6532	1
109	Picture	f105	3412284	0	172	9497	173	0	next
109	Response	2	3421756	9472	1
111	Picture	a103	3441109	0	1	36534	131	0	next
111	Response	2	3477642	36533	1
113	Picture	c014	3495429	0	172	22827	173	0	next
113	Response	1	3518224	22795	1
113A	Response	4	3539688	21432	1
115	Picture	c004	3552748	0	171	52486	172	0	next
115	Response	1	3605212	52464	1
115A	Response	4	3616157	10923	1
117	Picture	e036	3629228	0	172	8664	173	0	next
117	Response	2	3637777	8549	1
119	Picture	c111	3657387	0	1	24034	132	0	next
119	Response	1	3681420	24033	1
119A	Response	6	3683343	1922	1
121	Picture	e015	3698210	0	1	12243	93	0	next
121	Response	2	3710451	12241	2
123	Picture	e032	3728703	0	170	15161	172	0	next
123	Response	1	3743792	15089	1
123A	Response	4	3745533	1669	1
125	Picture	e012	3758362	0	171	8663	172	0	next
125	Response	2	3766857	8495	1
127	Picture	e035	3787020	0	1	12692	144	0	next
127	Response	1	3799711	12691	1
127A	Response	4	3809426	9714	1
129	Picture	gf004	3821844	0	1	14730	107	0	next
129	Response	2	3836573	14729	1
131	Picture	f004	3855670	0	172	29658	173	0	next
131	Response	2	3885298	29628	1
133	Picture	e045	3904656	0	1	8786	53	0	next
133	Response	2	3913441	8785	1
135	Picture	e038	3933483	0	171	12329	172	0	next
135	Response	1	3945763	12280	1
135A	Response	3	3952964	7152	1
137	Picture	e009	3965308	0	171	29195	302	0	next
137	Response	2	3994501	29193	1
139	Picture	a101	4012467	0	163	25379	277	0	next
139	Response	2	4037845	25378	1
141	Picture	e002	4057118	0	171	7830	172	0	next
141	Response	2	4064836	7718	1
143	Picture	e033	4084277	0	1	50141	18	0	next
143	Response	2	4134416	50139	2
145	Picture	ba014	4151094	0	168	53318	169	0	next
145	Response	2	4204385	53291	1
147	Picture	a012	4221408	0	1	10472	31	0	next
147	Response	1	4231879	10471	1
147A	Response	4	4240947	9067	1
149	Picture	e011	4255899	0	1	14237	98	0	next
149	Response	1	4270135	14236	1
149A	Response	6	4271985	1849	1
151	Picture	c113	4286391	0	1	17176	159	0	next
151	Response	1	4303566	17175	1
151A	Response	6	4305541	1974	1
153	Picture	e010	4319882	0	2	18948	56	0	next
153	Response	5	4338829	18947	2
155	Picture	gf012	4355374	0	173	15495	174	0	next
155	Response	2	4370706	15332	2
157	Picture	e044	4388865	0	1	9456	48	0	next
157	Response	1	4398320	9455	1
157A	Response	4	4415381	17060	2
159	Picture	e006	4428021	0	1	34269	62	0	next
159	Response	2	4462289	34268	1
161	Picture	gf002	4479676	0	171	23159	172	0	next
161	Response	2	4502724	23048	2
163	Picture	ba105	4521164	0	1	9441	64	0	next
163	Response	2	4530604	9440	1
165	Picture	c002	4550324	0	172	21660	173	0	next
165	Response	1	4571842	21518	1
165A	Response	3	4594813	22829	1
167	Picture	dc115	4609309	0	172	8663	173	0	next
167	Response	2	4617915	8606	1
169	Picture	f103	4635634	0	2	12697	142	0	next
169	Response	1	4648330	12696	1
169A	Response	6	4654387	6056	1
171	Picture	a014	4667626	0	1	21413	88	0	next
171	Response	2	4689038	21412	1
173	Picture	ba113	4705950	0	171	16495	172	0	next
173	Response	2	4722299	16349	1
175	Picture	gf115	4740774	0	1	13239	97	0	next
175	Response	1	4754012	13238	1
175A	Response	6	4757629	3616	2
177	Picture	dc111	4769267	0	1	7901	102	0	next
177	Response	1	4777167	7900	1
177A	Response	4	4786475	9307	1
179	Picture	c103	4801092	0	1	9746	91	0	next
179	Response	2	4810837	9745	1
181	Picture	gf105	4827919	0	171	8497	172	0	next
181	Response	2	4836244	8325	1
183	Picture	dc012	4853745	0	1	31961	36	0	next
183	Response	1	4885705	31960	1
183A	Response	6	4887648	1942	1
185	Picture	gf111	4901066	0	1	8203	134	0	next
185	Response	1	4909268	8202	1
185A	Response	4	4949861	40592	1
187	Picture	dc105	4961550	0	1	10395	109	0	next
187	Response	2	4971944	10394	1
189	Picture	c012	4988378	0	172	13162	173	0	next
189	Response	2	5001407	13029	1
191	Picture	gf014	5019202	0	1	33972	26	0	next
191	Response	2	5053173	33971	1
193	Picture	e003	5072856	0	172	8830	173	0	next
193	Response	1	5081619	8763	1
193A	Response	5	5102181	20495	1
195	Picture	ba002	5115345	0	171	13329	172	0	next
195	Response	2	5128657	13312	1
197	Picture	c101	5146003	0	1	8908	96	0	next
197	Response	1	5154909	8906	2
197A	Response	6	5164350	9439	1
199	Picture	gf101	5176995	0	1	16335	166	0	next
199	Response	2	5193328	16333	2
201	Picture	e037	5211154	0	170	15661	171	0	next
201	Response	2	5226722	15568	1
203	Picture	dc002	5246310	0	1	8566	103	0	next
203	Response	2	5254875	8565	1
205	Picture	e007	5274471	0	171	11829	172	0	next
205	Response	1	5286199	11728	2
205A	Response	3	5317430	31130	1
207	Picture	e043	5331956	0	170	15413	253	0	next
207	Response	1	5347366	15410	2
207A	Response	6	5369213	21844	1
209	Picture	f014	5383109	0	171	9537	299	0	next
209	Response	2	5392644	9535	1
213	Response	2	5650058	127652	2
215	Picture	e027	5660204	0	170	11323	345	0	next
215	Response	1	5671525	11321	1
215A	Response	3	5678600	7073	2
217	Picture	e024	5692363	0	171	26992	172	0	next
217	Response	1	5719219	26856	1
217A	Response	6	5722806	3451	1
219	Picture	e060	5737018	0	171	11329	172	0	next
219	Response	1	5748246	11228	2
219A	Response	4	5767165	18818	1
221	Picture	ba107	5782006	0	172	15677	325	0	next
221	Response	2	5797681	15675	1
223	Picture	gf020	5814330	0	2	41670	161	0	next
223	Response	2	5855998	41668	2
225	Picture	gf109	5875982	0	171	22493	172	0	next
225	Response	2	5898311	22329	2
227	Picture	e050	5918304	0	1	7871	132	0	next
227	Response	2	5926174	7870	1
229	Picture	dc016	5942465	0	171	6164	172	0	next
229	Response	1	5948477	6012	2
229A	Response	4	5970539	21910	2
231	Picture	e046	5983788	0	170	31057	271	0	next
231	Response	2	6014842	31054	2
233	Picture	e048	6032274	0	1	44838	159	0	next
233	Response	2	6077111	44837	1
235	Picture	c010	6096592	0	172	12829	173	0	next
235	Response	1	6109304	12712	1
235A	Response	5	6128675	19254	1
237	Picture	a018	6140081	0	171	10663	172	0	next
237	Response	1	6150691	10610	1
237A	Response	4	6163676	12932	1
239	Picture	e017	6175072	0	176	10549	291	0	next
239	Response	2	6185619	10547	1
241	Picture	e049	6205896	0	1	9254	84	0	next
241	Response	1	6215149	9253	1
241A	Response	6	6229249	14099	1
243	Picture	gf010	6243720	0	1	16338	164	0	next
243	Response	2	6260057	16337	1
245	Picture	dc117	6280044	0	171	17662	172	0	next
245	Response	1	6297664	17620	1
245A	Response	3	6336752	39046	1
247	Picture	f109	6351026	0	173	9164	174	0	next
247	Response	1	6360153	9127	1
247A	Response	2	6376249	16059	1
249	Picture	f006	6389350	0	172	93696	285	0	next
249	Response	2	6483043	93693	1
251	Picture	ba006	6500153	0	2	21686	148	0	next
251	Response	2	6521838	21685	1
253	Picture	gf107	6538978	0	171	14495	172	0	next
253	Response	2	6553455	14477	1
255	Picture	a109	6571468	0	2	12590	80	0	next
255	Response	2	6584057	12589	1
257	Picture	c016	6600795	0	171	8997	172	0	next
257	Response	1	6609757	8962	2
257A	Response	6	6618603	8811	1
259	Picture	c018	6632953	0	171	5998	172	0	next
259	Response	1	6638869	5916	1
259A	Response	4	6661683	22732	1
261	Picture	e054	6676442	0	172	11663	173	0	next
261	Response	2	6687960	11518	1
263	Picture	f010	6705434	0	1	13634	35	0	next
263	Response	1	6719067	13633	1
263A	Response	5	6726108	7040	2
265	Picture	f107	6740425	0	1	11761	76	0	next
265	Response	2	6752185	11760	1
267	Picture	gf117	6771751	0	172	12496	173	0	next
267	Response	2	6784227	12476	1
269	Picture	e030	6801576	0	1	13507	162	0	next
269	Response	2	6815082	13506	1
271	Picture	c008	6831402	0	171	11830	172	0	next
271	Response	1	6843079	11677	1
271A	Response	6	6849205	5973	1
273	Picture	dc006	6862228	0	170	21327	171	0	next
273	Response	1	6883411	21183	1
273A	Response	5	6884795	1240	1
275	Picture	a010	6896385	0	173	11830	174	0	next
275	Response	2	6908103	11718	1
277	Picture	f119	6927710	0	1	16783	52	0	next
277	Response	2	6944492	16782	1
279	Picture	dc119	6962035	0	171	11330	172	0	next
279	Response	2	6973330	11295	1
281	Picture	dc010	6990027	0	1	8196	140	0	next
281	Response	2	6998222	8195	1
283	Picture	e047	7017688	0	172	8996	173	0	next
283	Response	2	7026610	8922	1
285	Picture	e059	7044513	0	1	7453	51	0	next
285	Response	1	7051965	7452	1
285A	Response	4	7073585	21619	1
287	Picture	c119	7085502	0	2	14017	156	0	next
287	Response	2	7099518	14016	1
289	Picture	gf018	7117162	0	171	16661	172	0	next
289	Response	2	7133804	16642	1
291	Picture	a119	7152652	0	1	9004	166	0	next
291	Response	1	7161654	9002	2
291A	Response	4	7167321	5665	1
293	Picture	a008	7179145	0	1	10014	162	0	next
293	Response	1	7189158	10013	1
293A	Response	3	7196979	7820	1
295	Picture	c117	7209804	0	1	7198	141	0	next
295	Response	2	7217001	7197	1
297	Picture	c109	7233299	0	172	10329	173	0	next
297	Response	1	7243510	10211	1
297A	Response	5	7257667	14039	1
299	Picture	ba109	7270956	0	172	8572	264	0	next
299	Response	2	7279526	8570	1
301	Picture	e051	7297120	0	163	15908	249	0	next
301	Response	2	7313027	15907	1
303	Picture	ba016	7332606	0	172	7664	173	0	next
303	Response	2	7340248	7642	1
305	Picture	e023	7359432	0	1	13891	112	0	next
305	Response	2	7373322	13890	1
307	Picture	dc109	7391424	0	173	8331	174	0	next
307	Response	2	7399718	8294	1
309	Picture	f016	7417583	0	2	8935	71	0	next
309	Response	2	7426516	8933	2
311	Picture	ba018	7445910	0	171	13829	172	0	next
311	Response	2	7459614	13704	1
313	Picture	a107	7477235	0	1	19512	155	0	next
313	Response	2	7496745	19510	2
315	Picture	e056	7515226	0	172	8586	251	0	next
315	Response	2	7523809	8583	1
317	Picture	e029	7543218	0	1	10492	178	0	next
317	Response	2	7553709	10491	1
319	Picture	e018	7570045	0	172	22660	173	0	next
319	Response	2	7592568	22523	1
321	Picture	f117	7610034	0	1	13419	83	0	next
321	Response	2	7623452	13418	1
323	Picture	a117	7640694	0	172	32490	173	0	next
323	Response	1	7673073	32379	1
323A	Response	6	7675498	2314	1
325	Picture	e016	7686848	0	173	10663	174	0	next
325	Response	2	7697425	10577	1
327	Picture	e052	7716340	0	1	8510	159	0	next
327	Response	1	7724849	8509	1
327A	Response	4	7740043	15193	2
329	Picture	a016	7754330	0	1	12393	110	0	next
329	Response	1	7766721	12391	2
329A	Response	4	7791790	25067	1
331	Picture	c006	7804484	0	1	9999	171	0	next
331	Response	2	7814482	9998	1
333	Picture	c020	7833310	0	171	9664	172	0	next
333	Response	1	7842907	9597	1
333A	Response	4	7861144	18170	1
335	Picture	e022	7874633	0	171	15329	172	0	next
335	Response	1	7889875	15242	1
335A	Response	3	7892534	2572	1
337	Picture	a006	7906958	0	171	11069	266	0	next
337	Response	1	7918025	11067	1
337A	Response	5	7919409	1382	1
339	Picture	gf016	7931452	0	171	10496	172	0	next
339	Response	2	7941935	10483	1
341	Picture	e026	7959277	0	1	48725	102	0	next
341	Response	1	8008000	48723	1
341A	Response	4	8018214	10212	1
343	Picture	ba010	8032425	0	1	8265	73	0	next
343	Response	2	8040689	8264	1
345	Picture	f018	8057086	0	172	12094	242	0	next
345	Response	1	8069178	12092	1
345A	Response	4	8077543	8363	2
347	Picture	e053	8090744	0	171	12972	196	0	next
347	Response	2	8103713	12969	2
349	Picture	e020	8122235	0	1	26620	46	0	next
349	Response	1	8148854	26619	1
349A	Response	5	8150791	1936	1
351	Picture	ba119	8164391	0	1	11120	50	0	next
351	Response	2	8175509	11118	2
353	Picture	f020	8194551	0	170	11882	285	0	next
353	Response	1	8206431	11880	1
353A	Response	4	8211661	5228	2
355	Picture	e055	8225543	0	170	6497	171	0	next
355	Response	2	8231954	6411	2
357	Picture	a020	8250535	0	1	67976	179	0	next
357	Response	2	8318509	67974	2
359	Picture	c107	8337180	0	173	33991	174	0	next
359	Response	1	8371118	33938	1
359A	Response	3	8381770	10599	1
361	Picture	dc008	8396332	0	170	10996	171	0	next
361	Response	2	8407217	10885	1
363	Picture	gf119	8427156	0	2	18295	41	0	next
363	Response	2	8445450	18294	1
365	Picture	dc020	8464148	0	171	22993	172	0	next
365	Response	2	8487013	22865	1
367	Picture	gf006	8506303	0	1	16698	137	0	next
367	Response	1	8522999	16696	2
367A	Response	5	8532430	9429	1
369	Picture	ba008	8545459	0	1	8933	71	0	next
369	Response	2	8554391	8932	1
371	Picture	ba020	8572953	0	172	20660	174	0	next
371	Response	1	8593508	20555	1
371A	Response	4	8595780	2167	2
373	Picture	ba117	8608277	0	173	18994	175	0	next
373	Response	2	8627135	18858	1
375	Picture	e025	8644434	0	1	102495	152	0	next
375	Response	2	8746927	102493	2
377	Picture	e021	8764737	0	170	10996	171	0	next
377	Response	2	8775569	10832	1
379	Picture	e028	8793229	0	1	13493	176	0	next
379	Response	1	8806721	13492	1
379A	Response	6	8811552	4830	1
381	Picture	f008	8826387	0	1	13026	144	0	next
381	Response	2	8839412	13025	1
383	Picture	e058	8859046	0	171	11663	172	0	next
383	Response	2	8870553	11507	2
385	Picture	dc018	8887538	0	1	8351	153	0	next
385	Response	2	8895888	8350	1
387	Picture	dc107	8913698	0	173	10734	270	0	next
387	Response	2	8924429	10731	2
389	Picture	e019	8942857	0	1	72591	63	0	next
389	Response	1	9015447	72590	1
389A	Response	5	9020142	4694	2
391	Picture	e057	9034666	0	1	39706	125	0	next
391	Response	1	9074371	39705	1
391A	Response	6	9077552	3180	1
393	Picture	gf008	9090652	0	1	9004	167	0	next
393	Response	1	9099655	9003	1
393A	Response	5	9103183	3527	1
