# Supplementary material for: Effects of two different emotion-inducing methods on the emotional memory of non-clinically depressed individuals
Source: PLoS One. 2021 May 28;16(5):e0249863. doi: 10.1371/journal.pone.0249863 (PMC8162709; doi:10.1371/journal.pone.0249863)
Supplement: S1 Data — (ZIP) [file pone.0249863.s001.zip › data/experiment1-depression/face46/b-study.log]

Scenario - For expli1
Logfile written - 2019/3/9 11:21:30

Trial	Event Type	Code	Time	TTime	Uncertainty	Duration	Uncertainty	ReqTime	ReqDur

1	Response	2	642345	642345	1
4	Picture	t004	673154	0	1	16000	170	0	16000
4	Response	2	683250	10096	1
5	Response	2	699083	9600	1
9	Picture	t003	723308	0	172	16162	173	0	16000
10	Response	1	747325	7854	2
14	Picture	t002	771961	0	1	16000	170	0	16000
15	Response	1	793218	4928	1
19	Picture	t006	820283	0	172	16161	174	0	16000
20	Response	2	843459	7014	2
24	Picture	t005	869769	0	1	16000	169	0	16000
25	Response	2	890281	4183	1
29	Picture	t001	917424	0	171	16162	172	0	16000
30	Response	1	937578	3991	1
35	Response	2	1008518	34936	1
37	Picture	c113	1018564	0	171	16162	172	0	16000
38	Response	1	1039306	4579	1
42	Picture	a103	1064218	0	1	16000	169	0	16000
43	Response	2	1083987	3440	2
47	Picture	f111	1110374	0	170	16161	171	0	16000
48	Response	2	1131195	4659	1
52	Picture	a113	1158360	0	1	16000	169	0	16000
53	Response	1	1179271	4582	1
57	Picture	c115	1206515	0	173	16001	335	0	16000
58	Response	2	1226727	4049	1
62	Picture	c014	1254168	0	1	16000	169	0	16000
63	Response	1	1273931	3434	1
67	Picture	c002	1300491	0	173	16161	174	0	16000
68	Response	1	1320689	4036	1
72	Picture	a012	1345811	0	1	16000	169	0	16000
73	Response	2	1365776	3636	1
77	Picture	a105	1389467	0	173	16162	174	0	16000
78	Response	1	1409982	4352	2
82	Picture	a004	1434954	0	1	16000	170	0	16000
83	Response	2	1456380	5097	1
87	Picture	f002	1480277	0	172	16161	173	0	16000
88	Response	2	1500825	4386	1
92	Picture	c004	1526430	0	2	16000	171	0	16000
93	Response	1	1547453	4693	2
97	Picture	a002	1573586	0	170	16161	171	0	16000
98	Response	2	1593795	4047	1
102	Picture	a111	1619073	0	1	16000	168	0	16000
103	Response	1	1638753	3351	1
107	Picture	f012	1664729	0	170	16161	171	0	16000
108	Response	1	1685258	4367	1
112	Picture	f014	1711215	0	1	16000	169	0	16000
113	Response	2	1731713	4169	1
117	Picture	f115	1758704	0	173	16161	174	0	16000
118	Response	1	1778697	3831	1
122	Picture	a101	1806524	0	1	16000	170	0	16000
123	Response	2	1827664	4811	2
127	Picture	c103	1854012	0	172	16162	173	0	16000
128	Response	1	1876269	6094	2
132	Picture	c101	1902499	0	1	16000	170	0	16000
133	Response	2	1926931	8103	1
137	Picture	c111	1953320	0	169	16161	170	0	16000
138	Response	1	1973363	3881	1
142	Picture	a014	2001139	0	2	16000	171	0	16000
143	Response	1	2021741	4272	1
147	Picture	f113	2045795	0	173	16162	174	0	16000
148	Response	1	2066406	4448	1
152	Picture	f103	2093282	0	1	16000	171	0	16000
153	Response	2	2113723	4112	1
157	Picture	f004	2140604	0	171	16161	172	0	16000
158	Response	2	2160341	3575	2
162	Picture	a115	2185758	0	1	16000	169	0	16000
163	Response	2	2205827	3740	2
167	Picture	c012	2230247	0	173	16162	174	0	16000
168	Response	2	2249910	3500	1
172	Picture	f105	2274735	0	1	16000	167	0	16000
173	Response	1	2295177	4113	1
177	Picture	f101	2320057	0	170	16161	172	0	16000
178	Response	2	2340644	4425	1
182	Picture	c105	2365877	0	1	16000	170	0	16000
183	Response	2	2385512	3306	1
189	Response	2	2562846	42008	2
191	Picture	c119	2573156	0	1	16000	169	0	16000
192	Response	1	2594097	4612	1
196	Picture	f109	2618312	0	171	16162	172	0	16000
197	Response	1	2637557	3082	1
201	Picture	a117	2661633	0	1	16000	169	0	16000
202	Response	2	2681509	3547	3
206	Picture	c107	2705456	0	170	16162	171	0	16000
207	Response	1	2725196	3578	2
211	Picture	c016	2750777	0	1	16000	170	0	16000
212	Response	2	2771295	4189	1
216	Picture	a006	2797432	0	171	16161	173	0	16000
217	Response	1	2818485	4891	3
221	Picture	f117	2845418	0	2	16000	170	0	16000
222	Response	1	2865929	4181	1
226	Picture	a119	2892740	0	172	16162	173	0	16000
227	Response	1	2912750	3847	1
231	Picture	a018	2938727	0	1	16000	169	0	16000
232	Response	1	2959245	4189	1
236	Picture	f020	2985383	0	169	16161	170	0	16000
237	Response	1	3005304	3759	1
241	Picture	c117	3033203	0	1	16000	168	0	16000
242	Response	1	3053070	3538	2
246	Picture	c010	3078358	0	173	16162	174	0	16000
247	Response	1	3098950	4429	2
251	Picture	a109	3125345	0	1	16000	170	0	16000
252	Response	1	3145129	3455	1
256	Picture	a010	3170168	0	170	16161	171	0	16000
257	Response	1	3189538	3208	1
261	Picture	a016	3217488	0	1	16000	170	0	16000
262	Response	1	3237497	3680	1
266	Picture	f107	3263310	0	171	16161	173	0	16000
267	Response	1	3284514	5042	1
271	Picture	c018	3308464	0	1	16000	171	0	16000
272	Response	2	3329392	4599	1
276	Picture	f119	3355786	0	172	16161	174	0	16000
277	Response	2	3375321	3372	1
281	Picture	a008	3402606	0	1	16000	169	0	16000
282	Response	1	3422695	3760	1
286	Picture	f018	3449428	0	171	16161	173	0	16000
287	Response	1	3469500	3910	1
291	Picture	f008	3494915	0	1	16000	169	0	16000
292	Response	2	3514839	3595	2
296	Picture	c010	3538405	0	169	16161	170	0	16000
297	Response	2	3558077	3510	1
301	Picture	f016	3582892	0	1	16000	170	0	16000
302	Response	1	3603816	4595	2
306	Picture	a020	3629547	0	173	16162	174	0	16000
307	Response	2	3650445	4735	1
311	Picture	c006	3675701	0	1	16000	169	0	16000
312	Response	2	3696397	4367	1
316	Picture	a107	3723190	0	170	16161	171	0	16000
317	Response	1	3742769	3417	1
321	Picture	f006	3770010	0	1	16000	169	0	16000
322	Response	1	3790558	4219	1
326	Picture	c109	3816832	0	170	16161	171	0	16000
327	Response	1	3838592	5598	1
331	Picture	f010	3864818	0	1	16000	169	0	16000
332	Response	2	3885675	4688	1
336	Picture	c008	3911640	0	171	16162	172	0	16000
337	Response	2	3934360	6557	1
