# Supplementary material for: Effects of two different emotion-inducing methods on the emotional memory of non-clinically depressed individuals
Source: PLoS One. 2021 May 28;16(5):e0249863. doi: 10.1371/journal.pone.0249863 (PMC8162709; doi:10.1371/journal.pone.0249863)
Supplement: S1 Data — (ZIP) [file pone.0249863.s001.zip › data/experiment1-depression/face46/b-test.log]

Scenario - For expli1
Logfile written - 2019/3/9 11:37:42

Trial	Event Type	Code	Time	TTime	Uncertainty	Duration	Uncertainty	ReqTime	ReqDur

1	Response	2	656319	656319	1
4	Picture	t004	686984	0	1	15272	63	0	next
4	Response	1	702255	15271	1
4A	Response	6	754767	52511	1
6	Picture	t012	767463	0	1	12888	114	0	next
6	Response	1	780350	12887	1
6A	Response	3	801931	21580	1
8	Picture	t005	816783	0	1	15844	158	0	next
8	Response	1	832625	15842	2
8A	Response	4	852096	19469	1
10	Picture	t001	864104	0	1	13021	149	0	next
10	Response	1	877124	13020	1
10A	Response	4	898082	20957	1
12	Picture	t007	912758	0	1	9787	50	0	next
12	Response	1	922544	9786	1
12A	Response	4	951116	28571	1
14	Picture	t009	963411	0	1	8758	79	0	next
14	Response	1	972167	8756	2
14A	Response	5	989911	17742	1
16	Picture	t008	1004900	0	2	12756	81	0	next
16	Response	1	1017654	12754	2
16A	Response	6	1035141	17485	1
18	Picture	t002	1048389	0	1	8117	54	0	next
18	Response	1	1056505	8116	1
18A	Response	3	1074811	18305	1
20	Picture	t003	1089378	0	1	15593	76	0	next
20	Response	1	1104970	15592	1
20A	Response	3	1116564	11593	1
22	Picture	t011	1129368	0	1	10375	130	0	next
22	Response	1	1139742	10374	1
22A	Response	5	1154560	14817	1
24	Picture	t006	1166691	0	1	9311	28	0	next
24	Response	2	1176001	9310	1
26	Picture	t010	1195185	0	172	8614	222	0	next
26	Response	1	1203797	8612	1
26A	Response	4	1220785	16986	1
29	Response	2	1263627	18789	1
31	Picture	e042	1273830	0	1	39218	112	0	next
31	Response	2	1313046	39216	2
33	Picture	e038	1329316	0	172	27326	173	0	next
33	Response	2	1356630	27314	1
35	Picture	e004	1373471	0	1	14777	58	0	next
35	Response	2	1388247	14776	1
37	Picture	a111	1407463	0	172	8480	190	0	next
37	Response	1	1415940	8477	1
37A	Response	4	1436449	20506	1
39	Picture	e035	1451284	0	171	11003	332	0	next
39	Response	1	1462285	11001	1
39A	Response	5	1488099	25812	1
41	Picture	gf012	1500605	0	173	11329	174	0	next
41	Response	2	1511922	11317	1
43	Picture	ba014	1531762	0	2	8278	63	0	next
43	Response	1	1540037	8275	3
43A	Response	6	1555512	15472	1
45	Picture	f012	1570592	0	161	10294	196	0	next
45	Response	1	1580885	10293	1
45A	Response	6	1599811	18925	1
47	Picture	dc115	1612075	0	1	9756	81	0	next
47	Response	1	1621830	9755	1
47A	Response	5	1645983	24152	1
49	Picture	e012	1659396	0	1	7888	116	0	next
49	Response	2	1667283	7887	1
51	Picture	c004	1684890	0	171	10638	197	0	next
51	Response	2	1695526	10636	1
53	Picture	a014	1713548	0	1	11419	84	0	next
53	Response	1	1724966	11418	1
53A	Response	6	1752160	27193	1
55	Picture	dc103	1765368	0	1	12906	97	0	next
55	Response	1	1778273	12905	1
55A	Response	4	1802043	23769	1
57	Picture	dc113	1813522	0	1	7879	125	0	next
57	Response	2	1821400	7878	2
59	Picture	a004	1839016	0	171	9927	242	0	next
59	Response	1	1848941	9925	1
59A	Response	3	1862751	13808	1
61	Picture	c115	1876007	0	172	11496	173	0	next
61	Response	1	1887443	11436	3
61A	Response	5	1901366	13863	1
63	Picture	e014	1915996	0	173	8291	214	0	next
63	Response	2	1924284	8288	1
65	Picture	c105	1941488	0	2	12088	83	0	next
65	Response	1	1953575	12087	1
65A	Response	4	1965239	11663	1
67	Picture	gf014	1978812	0	1	19109	59	0	next
67	Response	1	1997920	19108	1
67A	Response	5	2011907	13986	1
69	Picture	f103	2023967	0	1	9541	129	0	next
69	Response	2	2033507	9540	1
71	Picture	e036	2052460	0	170	13829	171	0	next
71	Response	2	2066278	13818	1
73	Picture	c111	2083118	0	1	8649	22	0	next
73	Response	1	2091766	8648	1
73A	Response	4	2113492	21725	2
75	Picture	ba012	2125774	0	1	10435	68	0	next
75	Response	1	2136208	10434	1
75A	Response	5	2147498	11289	1
77	Picture	ba111	2159431	0	2	15745	92	0	next
77	Response	2	2175175	15744	1
79	Picture	e007	2192424	0	171	10663	172	0	next
79	Response	1	2203064	10640	2
79A	Response	5	2224306	21219	1
81	Picture	gf113	2235412	0	173	10070	268	0	next
81	Response	2	2245480	10068	1
83	Picture	gf002	2264737	0	1	10490	178	0	next
83	Response	2	2275226	10489	2
85	Picture	f113	2295397	0	171	10329	173	0	next
85	Response	1	2305565	10168	1
85A	Response	6	2357382	51656	1
87	Picture	dc105	2371377	0	172	9907	262	0	next
87	Response	1	2381282	9905	1
87A	Response	3	2400452	19168	1
89	Picture	a002	2414199	0	172	26545	287	0	next
89	Response	2	2440741	26542	2
91	Picture	ba002	2459853	0	1	12093	77	0	next
91	Response	1	2471945	12092	1
91A	Response	3	2514231	42285	1
93	Picture	e044	2528002	0	1	15670	166	0	next
93	Response	1	2543671	15669	1
93A	Response	6	2556027	12355	1
95	Picture	e002	2568991	0	1	15020	148	0	next
95	Response	1	2584010	15019	1
95A	Response	6	2594955	10944	1
97	Picture	a105	2606314	0	2	13806	31	0	next
97	Response	2	2620119	13805	1
99	Picture	e037	2636474	0	173	10902	269	0	next
99	Response	1	2647374	10900	1
99A	Response	5	2663669	16293	2
101	Picture	gf111	2678796	0	171	10997	172	0	next
101	Response	1	2689732	10936	1
101A	Response	6	2702254	12461	1
103	Picture	f002	2713621	0	172	9967	202	0	next
103	Response	1	2723585	9964	2
103A	Response	4	2737881	14293	1
105	Picture	e039	2750111	0	170	13346	321	0	next
105	Response	2	2763455	13344	1
107	Picture	f014	2781769	0	1	16831	171	0	next
107	Response	2	2798599	16830	1
109	Picture	e015	2816594	0	173	10496	174	0	next
109	Response	1	2827071	10477	1
109A	Response	6	2837709	10619	2
111	Picture	c012	2852584	0	168	9507	326	0	next
111	Response	1	2862089	9505	1
111A	Response	5	2893770	31679	4
113	Picture	ba105	2905404	0	170	11496	171	0	next
113	Response	2	2916813	11409	1
115	Picture	c002	2934062	0	1	8306	31	0	next
115	Response	1	2942367	8305	1
115A	Response	4	2956250	13882	1
117	Picture	gf105	2970886	0	1	8183	154	0	next
117	Response	1	2979068	8182	1
117A	Response	6	3003530	24461	1
119	Picture	e032	3016374	0	1	8698	139	0	next
119	Response	2	3025071	8697	1
121	Picture	e006	3045200	0	171	11337	332	0	next
121	Response	2	3056535	11335	1
123	Picture	ba103	3076191	0	2	7971	35	0	next
123	Response	1	3084161	7970	2
123A	Response	3	3100511	16349	1
125	Picture	dc014	3115848	0	1	12141	28	0	next
125	Response	1	3127988	12140	1
125A	Response	5	3148516	20527	1
127	Picture	dc004	3160169	0	2	8617	56	0	next
127	Response	1	3168785	8616	1
127A	Response	6	3183488	14702	1
129	Picture	a103	3197826	0	1	8231	107	0	next
129	Response	2	3206056	8230	1
131	Picture	gf115	3223654	0	171	10663	172	0	next
131	Response	2	3234209	10555	1
133	Picture	e001	3250979	0	1	9294	43	0	next
133	Response	2	3260272	9293	1
135	Picture	e031	3279139	0	171	15162	172	0	next
135	Response	2	3294141	15002	1
137	Picture	e010	3312463	0	1	17941	61	0	next
137	Response	1	3330403	17940	1
137A	Response	6	3341864	11460	1
138	Response	2	3348177	6311	1
139	Picture	e003	3354952	0	1	18613	54	0	next
139	Response	1	3373564	18612	1
139A	Response	4	3398735	25170	3
141	Picture	e033	3412270	0	1	11045	125	0	next
141	Response	2	3423314	11044	1
143	Picture	ba113	3441597	0	170	12995	171	0	next
143	Response	1	3454504	12907	2
143A	Response	3	3463506	8914	1
145	Picture	e034	3475754	0	172	12134	202	0	next
145	Response	2	3487885	12131	2
147	Picture	e011	3506912	0	1	16215	121	0	next
147	Response	2	3523126	16214	1
149	Picture	dc012	3542070	0	172	11663	173	0	next
149	Response	1	3553674	11604	1
149A	Response	5	3570722	16989	1
151	Picture	c113	3582560	0	172	13662	173	0	next
151	Response	1	3596169	13609	1
151A	Response	4	3613557	17335	1
153	Picture	gf103	3628214	0	173	18931	238	0	next
153	Response	2	3647143	18929	1
155	Picture	e009	3666204	0	1	8890	115	0	next
155	Response	1	3675093	8889	1
155A	Response	6	3685589	10495	1
157	Picture	ba004	3700361	0	2	25288	45	0	next
157	Response	2	3725648	25287	1
159	Picture	a115	3743351	0	171	15328	173	0	next
159	Response	1	3758566	15215	1
159A	Response	6	3775088	16409	1
161	Picture	e045	3788173	0	173	19047	287	0	next
161	Response	2	3807218	19045	1
163	Picture	dc101	3826495	0	1	24999	167	0	next
163	Response	2	3851493	24998	1
165	Picture	dc111	3868652	0	171	9415	253	0	next
165	Response	1	3878065	9413	1
165A	Response	5	3905356	27289	1
167	Picture	dc002	3918472	0	171	9996	172	0	next
167	Response	2	3928360	9888	1
169	Picture	a101	3947797	0	1	9788	49	0	next
169	Response	1	3957584	9787	1
169A	Response	3	3993191	35606	1
171	Picture	f004	4008114	0	1	12425	77	0	next
171	Response	2	4020538	12424	1
173	Picture	f111	4038440	0	171	14496	172	0	next
173	Response	1	4052921	14481	1
173A	Response	4	4075546	22610	1
175	Picture	a012	4086595	0	170	13328	171	0	next
175	Response	1	4099818	13223	1
175A	Response	5	4112523	12600	2
177	Picture	e040	4124918	0	171	10829	172	0	next
177	Response	2	4135641	10723	1
179	Picture	f105	4156075	0	2	8149	24	0	next
179	Response	2	4164223	8148	1
181	Picture	a113	4183403	0	170	10298	203	0	next
181	Response	1	4193700	10297	1
181A	Response	4	4220911	27210	1
183	Picture	ba101	4233056	0	172	37156	173	0	next
183	Response	2	4270052	36996	1
185	Picture	f115	4287708	0	1	9795	41	0	next
185	Response	2	4297502	9794	1
187	Picture	c103	4315201	0	170	11112	222	0	next
187	Response	2	4326311	11110	1
189	Picture	gf004	4343693	0	1	17057	112	0	next
189	Response	2	4360749	17056	1
191	Picture	e008	4380851	0	172	8663	173	0	next
191	Response	1	4389461	8610	1
191A	Response	5	4412063	22549	1
193	Picture	e013	4427005	0	173	17828	174	0	next
193	Response	2	4444684	17679	2
195	Picture	f101	4464161	0	2	14258	80	0	next
195	Response	2	4478418	14257	1
197	Picture	c014	4496487	0	171	10830	172	0	next
197	Response	1	4507176	10689	1
197A	Response	6	4529023	21706	1
199	Picture	e005	4542142	0	172	9163	173	0	next
199	Response	2	4551295	9153	1
201	Picture	gf101	4570300	0	1	11245	92	0	next
201	Response	2	4581544	11244	1
203	Picture	e043	4599127	0	172	12685	317	0	next
203	Response	1	4611810	12683	1
203A	Response	5	4635047	23235	2
205	Picture	c101	4647114	0	172	11942	227	0	next
205	Response	1	4659054	11940	1
205A	Response	3	4670085	11029	1
207	Picture	e041	4682438	0	173	179922	205	0	next
207	Response	2	4862359	179921	1
209	Picture	ba115	4879553	0	1	19771	63	0	next
209	Response	1	4899323	19770	1
209A	Response	6	4971555	72231	1
213	Response	2	5130900	35904	1
215	Picture	ba018	5140985	0	171	14995	172	0	next
215	Response	1	5155804	14819	2
215A	Response	3	5178976	22996	1
217	Picture	a119	5193638	0	171	13662	172	0	next
217	Response	1	5207258	13620	1
217A	Response	5	5224529	17229	1
219	Picture	f010	5238126	0	171	13996	172	0	next
219	Response	1	5252089	13963	1
219A	Response	6	5286115	33993	1
221	Picture	gf016	5297278	0	171	15328	172	0	next
221	Response	1	5312557	15279	1
221A	Response	5	5331619	19013	1
223	Picture	e055	5346431	0	171	15162	172	0	next
223	Response	2	5361441	15010	1
225	Picture	a008	5380588	0	1	15028	140	0	next
225	Response	1	5395614	15026	2
225A	Response	6	5407574	11958	1
227	Picture	c117	5419745	0	1	10293	42	0	next
227	Response	1	5430036	10291	2
227A	Response	3	5457300	27262	2
229	Picture	ba008	5469731	0	2	17870	140	0	next
229	Response	2	5487600	17869	1
231	Picture	e022	5507722	0	171	18661	172	0	next
231	Response	2	5526324	18602	1
233	Picture	gf109	5543879	0	1	14147	22	0	next
233	Response	1	5558024	14145	2
233A	Response	4	5576763	18737	1
235	Picture	dc008	5591533	0	1	13117	53	0	next
235	Response	2	5604649	13116	1
237	Picture	a018	5621693	0	170	16328	171	0	next
237	Response	1	5637906	16213	2
237A	Response	6	5652342	14321	1
239	Picture	gf107	5665181	0	173	10663	174	0	next
239	Response	2	5675739	10558	2
241	Picture	e050	5693006	0	2	20471	31	0	next
241	Response	2	5713476	20470	1
243	Picture	dc109	5731997	0	171	14162	172	0	next
243	Response	2	5746031	14034	1
245	Picture	ba107	5764988	0	1	9973	30	0	next
245	Response	1	5774960	9972	1
245A	Response	4	5799774	24813	1
247	Picture	e056	5812142	0	1	17643	25	0	next
247	Response	2	5829784	17642	1
249	Picture	e027	5847467	0	173	11163	174	0	next
249	Response	2	5858485	11018	1
251	Picture	f008	5877291	0	2	22287	47	0	next
251	Response	1	5899576	22285	1
251A	Response	5	5910990	11412	1
253	Picture	e020	5922446	0	1	12828	175	0	next
253	Response	2	5935273	12827	1
255	Picture	e017	5952773	0	169	9496	170	0	next
255	Response	2	5962216	9443	4
257	Picture	e054	5979598	0	1	14700	135	0	next
257	Response	2	5994297	14699	1
259	Picture	dc016	6011924	0	171	43821	172	0	next
259	Response	1	6055610	43686	1
259A	Response	6	6067141	11396	1
261	Picture	e058	6080739	0	171	25659	172	0	next
261	Response	2	6106239	25500	1
263	Picture	e052	6124893	0	1	9063	107	0	next
263	Response	1	6133955	9062	1
263A	Response	4	6147305	13349	2
265	Picture	a020	6162050	0	1	13177	159	0	next
265	Response	1	6175226	13176	1
265A	Response	6	6187439	12212	1
267	Picture	c008	6199374	0	1	12318	17	0	next
267	Response	1	6211691	12317	1
267A	Response	6	6237518	25826	1
269	Picture	e024	6251527	0	1	18764	71	0	next
269	Response	1	6270290	18763	1
269A	Response	6	6278642	8351	1
271	Picture	gf010	6293349	0	1	15207	127	0	next
271	Response	2	6308555	15206	1
273	Picture	ba020	6325508	0	172	9830	173	0	next
273	Response	2	6335313	9805	1
275	Picture	e057	6355500	0	1	8522	150	0	next
275	Response	1	6364021	8521	1
275A	Response	4	6432976	68954	1
277	Picture	e059	6447142	0	1	15339	163	0	next
277	Response	1	6462479	15337	2
277A	Response	3	6469314	6833	1
279	Picture	e046	6482966	0	1	10502	169	0	next
279	Response	2	6493467	10501	1
281	Picture	dc010	6511460	0	172	12329	173	0	next
281	Response	2	6523765	12305	2
283	Picture	gf006	6540451	0	1	9908	96	0	next
283	Response	1	6550357	9906	2
283A	Response	6	6560881	10522	1
285	Picture	e029	6575775	0	1	15036	133	0	next
285	Response	2	6590810	15035	1
287	Picture	e016	6609434	0	170	47427	231	0	next
287	Response	1	6656859	47425	1
287A	Response	5	6680772	23911	1
289	Picture	f109	6695078	0	170	12091	243	0	next
289	Response	1	6707168	12090	1
289A	Response	6	6749985	42816	1
291	Picture	ba016	6763227	0	169	10996	170	0	next
291	Response	1	6774068	10841	1
291A	Response	3	6787250	13027	1
293	Picture	a109	6799551	0	173	30491	174	0	next
293	Response	2	6829934	30383	1
295	Picture	ba117	6848037	0	1	10457	47	0	next
295	Response	2	6858493	10456	1
297	Picture	gf008	6877530	0	172	10808	195	0	next
297	Response	2	6888336	10806	1
299	Picture	e028	6906689	0	1	14776	58	0	next
299	Response	2	6921463	14774	2
301	Picture	f119	6938848	0	170	18327	171	0	next
301	Response	2	6957094	18246	1
303	Picture	gf119	6974338	0	1	11129	40	0	next
303	Response	1	6985466	11128	1
303A	Response	5	7005718	20251	1
305	Picture	c119	7018659	0	1	10232	105	0	next
305	Response	1	7028890	10231	1
305A	Response	3	7046889	17998	1
307	Picture	gf018	7058649	0	1	14387	116	0	next
307	Response	2	7073035	14386	1
309	Picture	a010	7091641	0	172	19827	173	0	next
309	Response	1	7111311	19670	1
309A	Response	5	7119663	8195	1
311	Picture	f016	7134130	0	171	8830	172	0	next
311	Response	2	7142804	8674	1
313	Picture	dc117	7160455	0	2	11908	95	0	next
313	Response	2	7172362	11907	1
315	Picture	e053	7188616	0	171	16328	172	0	next
315	Response	1	7204857	16241	1
315A	Response	5	7215971	11027	1
317	Picture	f107	7228105	0	173	11163	174	0	next
317	Response	1	7239135	11030	2
317A	Response	3	7261155	21887	2
319	Picture	e030	7273427	0	173	11163	174	0	next
319	Response	2	7284569	11142	1
321	Picture	ba109	7304918	0	1	13535	134	0	next
321	Response	2	7318452	13534	1
323	Picture	ba010	7338243	0	172	11829	174	0	next
323	Response	2	7349976	11733	1
325	Picture	dc107	7370067	0	1	18012	156	0	next
325	Response	1	7388078	18011	1
325A	Response	6	7417928	29849	2
327	Picture	c006	7432551	0	1	9195	142	0	next
327	Response	1	7441745	9194	1
327A	Response	6	7454642	12896	3
329	Picture	c018	7466042	0	1	17058	112	0	next
329	Response	1	7483099	17057	1
329A	Response	6	7496163	13063	1
330	Response	2	7496749	548	1
331	Picture	a016	7508864	0	1	10871	133	0	next
331	Response	1	7519734	10870	1
331A	Response	5	7544016	24281	1
333	Picture	dc020	7558351	0	2	11998	173	0	next
333	Response	1	7570348	11997	1
333A	Response	3	7582421	12072	2
335	Picture	f117	7594675	0	1	11168	169	0	next
335	Response	2	7605842	11167	1
337	Picture	e048	7624835	0	172	10496	173	0	next
337	Response	2	7635189	10354	1
339	Picture	gf117	7652993	0	1	8856	149	0	next
339	Response	1	7661848	8855	1
339A	Response	5	7672580	10731	1
341	Picture	e060	7684318	0	2	13557	114	0	next
341	Response	2	7697874	13556	1
343	Picture	e049	7715811	0	172	14162	173	0	next
343	Response	2	7729840	14029	1
345	Picture	ba119	7748801	0	2	20008	161	0	next
345	Response	2	7768808	20007	1
347	Picture	a006	7788292	0	173	9340	331	0	next
347	Response	1	7797629	9337	2
347A	Response	6	7807133	9501	1
349	Picture	e023	7821450	0	171	14329	172	0	next
349	Response	2	7835758	14308	2
351	Picture	a107	7853107	0	2	9168	171	0	next
351	Response	1	7862274	9167	1
351A	Response	4	7875175	12900	2
353	Picture	e047	7888432	0	1	10675	162	0	next
353	Response	2	7899105	10673	2
355	Picture	dc018	7919424	0	171	12033	302	0	next
355	Response	2	7931455	12031	1
357	Picture	e019	7949582	0	1	12655	14	0	next
357	Response	2	7962236	12654	1
359	Picture	gf020	7981741	0	170	14162	172	0	next
359	Response	1	7995819	14078	1
359A	Response	5	8004548	8645	1
361	Picture	f018	8016899	0	173	9095	242	0	next
361	Response	2	8025992	9093	1
363	Picture	e026	8045724	0	1	8109	61	0	next
363	Response	1	8053832	8108	1
363A	Response	6	8060740	6907	1
365	Picture	dc006	8072550	0	1	18926	76	0	next
365	Response	1	8091475	18925	1
365A	Response	6	8096150	4674	2
367	Picture	e051	8108041	0	1	21561	106	0	next
367	Response	1	8129601	21560	1
367A	Response	4	8149797	20195	1
369	Picture	c010	8163026	0	2	10914	91	0	next
369	Response	2	8173939	10913	1
371	Picture	dc119	8191353	0	172	13996	173	0	next
371	Response	2	8205310	13957	1
373	Picture	c109	8224177	0	1	16588	80	0	next
373	Response	2	8240764	16587	1
375	Picture	c016	8260335	0	171	37805	190	0	next
375	Response	2	8298137	37802	1
377	Picture	a117	8317986	0	1	12458	44	0	next
377	Response	1	8330443	12457	1
377A	Response	3	8363218	32774	1
379	Picture	c020	8375137	0	2	9030	142	0	next
379	Response	2	8384166	9029	1
381	Picture	f006	8402465	0	171	13995	172	0	next
381	Response	1	8416354	13889	3
381A	Response	3	8460570	44110	2
383	Picture	f020	8472280	0	171	19394	272	0	next
383	Response	1	8491672	19392	1
383A	Response	4	8503169	11495	1
385	Picture	e025	8515102	0	172	10329	174	0	next
385	Response	2	8525258	10156	1
387	Picture	e021	8543760	0	1	8521	150	0	next
387	Response	2	8552279	8519	2
389	Picture	ba006	8571920	0	170	10330	171	0	next
389	Response	1	8582139	10219	1
389A	Response	4	8632122	49872	1
391	Picture	e018	8645734	0	173	31824	174	0	next
391	Response	2	8677396	31662	1
393	Picture	c107	8697053	0	1	25202	131	0	next
393	Response	2	8722254	25201	1
