# Supplementary material for: Effects of two different emotion-inducing methods on the emotional memory of non-clinically depressed individuals
Source: PLoS One. 2021 May 28;16(5):e0249863. doi: 10.1371/journal.pone.0249863 (PMC8162709; doi:10.1371/journal.pone.0249863)
Supplement: S1 Data — (ZIP) [file pone.0249863.s001.zip › data/experiment1-depression/face49/b-study.log]

Scenario - For expli1
Logfile written - 2019/3/9 15:26:54

Trial	Event Type	Code	Time	TTime	Uncertainty	Duration	Uncertainty	ReqTime	ReqDur

1	Response	2	732086	732086	1
4	Picture	t002	762148	0	38	16000	68	0	16000
4	Response	1	773806	11658	1
5	Response	1	789846	11669	1
8	Picture	t006	814578	0	105	16000	125	0	16000
9	Response	1	847285	16688	2
12	Picture	t003	871369	0	127	16000	158	0	16000
13	Response	2	891126	3726	1
16	Picture	t005	913728	0	101	16000	121	0	16000
17	Response	1	943085	13338	2
20	Picture	t004	965948	0	35	16000	63	0	16000
21	Response	1	989685	7710	1
24	Picture	t001	1011007	0	136	16000	156	0	16000
25	Response	1	1033925	6898	1
29	Response	2	1167605	101302	1
31	Picture	f115	1177626	0	150	16000	170	0	16000
32	Response	1	1202685	9040	1
35	Picture	f101	1224238	0	188	16000	218	0	16000
36	Response	2	1245085	4817	1
39	Picture	a004	1267607	0	152	16000	177	0	16000
40	Response	1	1288964	5332	1
43	Picture	f103	1310365	0	42	16000	73	0	16000
44	Response	2	1331525	5130	1
47	Picture	f105	1355405	0	169	16000	192	0	16000
48	Response	1	1375644	4216	2
51	Picture	c004	1399575	0	149	16000	178	0	16000
52	Response	1	1426084	10480	2
55	Picture	a002	1448577	0	145	16000	165	0	16000
56	Response	1	1476844	12248	1
59	Picture	c103	1499604	0	101	16000	132	0	16000
60	Response	2	1521004	5370	1
63	Picture	f002	1544936	0	100	16000	123	0	16000
64	Response	1	1569164	8205	1
67	Picture	a101	1590575	0	111	16000	140	0	16000
68	Response	2	1612484	5881	1
71	Picture	f111	1635604	0	82	16000	102	0	16000
72	Response	1	1661603	9979	2
75	Picture	a115	1682762	0	72	16000	104	0	16000
76	Response	1	1702923	4129	1
79	Picture	c105	1726025	0	142	16000	163	0	16000
80	Response	1	1746643	4598	1
83	Picture	a111	1768255	0	65	16000	95	0	16000
84	Response	2	1790243	5959	1
87	Picture	c111	1812313	0	171	16000	192	0	16000
88	Response	1	1832243	3910	1
91	Picture	a014	1855404	0	62	16000	93	0	16000
92	Response	1	1878363	6929	1
95	Picture	c002	1903224	0	75	16000	95	0	16000
96	Response	2	1923122	3879	2
99	Picture	c012	1946005	0	111	16000	141	0	16000
100	Response	2	1968083	6049	1
103	Picture	f012	1989194	0	87	16000	109	0	16000
104	Response	2	2014242	9026	2
107	Picture	a113	2037673	0	88	16000	119	0	16000
107	Response	2	2048762	11089	2
108	Response	2	2059482	5778	2
111	Picture	a012	2083279	0	152	16000	174	0	16000
112	Response	1	2102522	3221	2
115	Picture	f113	2126554	0	33	16000	64	0	16000
116	Response	2	2152122	9538	1
119	Picture	a103	2173414	0	163	16000	183	0	16000
120	Response	1	2197162	7729	1
123	Picture	a105	2221225	0	170	16000	200	0	16000
124	Response	2	2241242	3988	1
127	Picture	c115	2262951	0	110	16000	132	0	16000
128	Response	1	2282202	3229	1
131	Picture	f004	2303333	0	41	16000	71	0	16000
132	Response	2	2327321	7959	2
135	Picture	c014	2351162	0	47	16000	68	0	16000
136	Response	2	2376401	9218	2
139	Picture	f014	2397832	0	36	16000	66	0	16000
140	Response	2	2421361	7499	2
143	Picture	c101	2442613	0	78	16000	99	0	16000
144	Response	1	2462842	4209	1
147	Picture	c113	2486703	0	140	16000	170	0	16000
148	Response	1	2513361	10629	2
153	Response	2	2677201	29259	1
155	Picture	a107	2687225	0	77	16000	102	0	16000
156	Response	1	2705761	2511	1
159	Picture	a018	2727672	0	124	16000	144	0	16000
160	Response	2	2751321	7630	1
163	Picture	f010	2776060	0	55	16000	85	0	16000
164	Response	2	2797200	5110	2
167	Picture	c010	2818893	0	48	16000	68	0	16000
168	Response	2	2840640	5727	2
171	Picture	c006	2865247	0	187	16000	210	0	16000
172	Response	1	2884760	3491	2
175	Picture	a016	2906524	0	68	16000	89	0	16000
176	Response	2	2925080	2536	2
179	Picture	a008	2947012	0	73	16000	100	0	16000
180	Response	2	2966160	3121	2
183	Picture	c119	2989840	0	75	16000	95	0	16000
184	Response	2	3009199	3340	2
187	Picture	f109	3034083	0	150	16000	181	0	16000
188	Response	2	3058240	8126	1
191	Picture	f117	3082221	0	178	16000	197	0	16000
192	Response	1	3101079	2839	2
195	Picture	a020	3123119	0	93	16000	123	0	16000
196	Response	2	3149440	10292	1
199	Picture	f006	3172141	0	72	16000	92	0	16000
200	Response	1	3191439	3279	2
203	Picture	c109	3213028	0	170	16000	200	0	16000
204	Response	1	3239279	10221	1
207	Picture	f107	3262691	0	170	16000	192	0	16000
208	Response	2	3287839	9126	1
211	Picture	f018	3310721	0	123	16000	153	0	16000
212	Response	2	3329359	2609	1
215	Picture	a109	3354219	0	127	16000	148	0	16000
216	Response	1	3378279	8039	1
219	Picture	a010	3400339	0	154	16000	185	0	16000
220	Response	2	3435399	19030	1
223	Picture	a117	3458068	0	88	16000	108	0	16000
224	Response	2	3478199	4111	1
227	Picture	f008	3501829	0	147	16000	178	0	16000
228	Response	2	3523198	5339	2
231	Picture	f016	3544801	0	172	16000	194	0	16000
232	Response	2	3565358	4536	1
235	Picture	a119	3587931	0	33	16000	63	0	16000
236	Response	1	3615398	11437	1
239	Picture	c018	3639320	0	134	16000	154	0	16000
240	Response	2	3663998	8658	1
243	Picture	f010	3687149	0	122	16000	151	0	16000
244	Response	1	3707918	4741	1
247	Picture	c016	3730912	0	191	16000	214	0	16000
248	Response	2	3754278	7343	1
251	Picture	f119	3777438	0	147	16000	177	0	16000
251	Response	2	3789238	11800	1
252	Response	2	3798797	5329	2
255	Picture	a006	3822060	0	192	16000	214	0	16000
256	Response	1	3841078	2997	1
259	Picture	c008	3864118	0	117	16000	149	0	16000
260	Response	2	3893517	13366	2
263	Picture	c107	3914764	0	134	16000	154	0	16000
264	Response	1	3933397	2613	2
267	Picture	c117	3958291	0	90	16000	121	0	16000
268	Response	1	3977317	2996	2
271	Picture	c010	3999019	0	198	16000	218	0	16000
272	Response	2	4017717	2678	1
