# Supplementary material for: Effects of two different emotion-inducing methods on the emotional memory of non-clinically depressed individuals
Source: PLoS One. 2021 May 28;16(5):e0249863. doi: 10.1371/journal.pone.0249863 (PMC8162709; doi:10.1371/journal.pone.0249863)
Supplement: S1 Data — (ZIP) [file pone.0249863.s001.zip › data/experiment1-depression/face49/b-test.log]

Scenario - For expli1
Logfile written - 2019/3/9 15:40:52

Trial	Event Type	Code	Time	TTime	Uncertainty	Duration	Uncertainty	ReqTime	ReqDur

1	Response	2	480700	480700	2
4	Picture	t008	510760	0	132	20342	163	0	next
4	Response	1	531100	20340	2
4A	Response	4	571940	40838	1
6	Picture	t003	585712	0	166	18270	199	0	next
6	Response	2	603980	18268	2
8	Picture	t010	622565	0	145	10856	166	0	next
8	Response	1	633420	10855	1
8A	Response	6	678620	45199	1
10	Picture	t001	690422	0	110	22639	133	0	next
10	Response	1	713060	22638	1
10A	Response	4	748340	35279	1
12	Picture	t006	763132	0	51	11208	73	0	next
12	Response	2	774340	11208	1
14	Picture	t007	790498	0	173	17363	204	0	next
14	Response	2	807860	17362	1
16	Picture	t005	824791	0	46	13172	47	0	next
16	Response	2	837939	13148	1
18	Picture	t009	854183	0	142	29638	172	0	next
18	Response	2	883819	29636	2
20	Picture	t002	902375	0	114	9525	136	0	next
20	Response	1	911899	9524	2
20A	Response	4	923819	11919	2
22	Picture	t011	935304	0	178	8676	199	0	next
22	Response	2	943979	8675	2
24	Picture	t012	960230	0	74	10510	105	0	next
24	Response	2	970739	10509	1
26	Picture	t004	989923	0	50	18217	72	0	next
26	Response	2	1008139	18216	1
29	Response	2	1095619	59481	1
31	Picture	c101	1105640	0	142	10020	163	0	next
31	Response	1	1115659	10019	1
31A	Response	4	1133619	17959	1
33	Picture	c012	1146750	0	191	11829	213	0	next
33	Response	2	1158579	11829	1
35	Picture	f115	1175578	0	183	11602	213	0	next
35	Response	1	1187178	11600	2
35A	Response	6	1201698	14518	1
37	Picture	e012	1215369	0	46	8730	77	0	next
37	Response	2	1224098	8729	2
39	Picture	dc105	1240772	0	150	13847	171	0	next
39	Response	2	1254618	13846	2
41	Picture	c113	1272367	0	41	19892	71	0	next
41	Response	2	1292258	19891	2
43	Picture	dc101	1309751	0	157	16388	179	0	next
43	Response	1	1326138	16387	2
43A	Response	6	1340298	14159	1
45	Picture	f014	1352249	0	150	8130	171	0	next
45	Response	2	1360378	8129	1
47	Picture	e002	1380417	0	138	17242	170	0	next
47	Response	2	1397657	17240	2
49	Picture	a002	1415773	0	114	8925	136	0	next
49	Response	1	1424697	8924	2
49A	Response	6	1437458	12760	1
51	Picture	c004	1451412	0	134	16287	156	0	next
51	Response	1	1467698	16286	1
51A	Response	4	1498298	30599	1
53	Picture	c103	1511764	0	102	20695	125	0	next
53	Response	2	1532458	20694	1
55	Picture	e014	1549793	0	57	12545	87	0	next
55	Response	1	1562337	12544	2
55A	Response	4	1581698	19360	1
57	Picture	e035	1596692	0	151	23886	184	0	next
57	Response	1	1620577	23885	2
57A	Response	5	1633937	13359	1
59	Picture	c115	1648339	0	160	16119	190	0	next
59	Response	1	1664457	16118	1
59A	Response	4	1690257	25799	1
61	Picture	gf014	1702769	0	52	9569	83	0	next
61	Response	2	1712337	9568	1
63	Picture	gf012	1730583	0	73	9675	96	0	next
63	Response	1	1740257	9674	1
63A	Response	5	1771417	31159	1
65	Picture	f004	1784592	0	54	9506	75	0	next
65	Response	2	1794097	9505	2
67	Picture	a115	1811717	0	84	27861	114	0	next
67	Response	2	1839577	27860	1
69	Picture	e039	1858569	0	63	20289	85	0	next
69	Response	2	1878856	20287	2
71	Picture	e032	1896399	0	51	21899	82	0	next
71	Response	2	1918296	21897	2
73	Picture	gf101	1935968	0	149	18049	172	0	next
73	Response	2	1954016	18048	2
75	Picture	e045	1970486	0	115	33171	146	0	next
75	Response	2	2003656	33170	2
77	Picture	e040	2021798	0	135	10740	158	0	next
77	Response	1	2032536	10738	2
77A	Response	5	2047056	14518	2
79	Picture	e004	2059490	0	102	11846	124	0	next
79	Response	2	2071336	11846	1
81	Picture	a111	2088415	0	164	7882	194	0	next
81	Response	1	2096296	7881	1
81A	Response	5	2119856	23559	1
83	Picture	ba014	2134516	0	52	9701	83	0	next
83	Response	2	2144216	9700	2
85	Picture	f002	2163549	0	189	8388	211	0	next
85	Response	1	2171936	8387	1
85A	Response	6	2201616	29679	1
87	Picture	ba012	2215128	0	101	9048	123	0	next
87	Response	2	2224175	9047	2
89	Picture	f012	2241354	0	29	18983	60	0	next
89	Response	1	2260336	18982	1
89A	Response	3	2281256	20919	1
91	Picture	a101	2295676	0	35	10860	66	0	next
91	Response	1	2306535	10859	2
91A	Response	6	2316375	9839	2
93	Picture	e010	2330237	0	128	16099	159	0	next
93	Response	1	2346335	16098	2
93A	Response	6	2359935	13599	1
95	Picture	ba113	2372697	0	159	42639	190	0	next
95	Response	1	2415335	42638	1
95A	Response	4	2431695	16359	2
97	Picture	e001	2446648	0	32	9048	63	0	next
97	Response	2	2455695	9047	1
99	Picture	ba002	2472850	0	160	10566	182	0	next
99	Response	1	2483415	10565	1
99A	Response	6	2504575	21159	1
101	Picture	dc113	2517077	0	91	9019	111	0	next
101	Response	2	2526095	9018	2
103	Picture	e033	2545286	0	39	8050	69	0	next
103	Response	1	2553335	8049	1
103A	Response	3	2579775	26439	1
105	Picture	f111	2594547	0	98	18429	129	0	next
105	Response	2	2612975	18428	1
107	Picture	e041	2630160	0	154	49495	175	0	next
107	Response	2	2679654	49494	2
109	Picture	a113	2695755	0	39	9301	69	0	next
109	Response	2	2705054	9299	2
111	Picture	e006	2724899	0	61	17316	86	0	next
111	Response	2	2742214	17315	1
113	Picture	e009	2760505	0	108	16150	140	0	next
113	Response	1	2776654	16149	2
113A	Response	5	2790934	14279	2
115	Picture	dc004	2805616	0	154	23279	185	0	next
115	Response	1	2828894	23278	1
115A	Response	4	2836653	7758	2
117	Picture	ba105	2848795	0	133	7780	164	0	next
117	Response	2	2856574	7779	1
119	Picture	e038	2874167	0	96	10488	118	0	next
119	Response	2	2884654	10487	1
121	Picture	ba101	2902125	0	126	9090	157	0	next
121	Response	1	2911214	9089	1
121A	Response	5	2927014	15799	1
123	Picture	e013	2940826	0	84	13989	115	0	next
123	Response	2	2954814	13988	1
125	Picture	dc012	2974399	0	179	11416	200	0	next
125	Response	1	2985814	11415	1
125A	Response	4	3002093	16278	2
127	Picture	f105	3014288	0	114	10967	134	0	next
127	Response	2	3025253	10965	2
129	Picture	e008	3043675	0	45	10819	77	0	next
129	Response	1	3054493	10818	2
129A	Response	4	3064973	10479	2
131	Picture	gf103	3076435	0	115	12499	146	0	next
131	Response	2	3088933	12498	2
133	Picture	e036	3106554	0	164	18340	186	0	next
133	Response	1	3124893	18339	1
133A	Response	3	3134533	9639	1
135	Picture	e042	3145847	0	196	9847	217	0	next
135	Response	2	3155693	9846	1
137	Picture	dc115	3173204	0	159	18090	190	0	next
137	Response	1	3191293	18089	1
137A	Response	4	3195693	4399	1
139	Picture	f101	3208073	0	117	11981	148	0	next
139	Response	2	3220053	11980	1
141	Picture	dc002	3238225	0	133	11668	157	0	next
141	Response	1	3249892	11667	2
141A	Response	6	3260533	10640	1
143	Picture	ba004	3275004	0	180	11010	203	0	next
143	Response	1	3286013	11009	1
143A	Response	6	3298933	12919	1
145	Picture	e043	3312515	0	161	10102	181	0	next
145	Response	2	3322613	10098	1
147	Picture	e044	3339815	0	182	17718	215	0	next
147	Response	2	3357532	17717	2
149	Picture	gf111	3376914	0	82	11299	105	0	next
149	Response	1	3388212	11298	1
149A	Response	4	3407572	19359	2
151	Picture	e037	3419404	0	83	12770	103	0	next
151	Response	2	3432172	12768	2
153	Picture	c111	3450095	0	46	31838	77	0	next
153	Response	1	3481932	31837	2
153A	Response	4	3483972	2039	1
155	Picture	c105	3496373	0	93	27480	124	0	next
155	Response	2	3523852	27479	1
157	Picture	gf115	3543716	0	80	13416	104	0	next
157	Response	1	3557131	13415	2
157A	Response	5	3579252	22120	1
159	Picture	e034	3590374	0	82	7719	105	0	next
159	Response	2	3598092	7718	1
161	Picture	c002	3616373	0	65	13640	95	0	next
161	Response	1	3630012	13639	1
161A	Response	6	3635492	5479	1
163	Picture	dc111	3648525	0	77	23968	109	0	next
163	Response	1	3672492	23967	1
163A	Response	5	3693892	21399	1
165	Picture	f103	3705442	0	149	16971	180	0	next
165	Response	1	3722412	16970	1
165A	Response	4	3728931	6518	1
167	Picture	e015	3741821	0	97	10791	130	0	next
167	Response	2	3752612	10791	1
169	Picture	e011	3769806	0	112	10886	135	0	next
169	Response	2	3780691	10885	2
171	Picture	e031	3798330	0	72	12524	101	0	next
171	Response	2	3810852	12522	2
173	Picture	a103	3829977	0	95	48715	117	0	next
173	Response	1	3878691	48714	1
173A	Response	4	3903331	24639	1
175	Picture	ba103	3917433	0	123	17500	143	0	next
175	Response	2	3934931	17498	2
177	Picture	c014	3952202	0	173	40970	204	0	next
177	Response	2	3993171	40969	1
179	Picture	e003	4010135	0	69	23556	90	0	next
179	Response	2	4033690	23555	2
181	Picture	ba115	4051470	0	49	12942	80	0	next
181	Response	1	4064411	12941	1
181A	Response	4	4075211	10799	1
183	Picture	gf113	4086763	0	85	17168	116	0	next
183	Response	1	4103930	17167	1
183A	Response	5	4113770	9839	2
185	Picture	dc014	4126151	0	189	9020	220	0	next
185	Response	2	4135171	9020	1
187	Picture	e005	4151965	0	44	8766	66	0	next
187	Response	2	4160730	8765	1
189	Picture	dc103	4178809	0	188	23002	219	0	next
189	Response	2	4201810	23001	2
191	Picture	a004	4219796	0	203	9175	227	0	next
191	Response	1	4228970	9174	1
191A	Response	6	4234570	5599	1
193	Picture	a012	4246584	0	74	16587	95	0	next
193	Response	2	4263170	16586	1
195	Picture	a014	4281693	0	116	9758	147	0	next
195	Response	2	4291450	9757	1
197	Picture	e007	4309735	0	75	9916	98	0	next
197	Response	1	4319650	9915	1
197A	Response	4	4336450	16799	1
199	Picture	ba111	4348743	0	61	11547	84	0	next
199	Response	2	4360289	11546	2
201	Picture	gf105	4377421	0	36	15070	66	0	next
201	Response	1	4392490	15069	1
201A	Response	6	4402770	10279	1
203	Picture	gf002	4416952	0	164	10579	188	0	next
203	Response	1	4427530	10578	1
203A	Response	5	4443930	16399	1
205	Picture	a105	4457086	0	191	25805	215	0	next
205	Response	2	4482889	25803	2
207	Picture	f113	4499512	0	87	8858	111	0	next
207	Response	1	4508369	8857	2
207A	Response	6	4525649	17279	2
209	Picture	gf004	4539571	0	189	12639	212	0	next
209	Response	1	4552209	12638	2
209A	Response	5	4565769	13559	1
213	Response	2	4720169	30843	1
215	Picture	c117	4730220	0	167	23710	198	0	next
215	Response	1	4753929	23709	1
215A	Response	3	4786089	32159	1
217	Picture	ba117	4800079	0	128	9210	159	0	next
217	Response	2	4809289	9210	1
219	Picture	gf006	4827491	0	48	12799	69	0	next
219	Response	2	4840289	12798	1
221	Picture	c018	4860259	0	102	14550	134	0	next
221	Response	1	4874808	14549	2
221A	Response	5	4881288	6479	2
223	Picture	e030	4893041	0	148	14608	179	0	next
223	Response	2	4907648	14607	2
225	Picture	ba006	4924984	0	38	10705	60	0	next
225	Response	1	4935688	10704	2
225A	Response	6	4946008	10319	2
227	Picture	c119	4961023	0	160	9666	185	0	next
227	Response	1	4970688	9665	2
227A	Response	5	4988448	17759	1
229	Picture	e047	5000102	0	71	13347	92	0	next
229	Response	2	5013448	13346	1
231	Picture	e056	5030588	0	74	10381	105	0	next
231	Response	2	5040968	10380	1
233	Picture	c107	5059282	0	46	17687	67	0	next
233	Response	1	5076968	17686	1
233A	Response	6	5085648	8679	1
235	Picture	dc010	5096731	0	90	15597	114	0	next
235	Response	1	5112327	15596	2
235A	Response	5	5124128	11800	1
237	Picture	e060	5135928	0	50	8801	71	0	next
237	Response	2	5144728	8800	1
239	Picture	e022	5162143	0	159	9065	191	0	next
239	Response	2	5171207	9064	2
241	Picture	a119	5189110	0	193	22378	215	0	next
241	Response	2	5211487	22377	1
243	Picture	e017	5231529	0	91	18160	121	0	next
243	Response	2	5249688	18159	1
245	Picture	e048	5268321	0	132	21590	133	0	next
245	Response	1	5289887	21566	2
245A	Response	5	5296687	6776	1
247	Picture	a008	5310871	0	73	16977	94	0	next
247	Response	2	5327847	16976	1
249	Picture	a010	5345767	0	165	12881	196	0	next
249	Response	2	5358647	12880	1
251	Picture	dc018	5377192	0	73	9816	96	0	next
251	Response	1	5387007	9815	1
251A	Response	4	5403047	16039	1
253	Picture	ba119	5414521	0	71	10847	92	0	next
253	Response	2	5425367	10846	1
255	Picture	gf109	5444159	0	82	20328	113	0	next
255	Response	1	5464486	20327	2
255A	Response	5	5473286	8799	2
257	Picture	gf018	5484837	0	63	7251	91	0	next
257	Response	2	5492087	7250	1
259	Picture	f016	5510300	0	106	10988	127	0	next
259	Response	2	5521287	10987	1
261	Picture	ba109	5539438	0	122	12490	153	0	next
261	Response	1	5551927	12489	1
261A	Response	6	5561567	9639	1
263	Picture	f006	5574119	0	100	43248	131	0	next
263	Response	1	5617366	43247	1
263A	Response	4	5632487	15120	1
265	Picture	f018	5644899	0	139	13668	170	0	next
265	Response	2	5658566	13667	2
267	Picture	ba010	5678369	0	171	9878	193	0	next
267	Response	2	5688246	9877	2
269	Picture	e027	5707831	0	34	9976	67	0	next
269	Response	2	5717806	9975	1
271	Picture	gf107	5734170	0	191	10237	213	0	next
271	Response	1	5744406	10236	1
271A	Response	6	5753806	9399	1
273	Picture	f109	5764870	0	150	14537	173	0	next
273	Response	1	5779406	14536	1
273A	Response	4	5791846	12439	1
275	Picture	f010	5803206	0	141	12801	162	0	next
275	Response	2	5816006	12800	1
277	Picture	gf010	5834916	0	85	16411	116	0	next
277	Response	1	5851326	16410	1
277A	Response	6	5877046	25719	1
279	Picture	e026	5889447	0	43	9479	76	0	next
279	Response	2	5898925	9478	2
281	Picture	c020	5917620	0	38	54546	60	0	next
281	Response	2	5972165	54545	2
283	Picture	dc020	5989355	0	114	11771	144	0	next
283	Response	2	6001125	11770	2
285	Picture	e019	6017230	0	76	9136	98	0	next
285	Response	2	6026365	9135	2
287	Picture	e050	6045875	0	81	8931	111	0	next
287	Response	2	6054805	8930	2
289	Picture	e054	6074269	0	192	15537	212	0	next
289	Response	2	6089805	15536	1
291	Picture	ba020	6107268	0	179	8698	211	0	next
291	Response	1	6115965	8697	2
291A	Response	4	6143045	27079	1
293	Picture	gf016	6155065	0	39	9261	71	0	next
293	Response	1	6164325	9260	1
293A	Response	5	6189125	24799	1
295	Picture	e028	6203326	0	100	17040	130	0	next
295	Response	2	6220365	17039	1
297	Picture	c006	6237938	0	156	17228	177	0	next
297	Response	1	6255165	17227	1
297A	Response	5	6266285	11119	1
299	Picture	dc109	6278397	0	189	8769	211	0	next
299	Response	1	6287165	8768	1
299A	Response	5	6294244	7078	2
301	Picture	e029	6307728	0	187	18158	208	0	next
301	Response	2	6325884	18156	2
303	Picture	e018	6342363	0	41	26842	72	0	next
303	Response	1	6369204	26841	2
303A	Response	3	6388724	19519	1
305	Picture	f008	6402076	0	145	19529	176	0	next
305	Response	1	6421604	19528	1
305A	Response	4	6427964	6359	1
307	Picture	a018	6441166	0	43	23360	74	0	next
307	Response	2	6464524	23358	1
309	Picture	e023	6484205	0	174	12000	195	0	next
309	Response	2	6496204	11999	1
311	Picture	e021	6512936	0	96	9389	126	0	next
311	Response	2	6522324	9388	1
313	Picture	a020	6541316	0	50	28049	72	0	next
313	Response	1	6569364	28048	1
313A	Response	5	6573604	4239	1
315	Picture	dc006	6586686	0	172	48039	194	0	next
315	Response	1	6634724	48038	1
315A	Response	4	6638563	3838	2
317	Picture	a117	6649888	0	126	15037	149	0	next
317	Response	2	6664924	15036	1
319	Picture	dc117	6684903	0	94	15741	124	0	next
319	Response	2	6700643	15740	1
321	Picture	dc008	6720025	0	141	10739	164	0	next
321	Response	1	6730763	10738	2
321A	Response	6	6745003	14239	2
323	Picture	f119	6758767	0	56	24317	78	0	next
323	Response	2	6783083	24316	2
325	Picture	e052	6801009	0	133	19676	155	0	next
325	Response	1	6820684	19675	1
325A	Response	4	6829563	8878	1
327	Picture	dc016	6840707	0	94	40897	117	0	next
327	Response	1	6881603	40896	1
327A	Response	3	6885562	3958	2
329	Picture	c010	6897696	0	94	7428	118	0	next
329	Response	2	6905123	7427	1
331	Picture	gf117	6922887	0	65	9957	87	0	next
331	Response	2	6932843	9956	1
333	Picture	ba018	6951087	0	192	9917	221	0	next
333	Response	2	6961003	9916	1
335	Picture	e024	6980024	0	90	16260	112	0	next
335	Response	2	6996283	16259	1
337	Picture	f117	7014404	0	35	31800	65	0	next
337	Response	2	7046203	31799	1
339	Picture	e057	7063289	0	141	15475	164	0	next
339	Response	2	7078763	15474	1
341	Picture	a109	7096994	0	89	16489	119	0	next
341	Response	2	7113482	16488	1
343	Picture	e025	7130485	0	99	12758	121	0	next
343	Response	2	7143242	12757	2
345	Picture	e016	7159316	0	87	10847	118	0	next
345	Response	2	7170162	10846	2
347	Picture	e058	7188867	0	36	15856	57	0	next
347	Response	2	7204722	15855	1
349	Picture	a107	7224633	0	88	32010	120	0	next
349	Response	1	7256641	32008	2
349A	Response	5	7262282	5639	1
351	Picture	f107	7274684	0	35	21519	65	0	next
351	Response	2	7296202	21518	1
353	Picture	a016	7315744	0	136	14339	159	0	next
353	Response	1	7330082	14338	1
353A	Response	5	7341561	11478	2
355	Picture	c016	7352618	0	87	9185	113	0	next
355	Response	2	7361802	9184	1
357	Picture	ba107	7381173	0	186	15550	215	0	next
357	Response	2	7396721	15548	2
359	Picture	dc107	7415489	0	38	21953	59	0	next
359	Response	2	7437441	21952	2
361	Picture	a006	7454633	0	44	35649	75	0	next
361	Response	2	7490281	35648	2
363	Picture	c109	7508708	0	134	26853	159	0	next
363	Response	2	7535561	26853	1
365	Picture	ba008	7553500	0	158	26662	188	0	next
365	Response	2	7580161	26661	1
367	Picture	gf020	7599206	0	118	9316	145	0	next
367	Response	1	7608521	9315	1
367A	Response	4	7624481	15959	1
369	Picture	e049	7636602	0	46	9519	68	0	next
369	Response	2	7646121	9519	1
371	Picture	e059	7662314	0	157	31927	189	0	next
371	Response	2	7694240	31926	2
373	Picture	f020	7714158	0	143	22684	167	0	next
373	Response	1	7736841	22683	1
373A	Response	5	7742840	5998	2
375	Picture	c008	7756803	0	157	9918	179	0	next
375	Response	2	7766720	9917	2
377	Picture	e053	7784541	0	71	21340	102	0	next
377	Response	2	7805881	21340	1
379	Picture	ba016	7823894	0	51	19907	73	0	next
379	Response	2	7843800	19906	2
381	Picture	e020	7860281	0	151	33680	181	0	next
381	Response	2	7893960	33679	2
383	Picture	e055	7912764	0	164	29477	185	0	next
383	Response	2	7942240	29476	2
385	Picture	e051	7961569	0	176	40912	207	0	next
385	Response	1	8002480	40911	1
385A	Response	4	8005639	3158	2
387	Picture	gf008	8017630	0	103	16571	136	0	next
387	Response	1	8034200	16570	1
387A	Response	4	8039119	4918	1
389	Picture	gf119	8053109	0	118	11092	148	0	next
389	Response	2	8064200	11091	1
391	Picture	e046	8080324	0	70	15357	91	0	next
391	Response	1	8095680	15356	1
391A	Response	5	8101720	6039	1
393	Picture	dc119	8114283	0	104	19558	126	0	next
393	Response	2	8133840	19557	1
