# Supplementary material for: Effects of two different emotion-inducing methods on the emotional memory of non-clinically depressed individuals
Source: PLoS One. 2021 May 28;16(5):e0249863. doi: 10.1371/journal.pone.0249863 (PMC8162709; doi:10.1371/journal.pone.0249863)
Supplement: S1 Data — (ZIP) [file pone.0249863.s001.zip › data/experiment1-depression/face5/b-study.log]

Scenario - For expli1
Logfile written - 2010-2-5 10:08:17

Trial	Event Type	Code	Time	TTime	Uncertainty	Duration	Uncertainty	ReqTime	ReqDur

1	Response	2	441872	441711	1
4	Picture	t003	472615	0	1	16160	2	0	16000
4	Response	1	484272	11657	1
5	Response	1	500111	11170	1
8	Picture	t002	522760	0	1	16159	2	0	16000
8	Response	2	538671	15911	1
9	Response	2	559470	20384	2
12	Picture	t005	583565	0	2	16160	3	0	16000
13	Response	1	606830	6939	1
16	Picture	t001	629545	0	1	16159	2	0	16000
17	Response	1	656109	10238	1
20	Picture	t004	680522	0	1	16159	2	0	16000
21	Response	2	703308	6460	1
24	Picture	t006	725335	0	1	16159	2	0	16000
25	Response	2	751468	9807	1
29	Response	2	842346	58204	2
31	Picture	a113	852778	0	1	16159	2	0	16000
32	Response	2	874506	5402	1
35	Picture	f113	899423	0	1	16160	2	0	16000
36	Response	1	922985	7236	1
39	Picture	a004	946735	0	1	16160	2	0	16000
40	Response	2	969224	6163	1
43	Picture	c115	992548	0	1	16159	2	0	16000
44	Response	1	1014984	6110	1
47	Picture	c101	1037861	0	1	16159	2	0	16000
48	Response	1	1059623	5436	1
51	Picture	f002	1084673	0	1	16160	2	0	16000
52	Response	2	1106663	5664	1
55	Picture	f004	1131152	0	1	16160	2	0	16000
56	Response	1	1152262	4784	1
59	Picture	c111	1177465	0	1	16159	2	0	16000
60	Response	2	1201541	7750	1
63	Picture	f115	1226276	0	1	16159	3	0	16000
64	Response	2	1247301	4699	1
67	Picture	c002	1269423	0	1	16160	2	0	16000
68	Response	2	1290980	5231	1
71	Picture	f105	1315569	0	1	16160	2	0	16000
72	Response	2	1343779	11884	1
75	Picture	a115	1366213	0	1	16159	3	0	16000
76	Response	1	1386978	4439	1
79	Picture	f014	1411193	0	1	16159	2	0	16000
80	Response	2	1438978	11459	1
83	Picture	c105	1462836	0	1	16160	2	0	16000
84	Response	1	1490337	11175	1
87	Picture	a103	1514979	0	1	16160	2	0	16000
88	Response	2	1536576	5271	1
91	Picture	c113	1559293	0	1	16159	2	0	16000
92	Response	1	1582176	6557	1
95	Picture	f101	1606105	0	1	16159	3	0	16000
96	Response	2	1627455	5024	1
99	Picture	a012	1650585	0	1	16159	2	0	16000
100	Response	2	1671454	4543	1
103	Picture	c103	1695898	0	1	16159	2	0	16000
104	Response	2	1721373	9149	2
107	Picture	f012	1745542	0	1	16160	2	0	16000
108	Response	1	1767133	5265	1
111	Picture	f103	1790855	0	1	16160	2	0	16000
112	Response	1	1815132	7951	2
115	Picture	a101	1838334	0	1	16159	2	0	16000
116	Response	2	1860251	5591	2
119	Picture	a002	1883314	0	1	16159	2	0	16000
120	Response	2	1906331	6691	1
123	Picture	a111	1931125	0	1	16160	2	0	16000
124	Response	2	1951290	3839	1
127	Picture	a105	1975772	0	1	16159	2	0	16000
128	Response	2	1996089	3991	2
131	Picture	c014	2021085	0	1	16159	2	0	16000
132	Response	2	2042649	5238	1
135	Picture	c004	2066898	0	1	16159	2	0	16000
136	Response	1	2086008	2784	1
139	Picture	c012	2107879	0	1	16159	3	0	16000
140	Response	2	2127128	2923	1
143	Picture	f111	2150860	0	1	16159	2	0	16000
144	Response	2	2170647	3461	1
147	Picture	a014	2192341	0	1	16159	3	0	16000
148	Response	1	2212406	3739	1
153	Response	2	2366164	18226	1
155	Picture	c010	2376591	0	1	16160	2	0	16000
156	Response	2	2396564	3647	1
159	Picture	c006	2419572	0	1	16159	3	0	16000
160	Response	1	2456083	20185	1
163	Picture	f109	2479378	0	2	16160	3	0	16000
164	Response	2	2502962	7258	1
167	Picture	a109	2528190	0	1	16159	2	0	16000
168	Response	2	2550001	5485	2
171	Picture	a119	2573836	0	1	16159	2	0	16000
172	Response	2	2599121	8959	1
175	Picture	f117	2621814	0	1	16160	2	0	16000
176	Response	2	2642160	4020	1
179	Picture	a006	2667627	0	1	16159	2	0	16000
180	Response	1	2689999	6046	2
183	Picture	a117	2715439	0	1	16159	2	0	16000
184	Response	1	2736399	4634	1
187	Picture	f020	2760918	0	1	16160	2	0	16000
188	Response	1	2780078	2834	1
191	Picture	c117	2804232	0	1	16160	2	0	16000
192	Response	1	2825358	4800	1
195	Picture	c119	2847546	0	1	16159	2	0	16000
196	Response	1	2866637	2765	1
199	Picture	f018	2889694	0	1	16159	2	0	16000
200	Response	2	2908716	2696	2
203	Picture	a018	2931841	0	1	16160	2	0	16000
204	Response	2	2950476	2309	1
207	Picture	f119	2975655	0	1	16159	2	0	16000
208	Response	2	2994955	2974	1
211	Picture	f008	3018136	0	1	16159	2	0	16000
212	Response	1	3037995	3533	1
215	Picture	f016	3061616	0	1	16160	2	0	16000
216	Response	1	3082954	5012	1
219	Picture	c109	3106263	0	1	16159	2	0	16000
220	Response	2	3124553	1964	1
223	Picture	a016	3148244	0	1	16159	2	0	16000
224	Response	2	3166633	2063	1
227	Picture	c008	3192224	0	1	16160	2	0	16000
228	Response	2	3210472	1922	1
231	Picture	f010	3233705	0	2	16160	3	0	16000
232	Response	1	3252871	2840	1
235	Picture	c107	3277852	0	1	16160	2	0	16000
236	Response	1	3297991	3813	1
239	Picture	a010	3320500	0	1	16159	2	0	16000
240	Response	1	3339910	3084	1
243	Picture	a008	3363314	0	1	16159	2	0	16000
244	Response	2	3384230	4590	1
247	Picture	c018	3409126	0	1	16160	2	0	16000
248	Response	2	3427909	2457	1
251	Picture	f006	3450108	0	1	16159	2	0	16000
252	Response	1	3468548	2114	1
255	Picture	f107	3491589	0	1	16160	2	0	16000
256	Response	1	3514307	6392	2
259	Picture	c016	3536902	0	1	16160	2	0	16000
260	Response	1	3556067	2839	1
263	Picture	a107	3578883	0	1	16160	2	0	16000
264	Response	2	3598466	3257	2
267	Picture	c010	3622197	0	1	16160	2	0	16000
268	Response	1	3648545	10022	2
271	Picture	a020	3672841	0	1	16159	2	0	16000
272	Response	2	3692385	3218	1
