# Supplementary material for: Effects of two different emotion-inducing methods on the emotional memory of non-clinically depressed individuals
Source: PLoS One. 2021 May 28;16(5):e0249863. doi: 10.1371/journal.pone.0249863 (PMC8162709; doi:10.1371/journal.pone.0249863)
Supplement: S1 Data — (ZIP) [file pone.0249863.s001.zip › data/experiment1-depression/face5/b-test.log]

Scenario - For expli1
Logfile written - 2010-2-5 10:25:32

Trial	Event Type	Code	Time	TTime	Uncertainty	Duration	Uncertainty	ReqTime	ReqDur

1	Response	2	459909	459747	1
4	Picture	t012	490607	0	2	26155	3	0	next
4	Response	1	516708	26101	1
4A	Response	3	558947	42185	1
6	Picture	t001	572071	0	1	30486	2	0	next
6	Response	1	602467	30396	1
6A	Response	6	620386	17829	1
8	Picture	t004	635709	0	1	13827	2	0	next
8	Response	1	649506	13797	1
8A	Response	6	684865	35329	1
10	Picture	t009	699513	0	2	21324	3	0	next
10	Response	2	720705	21192	1
12	Picture	t003	740495	0	1	10995	2	0	next
12	Response	1	751424	10929	1
12A	Response	4	773344	21854	1
14	Picture	t002	786807	0	2	45147	3	0	next
14	Response	1	831903	45096	1
14A	Response	6	841503	9549	1
16	Picture	t005	855443	0	1	16326	2	0	next
16	Response	1	871742	16299	2
16A	Response	6	913182	41413	1
18	Picture	t011	925578	0	1	15160	2	0	next
18	Response	1	940701	15123	2
18A	Response	5	958781	18043	2
20	Picture	t007	970392	0	1	12161	2	0	next
20	Response	1	982461	12069	1
20A	Response	3	991261	8708	1
22	Picture	t010	1006042	0	1	22157	2	0	next
22	Response	1	1028060	22018	1
22A	Response	4	1083420	55221	1
24	Picture	t006	1098501	0	1	32485	2	0	next
24	Response	2	1130939	32438	1
26	Picture	t008	1149811	0	1	12494	2	0	next
26	Response	1	1162138	12327	2
26A	Response	5	1177018	14713	1
29	Response	2	1221338	22216	1
31	Picture	e006	1231774	0	1	14827	2	0	next
31	Response	2	1246457	14683	1
33	Picture	c012	1265425	0	2	10995	4	0	next
33	Response	1	1276377	10952	1
33A	Response	6	1300696	24276	1
35	Picture	a115	1313404	0	1	16992	2	0	next
35	Response	1	1330296	16892	1
35A	Response	6	1352216	21820	1
37	Picture	ba111	1364714	0	1	29653	2	0	next
37	Response	2	1394295	29581	1
39	Picture	e041	1411360	0	1	10162	2	0	next
39	Response	2	1421494	10134	2
41	Picture	e013	1441846	0	1	13161	2	0	next
41	Response	1	1454934	13088	1
41A	Response	4	1488214	33207	1
43	Picture	ba002	1503152	0	1	12661	2	0	next
43	Response	2	1515733	12581	2
45	Picture	e032	1533971	0	1	11995	2	0	next
45	Response	2	1545813	11842	1
47	Picture	e037	1565124	0	1	15993	2	0	next
47	Response	1	1581012	15888	2
47A	Response	4	1590772	9655	1
49	Picture	f115	1604273	0	1	43814	2	0	next
49	Response	1	1648051	43778	2
49A	Response	6	1666931	18844	1
51	Picture	a014	1679239	0	1	13161	2	0	next
51	Response	1	1692371	13132	1
51A	Response	5	1704210	11810	1
53	Picture	e005	1717222	0	1	10995	2	0	next
53	Response	2	1728050	10828	1
55	Picture	a002	1746209	0	1	9662	2	0	next
55	Response	2	1755730	9521	1
57	Picture	dc004	1776029	0	1	11162	2	0	next
57	Response	2	1787089	11060	1
59	Picture	c004	1804350	0	1	13827	2	0	next
59	Response	2	1818129	13779	1
61	Picture	e045	1836835	0	1	11995	2	0	next
61	Response	2	1848689	11854	1
63	Picture	gf002	1866155	0	1	74300	2	0	next
63	Response	2	1940367	74212	1
65	Picture	e036	1959946	0	1	53976	2	0	next
65	Response	2	2013806	53860	1
67	Picture	c002	2032080	0	2	12328	3	0	next
67	Response	1	2044365	12285	2
67A	Response	5	2061325	16917	2
69	Picture	e001	2076227	0	1	12328	2	0	next
69	Response	2	2088525	12298	1
71	Picture	f105	2106047	0	1	10162	2	0	next
71	Response	2	2116045	9998	1
73	Picture	c103	2136367	0	1	10995	2	0	next
73	Response	1	2147244	10877	1
73A	Response	6	2157324	9962	1
75	Picture	e015	2169519	0	1	8995	3	0	next
75	Response	2	2178444	8925	1
77	Picture	dc002	2197839	0	1	7997	2	0	next
77	Response	2	2205803	7964	1
79	Picture	f103	2224994	0	1	8996	2	0	next
79	Response	2	2233963	8969	1
81	Picture	e012	2250815	0	1	7997	2	0	next
81	Response	2	2258763	7948	1
83	Picture	a113	2277637	0	1	12994	2	0	next
83	Response	2	2290602	12965	1
85	Picture	ba012	2308456	0	1	66803	2	0	next
85	Response	1	2375241	66785	1
85A	Response	6	2385801	10542	1
87	Picture	a004	2397749	0	1	15327	2	0	next
87	Response	2	2413000	15251	1
89	Picture	a111	2432900	0	1	19491	2	0	next
89	Response	1	2452360	19460	1
89A	Response	6	2462760	10369	1
91	Picture	e033	2475214	0	1	8496	2	0	next
91	Response	2	2483559	8345	1
93	Picture	gf105	2503868	0	1	6997	2	0	next
93	Response	2	2510759	6891	1
95	Picture	gf101	2531356	0	1	12494	2	0	next
95	Response	2	2543718	12362	1
97	Picture	gf103	2560676	0	1	8829	2	0	next
97	Response	2	2569478	8802	1
99	Picture	f101	2589829	0	1	32652	2	0	next
99	Response	2	2622437	32608	1
101	Picture	e002	2641306	0	1	17326	2	0	next
101	Response	2	2658597	17291	1
103	Picture	ba103	2676457	0	1	14160	2	0	next
103	Response	2	2690596	14139	1
105	Picture	dc014	2708443	0	1	10495	2	0	next
105	Response	1	2718916	10473	1
105A	Response	4	2730276	11338	1
107	Picture	gf014	2741761	0	1	23323	2	0	next
107	Response	1	2764995	23234	1
107A	Response	5	2777475	12391	1
109	Picture	e035	2789573	0	1	9829	2	0	next
109	Response	1	2799235	9662	1
109A	Response	3	2807394	7992	1
111	Picture	c105	2822724	0	2	7164	3	0	next
111	Response	2	2829794	7070	1
113	Picture	f014	2848380	0	1	50977	2	0	next
113	Response	2	2899233	50853	1
115	Picture	e008	2916016	0	1	12827	2	0	next
115	Response	2	2928673	12657	1
117	Picture	e038	2946835	0	1	10162	2	0	next
117	Response	2	2956832	9997	2
119	Picture	e011	2976822	0	1	29153	2	0	next
119	Response	2	3005952	29130	1
121	Picture	e043	3022968	0	1	9162	2	0	next
121	Response	2	3032031	9063	1
123	Picture	ba014	3048956	0	1	18325	2	0	next
123	Response	1	3067231	18275	1
123A	Response	6	3076191	8910	1
125	Picture	ba101	3087605	0	1	15327	2	0	next
125	Response	1	3102910	15305	1
125A	Response	6	3108030	5098	1
127	Picture	c111	3119757	0	2	19158	4	0	next
127	Response	2	3138750	18993	1
129	Picture	gf111	3158740	0	1	10329	2	0	next
129	Response	2	3168989	10249	2
131	Picture	f111	3187394	0	1	7996	2	0	next
131	Response	2	3195229	7835	1
133	Picture	e010	3214715	0	1	14826	2	0	next
133	Response	2	3229468	14753	1
135	Picture	dc113	3249366	0	1	82629	2	0	next
135	Response	2	3331867	82501	1
137	Picture	e044	3348988	0	1	16159	2	0	next
137	Response	2	3364986	15998	1
139	Picture	ba105	3382473	0	1	13160	2	0	next
139	Response	1	3395546	13073	1
139A	Response	6	3401146	5513	1
141	Picture	f012	3414791	0	1	11162	2	0	next
141	Response	2	3425786	10995	1
143	Picture	dc111	3445611	0	1	23822	2	0	next
143	Response	2	3469305	23694	1
145	Picture	f113	3488425	0	1	8496	2	0	next
145	Response	2	3496825	8400	1
147	Picture	ba004	3516745	0	2	15493	3	0	next
147	Response	2	3532184	15439	1
149	Picture	a101	3552563	0	1	10661	3	0	next
149	Response	2	3563063	10500	2
151	Picture	e034	3581550	0	1	16159	2	0	next
151	Response	2	3597623	16073	1
153	Picture	e009	3614368	0	1	11662	2	0	next
153	Response	2	3625943	11575	1
155	Picture	e039	3643522	0	1	13160	2	0	next
155	Response	2	3656502	12980	1
157	Picture	a103	3674341	0	1	43980	2	0	next
157	Response	1	3718261	43920	1
157A	Response	6	3730581	12260	1
159	Picture	f002	3744976	0	1	14160	2	0	next
159	Response	1	3759061	14085	1
159A	Response	6	3762260	3124	1
161	Picture	e042	3776628	0	1	106452	3	0	next
161	Response	2	3882899	106271	1
163	Picture	a105	3903071	0	2	11495	3	0	next
163	Response	2	3914418	11347	1
165	Picture	gf004	3932558	0	1	19158	2	0	next
165	Response	2	3951538	18980	1
167	Picture	dc101	3970874	0	1	14161	2	0	next
167	Response	2	3984978	14104	1
169	Picture	gf115	4004859	0	1	51810	2	0	next
169	Response	2	4056497	51638	1
171	Picture	e040	4075161	0	1	9995	2	0	next
171	Response	2	4085136	9975	1
173	Picture	gf113	4101815	0	1	10496	2	0	next
173	Response	2	4112176	10361	1
175	Picture	e014	4130302	0	2	23990	3	0	next
175	Response	2	4154255	23953	1
177	Picture	ba115	4172783	0	1	13161	2	0	next
177	Response	2	4185774	12991	2
179	Picture	e003	4205602	0	1	11162	2	0	next
179	Response	1	4216654	11052	1
179A	Response	6	4222574	5810	1
181	Picture	ba113	4235089	0	1	14993	2	0	next
181	Response	1	4249934	14845	1
181A	Response	5	4277773	27691	2
183	Picture	c014	4292896	0	1	10828	2	0	next
183	Response	1	4303693	10797	1
183A	Response	6	4316653	12929	1
185	Picture	e004	4330212	0	2	14994	3	0	next
185	Response	1	4345132	14920	1
185A	Response	4	4357932	12726	1
187	Picture	c113	4372027	0	1	11328	2	0	next
187	Response	2	4383212	11185	1
189	Picture	dc105	4402846	0	2	13661	3	0	next
189	Response	2	4416491	13645	1
191	Picture	e031	4436665	0	1	22323	2	0	next
191	Response	2	4458891	22226	1
193	Picture	dc103	4475980	0	1	16493	2	0	next
193	Response	1	4492330	16350	1
193A	Response	6	4498890	6417	1
195	Picture	c101	4512464	0	1	17492	2	0	next
195	Response	1	4529930	17466	1
195A	Response	4	4545449	15493	1
197	Picture	a012	4558443	0	1	28654	2	0	next
197	Response	1	4587049	28606	1
197A	Response	5	4603369	16272	1
199	Picture	dc012	4616750	0	1	11328	2	0	next
199	Response	2	4628008	11258	1
201	Picture	dc115	4647903	0	1	13327	2	0	next
201	Response	1	4661128	13225	1
201A	Response	6	4680007	18777	1
203	Picture	f004	4693382	0	1	10329	2	0	next
203	Response	2	4703687	10305	1
205	Picture	c115	4721703	0	1	13161	2	0	next
205	Response	1	4734726	13023	2
205A	Response	6	4742726	7862	2
207	Picture	e007	4757520	0	1	21657	2	0	next
207	Response	1	4779046	21526	1
207A	Response	6	4783846	4669	1
209	Picture	gf012	4799001	0	2	10662	3	0	next
209	Response	2	4809605	10604	2
213	Response	2	4975203	37098	1
215	Picture	ba020	4985584	0	1	12161	2	0	next
215	Response	2	4997603	12019	1
217	Picture	a119	5018069	0	2	14161	3	0	next
217	Response	2	5032162	14093	1
219	Picture	c109	5051554	0	1	10829	2	0	next
219	Response	1	5062242	10688	1
219A	Response	4	5073442	11059	1
221	Picture	gf006	5088371	0	1	15160	2	0	next
221	Response	1	5103361	14990	1
221A	Response	6	5110081	6550	1
223	Picture	c117	5123189	0	1	12161	2	0	next
223	Response	2	5135201	12012	1
225	Picture	c107	5152675	0	2	7664	3	0	next
225	Response	2	5160320	7645	1
227	Picture	f107	5180163	0	1	10495	2	0	next
227	Response	2	5190560	10397	1
229	Picture	c010	5210483	0	1	11661	2	0	next
229	Response	2	5222080	11597	1
231	Picture	ba018	5240303	0	1	25155	2	0	next
231	Response	2	5265439	25136	1
233	Picture	c006	5284449	0	2	11828	3	0	next
233	Response	2	5296159	11710	1
235	Picture	gf117	5315102	0	1	8663	2	0	next
235	Response	1	5323678	8576	1
235A	Response	3	5334558	10793	1
237	Picture	ba010	5348920	0	2	12995	3	0	next
237	Response	2	5361758	12838	1
239	Picture	a117	5379740	0	1	12494	2	0	next
239	Response	1	5392157	12417	1
239A	Response	6	5397437	5203	1
241	Picture	a008	5411059	0	1	24489	2	0	next
241	Response	1	5435517	24458	1
241A	Response	6	5440316	4768	1
243	Picture	f109	5454706	0	1	12994	2	0	next
243	Response	2	5467676	12970	1
245	Picture	ba016	5484859	0	1	8830	2	0	next
245	Response	2	5493596	8737	1
247	Picture	e052	5512180	0	1	14327	2	0	next
247	Response	1	5526395	14215	1
247A	Response	4	5538875	12368	1
249	Picture	e026	5553662	0	1	9495	2	0	next
249	Response	2	5563034	9372	2
251	Picture	f117	5582315	0	1	23823	2	0	next
251	Response	1	5606074	23759	1
251A	Response	6	5612154	6016	1
253	Picture	dc117	5626962	0	1	10828	2	0	next
253	Response	2	5637754	10792	1
255	Picture	gf016	5655282	0	2	9663	3	0	next
255	Response	2	5664793	9511	1
257	Picture	e022	5682437	0	1	6830	2	0	next
257	Response	2	5689113	6676	1
259	Picture	dc010	5708092	0	1	16159	2	0	next
259	Response	2	5724152	16060	1
261	Picture	c020	5742576	0	2	10496	3	0	next
261	Response	2	5752952	10376	1
263	Picture	e028	5771064	0	1	10495	2	0	next
263	Response	2	5781431	10367	1
265	Picture	gf020	5801550	0	1	21823	2	0	next
265	Response	1	5823191	21641	1
265A	Response	5	5837591	14218	1
267	Picture	dc107	5852027	0	1	17825	3	0	next
267	Response	2	5869750	17723	1
269	Picture	c008	5889843	0	2	14661	3	0	next
269	Response	2	5904470	14627	1
271	Picture	e017	5924494	0	2	11662	3	0	next
271	Response	2	5935989	11495	1
273	Picture	gf109	5954148	0	1	10329	2	0	next
273	Response	2	5964309	10161	1
275	Picture	a020	5981302	0	1	12661	2	0	next
275	Response	1	5993908	12606	1
275A	Response	5	6007668	13705	1
277	Picture	dc006	6019285	0	1	7497	2	0	next
277	Response	2	6026708	7423	1
279	Picture	e049	6047273	0	1	12327	2	0	next
279	Response	2	6059508	12235	1
281	Picture	e030	6079924	0	2	9829	3	0	next
281	Response	2	6089587	9663	1
283	Picture	dc020	6108745	0	1	15326	2	0	next
283	Response	1	6123987	15242	1
283A	Response	4	6143186	19115	1
285	Picture	e029	6157390	0	1	8996	2	0	next
285	Response	2	6166226	8836	1
287	Picture	e018	6186543	0	1	8829	3	0	next
287	Response	2	6195345	8802	1
289	Picture	ba008	6213031	0	1	6830	3	0	next
289	Response	2	6219825	6794	1
291	Picture	dc008	6238020	0	1	21657	2	0	next
291	Response	2	6259505	21485	1
293	Picture	a109	6278169	0	1	12327	2	0	next
293	Response	2	6290384	12215	1
295	Picture	e059	6307822	0	1	9329	2	0	next
295	Response	1	6317104	9282	1
295A	Response	3	6336463	19312	1
297	Picture	f016	6349970	0	1	8163	2	0	next
297	Response	2	6358063	8093	1
299	Picture	e027	6377291	0	1	10828	2	0	next
299	Response	2	6387983	10692	1
301	Picture	e048	6405445	0	1	11161	2	0	next
301	Response	2	6416462	11017	1
303	Picture	a107	6436097	0	2	10829	3	0	next
303	Response	1	6446862	10765	1
303A	Response	4	6462542	15616	1
305	Picture	dc109	6477579	0	1	8996	2	0	next
305	Response	2	6486541	8962	1
307	Picture	a010	6504067	0	1	10162	2	0	next
307	Response	1	6514061	9994	1
307A	Response	6	6521901	7672	1
309	Picture	e016	6535553	0	1	7829	3	0	next
309	Response	2	6543340	7787	1
311	Picture	e023	6562707	0	1	7663	2	0	next
311	Response	2	6570220	7513	1
313	Picture	a016	6587196	0	1	10162	2	0	next
313	Response	2	6597260	10064	1
315	Picture	dc016	6616016	0	2	11329	3	0	next
315	Response	1	6627179	11163	1
315A	Response	6	6634699	7354	1
317	Picture	gf107	6647002	0	2	9496	3	0	next
317	Response	2	6656459	9457	1
319	Picture	ba109	6673657	0	1	8829	3	0	next
319	Response	2	6682378	8721	2
321	Picture	e058	6701145	0	1	13827	2	0	next
321	Response	1	6714858	13713	1
321A	Response	6	6724778	9806	1
323	Picture	e021	6736962	0	1	10162	2	0	next
323	Response	2	6747018	10056	1
325	Picture	gf010	6765282	0	2	11995	3	0	next
325	Response	2	6777097	11815	1
327	Picture	f018	6794603	0	1	8496	2	0	next
327	Response	2	6803016	8413	2
329	Picture	a018	6823256	0	2	8330	3	0	next
329	Response	1	6831496	8240	1
329A	Response	6	6837256	5670	1
331	Picture	e019	6849411	0	1	9663	2	0	next
331	Response	2	6859016	9605	1
333	Picture	e047	6877065	0	2	15160	3	0	next
333	Response	1	6892135	15070	2
333A	Response	6	6896455	4230	1
335	Picture	c119	6908551	0	1	15826	3	0	next
335	Response	1	6924295	15744	1
335A	Response	6	6932135	7758	1
337	Picture	gf018	6945035	0	1	8329	2	0	next
337	Response	2	6953255	8220	1
339	Picture	dc018	6971023	0	1	8663	2	0	next
339	Response	2	6979654	8631	1
341	Picture	e055	6999177	0	1	9496	2	0	next
341	Response	1	7008614	9437	1
341A	Response	5	7021574	12901	1
343	Picture	e050	7033995	0	1	8829	2	0	next
343	Response	2	7042693	8698	1
345	Picture	e057	7062982	0	1	8496	2	0	next
345	Response	1	7071333	8351	1
345A	Response	3	7081893	10415	1
347	Picture	f008	7094301	0	1	13327	2	0	next
347	Response	1	7107492	13191	1
347A	Response	6	7125412	17784	1
349	Picture	e025	7137448	0	1	8496	2	0	next
349	Response	2	7145892	8444	1
351	Picture	ba006	7163270	0	1	9496	2	0	next
351	Response	2	7172611	9341	1
353	Picture	e046	7191424	0	1	8329	3	0	next
353	Response	2	7199651	8227	1
355	Picture	e020	7220078	0	1	6330	2	0	next
355	Response	2	7226371	6293	1
357	Picture	f020	7246732	0	1	5998	2	0	next
357	Response	2	7252610	5878	1
359	Picture	ba107	7271221	0	1	8996	2	0	next
359	Response	2	7280130	8909	1
361	Picture	ba119	7299375	0	1	12161	3	0	next
361	Response	2	7311489	12114	1
363	Picture	c016	7329862	0	1	6830	2	0	next
363	Response	2	7336609	6747	1
365	Picture	gf119	7355517	0	1	29320	2	0	next
365	Response	2	7384768	29251	1
367	Picture	f010	7401996	0	1	29820	2	0	next
367	Response	2	7431648	29652	1
369	Picture	e053	7448975	0	1	29819	3	0	next
369	Response	2	7478687	29712	1
371	Picture	f006	7499285	0	1	21491	2	0	next
371	Response	1	7520606	21321	1
371A	Response	6	7529566	8790	1
373	Picture	gf008	7543432	0	1	11162	2	0	next
373	Response	1	7554526	11094	1
373A	Response	6	7565886	11292	1
375	Picture	dc119	7577750	0	1	9162	2	0	next
375	Response	2	7586845	9095	2
377	Picture	ba117	7604904	0	1	10162	2	0	next
377	Response	2	7615005	10101	1
379	Picture	f119	7633558	0	1	8330	2	0	next
379	Response	2	7641724	8166	2
381	Picture	a006	7659380	0	1	10328	3	0	next
381	Response	2	7669564	10184	1
383	Picture	c018	7688700	0	1	13161	2	0	next
383	Response	2	7701724	13024	1
385	Picture	e060	7721352	0	1	39815	2	0	next
385	Response	2	7761083	39731	1
387	Picture	e051	7777826	0	2	21991	3	0	next
387	Response	2	7799642	21816	1
389	Picture	e024	7818142	0	1	13494	2	0	next
389	Response	2	7831482	13340	1
391	Picture	e056	7850794	0	1	11661	2	0	next
391	Response	2	7862361	11567	1
393	Picture	e054	7880447	0	1	15493	2	0	next
393	Response	2	7895801	15354	1
