# Supplementary material for: Effects of two different emotion-inducing methods on the emotional memory of non-clinically depressed individuals
Source: PLoS One. 2021 May 28;16(5):e0249863. doi: 10.1371/journal.pone.0249863 (PMC8162709; doi:10.1371/journal.pone.0249863)
Supplement: S1 Data — (ZIP) [file pone.0249863.s001.zip › data/experiment1-depression/face57/b-study.log]

Scenario - For expli1
Logfile written - 2019/3/13 15:42:01

Trial	Event Type	Code	Time	TTime	Uncertainty	Duration	Uncertainty	ReqTime	ReqDur

1	Response	2	788657	788657	2
4	Picture	t003	818713	0	118	16000	145	0	16000
5	Response	1	853537	18798	2
8	Picture	t002	876979	0	184	16000	204	0	16000
9	Response	1	916577	23578	1
12	Picture	t006	939132	0	178	16000	210	0	16000
13	Response	2	959057	3894	1
16	Picture	t004	980488	0	154	16000	175	0	16000
17	Response	1	1000057	3548	1
20	Picture	t001	1024550	0	74	16000	105	0	16000
21	Response	1	1041377	796	2
24	Picture	t005	1064428	0	198	16000	218	0	16000
25	Response	2	1094617	14169	1
29	Response	2	1245017	116476	1
31	Picture	c101	1255071	0	183	16000	205	0	16000
32	Response	1	1282497	11404	1
35	Picture	c014	1304589	0	149	16000	180	0	16000
36	Response	2	1322737	2118	1
39	Picture	a105	1347680	0	57	16000	79	0	16000
40	Response	1	1374537	10835	1
43	Picture	a103	1399493	0	60	16000	91	0	16000
44	Response	2	1426497	10973	1
47	Picture	a101	1449491	0	58	16000	79	0	16000
48	Response	2	1478697	13185	1
51	Picture	c105	1501381	0	152	16000	183	0	16000
52	Response	1	1527257	9845	1
55	Picture	c115	1550435	0	97	16000	118	0	16000
56	Response	2	1586497	20041	1
59	Picture	c113	1608601	0	74	16000	106	0	16000
60	Response	1	1634737	10105	1
63	Picture	f002	1658742	0	109	16000	130	0	16000
64	Response	2	1684656	9893	2
67	Picture	f105	1708769	0	54	16000	85	0	16000
68	Response	2	1737777	12977	1
71	Picture	f103	1762689	0	134	16000	155	0	16000
72	Response	2	1788697	9988	1
75	Picture	f004	1811115	0	186	16000	218	0	16000
76	Response	1	1831217	4070	1
79	Picture	a004	1855030	0	106	16000	127	0	16000
80	Response	1	1872217	1167	1
83	Picture	c004	1895350	0	104	16000	139	0	16000
84	Response	1	1918057	6673	1
87	Picture	f014	1940069	0	49	16000	72	0	16000
88	Response	2	1965897	9806	1
91	Picture	a012	1988510	0	91	16000	123	0	16000
92	Response	1	2011737	7195	1
95	Picture	f111	2033889	0	46	16000	67	0	16000
96	Response	2	2058017	8108	1
99	Picture	f101	2079990	0	96	16000	127	0	16000
100	Response	2	2110457	14436	1
103	Picture	f115	2133557	0	196	16000	217	0	16000
104	Response	1	2150897	1320	1
107	Picture	a113	2175161	0	73	16000	105	0	16000
107	Response	2	2189576	14415	2
108	Response	2	2207457	16265	1
111	Picture	a115	2231059	0	171	16000	192	0	16000
112	Response	1	2257696	10617	2
115	Picture	a002	2278891	0	155	16000	187	0	16000
116	Response	1	2304096	9174	1
119	Picture	c111	2326949	0	96	16000	117	0	16000
120	Response	2	2350416	7447	2
123	Picture	c012	2375280	0	81	16000	113	0	16000
124	Response	1	2398016	6704	2
127	Picture	c103	2420669	0	190	16000	211	0	16000
128	Response	2	2444896	8206	2
131	Picture	f012	2466893	0	117	16000	148	0	16000
132	Response	1	2489256	6332	2
135	Picture	c002	2514268	0	73	16000	94	0	16000
136	Response	1	2538056	7768	1
139	Picture	a111	2560030	0	127	16000	159	0	16000
140	Response	2	2588656	12595	2
143	Picture	f113	2611417	0	70	16000	90	0	16000
144	Response	1	2642256	14819	2
147	Picture	a014	2663340	0	128	16000	160	0	16000
148	Response	2	2685816	6445	2
153	Response	2	2858016	39764	1
155	Picture	c010	2868052	0	43	16000	74	0	16000
156	Response	1	2891216	7133	1
159	Picture	a008	2914518	0	81	16000	102	0	16000
160	Response	1	2938576	8038	2
163	Picture	c016	2961809	0	101	16000	133	0	16000
164	Response	2	2984456	6616	1
167	Picture	a010	3005877	0	201	16000	222	0	16000
168	Response	2	3034376	12479	2
171	Picture	a016	3058490	0	68	16035	69	0	16000
172	Response	1	3078136	3609	1
175	Picture	c008	3103037	0	191	16000	211	0	16000
176	Response	1	3124496	5439	2
179	Picture	f109	3149090	0	116	16000	148	0	16000
180	Response	2	3182176	17055	2
183	Picture	a119	3204370	0	171	16000	192	0	16000
183	Response	1	3218976	14606	1
184	Response	1	3228456	8065	1
187	Picture	f010	3249961	0	58	16000	90	0	16000
188	Response	2	3287296	21304	1
191	Picture	a117	3310597	0	88	16000	110	0	16000
192	Response	1	3336015	9397	2
195	Picture	c119	3357660	0	172	16000	204	0	16000
196	Response	1	3382256	8565	1
199	Picture	f016	3403307	0	192	16000	213	0	16000
200	Response	1	3422896	3569	1
203	Picture	f010	3447021	0	127	16000	158	0	16000
204	Response	1	3470216	7164	1
207	Picture	f119	3492559	0	96	16000	116	0	16000
207	Response	2	3507856	15297	1
208	Response	2	3518456	9877	1
211	Picture	f006	3540840	0	125	16000	156	0	16000
212	Response	1	3567536	10666	1
215	Picture	a109	3591068	0	59	16000	80	0	16000
215	Response	2	3605976	14908	1
216	Response	2	3616176	9088	1
219	Picture	a020	3640680	0	99	16000	131	0	16000
220	Response	1	3668296	11585	1
223	Picture	f117	3691198	0	80	16000	101	0	16000
224	Response	1	3719136	11918	1
227	Picture	a006	3742739	0	184	16000	216	0	16000
227	Response	1	3754976	12237	1
228	Response	1	3764496	5726	1
231	Picture	c109	3789047	0	46	16000	66	0	16000
232	Response	2	3828656	23589	1
235	Picture	c018	3852700	0	39	16000	70	0	16000
236	Response	1	3875936	7205	1
239	Picture	c010	3899421	0	149	16000	170	0	16000
240	Response	2	3923016	7575	1
243	Picture	f107	3945050	0	167	16000	199	0	16000
244	Response	1	3969496	8414	1
247	Picture	c117	3993228	0	155	16000	176	0	16000
248	Response	1	4017256	8008	1
251	Picture	c107	4040268	0	97	16000	130	0	16000
252	Response	2	4057296	995	1
255	Picture	f018	4081144	0	54	16000	75	0	16000
256	Response	1	4105855	8690	2
259	Picture	c006	4129183	0	170	16000	201	0	16000
260	Response	1	4165295	20081	2
263	Picture	a107	4189847	0	166	16000	186	0	16000
264	Response	2	4207215	1349	2
267	Picture	f008	4229658	0	168	16000	199	0	16000
268	Response	1	4245976	287	1
271	Picture	a018	4267750	0	80	16000	101	0	16000
272	Response	2	4297495	13724	2
