# Supplementary material for: Effects of two different emotion-inducing methods on the emotional memory of non-clinically depressed individuals
Source: PLoS One. 2021 May 28;16(5):e0249863. doi: 10.1371/journal.pone.0249863 (PMC8162709; doi:10.1371/journal.pone.0249863)
Supplement: S1 Data — (ZIP) [file pone.0249863.s001.zip › data/experiment1-depression/face57/b-test.log]

Scenario - For expli1
Logfile written - 2019/3/13 15:56:45

Trial	Event Type	Code	Time	TTime	Uncertainty	Duration	Uncertainty	ReqTime	ReqDur

1	Response	2	372986	372986	1
4	Picture	t011	403052	0	37	34735	70	0	next
4	Response	2	437786	34734	1
6	Picture	t012	456310	0	106	62317	128	0	next
6	Response	2	518625	62315	2
8	Picture	t004	537073	0	151	17480	185	0	next
8	Response	2	554545	17472	9
10	Picture	t006	573446	0	115	32500	138	0	next
10	Response	2	605945	32499	2
12	Picture	t007	623581	0	126	11526	159	0	next
12	Response	1	635105	11524	2
12A	Response	2	973706	338599	1
14	Picture	t002	986249	0	50	37537	83	0	next
14	Response	1	1023785	37536	2
14A	Response	3	1086385	62599	2
16	Picture	t008	1101272	0	172	25914	199	0	next
16	Response	2	1127185	25913	2
18	Picture	t009	1145748	0	190	23598	214	0	next
18	Response	1	1169345	23597	2
18A	Response	6	1186105	16759	1
20	Picture	t010	1199247	0	181	33219	204	0	next
20	Response	2	1232465	33218	1
22	Picture	t001	1252192	0	56	94194	90	0	next
22	Response	1	1346385	94193	2
22A	Response	6	1363345	16959	1
24	Picture	t005	1376349	0	41	18197	75	0	next
24	Response	2	1394545	18196	1
26	Picture	t003	1414520	0	41	13906	67	0	next
26	Response	1	1428425	13905	1
26A	Response	4	1447625	19199	1
29	Response	2	1500545	31657	2
31	Picture	dc113	1510578	0	118	23448	153	0	next
31	Response	1	1534025	23447	1
31A	Response	4	1550705	16679	1
33	Picture	f014	1562558	0	128	12263	129	0	next
33	Response	2	1574785	12227	1
35	Picture	ba113	1591233	0	123	21513	146	0	next
35	Response	2	1612745	21512	1
37	Picture	a004	1628900	0	109	21326	143	0	next
37	Response	1	1650225	21325	1
37A	Response	4	1665665	15439	1
39	Picture	c115	1679769	0	63	61497	106	0	next
39	Response	2	1741264	61495	2
41	Picture	e033	1757609	0	52	34457	74	0	next
41	Response	2	1792065	34456	1
43	Picture	e006	1811791	0	179	39115	211	0	next
43	Response	2	1850905	39114	1
45	Picture	e003	1868431	0	40	16675	62	0	next
45	Response	2	1885105	16674	1
47	Picture	e007	1903168	0	121	10738	155	0	next
47	Response	1	1913905	10737	1
47A	Response	3	1925705	11799	1
49	Picture	gf111	1936778	0	170	66529	202	0	next
49	Response	2	2003305	66527	2
51	Picture	e043	2020578	0	196	18768	218	0	next
51	Response	1	2039345	18767	1
51A	Response	4	2054905	15559	1
52	Response	4	2056985	2079	1
53	Picture	dc105	2068667	0	96	16279	119	0	next
53	Response	1	2084945	16278	1
53A	Response	4	2096545	11599	1
55	Picture	ba101	2109807	0	118	25699	140	0	next
55	Response	2	2135505	25698	1
57	Picture	c012	2153839	0	67	14226	101	0	next
57	Response	2	2168064	14225	2
59	Picture	gf002	2185816	0	90	85410	112	0	next
59	Response	2	2271225	85409	1
61	Picture	ba111	2290049	0	160	35937	185	0	next
61	Response	1	2325985	35936	1
61A	Response	4	2340385	14399	1
63	Picture	f115	2351543	0	155	21562	183	0	next
63	Response	1	2373105	21562	1
63A	Response	3	2390905	17800	1
65	Picture	e037	2402512	0	175	16474	205	0	next
65	Response	2	2418985	16473	1
67	Picture	ba012	2438048	0	141	31698	164	0	next
67	Response	2	2469745	31697	1
69	Picture	ba002	2488029	0	144	57837	177	0	next
69	Response	1	2545865	57836	1
69A	Response	5	2562345	16479	1
71	Picture	gf101	2574088	0	67	25538	101	0	next
71	Response	2	2599625	25537	1
73	Picture	a115	2618908	0	82	11837	105	0	next
73	Response	2	2630745	11837	1
75	Picture	dc111	2649574	0	67	28652	99	0	next
75	Response	1	2678224	28650	2
75A	Response	5	2700344	22118	2
77	Picture	c111	2713438	0	192	9667	226	0	next
77	Response	2	2723104	9666	2
79	Picture	dc012	2740957	0	178	10428	201	0	next
79	Response	2	2751384	10427	2
81	Picture	e035	2770920	0	37	15825	71	0	next
81	Response	2	2786744	15824	2
83	Picture	e045	2802787	0	164	16919	186	0	next
83	Response	2	2819705	16918	1
85	Picture	a103	2837569	0	39	14856	73	0	next
85	Response	2	2852424	14855	2
87	Picture	e044	2870147	0	128	20358	150	0	next
87	Response	2	2890504	20357	2
89	Picture	e038	2907239	0	185	17106	219	0	next
89	Response	2	2924344	17105	2
91	Picture	ba014	2944199	0	58	16546	80	0	next
91	Response	2	2960744	16545	2
93	Picture	e005	2979100	0	142	13525	177	0	next
93	Response	2	2992624	13524	2
95	Picture	c004	3009821	0	93	21084	116	0	next
95	Response	2	3030904	21083	2
97	Picture	e011	3050867	0	35	14118	68	0	next
97	Response	2	3064984	14117	1
99	Picture	f103	3081828	0	71	22437	94	0	next
99	Response	2	3104264	22436	2
101	Picture	e040	3122699	0	183	10606	217	0	next
101	Response	2	3133304	10605	2
103	Picture	e041	3153037	0	180	10148	203	0	next
103	Response	2	3163184	10147	2
105	Picture	f105	3181378	0	157	12407	190	0	next
105	Response	2	3193784	12406	2
107	Picture	f101	3213148	0	56	8637	80	0	next
107	Response	2	3221784	8636	1
109	Picture	e010	3239419	0	106	10566	139	0	next
109	Response	2	3249984	10565	1
111	Picture	dc002	3267587	0	106	45278	128	0	next
111	Response	2	3312864	45277	1
113	Picture	c101	3329743	0	95	15562	129	0	next
113	Response	2	3345304	15561	2
115	Picture	e013	3365197	0	147	10588	170	0	next
115	Response	2	3375784	10587	1
117	Picture	gf014	3394969	0	36	10416	71	0	next
117	Response	2	3405384	10415	1
119	Picture	gf113	3421587	0	79	88238	102	0	next
119	Response	2	3509824	88237	1
121	Picture	ba115	3529809	0	159	25136	193	0	next
121	Response	1	3554944	25135	1
121A	Response	4	3567824	12879	1
123	Picture	a002	3581207	0	84	20298	118	0	next
123	Response	2	3601504	20297	1
125	Picture	gf004	3617888	0	70	9577	93	0	next
125	Response	2	3627464	9576	1
127	Picture	f113	3644870	0	73	10635	106	0	next
127	Response	2	3655504	10634	1
129	Picture	a014	3671587	0	195	9038	217	0	next
129	Response	2	3680624	9037	1
131	Picture	c113	3698749	0	184	11236	217	0	next
131	Response	2	3709984	11235	1
133	Picture	gf115	3727717	0	53	12628	76	0	next
133	Response	2	3740344	12627	1
135	Picture	c105	3759678	0	76	16107	109	0	next
135	Response	2	3775784	16106	1
137	Picture	dc101	3795057	0	200	16648	222	0	next
137	Response	2	3811704	16647	1
139	Picture	a101	3829179	0	64	9646	98	0	next
139	Response	2	3838824	9645	1
141	Picture	gf012	3855111	0	132	12194	154	0	next
141	Response	2	3867304	12193	1
143	Picture	e004	3883510	0	52	17635	85	0	next
143	Response	2	3901144	17634	1
145	Picture	a012	3917458	0	107	25927	129	0	next
145	Response	2	3943384	25926	1
147	Picture	e015	3962249	0	132	13216	165	0	next
147	Response	2	3975464	13215	1
149	Picture	c103	3993526	0	192	43899	214	0	next
149	Response	2	4037424	43898	1
151	Picture	e012	4053859	0	171	29686	205	0	next
151	Response	2	4083544	29685	1
153	Picture	e032	4102607	0	92	14818	114	0	next
153	Response	2	4117424	14817	1
155	Picture	gf105	4137198	0	151	16427	185	0	next
155	Response	2	4153624	16426	1
157	Picture	e034	4170198	0	151	27507	173	0	next
157	Response	2	4197704	27506	1
159	Picture	f004	4216928	0	72	29375	94	0	next
159	Response	2	4246303	29375	1
161	Picture	a113	4264228	0	94	13837	116	0	next
161	Response	2	4278064	13836	1
163	Picture	ba004	4297124	0	190	19940	218	0	next
163	Response	1	4317064	19940	1
163A	Response	3	4327064	10000	1
165	Picture	ba103	4338511	0	130	18314	158	0	next
165	Response	2	4356824	18313	1
167	Picture	e014	4372946	0	194	15078	217	0	next
167	Response	2	4388024	15078	1
169	Picture	dc014	4406993	0	136	17991	171	0	next
169	Response	1	4424983	17990	2
169A	Response	3	4437544	12560	1
171	Picture	dc103	4449808	0	147	10416	183	0	next
171	Response	2	4460224	10416	1
173	Picture	gf103	4478186	0	104	20478	127	0	next
173	Response	2	4498663	20477	2
175	Picture	e039	4515609	0	163	60056	196	0	next
175	Response	2	4575664	60055	1
177	Picture	f002	4595347	0	92	32957	115	0	next
177	Response	2	4628304	32957	1
179	Picture	e002	4645898	0	182	17166	216	0	next
179	Response	2	4663063	17165	2
181	Picture	ba105	4682545	0	204	12039	229	0	next
181	Response	2	4694583	12038	2
183	Picture	f012	4712729	0	171	13455	206	0	next
183	Response	2	4726183	13454	2
185	Picture	e042	4745346	0	59	9958	82	0	next
185	Response	2	4755303	9957	2
187	Picture	a105	4772469	0	86	8235	120	0	next
187	Response	2	4780703	8234	2
189	Picture	e008	4797516	0	47	28628	71	0	next
189	Response	2	4826144	28628	1
191	Picture	c002	4846148	0	59	14396	93	0	next
191	Response	2	4860543	14395	2
193	Picture	f111	4880339	0	42	16965	66	0	next
193	Response	2	4897304	16965	1
195	Picture	e001	4916309	0	53	12635	88	0	next
195	Response	2	4928943	12634	2
197	Picture	e031	4946346	0	184	12198	207	0	next
197	Response	2	4958543	12197	2
199	Picture	dc004	4975917	0	101	13027	136	0	next
199	Response	2	4988943	13026	2
201	Picture	e009	5005018	0	166	13006	188	0	next
201	Response	2	5018023	13005	1
203	Picture	c014	5037888	0	115	9496	148	0	next
203	Response	2	5047383	9495	2
205	Picture	dc115	5066616	0	58	11768	80	0	next
205	Response	2	5078383	11767	2
207	Picture	a111	5096241	0	86	13583	121	0	next
207	Response	2	5109823	13582	1
209	Picture	e036	5129466	0	194	14559	216	0	next
209	Response	2	5144023	14557	2
213	Response	2	5315383	43720	1
215	Picture	gf010	5325440	0	183	19184	204	0	next
215	Response	2	5344623	19183	1
217	Picture	e053	5364128	0	146	11936	179	0	next
217	Response	2	5376063	11935	1
219	Picture	e025	5392984	0	128	24080	154	0	next
219	Response	2	5417063	24079	1
221	Picture	e047	5433429	0	163	20115	196	0	next
221	Response	2	5453543	20114	1
223	Picture	e055	5470846	0	84	23059	105	0	next
223	Response	1	5493903	23057	1
223A	Response	4	5513663	19758	1
225	Picture	gf016	5525565	0	186	16539	208	0	next
225	Response	2	5542103	16538	1
227	Picture	e059	5560961	0	105	7063	138	0	next
227	Response	2	5568023	7062	1
229	Picture	dc119	5586835	0	74	14509	95	0	next
229	Response	2	5601343	14508	1
231	Picture	a018	5620748	0	140	15476	174	0	next
231	Response	2	5636223	15475	1
233	Picture	c107	5654646	0	78	8538	101	0	next
233	Response	2	5663183	8537	1
235	Picture	e019	5682298	0	78	11646	113	0	next
235	Response	2	5693943	11645	1
237	Picture	a008	5710716	0	167	11271	187	0	next
237	Response	2	5721983	11267	1
239	Picture	c109	5738064	0	134	18680	168	0	next
239	Response	2	5756743	18679	1
241	Picture	f117	5775397	0	139	21107	161	0	next
241	Response	2	5796503	21106	1
243	Picture	ba117	5815408	0	109	45496	143	0	next
243	Response	2	5860903	45495	1
245	Picture	f020	5878176	0	170	37048	192	0	next
245	Response	1	5915223	37047	1
245A	Response	5	5948863	33639	1
247	Picture	ba010	5961585	0	78	9719	101	0	next
247	Response	2	5971303	9718	1
249	Picture	e018	5988221	0	97	14403	130	0	next
249	Response	2	6002623	14402	1
251	Picture	a010	6018805	0	181	10819	203	0	next
251	Response	2	6029623	10818	1
253	Picture	gf117	6047747	0	59	21357	93	0	next
253	Response	1	6069103	21356	1
253A	Response	4	6086743	17639	1
255	Picture	ba119	6101318	0	144	10306	180	0	next
255	Response	2	6111623	10305	1
257	Picture	c006	6131168	0	131	7016	154	0	next
257	Response	2	6138183	7015	1
259	Picture	gf119	6156790	0	161	22714	194	0	next
259	Response	1	6179503	22713	1
259A	Response	4	6190143	10639	1
261	Picture	c016	6204097	0	177	22527	211	0	next
261	Response	1	6226623	22526	1
261A	Response	4	6238303	11679	1
263	Picture	f109	6252237	0	36	6707	69	0	next
263	Response	2	6258943	6706	1
265	Picture	f010	6278276	0	160	9788	182	0	next
265	Response	2	6288063	9787	1
267	Picture	a109	6306248	0	175	7216	210	0	next
267	Response	2	6313463	7215	1
269	Picture	e057	6332866	0	61	19398	83	0	next
269	Response	2	6352263	19397	1
271	Picture	c018	6371739	0	170	11725	204	0	next
271	Response	2	6383463	11724	1
273	Picture	gf018	6401376	0	207	16848	231	0	next
273	Response	2	6418223	16847	1
275	Picture	dc010	6437607	0	121	18977	155	0	next
275	Response	2	6456583	18976	1
277	Picture	gf109	6475945	0	117	13678	140	0	next
277	Response	2	6489623	13678	1
279	Picture	f107	6506527	0	190	19016	223	0	next
279	Response	2	6525542	19015	2
281	Picture	gf020	6544066	0	150	9943	151	0	next
281	Response	2	6553983	9917	1
283	Picture	dc107	6572443	0	94	15461	127	0	next
283	Response	2	6587903	15460	1
285	Picture	e056	6605006	0	199	16697	222	0	next
285	Response	2	6621703	16697	1
287	Picture	a016	6639578	0	110	16485	144	0	next
287	Response	2	6656062	16484	2
289	Picture	e052	6673986	0	39	16037	61	0	next
289	Response	1	6690022	16036	2
289A	Response	4	6699702	9679	2
291	Picture	c008	6711496	0	186	17967	210	0	next
291	Response	2	6729462	17966	2
293	Picture	c020	6745978	0	32	8486	66	0	next
293	Response	2	6754462	8484	2
295	Picture	dc008	6770646	0	195	17218	216	0	next
295	Response	2	6787862	17216	2
297	Picture	ba006	6804679	0	144	13424	178	0	next
297	Response	2	6818102	13423	2
299	Picture	dc016	6834675	0	151	16348	173	0	next
299	Response	2	6851022	16347	2
301	Picture	gf006	6867707	0	102	44917	135	0	next
301	Response	2	6912623	44916	1
303	Picture	a119	6929711	0	95	11232	121	0	next
303	Response	2	6940942	11231	2
305	Picture	f016	6959009	0	116	10334	152	0	next
305	Response	2	6969342	10333	2
307	Picture	e024	6988745	0	55	56918	78	0	next
307	Response	2	7045662	56917	2
309	Picture	e026	7063035	0	72	25189	105	0	next
309	Response	2	7088222	25187	2
311	Picture	e049	7105357	0	85	55346	108	0	next
311	Response	2	7160702	55345	1
313	Picture	e060	7179938	0	145	66205	179	0	next
313	Response	1	7246142	66204	1
313A	Response	4	7259102	12959	1
315	Picture	a117	7273116	0	117	10067	151	0	next
315	Response	2	7283182	10066	2
317	Picture	e020	7300546	0	188	17477	210	0	next
317	Response	2	7318022	17476	1
319	Picture	dc117	7336999	0	51	7824	85	0	next
319	Response	2	7344822	7823	2
321	Picture	e058	7362455	0	100	40008	122	0	next
321	Response	2	7402462	40007	1
323	Picture	a107	7419385	0	152	13438	186	0	next
323	Response	2	7432822	13437	1
325	Picture	f006	7451626	0	80	8717	103	0	next
325	Response	2	7460342	8716	1
327	Picture	e029	7478210	0	150	9334	184	0	next
327	Response	2	7487543	9333	1
329	Picture	ba107	7505425	0	105	67958	129	0	next
329	Response	1	7573382	67957	2
329A	Response	3	7584382	10999	1
331	Picture	e050	7596074	0	101	8109	123	0	next
331	Response	2	7604182	8108	1
333	Picture	e048	7621898	0	96	25525	129	0	next
333	Response	2	7647422	25524	1
335	Picture	f008	7663766	0	65	11417	88	0	next
335	Response	2	7675182	11416	1
337	Picture	gf008	7693547	0	103	17676	138	0	next
337	Response	1	7711221	17674	2
337A	Response	4	7718062	6839	1
339	Picture	c117	7732986	0	156	12037	189	0	next
339	Response	2	7745022	12036	1
341	Picture	e021	7761584	0	61	9759	85	0	next
341	Response	2	7771342	9758	1
343	Picture	e030	7789727	0	70	8936	104	0	next
343	Response	2	7798662	8935	1
345	Picture	e054	7815835	0	130	28148	153	0	next
345	Response	2	7843982	28147	1
347	Picture	e046	7860517	0	101	11186	134	0	next
347	Response	2	7871702	11185	1
349	Picture	c119	7888315	0	137	8588	158	0	next
349	Response	2	7896902	8587	1
351	Picture	c010	7913087	0	186	15496	220	0	next
351	Response	2	7928582	15495	1
353	Picture	e051	7946285	0	156	12938	178	0	next
353	Response	2	7959222	12937	1
355	Picture	e022	7975438	0	155	22905	190	0	next
355	Response	2	7998342	22904	1
357	Picture	e028	8014556	0	38	9347	61	0	next
357	Response	2	8023902	9346	1
359	Picture	e023	8043527	0	53	39936	86	0	next
359	Response	2	8083462	39935	1
361	Picture	dc109	8101545	0	200	8438	222	0	next
361	Response	2	8109982	8437	1
363	Picture	dc020	8128008	0	54	14975	88	0	next
363	Response	2	8142982	14974	1
365	Picture	a006	8159125	0	105	8498	127	0	next
365	Response	2	8167622	8497	1
367	Picture	ba008	8187327	0	59	11456	90	0	next
367	Response	2	8198782	11455	1
369	Picture	ba016	8216147	0	77	19516	101	0	next
369	Response	1	8235662	19515	1
369A	Response	3	8244702	9039	1
371	Picture	ba018	8259194	0	187	22909	210	0	next
371	Response	2	8282102	22908	1
373	Picture	f018	8301798	0	63	14585	96	0	next
373	Response	2	8316382	14584	1
375	Picture	a020	8333104	0	93	12279	116	0	next
375	Response	2	8345382	12278	1
377	Picture	e017	8363808	0	42	11935	75	0	next
377	Response	2	8375742	11934	1
379	Picture	e016	8393314	0	206	15028	230	0	next
379	Response	2	8408342	15028	1
381	Picture	ba109	8427327	0	178	11576	210	0	next
381	Response	2	8438901	11574	2
383	Picture	e027	8456856	0	150	8646	172	0	next
383	Response	2	8465502	8646	1
385	Picture	gf107	8484956	0	44	9906	78	0	next
385	Response	2	8494862	9906	1
387	Picture	f119	8512974	0	188	20728	210	0	next
387	Response	2	8533701	20727	2
389	Picture	ba020	8553668	0	145	15435	178	0	next
389	Response	2	8569101	15433	2
391	Picture	dc006	8585145	0	169	25357	192	0	next
391	Response	2	8610502	25357	1
393	Picture	dc018	8627076	0	54	22347	87	0	next
393	Response	2	8649422	22346	1
