# Supplementary material for: Effects of two different emotion-inducing methods on the emotional memory of non-clinically depressed individuals
Source: PLoS One. 2021 May 28;16(5):e0249863. doi: 10.1371/journal.pone.0249863 (PMC8162709; doi:10.1371/journal.pone.0249863)
Supplement: S1 Data — (ZIP) [file pone.0249863.s001.zip › data/experiment1-depression/face6/b-study.log]

Scenario - For expli1
Logfile written - 2010-2-5 5:10:10

Trial	Event Type	Code	Time	TTime	Uncertainty	Duration	Uncertainty	ReqTime	ReqDur

1	Response	2	369849	369687	2
4	Picture	t003	400648	0	1	16159	2	0	16000
4	Response	2	413849	13201	1
5	Response	2	425529	8555	1
8	Picture	t001	451125	0	1	16159	2	0	16000
9	Response	1	471608	4157	1
12	Picture	t004	493439	0	1	16159	3	0	16000
13	Response	1	515767	6002	1
16	Picture	t005	538585	0	1	16160	2	0	16000
16	Response	1	547927	9342	1
17	Response	2	559927	5016	1
20	Picture	t006	585398	0	1	16159	2	0	16000
21	Response	1	605526	3802	1
24	Picture	t002	627379	0	1	16159	2	0	16000
25	Response	2	648086	4381	1
29	Response	2	702484	21963	2
31	Picture	c113	712840	0	1	16160	2	0	16000
32	Response	1	735604	6438	1
35	Picture	a113	757820	0	1	16159	2	0	16000
36	Response	2	779444	5298	1
39	Picture	a103	803466	0	1	16159	2	0	16000
40	Response	2	828083	8291	1
43	Picture	f105	851611	0	1	16159	2	0	16000
44	Response	1	874002	6065	1
47	Picture	c111	899090	0	1	16159	2	0	16000
48	Response	1	920402	4986	1
51	Picture	f004	943736	0	1	16160	2	0	16000
52	Response	1	968401	8339	1
55	Picture	a004	994047	0	1	16159	2	0	16000
56	Response	2	1016240	5867	1
59	Picture	c012	1040193	0	1	16159	2	0	16000
60	Response	2	1062319	5800	1
63	Picture	c101	1084673	0	1	16159	2	0	16000
64	Response	1	1106479	5480	1
67	Picture	f002	1130152	0	1	16159	3	0	16000
68	Response	1	1152878	6400	1
71	Picture	c002	1175132	0	1	16159	2	0	16000
72	Response	2	1197037	5579	2
75	Picture	a002	1221611	0	1	16159	2	0	16000
76	Response	2	1242477	4540	1
79	Picture	c115	1267424	0	1	16159	2	0	16000
80	Response	1	1288716	4967	1
83	Picture	a012	1313403	0	1	16159	2	0	16000
84	Response	1	1334796	5067	1
87	Picture	c103	1356717	0	1	16159	2	0	16000
88	Response	2	1377035	3992	1
91	Picture	f113	1400530	0	1	16160	2	0	16000
92	Response	2	1422154	5298	1
95	Picture	a014	1444177	0	1	16160	2	0	16000
96	Response	2	1465834	5331	1
99	Picture	f012	1488824	0	1	16159	2	0	16000
100	Response	2	1510153	5003	1
103	Picture	c014	1532804	0	1	16159	2	0	16000
104	Response	1	1553992	4862	1
107	Picture	a111	1577450	0	1	16160	2	0	16000
108	Response	2	1599112	5336	1
111	Picture	f103	1623097	0	1	16159	2	0	16000
112	Response	1	1643911	4489	1
115	Picture	c105	1667576	0	2	16160	3	0	16000
116	Response	2	1689030	5128	1
119	Picture	a105	1714555	0	1	16160	2	0	16000
120	Response	2	1737189	6308	2
123	Picture	f101	1759035	0	1	16160	2	0	16000
124	Response	2	1781669	6308	1
127	Picture	a115	1806181	0	1	16159	2	0	16000
128	Response	2	1827429	4922	1
131	Picture	c004	1851494	0	1	16159	2	0	16000
132	Response	1	1873668	5849	1
135	Picture	f111	1895973	0	2	16160	3	0	16000
136	Response	2	1916387	4088	1
139	Picture	f014	1940620	0	1	16159	2	0	16000
140	Response	2	1960866	3920	1
143	Picture	a101	1982768	0	1	16159	2	0	16000
144	Response	1	2003106	4012	1
147	Picture	f115	2028747	0	1	16159	2	0	16000
148	Response	1	2049185	4112	1
153	Response	2	2189343	7665	1
155	Picture	c006	2199836	0	2	16160	3	0	16000
156	Response	2	2220063	3901	1
159	Picture	a109	2245149	0	1	16160	2	0	16000
160	Response	2	2265022	3547	1
163	Picture	f117	2288297	0	1	16159	2	0	16000
164	Response	1	2308062	3439	1
167	Picture	f010	2332777	0	1	16159	2	0	16000
168	Response	1	2353181	4079	1
171	Picture	f109	2378423	0	1	16159	2	0	16000
172	Response	1	2398940	4191	1
175	Picture	a006	2421570	0	1	16159	2	0	16000
176	Response	2	2442140	4244	1
179	Picture	c018	2465883	0	1	16160	2	0	16000
180	Response	2	2486459	4250	1
183	Picture	f006	2511029	0	2	16160	3	0	16000
184	Response	2	2531898	4543	1
187	Picture	f107	2555676	0	1	16159	2	0	16000
188	Response	1	2575257	3255	2
191	Picture	f016	2599989	0	1	16160	2	0	16000
192	Response	1	2620057	3742	1
195	Picture	c008	2643803	0	1	16159	2	0	16000
196	Response	1	2664376	4247	1
199	Picture	a008	2687450	0	1	16159	2	0	16000
200	Response	1	2707895	4119	2
203	Picture	a020	2731263	0	2	16160	3	0	16000
204	Response	1	2751415	3826	1
207	Picture	c119	2774577	0	1	16160	2	0	16000
208	Response	1	2794454	3551	1
211	Picture	a010	2818557	0	1	16160	2	0	16000
212	Response	2	2838614	3731	1
215	Picture	c010	2861371	0	2	16160	3	0	16000
216	Response	2	2882613	4916	1
219	Picture	a016	2906684	0	1	16160	2	0	16000
220	Response	1	2926132	3122	2
223	Picture	c010	2949332	0	1	16159	2	0	16000
224	Response	2	2971092	5434	1
227	Picture	f020	2996144	0	1	16159	2	0	16000
228	Response	1	3017011	4541	1
231	Picture	f008	3040791	0	1	16159	2	0	16000
232	Response	2	3062291	5175	1
235	Picture	a107	3086603	0	1	16160	2	0	16000
236	Response	2	3107250	4321	1
239	Picture	c117	3131750	0	1	16159	2	0	16000
240	Response	1	3152049	3973	1
243	Picture	f018	3174730	0	1	16160	2	0	16000
244	Response	2	3193489	2433	1
247	Picture	c109	3216211	0	1	16160	2	0	16000
248	Response	1	3239248	6711	1
251	Picture	a117	3263357	0	1	16159	2	0	16000
252	Response	1	3282767	3084	1
255	Picture	a119	3304505	0	1	16159	2	0	16000
256	Response	2	3325326	4495	2
259	Picture	c107	3348652	0	1	16159	2	0	16000
260	Response	1	3368366	3388	1
263	Picture	c016	3393631	0	1	16160	2	0	16000
264	Response	1	3413485	3528	2
267	Picture	a018	3438778	0	1	16159	2	0	16000
268	Response	2	3458925	3821	1
271	Picture	f119	3483757	0	1	16160	2	0	16000
272	Response	1	3502924	2841	1
