# Supplementary material for: Effects of two different emotion-inducing methods on the emotional memory of non-clinically depressed individuals
Source: PLoS One. 2021 May 28;16(5):e0249863. doi: 10.1371/journal.pone.0249863 (PMC8162709; doi:10.1371/journal.pone.0249863)
Supplement: S1 Data — (ZIP) [file pone.0249863.s001.zip › data/experiment1-depression/face6/b-test.log]

Scenario - For expli1
Logfile written - 2010-2-5 5:25:02

Trial	Event Type	Code	Time	TTime	Uncertainty	Duration	Uncertainty	ReqTime	ReqDur

1	Response	2	415846	415685	1
4	Picture	t001	446627	0	1	10662	2	0	next
4	Response	1	457126	10499	1
4A	Response	4	491045	33756	1
6	Picture	t012	505267	0	1	244723	2	0	next
6	Response	1	749921	244654	2
6A	Response	6	789921	39931	1
8	Picture	t005	802633	0	1	53309	2	0	next
8	Response	1	855840	53207	1
8A	Response	6	872160	16218	1
10	Picture	t008	883597	0	1	22323	2	0	next
10	Response	2	905759	22162	1
12	Picture	t003	926244	0	1	14493	2	0	next
12	Response	2	940639	14395	1
14	Picture	t009	961062	0	1	23322	2	0	next
14	Response	2	984318	23256	1
16	Picture	t007	1001377	0	1	18158	2	0	next
16	Response	2	1019517	18140	2
18	Picture	t002	1037860	0	1	13494	2	0	next
18	Response	2	1051197	13337	1
20	Picture	t011	1069679	0	1	14494	2	0	next
20	Response	2	1083997	14318	1
22	Picture	t004	1104330	0	1	7164	2	0	next
22	Response	1	1111356	7026	1
22A	Response	6	1128316	16822	1
24	Picture	t006	1141480	0	1	24822	2	0	next
24	Response	1	1166235	24755	1
24A	Response	6	1183675	17373	1
26	Picture	t010	1197122	0	1	81630	2	0	next
26	Response	1	1278713	81591	2
26A	Response	6	1284634	5882	1
29	Response	2	1328473	18402	1
31	Picture	e043	1338891	0	1	9829	2	0	next
31	Response	2	1348633	9742	1
33	Picture	ba014	1368211	0	1	11662	2	0	next
33	Response	2	1379832	11621	1
35	Picture	e007	1397698	0	1	15493	2	0	next
35	Response	1	1413112	15414	1
35A	Response	6	1418871	5680	1
37	Picture	a111	1434015	0	1	13994	2	0	next
37	Response	1	1447991	13976	1
37A	Response	6	1453271	5262	1
39	Picture	f113	1465334	0	1	19158	2	0	next
39	Response	2	1484471	19137	1
41	Picture	c115	1503650	0	1	33818	2	0	next
41	Response	1	1537430	33780	1
41A	Response	6	1549590	12122	1
43	Picture	e002	1561957	0	1	18159	2	0	next
43	Response	2	1579989	18032	1
45	Picture	e008	1598941	0	1	11994	2	0	next
45	Response	2	1610869	11928	1
47	Picture	c012	1630426	0	2	11495	3	0	next
47	Response	2	1641748	11322	1
49	Picture	e041	1661246	0	1	11161	3	0	next
49	Response	1	1672308	11062	1
49A	Response	6	1684948	12541	1
51	Picture	dc111	1697396	0	1	29487	2	0	next
51	Response	1	1726707	29311	1
51A	Response	6	1739027	12144	1
53	Picture	dc115	1751039	0	1	11161	2	0	next
53	Response	2	1762067	11028	1
55	Picture	ba002	1778859	0	2	36817	3	0	next
55	Response	2	1815506	36647	1
57	Picture	dc113	1835501	0	1	41148	2	0	next
57	Response	2	1876625	41124	1
59	Picture	e042	1895807	0	1	8996	2	0	next
59	Response	2	1904624	8817	2
61	Picture	dc105	1921962	0	1	11328	2	0	next
61	Response	2	1933264	11302	1
63	Picture	e032	1952281	0	1	10829	2	0	next
63	Response	2	1963024	10743	1
65	Picture	a012	1981268	0	1	10329	2	0	next
65	Response	1	1991503	10235	1
65A	Response	4	2016463	24866	1
67	Picture	f105	2030746	0	1	15659	3	0	next
67	Response	1	2046383	15637	1
67A	Response	6	2056301	9896	3
69	Picture	dc002	2069562	0	1	26155	2	0	next
69	Response	2	2095662	26100	1
71	Picture	dc103	2116207	0	1	9496	2	0	next
71	Response	2	2125581	9374	1
73	Picture	gf101	2143695	0	1	13161	2	0	next
73	Response	2	2156781	13086	1
75	Picture	e005	2175514	0	1	31486	2	0	next
75	Response	2	2206860	31346	1
77	Picture	ba115	2224159	0	1	15659	2	0	next
77	Response	1	2239660	15501	1
77A	Response	6	2256460	16642	1
79	Picture	e036	2268472	0	1	17159	2	0	next
79	Response	2	2285579	17107	1
81	Picture	ba113	2303290	0	1	12827	2	0	next
81	Response	1	2315979	12689	1
81A	Response	3	2333258	17141	1
83	Picture	c111	2345104	0	1	21824	2	0	next
83	Response	2	2366858	21754	1
85	Picture	f101	2386419	0	1	8329	2	0	next
85	Response	2	2394698	8279	1
87	Picture	gf014	2411741	0	1	13993	2	0	next
87	Response	2	2425577	13836	1
89	Picture	e031	2443726	0	1	8496	3	0	next
89	Response	2	2452137	8411	1
91	Picture	e035	2470714	0	1	17159	2	0	next
91	Response	1	2487816	17102	1
91A	Response	6	2493096	5223	1
93	Picture	e044	2504532	0	1	27988	2	0	next
93	Response	1	2532455	27923	1
93A	Response	6	2537895	5375	1
95	Picture	e001	2552844	0	1	7163	2	0	next
95	Response	2	2559975	7131	1
97	Picture	a115	2578999	0	1	16992	2	0	next
97	Response	2	2595974	16975	2
99	Picture	a002	2613816	0	1	12994	2	0	next
99	Response	1	2626694	12878	1
99A	Response	6	2631494	4684	1
101	Picture	c101	2644136	0	1	16992	2	0	next
101	Response	1	2661093	16957	2
101A	Response	6	2665413	4285	2
103	Picture	e004	2679287	0	1	7830	2	0	next
103	Response	2	2687013	7726	1
105	Picture	gf105	2706441	0	1	9829	2	0	next
105	Response	1	2716133	9692	1
105A	Response	6	2719972	3702	1
107	Picture	ba012	2732096	0	1	8496	2	0	next
107	Response	1	2740453	8357	1
107A	Response	6	2744612	4020	1
109	Picture	ba004	2758251	0	1	19325	2	0	next
109	Response	1	2777412	19161	1
109A	Response	6	2781732	4156	1
111	Picture	c105	2796567	0	1	23656	2	0	next
111	Response	2	2820131	23564	2
113	Picture	e014	2840214	0	1	10829	2	0	next
113	Response	2	2851011	10797	1
115	Picture	gf113	2869368	0	1	20990	2	0	next
115	Response	2	2890210	20842	2
117	Picture	e006	2907184	0	1	8496	2	0	next
117	Response	2	2915650	8466	1
119	Picture	a014	2933006	0	1	9162	2	0	next
119	Response	2	2942049	9043	2
121	Picture	e040	2961659	0	1	15993	2	0	next
121	Response	2	2977569	15910	1
123	Picture	gf111	2995644	0	1	8996	2	0	next
123	Response	2	3004609	8965	1
125	Picture	e045	3021965	0	2	13828	3	0	next
125	Response	2	3035648	13683	1
127	Picture	ba111	3054951	0	1	11661	2	0	next
127	Response	2	3066528	11577	1
129	Picture	e012	3085270	0	1	8996	2	0	next
129	Response	2	3094207	8937	2
131	Picture	gf103	3112092	0	1	10995	2	0	next
131	Response	2	3123007	10915	1
133	Picture	gf012	3139912	0	1	13994	2	0	next
133	Response	2	3153726	13814	2
135	Picture	e013	3173897	0	1	17659	2	0	next
135	Response	1	3191486	17589	1
135A	Response	6	3197086	5530	1
137	Picture	gf004	3209214	0	1	9496	2	0	next
137	Response	2	3218686	9472	1
139	Picture	dc004	3236036	0	1	11494	2	0	next
139	Response	2	3247485	11449	1
141	Picture	f115	3267188	0	1	9996	2	0	next
141	Response	2	3277085	9897	1
143	Picture	e039	3294676	0	1	8496	2	0	next
143	Response	2	3303004	8328	2
145	Picture	e033	3323163	0	1	9829	2	0	next
145	Response	2	3332924	9761	1
147	Picture	a113	3349818	0	1	8662	2	0	next
147	Response	2	3358364	8546	1
149	Picture	ba103	3377305	0	1	15160	2	0	next
149	Response	1	3392443	15138	1
149A	Response	6	3397563	5098	1
151	Picture	c113	3408958	0	1	10495	2	0	next
151	Response	2	3419322	10364	2
153	Picture	f014	3439444	0	1	19824	2	0	next
153	Response	2	3459162	19718	1
155	Picture	e015	3478426	0	1	6331	2	0	next
155	Response	2	3484602	6176	1
157	Picture	e003	3502415	0	2	16493	3	0	next
157	Response	1	3518841	16426	1
157A	Response	6	3523161	4253	1
159	Picture	e034	3536567	0	1	9162	2	0	next
159	Response	2	3545561	8994	1
161	Picture	a101	3564387	0	2	14161	3	0	next
161	Response	2	3578520	14133	2
163	Picture	ba105	3595373	0	2	9996	3	0	next
163	Response	2	3605240	9867	1
165	Picture	e038	3623194	0	1	11662	2	0	next
165	Response	2	3634839	11645	2
167	Picture	a004	3654847	0	1	6164	2	0	next
167	Response	2	3660919	6072	1
169	Picture	c014	3678669	0	1	34485	2	0	next
169	Response	2	3713078	34409	1
171	Picture	dc012	3733644	0	2	10163	3	0	next
171	Response	2	3743638	9994	1
173	Picture	e011	3764131	0	1	15326	2	0	next
173	Response	2	3779318	15187	1
175	Picture	a105	3796783	0	1	6996	3	0	next
175	Response	2	3803637	6854	1
177	Picture	e010	3822271	0	1	8496	2	0	next
177	Response	2	3830677	8406	1
179	Picture	dc014	3850425	0	1	14660	2	0	next
179	Response	1	3864916	14491	1
179A	Response	6	3870516	5431	1
181	Picture	f002	3882576	0	4	15827	6	0	next
181	Response	2	3898356	15780	1
183	Picture	ba101	3918561	0	1	14160	2	0	next
183	Response	1	3932595	14034	1
183A	Response	6	3937235	4514	1
185	Picture	f012	3951046	0	2	8663	3	0	next
185	Response	2	3959635	8589	1
187	Picture	f111	3978201	0	1	15326	2	0	next
187	Response	2	3993394	15193	1
189	Picture	a103	4010186	0	1	16660	2	0	next
189	Response	2	4026674	16488	1
191	Picture	gf002	4044171	0	1	12161	2	0	next
191	Response	2	4056273	12102	1
193	Picture	f103	4073824	0	1	11995	2	0	next
193	Response	1	4085713	11889	1
193A	Response	6	4091153	5334	1
195	Picture	c004	4104144	0	1	32819	2	0	next
195	Response	1	4136912	32768	1
195A	Response	6	4142672	5709	1
197	Picture	c103	4154788	0	1	24322	2	0	next
197	Response	2	4178992	24204	1
199	Picture	e009	4198435	0	1	10662	2	0	next
199	Response	2	4209071	10636	1
201	Picture	c002	4227588	0	1	10162	2	0	next
201	Response	1	4237711	10123	1
201A	Response	6	4242351	4601	1
203	Picture	e037	4257408	0	1	12161	2	0	next
203	Response	1	4269390	11982	1
203A	Response	6	4274510	4941	1
205	Picture	f004	4288228	0	1	18158	2	0	next
205	Response	2	4306350	18122	1
207	Picture	dc101	4325877	0	1	11495	2	0	next
207	Response	2	4337229	11352	1
209	Picture	gf115	4354364	0	2	26988	3	0	next
209	Response	2	4381229	26865	1
213	Response	2	4527787	18992	1
215	Picture	ba008	4538281	0	2	14327	3	0	next
215	Response	1	4552586	14305	2
215A	Response	6	4558346	5738	1
217	Picture	f020	4572433	0	1	7330	2	0	next
217	Response	1	4579626	7193	1
217A	Response	6	4584106	4343	1
219	Picture	ba119	4596255	0	1	8163	2	0	next
219	Response	1	4604265	8010	2
219A	Response	6	4608425	4007	1
221	Picture	f010	4621744	0	1	8496	2	0	next
221	Response	2	4630185	8441	1
223	Picture	ba018	4650731	0	1	9162	2	0	next
223	Response	2	4659785	9054	1
225	Picture	dc006	4679884	0	1	17659	2	0	next
225	Response	1	4697384	17500	1
225A	Response	6	4700584	3041	1
227	Picture	f018	4714202	0	1	16659	2	0	next
227	Response	2	4730824	16622	1
229	Picture	e056	4750186	0	1	14493	2	0	next
229	Response	1	4764583	14397	1
229A	Response	6	4772423	7744	1
231	Picture	dc016	4784004	0	1	10329	2	0	next
231	Response	2	4794183	10179	1
233	Picture	e022	4814157	0	1	8996	2	0	next
233	Response	2	4822982	8825	1
235	Picture	e028	4839812	0	1	9496	2	0	next
235	Response	2	4849222	9410	1
237	Picture	f006	4869465	0	2	8497	3	0	next
237	Response	2	4877861	8396	2
239	Picture	e059	4897286	0	1	10995	2	0	next
239	Response	1	4908261	10975	1
239A	Response	6	4914821	6540	1
241	Picture	c119	4929272	0	1	11161	2	0	next
241	Response	2	4940260	10988	2
243	Picture	c016	4959258	0	1	25822	2	0	next
243	Response	2	4985060	25802	1
245	Picture	e024	5004405	0	1	13660	2	0	next
245	Response	1	5018020	13615	1
245A	Response	6	5022339	4274	1
247	Picture	c018	5035724	0	1	10995	2	0	next
247	Response	2	5046659	10935	1
249	Picture	gf010	5064544	0	1	21490	2	0	next
249	Response	2	5086018	21474	1
251	Picture	e051	5106025	0	1	11995	2	0	next
251	Response	2	5117858	11833	1
253	Picture	f008	5136012	0	1	12494	2	0	next
253	Response	1	5148418	12406	1
253A	Response	6	5163617	15111	1
255	Picture	e055	5175327	0	2	13161	3	0	next
255	Response	2	5188417	13090	1
257	Picture	a016	5206480	0	1	13494	2	0	next
257	Response	2	5219937	13457	1
259	Picture	ba107	5239132	0	1	10995	2	0	next
259	Response	2	5250016	10884	1
261	Picture	e029	5266786	0	1	9163	2	0	next
261	Response	2	5275776	8990	1
263	Picture	dc008	5296106	0	1	24156	2	0	next
263	Response	2	5320095	23989	1
265	Picture	e017	5339253	0	2	32153	3	0	next
265	Response	2	5371294	32041	1
267	Picture	e052	5391563	0	1	10162	2	0	next
267	Response	2	5401694	10131	1
269	Picture	f119	5418384	0	2	16993	3	0	next
269	Response	1	5435294	16910	1
269A	Response	6	5440733	5356	1
271	Picture	a018	5454368	0	1	23156	2	0	next
271	Response	1	5477373	23005	1
271A	Response	6	5483133	5609	1
273	Picture	c010	5495183	0	1	11828	2	0	next
273	Response	1	5506972	11789	1
273A	Response	6	5511932	4921	1
275	Picture	c117	5526003	0	1	14993	2	0	next
275	Response	1	5540892	14889	1
275A	Response	6	5547292	6296	1
277	Picture	e048	5562486	0	1	21657	2	0	next
277	Response	2	5584091	21605	1
279	Picture	e054	5603634	0	1	26655	2	0	next
279	Response	1	5630171	26537	1
279A	Response	6	5636570	6281	2
281	Picture	e049	5649114	0	1	8329	2	0	next
281	Response	2	5657370	8256	1
283	Picture	gf018	5676768	0	1	17992	2	0	next
283	Response	2	5694650	17882	1
285	Picture	dc119	5713085	0	1	9995	2	0	next
285	Response	2	5722969	9884	1
287	Picture	c107	5740239	0	1	18658	2	0	next
287	Response	1	5758809	18570	1
287A	Response	6	5763449	4552	1
289	Picture	e060	5777056	0	1	9496	2	0	next
289	Response	2	5786488	9432	2
291	Picture	e026	5804210	0	1	12328	2	0	next
291	Response	1	5816408	12198	1
291A	Response	6	5820727	4189	2
293	Picture	e047	5834530	0	1	11661	2	0	next
293	Response	2	5846167	11637	1
295	Picture	e025	5863850	0	1	38483	2	0	next
295	Response	2	5902167	38317	1
297	Picture	gf117	5919158	0	2	31819	3	0	next
297	Response	2	5950806	31648	1
299	Picture	a010	5968803	0	1	13327	2	0	next
299	Response	1	5982006	13203	1
299A	Response	6	5986805	4675	2
301	Picture	a020	6001455	0	1	13827	2	0	next
301	Response	1	6015125	13670	1
301A	Response	6	6020405	5123	1
303	Picture	e019	6033940	0	1	8996	2	0	next
303	Response	2	6042805	8865	1
305	Picture	e057	6061927	0	1	32985	3	0	next
305	Response	2	6094804	32877	1
307	Picture	a006	6113071	0	1	8663	2	0	next
307	Response	2	6121684	8613	1
309	Picture	e053	6140725	0	1	12828	2	0	next
309	Response	1	6153523	12798	1
309A	Response	6	6158163	4610	1
311	Picture	e058	6170878	0	1	7663	2	0	next
311	Response	2	6178483	7605	1
313	Picture	e016	6195367	0	1	9829	2	0	next
313	Response	1	6205042	9675	1
313A	Response	6	6209842	4646	1
315	Picture	a008	6222188	0	1	10162	3	0	next
315	Response	1	6232242	10054	1
315A	Response	6	6236242	3892	1
317	Picture	a109	6251175	0	1	9996	2	0	next
317	Response	1	6261042	9867	1
317A	Response	6	6265361	4190	1
319	Picture	f109	6279163	0	1	11494	3	0	next
319	Response	1	6290481	11318	1
319A	Response	6	6294961	4304	1
321	Picture	c006	6307317	0	1	12327	2	0	next
321	Response	2	6319601	12284	1
323	Picture	ba006	6337969	0	2	9829	3	0	next
323	Response	2	6347760	9791	1
325	Picture	e020	6367789	0	1	14660	2	0	next
325	Response	1	6382320	14531	1
325A	Response	6	6386959	4510	1
327	Picture	ba020	6400941	0	1	17659	2	0	next
327	Response	2	6418479	17538	1
329	Picture	e021	6436758	0	1	8330	2	0	next
329	Response	2	6445039	8281	1
331	Picture	ba016	6462080	0	1	7497	2	0	next
331	Response	2	6469518	7438	2
333	Picture	dc109	6487569	0	1	5331	2	0	next
333	Response	2	6492718	5149	1
335	Picture	e027	6512058	0	1	3331	2	0	next
335	Response	2	6515278	3220	1
337	Picture	dc020	6535714	0	1	7330	2	0	next
337	Response	2	6542958	7244	1
339	Picture	f117	6562535	0	1	5831	2	0	next
339	Response	2	6568237	5702	2
341	Picture	gf109	6585025	0	1	17325	2	0	next
341	Response	1	6602316	17291	2
341A	Response	6	6607116	4766	1
343	Picture	e023	6618843	0	1	11328	2	0	next
343	Response	2	6629996	11153	1
345	Picture	gf006	6647663	0	1	6997	2	0	next
345	Response	2	6654636	6973	1
347	Picture	a117	6674318	0	1	8829	2	0	next
347	Response	2	6683115	8797	1
349	Picture	gf107	6701306	0	1	5997	2	0	next
349	Response	2	6707275	5969	1
351	Picture	dc107	6727460	0	2	10496	3	0	next
351	Response	1	6737835	10375	1
351A	Response	6	6740874	2918	1
353	Picture	e046	6754615	0	1	12161	2	0	next
353	Response	1	6766634	12019	1
353A	Response	6	6770954	4178	1
355	Picture	a107	6784601	0	1	9829	2	0	next
355	Response	1	6794314	9713	1
355A	Response	6	6798634	4204	1
357	Picture	dc018	6810423	0	1	16659	2	0	next
357	Response	1	6826953	16530	1
357A	Response	6	6831113	4031	1
359	Picture	ba117	6845407	0	1	9662	3	0	next
359	Response	2	6854953	9546	1
361	Picture	f016	6874727	0	1	10329	2	0	next
361	Response	2	6885032	10305	2
363	Picture	e050	6905213	0	2	7997	3	0	next
363	Response	2	6913032	7819	1
365	Picture	e030	6931868	0	1	7164	2	0	next
365	Response	2	6938952	7084	1
367	Picture	ba109	6959522	0	1	5998	2	0	next
367	Response	2	6965351	5829	2
369	Picture	gf008	6983012	0	1	9662	2	0	next
369	Response	1	6992551	9539	1
369A	Response	6	6996550	3876	2
371	Picture	ba010	7009333	0	1	8330	2	0	next
371	Response	1	7017510	8177	1
371A	Response	6	7025350	7687	1
373	Picture	c109	7036821	0	1	9662	2	0	next
373	Response	2	7046310	9489	1
375	Picture	gf016	7064475	0	1	5664	2	0	next
375	Response	2	7069990	5515	1
377	Picture	gf119	7090463	0	1	4998	2	0	next
377	Response	2	7095429	4966	1
379	Picture	c008	7112619	0	3	7331	4	0	next
379	Response	2	7119909	7290	1
381	Picture	e018	7139275	0	1	13493	3	0	next
381	Response	2	7152709	13434	1
383	Picture	f107	7172260	0	1	7163	2	0	next
383	Response	2	7179268	7008	1
385	Picture	c020	7196582	0	1	13827	2	0	next
385	Response	2	7210308	13726	1
387	Picture	dc117	7230233	0	2	63139	3	0	next
387	Response	2	7293347	63114	1
389	Picture	gf020	7313029	0	2	10329	3	0	next
389	Response	2	7323266	10237	1
391	Picture	a119	7342016	0	2	10496	3	0	next
391	Response	1	7352385	10369	2
391A	Response	6	7356385	3873	1
393	Picture	dc010	7369504	0	1	14160	2	0	next
393	Response	1	7383585	14081	1
393A	Response	6	7387105	3441	1
