# Supplementary material for: Effects of two different emotion-inducing methods on the emotional memory of non-clinically depressed individuals
Source: PLoS One. 2021 May 28;16(5):e0249863. doi: 10.1371/journal.pone.0249863 (PMC8162709; doi:10.1371/journal.pone.0249863)
Supplement: S1 Data — (ZIP) [file pone.0249863.s001.zip › data/experiment1-depression/face60/b-study.log]

Scenario - For expli1
Logfile written - 2019/3/13 18:12:41

Trial	Event Type	Code	Time	TTime	Uncertainty	Duration	Uncertainty	ReqTime	ReqDur

1	Response	2	806582	806582	1
4	Picture	t005	836647	0	177	16000	210	0	16000
5	Response	2	902542	49863	2
8	Picture	t006	924264	0	54	16000	75	0	16000
9	Response	1	959822	19537	1
12	Picture	t002	983967	0	161	16000	194	0	16000
13	Response	2	1011942	11942	1
16	Picture	t003	1033436	0	195	16000	216	0	16000
17	Response	2	1058862	9406	1
20	Picture	t004	1082008	0	101	16000	134	0	16000
21	Response	2	1109222	11182	1
24	Picture	t001	1132334	0	107	16000	129	0	16000
25	Response	1	1180022	31666	1
29	Response	2	1396062	183643	1
31	Picture	c105	1406085	0	139	16000	160	0	16000
32	Response	1	1429262	7157	1
35	Picture	f111	1452844	0	33	16000	66	0	16000
36	Response	2	1485662	16786	1
39	Picture	c101	1507124	0	76	16000	98	0	16000
40	Response	1	1533382	10236	1
43	Picture	a012	1558217	0	131	16000	165	0	16000
44	Response	1	1581222	6971	1
47	Picture	a113	1604473	0	44	16000	67	0	16000
48	Response	2	1625862	5366	1
51	Picture	f115	1648516	0	148	16000	181	0	16000
52	Response	2	1674662	10113	1
55	Picture	a111	1698075	0	92	16000	112	0	16000
56	Response	2	1720742	6647	1
59	Picture	c004	1743020	0	127	16000	160	0	16000
60	Response	2	1770102	11050	1
63	Picture	a105	1793028	0	121	16000	142	0	16000
64	Response	1	1824182	15133	1
67	Picture	f012	1845507	0	119	16000	152	0	16000
68	Response	2	1870022	8483	1
71	Picture	a103	1893645	0	152	16000	173	0	16000
72	Response	2	1919142	9477	1
75	Picture	f113	1942238	0	41	16000	73	0	16000
76	Response	2	1960942	2673	1
79	Picture	a002	1985573	0	200	16000	221	0	16000
80	Response	1	2010382	8788	1
83	Picture	a115	2032816	0	106	16000	140	0	16000
84	Response	2	2066661	17812	2
87	Picture	c103	2090835	0	89	16000	110	0	16000
88	Response	1	2117542	10687	1
91	Picture	f004	2140738	0	163	16000	196	0	16000
92	Response	1	2169262	12492	1
95	Picture	a014	2190432	0	138	16000	159	0	16000
96	Response	1	2214501	8048	2
99	Picture	c115	2236528	0	187	16000	219	0	16000
100	Response	1	2260541	7981	2
103	Picture	f014	2284765	0	120	16000	142	0	16000
104	Response	1	2312461	11674	2
107	Picture	c012	2333609	0	87	16000	117	0	16000
108	Response	1	2366181	16542	2
111	Picture	f105	2390283	0	81	16000	102	0	16000
112	Response	1	2417942	11639	1
115	Picture	c002	2442687	0	155	16000	190	0	16000
116	Response	2	2469661	10939	2
119	Picture	c111	2491863	0	145	16000	166	0	16000
120	Response	1	2523101	15218	2
123	Picture	c113	2544245	0	82	16000	116	0	16000
124	Response	1	2568341	8062	2
127	Picture	c014	2590954	0	204	16000	225	0	16000
128	Response	1	2612021	5046	2
131	Picture	a004	2634517	0	124	16000	157	0	16000
132	Response	2	2661741	11191	2
135	Picture	f101	2686544	0	96	16000	118	0	16000
136	Response	2	2710301	7735	1
139	Picture	a101	2732785	0	168	16000	201	0	16000
140	Response	1	2752861	4043	2
143	Picture	f103	2775023	0	99	16000	120	0	16000
144	Response	1	2801061	10017	2
147	Picture	f002	2824086	0	185	16000	216	0	16000
148	Response	2	2849461	9344	2
153	Response	2	3014701	32857	1
155	Picture	c008	3024734	0	159	16000	193	0	16000
156	Response	1	3060061	19292	1
159	Picture	a119	3083704	0	192	16000	213	0	16000
160	Response	2	3117021	17297	1
163	Picture	c119	3139358	0	179	16000	211	0	16000
164	Response	1	3160586	5196	1
167	Picture	c006	3183245	0	129	16000	150	0	16000
168	Response	1	3206621	7356	1
171	Picture	c016	3229212	0	141	16000	166	0	16000
172	Response	2	3254021	8783	1
175	Picture	c117	3278572	0	108	16000	129	0	16000
176	Response	1	3303901	9308	1
179	Picture	c010	3327375	0	126	16004	154	0	16000
180	Response	2	3353941	10534	1
183	Picture	a018	3375468	0	197	16000	219	0	16000
184	Response	2	3407461	15971	1
187	Picture	a016	3430776	0	40	16000	72	0	16000
188	Response	2	3456101	9294	1
191	Picture	f006	3480473	0	177	16000	198	0	16000
192	Response	2	3508461	11967	1
195	Picture	f119	3531486	0	143	16000	176	0	16000
196	Response	2	3555341	7823	1
199	Picture	c109	3578608	0	192	16000	213	0	16000
200	Response	2	3603141	8513	1
203	Picture	f008	3625468	0	142	16000	173	0	16000
204	Response	1	3656740	15242	2
207	Picture	f018	3678853	0	91	16000	112	0	16000
208	Response	1	3726501	31627	1
211	Picture	a010	3751177	0	78	16000	112	0	16000
212	Response	2	3775020	7810	2
215	Picture	f010	3798763	0	158	16000	179	0	16000
216	Response	2	3822861	8077	1
219	Picture	a008	3845596	0	135	16000	167	0	16000
220	Response	2	3870460	8833	2
223	Picture	a020	3894002	0	69	16022	70	0	16000
224	Response	1	3918381	8356	1
227	Picture	a006	3941379	0	169	16000	202	0	16000
228	Response	1	3963940	6529	2
231	Picture	c018	3988085	0	131	16000	152	0	16000
232	Response	2	4015381	11276	1
235	Picture	f016	4039557	0	137	16000	169	0	16000
236	Response	1	4067141	11552	1
239	Picture	f117	4091644	0	50	16000	71	0	16000
240	Response	1	4119300	11635	2
243	Picture	a107	4141176	0	166	16000	199	0	16000
244	Response	2	4168340	11132	2
247	Picture	f107	4190331	0	175	16000	195	0	16000
248	Response	2	4221221	14870	1
251	Picture	c010	4244962	0	30	16000	62	0	16000
252	Response	2	4281580	20587	2
255	Picture	f010	4302688	0	133	16000	154	0	16000
256	Response	2	4331141	12433	1
259	Picture	a117	4355927	0	42	16000	75	0	16000
260	Response	1	4380980	9020	2
263	Picture	a109	4405796	0	168	16000	189	0	16000
264	Response	2	4436620	14804	2
267	Picture	f109	4459636	0	142	16000	175	0	16000
268	Response	2	4483580	7912	2
271	Picture	c107	4506451	0	150	16000	172	0	16000
272	Response	1	4529420	6948	2
