# Supplementary material for: Effects of two different emotion-inducing methods on the emotional memory of non-clinically depressed individuals
Source: PLoS One. 2021 May 28;16(5):e0249863. doi: 10.1371/journal.pone.0249863 (PMC8162709; doi:10.1371/journal.pone.0249863)
Supplement: S1 Data — (ZIP) [file pone.0249863.s001.zip › data/experiment1-depression/face60/b-test.log]

Scenario - For expli1
Logfile written - 2019/3/13 18:30:11

Trial	Event Type	Code	Time	TTime	Uncertainty	Duration	Uncertainty	ReqTime	ReqDur

1	Response	2	230150	230150	2
4	Picture	t009	260213	0	64	31538	96	0	next
4	Response	2	291750	31537	1
6	Picture	t011	310822	0	123	20730	145	0	next
6	Response	1	331550	20728	2
6A	Response	6	541550	209998	1
8	Picture	t002	556562	0	171	57829	193	0	next
8	Response	2	614390	57828	1
10	Picture	t008	630566	0	140	23225	173	0	next
10	Response	1	653790	23224	1
10A	Response	3	683550	29759	1
12	Picture	t007	696582	0	109	20249	142	0	next
12	Response	1	716830	20248	2
12A	Response	4	739430	22599	1
14	Picture	t003	752542	0	139	25649	171	0	next
14	Response	1	778190	25648	1
14A	Response	3	816230	38039	1
16	Picture	t012	829212	0	121	31339	154	0	next
16	Response	1	860550	31338	1
16A	Response	6	876710	16159	1
18	Picture	t001	887929	0	58	34262	91	0	next
18	Response	1	922190	34261	1
18A	Response	3	948389	26198	2
20	Picture	t005	959862	0	114	16969	147	0	next
20	Response	1	976830	16968	1
20A	Response	3	996070	19239	1
22	Picture	t010	1007931	0	39	28220	71	0	next
22	Response	1	1036150	28219	1
22A	Response	5	1069589	33438	2
24	Picture	t004	1083131	0	152	21459	187	0	next
24	Response	2	1104590	21459	1
26	Picture	t006	1121092	0	195	22658	217	0	next
26	Response	1	1143749	22657	1
26A	Response	6	1176669	32919	2
29	Response	2	1221150	22729	1
31	Picture	c004	1231182	0	71	23488	104	0	next
31	Response	2	1254669	23487	2
33	Picture	e003	1271091	0	166	25180	189	0	next
33	Response	1	1296269	25178	2
33A	Response	6	1313110	16839	1
35	Picture	f105	1327374	0	42	36376	65	0	next
35	Response	2	1363750	36376	1
37	Picture	c115	1380063	0	161	15968	193	0	next
37	Response	1	1396029	15966	2
37A	Response	4	1421549	25518	1
39	Picture	gf113	1432632	0	82	21958	115	0	next
39	Response	1	1454589	21957	1
39A	Response	3	1462389	7799	2
41	Picture	ba113	1475410	0	130	18781	163	0	next
41	Response	2	1494189	18779	2
43	Picture	e001	1514034	0	178	19596	201	0	next
43	Response	2	1533629	19595	2
45	Picture	a101	1551528	0	163	15102	195	0	next
45	Response	2	1566629	15101	1
47	Picture	a012	1586392	0	133	31998	156	0	next
47	Response	2	1618389	31997	2
49	Picture	e008	1634941	0	67	20249	97	0	next
49	Response	2	1655189	20248	1
51	Picture	c111	1674430	0	78	22040	101	0	next
51	Response	2	1696469	22039	2
53	Picture	dc101	1716466	0	31	20324	57	0	next
53	Response	2	1736789	20323	2
55	Picture	a002	1755771	0	47	16179	71	0	next
55	Response	1	1771949	16178	2
55A	Response	3	1800230	28280	1
57	Picture	a105	1814511	0	132	19079	155	0	next
57	Response	1	1833589	19078	2
57A	Response	5	1862149	28559	2
59	Picture	f014	1874215	0	84	15415	107	0	next
59	Response	1	1889629	15414	2
59A	Response	3	1947509	57879	1
61	Picture	e044	1958794	0	159	53716	184	0	next
61	Response	1	2012509	53715	1
61A	Response	6	2031029	18519	1
63	Picture	dc014	2045691	0	80	38739	102	0	next
63	Response	2	2084429	38738	1
65	Picture	dc111	2102481	0	101	21069	135	0	next
65	Response	1	2123549	21068	1
65A	Response	5	2153549	29999	1
67	Picture	a014	2165541	0	37	19289	69	0	next
67	Response	2	2184829	19288	1
69	Picture	ba115	2202552	0	189	33718	212	0	next
69	Response	1	2236269	33717	1
69A	Response	4	2248029	11759	1
71	Picture	gf111	2262401	0	162	40669	184	0	next
71	Response	1	2303069	40668	1
71A	Response	6	2325589	22519	1
73	Picture	f113	2338262	0	119	15008	141	0	next
73	Response	2	2353269	15007	1
75	Picture	c101	2370692	0	171	17538	205	0	next
75	Response	1	2388229	17537	1
75A	Response	4	2413069	24839	1
77	Picture	e010	2426828	0	32	14442	64	0	next
77	Response	2	2441269	14441	1
79	Picture	a115	2460484	0	38	40866	61	0	next
79	Response	2	2501349	40865	1
81	Picture	gf012	2517492	0	177	35778	200	0	next
81	Response	2	2553269	35777	1
83	Picture	c105	2569382	0	110	21448	132	0	next
83	Response	2	2590828	21446	2
85	Picture	e034	2609241	0	74	27629	99	0	next
85	Response	2	2636869	27628	1
87	Picture	e007	2656421	0	54	28169	75	0	next
87	Response	2	2684589	28168	1
89	Picture	ba101	2701582	0	48	20848	75	0	next
89	Response	1	2722429	20847	1
89A	Response	4	2751788	29358	2
91	Picture	e031	2765874	0	81	13476	105	0	next
91	Response	1	2779349	13475	1
91A	Response	5	2816148	36798	2
93	Picture	e013	2829435	0	170	38555	193	0	next
93	Response	1	2867989	38554	1
93A	Response	3	2900829	32839	1
95	Picture	a113	2915105	0	150	20525	175	0	next
95	Response	1	2935629	20524	1
95A	Response	4	2954469	18839	1
97	Picture	f004	2968754	0	157	19595	184	0	next
97	Response	2	2988348	19594	2
99	Picture	a004	3004761	0	148	20149	170	0	next
99	Response	2	3024909	20148	1
101	Picture	dc002	3044469	0	96	66401	127	0	next
101	Response	2	3110869	66400	1
103	Picture	gf115	3130278	0	103	19231	125	0	next
103	Response	1	3149508	19230	2
103A	Response	5	3170468	20959	2
105	Picture	e009	3183260	0	114	39210	135	0	next
105	Response	2	3222468	39208	2
107	Picture	e011	3240579	0	115	25130	143	0	next
107	Response	2	3265708	25129	2
109	Picture	e045	3282322	0	33	41267	55	0	next
109	Response	1	3323588	41266	2
109A	Response	3	3351149	27560	1
111	Picture	e039	3363782	0	62	14087	84	0	next
111	Response	1	3377868	14086	1
111A	Response	4	3393309	15440	1
113	Picture	e037	3405841	0	164	39749	186	0	next
113	Response	1	3445588	39747	2
113A	Response	4	3456348	10758	2
115	Picture	f101	3470571	0	86	12979	107	0	next
115	Response	2	3483549	12978	1
117	Picture	ba014	3501893	0	80	18577	111	0	next
117	Response	1	3520468	18575	2
117A	Response	3	3530228	9758	2
119	Picture	dc115	3543731	0	68	13258	103	0	next
119	Response	1	3556988	13257	2
119A	Response	3	3574388	17399	2
121	Picture	dc004	3587921	0	43	15628	77	0	next
121	Response	2	3603548	15627	1
123	Picture	e015	3622374	0	86	24055	109	0	next
123	Response	2	3646428	24054	2
125	Picture	e006	3663230	0	47	13279	80	0	next
125	Response	2	3676508	13278	2
127	Picture	ba103	3693661	0	119	17368	143	0	next
127	Response	1	3711028	17367	2
127A	Response	6	3728268	17239	2
129	Picture	e004	3741391	0	46	20918	69	0	next
129	Response	2	3762308	20917	2
131	Picture	c002	3782260	0	158	23329	191	0	next
131	Response	1	3805588	23328	1
131A	Response	6	3827308	21719	1
133	Picture	c113	3838682	0	59	20907	92	0	next
133	Response	2	3859588	20906	1
135	Picture	e032	3876401	0	177	8868	199	0	next
135	Response	1	3885268	8867	2
135A	Response	4	3919668	34399	2
137	Picture	dc103	3932151	0	82	39958	104	0	next
137	Response	2	3972108	39957	2
139	Picture	e043	3988342	0	39	15127	73	0	next
139	Response	1	4003468	15126	2
139A	Response	4	4043508	40039	1
141	Picture	gf105	4057600	0	97	19469	130	0	next
141	Response	2	4077068	19468	2
143	Picture	dc105	4096150	0	49	21039	71	0	next
143	Response	2	4117188	21038	1
145	Picture	c103	4135232	0	121	15197	151	0	next
145	Response	2	4150428	15196	2
147	Picture	f103	4169370	0	152	24339	174	0	next
147	Response	1	4193708	24338	1
147A	Response	3	4226508	32799	1
149	Picture	f115	4241199	0	140	15150	162	0	next
149	Response	2	4256348	15149	1
151	Picture	dc012	4275013	0	144	12776	177	0	next
151	Response	1	4287788	12775	2
151A	Response	5	4313628	25839	1
153	Picture	e033	4327012	0	134	25377	167	0	next
153	Response	1	4352388	25376	1
153A	Response	6	4372708	20319	1
155	Picture	a103	4384320	0	146	16669	179	0	next
155	Response	2	4400988	16668	1
157	Picture	e041	4418380	0	92	9449	114	0	next
157	Response	1	4427828	9448	1
157A	Response	3	4445068	17239	1
159	Picture	e038	4459924	0	42	28544	64	0	next
159	Response	2	4488467	28543	2
161	Picture	e040	4507019	0	90	8690	123	0	next
161	Response	1	4515708	8689	1
161A	Response	5	4531268	15559	1
163	Picture	e012	4542312	0	128	12557	160	0	next
163	Response	2	4554867	12555	2
165	Picture	gf101	4574360	0	79	11589	102	0	next
165	Response	2	4585948	11588	1
167	Picture	f002	4605010	0	81	67459	114	0	next
167	Response	1	4672468	67458	1
167A	Response	3	4717028	44559	1
169	Picture	e002	4729610	0	123	16090	124	0	next
169	Response	2	4745668	16058	1
171	Picture	dc113	4765591	0	143	33277	164	0	next
171	Response	2	4798867	33276	2
173	Picture	ba111	4818840	0	43	9749	78	0	next
173	Response	1	4828588	9748	1
173A	Response	4	4880628	52039	1
175	Picture	gf103	4893941	0	92	16328	125	0	next
175	Response	2	4910268	16327	1
177	Picture	e042	4929320	0	50	21189	73	0	next
177	Response	1	4950508	21188	1
177A	Response	5	4967988	17479	1
179	Picture	e014	4979791	0	71	18597	93	0	next
179	Response	2	4998388	18597	1
181	Picture	c014	5014591	0	88	17637	122	0	next
181	Response	1	5032227	17636	1
181A	Response	5	5047988	15760	1
183	Picture	e036	5059474	0	35	19635	67	0	next
183	Response	2	5079108	19634	1
185	Picture	ba105	5095819	0	187	11890	209	0	next
185	Response	1	5107708	11889	1
185A	Response	4	5147588	39879	1
187	Picture	gf014	5159769	0	58	16380	80	0	next
187	Response	1	5176148	16379	1
187A	Response	4	5202427	26278	2
189	Picture	ba004	5215713	0	102	25716	126	0	next
189	Response	2	5241428	25715	1
191	Picture	gf002	5260704	0	89	20165	121	0	next
191	Response	1	5280867	20163	2
191A	Response	3	5295387	14518	2
193	Picture	f012	5309240	0	45	35989	77	0	next
193	Response	2	5345227	35987	2
195	Picture	ba012	5362340	0	112	30569	133	0	next
195	Response	2	5392907	30567	2
197	Picture	ba002	5412430	0	167	12079	199	0	next
197	Response	1	5424507	12077	2
197A	Response	4	5454587	30078	2
199	Picture	gf004	5468750	0	174	23078	207	0	next
199	Response	1	5491827	23077	1
199A	Response	3	5511827	19999	2
201	Picture	c012	5526680	0	62	22748	94	0	next
201	Response	2	5549427	22747	1
203	Picture	f111	5567448	0	131	30261	153	0	next
203	Response	1	5597707	30259	2
203A	Response	6	5612827	15118	2
205	Picture	e035	5625679	0	53	13109	75	0	next
205	Response	2	5638787	13108	2
207	Picture	e005	5655109	0	108	17239	141	0	next
207	Response	2	5672347	17238	2
209	Picture	a111	5691262	0	125	16286	147	0	next
209	Response	2	5707547	16285	2
213	Response	2	5864627	30337	2
215	Picture	e017	5874651	0	201	32617	225	0	next
215	Response	1	5907267	32616	2
215A	Response	5	5942587	35319	1
217	Picture	e046	5956918	0	81	21590	104	0	next
217	Response	1	5978507	21589	1
217A	Response	4	5985627	7119	1
219	Picture	f016	5999121	0	39	31547	60	0	next
219	Response	1	6030667	31546	1
219A	Response	4	6037667	6999	1
221	Picture	ba117	6049270	0	49	25958	70	0	next
221	Response	2	6075227	25957	1
223	Picture	e028	6091460	0	173	20608	208	0	next
223	Response	1	6112067	20607	1
223A	Response	3	6122827	10759	1
225	Picture	e026	6135360	0	96	14028	128	0	next
225	Response	2	6149387	14027	1
227	Picture	gf016	6169069	0	57	34079	80	0	next
227	Response	1	6203147	34078	1
227A	Response	6	6214027	10879	1
229	Picture	ba010	6226561	0	53	43067	76	0	next
229	Response	1	6269627	43066	1
229A	Response	4	6276867	7239	2
231	Picture	dc008	6291770	0	163	12498	185	0	next
231	Response	1	6304267	12497	1
231A	Response	3	6332467	28199	1
233	Picture	a117	6347018	0	74	30530	95	0	next
233	Response	1	6377547	30529	1
233A	Response	4	6410347	32799	1
235	Picture	a010	6423569	0	176	12659	197	0	next
235	Response	2	6436227	12658	1
237	Picture	e016	6452690	0	42	16098	73	0	next
237	Response	2	6468787	16097	1
239	Picture	e054	6486169	0	62	58699	86	0	next
239	Response	1	6544867	58698	1
239A	Response	5	6564307	19439	1
241	Picture	e029	6575828	0	49	11560	71	0	next
241	Response	2	6587387	11559	1
243	Picture	gf010	6607170	0	34	19098	65	0	next
243	Response	2	6626267	19097	1
245	Picture	gf018	6646078	0	123	21150	145	0	next
245	Response	2	6667227	21149	1
247	Picture	a018	6686890	0	124	20298	156	0	next
247	Response	2	6707186	20296	2
249	Picture	c119	6724349	0	166	29279	188	0	next
249	Response	2	6753627	29278	1
251	Picture	a107	6770201	0	130	50467	162	0	next
251	Response	1	6820667	50466	1
251A	Response	4	6828226	7558	2
253	Picture	dc117	6843048	0	101	20020	133	0	next
253	Response	2	6863067	20019	1
255	Picture	f006	6882119	0	202	14669	224	0	next
255	Response	1	6896787	14668	1
255A	Response	5	6924187	27399	1
257	Picture	e023	6937580	0	62	20448	84	0	next
257	Response	2	6958027	20447	1
259	Picture	c016	6974289	0	168	23499	202	0	next
259	Response	1	6997787	23498	1
259A	Response	6	7011187	13399	1
261	Picture	c020	7023859	0	92	21808	124	0	next
261	Response	2	7045666	21807	2
263	Picture	gf109	7065339	0	112	22169	134	0	next
263	Response	1	7087507	22168	1
263A	Response	3	7096587	9079	1
265	Picture	e057	7108113	0	164	17959	186	0	next
265	Response	2	7126071	17958	2
267	Picture	f119	7145333	0	92	23535	124	0	next
267	Response	2	7168867	23534	1
269	Picture	a020	7185850	0	80	23258	102	0	next
269	Response	1	7209107	23257	1
269A	Response	5	7235826	26718	2
271	Picture	gf008	7249748	0	167	33920	191	0	next
271	Response	2	7283666	33918	2
273	Picture	e049	7302571	0	155	56937	186	0	next
273	Response	2	7359506	56935	2
275	Picture	f117	7379378	0	179	14969	200	0	next
275	Response	2	7394346	14968	2
277	Picture	c008	7412607	0	97	21781	130	0	next
277	Response	1	7434386	21779	2
277A	Response	4	7466426	32038	1
279	Picture	c107	7478360	0	166	31468	197	0	next
279	Response	2	7509826	31466	2
281	Picture	e030	7526669	0	190	32838	211	0	next
281	Response	2	7559506	32837	2
283	Picture	gf119	7576678	0	160	20309	193	0	next
283	Response	1	7596986	20308	1
283A	Response	3	7616746	19759	2
285	Picture	e056	7629479	0	184	67141	185	0	next
285	Response	2	7696586	67107	1
287	Picture	ba020	7713070	0	87	33317	110	0	next
287	Response	1	7746386	33316	2
287A	Response	3	7773066	26679	2
289	Picture	f010	7787129	0	180	16379	201	0	next
289	Response	2	7803507	16378	1
291	Picture	dc109	7822729	0	61	18018	97	0	next
291	Response	1	7840746	18017	2
291A	Response	6	7851186	10439	1
293	Picture	dc006	7865587	0	36	22040	73	0	next
293	Response	1	7887626	22039	1
293A	Response	4	7895346	7719	1
295	Picture	dc016	7910238	0	39	21869	72	0	next
295	Response	1	7932106	21868	2
295A	Response	3	7973066	40959	1
297	Picture	e020	7986369	0	56	11418	87	0	next
297	Response	2	7997786	11417	1
299	Picture	dc020	8014827	0	104	28000	126	0	next
299	Response	2	8042826	27999	1
301	Picture	e024	8060217	0	38	62010	69	0	next
301	Response	2	8122226	62009	1
303	Picture	ba119	8140567	0	174	16340	195	0	next
303	Response	1	8156906	16339	1
303A	Response	3	8175386	18479	1
305	Picture	e059	8190028	0	203	11839	225	0	next
305	Response	1	8201866	11838	1
305A	Response	4	8215586	13719	1
307	Picture	e021	8229859	0	198	50208	220	0	next
307	Response	2	8280066	50207	1
309	Picture	a008	8299608	0	88	34539	120	0	next
309	Response	2	8334146	34538	1
311	Picture	ba107	8353057	0	140	13250	162	0	next
311	Response	1	8366306	13249	1
311A	Response	4	8387906	21599	1
313	Picture	f107	8399107	0	81	18440	103	0	next
313	Response	1	8417546	18439	1
313A	Response	3	8425546	7999	1
315	Picture	e027	8436597	0	83	46110	105	0	next
315	Response	1	8482706	46109	2
315A	Response	6	8493826	11119	1
317	Picture	ba018	8508628	0	206	26999	228	0	next
317	Response	2	8535626	26998	1
319	Picture	c006	8551749	0	65	23797	98	0	next
319	Response	2	8575545	23796	2
321	Picture	c109	8591778	0	206	11609	233	0	next
321	Response	2	8603386	11608	1
323	Picture	e025	8621141	0	160	10886	192	0	next
323	Response	2	8632026	10885	1
325	Picture	a119	8650908	0	63	9438	86	0	next
325	Response	1	8660345	9437	2
325A	Response	5	8681026	20680	1
327	Picture	ba008	8695988	0	142	21599	167	0	next
327	Response	1	8717586	21598	1
327A	Response	4	8732626	15039	1
329	Picture	f008	8745808	0	146	12179	168	0	next
329	Response	2	8757986	12178	1
331	Picture	gf020	8777188	0	83	10279	115	0	next
331	Response	1	8787466	10278	1
331A	Response	4	8801666	14199	1
333	Picture	gf006	8812938	0	161	15369	193	0	next
333	Response	1	8828306	15368	1
333A	Response	6	8878586	50279	1
335	Picture	e058	8892476	0	104	20430	137	0	next
335	Response	1	8912905	20429	2
335A	Response	5	8936386	23480	1
337	Picture	e051	8950907	0	162	12920	195	0	next
337	Response	2	8963826	12919	1
339	Picture	ba006	8982447	0	126	22580	148	0	next
339	Response	1	9005026	22579	1
339A	Response	3	9017306	12279	1
341	Picture	e052	9028817	0	80	29490	102	0	next
341	Response	1	9058306	29489	1
341A	Response	4	9067986	9679	2
343	Picture	gf117	9080650	0	70	19656	94	0	next
343	Response	1	9100306	19656	1
343A	Response	4	9111466	11160	1
345	Picture	e055	9124689	0	192	36098	213	0	next
345	Response	2	9160786	36097	1
347	Picture	e018	9179397	0	130	11830	164	0	next
347	Response	1	9191226	11829	1
347A	Response	6	9205746	14519	1
349	Picture	ba109	9216848	0	171	12258	203	0	next
349	Response	2	9229105	12257	1
351	Picture	gf107	9246867	0	156	25880	177	0	next
351	Response	2	9272746	25879	1
353	Picture	dc018	9292499	0	169	11968	200	0	next
353	Response	2	9304466	11967	1
355	Picture	c018	9323237	0	103	8350	126	0	next
355	Response	1	9331586	8349	1
355A	Response	5	9351425	19838	2
357	Picture	ba016	9363171	0	158	21415	181	0	next
357	Response	1	9384586	21415	1
357A	Response	4	9394745	10159	1
359	Picture	e047	9407697	0	126	14769	148	0	next
359	Response	2	9422465	14768	1
361	Picture	f018	9441059	0	80	11688	113	0	next
361	Response	1	9452745	11686	2
361A	Response	3	9474825	22078	1
363	Picture	e019	9489046	0	82	14500	114	0	next
363	Response	2	9503545	14499	2
365	Picture	c010	9520826	0	142	12681	167	0	next
365	Response	2	9533506	12680	1
367	Picture	a109	9550151	0	133	11195	165	0	next
367	Response	2	9561345	11194	2
369	Picture	e060	9579117	0	174	30709	197	0	next
369	Response	2	9609825	30708	2
371	Picture	e022	9629108	0	160	30358	192	0	next
371	Response	2	9659465	30357	1
373	Picture	dc107	9677337	0	100	14369	123	0	next
373	Response	1	9691705	14368	1
373A	Response	6	9705345	13639	2
375	Picture	e053	9718389	0	39	8317	61	0	next
375	Response	1	9726705	8316	1
375A	Response	4	9772665	45959	2
377	Picture	dc010	9787307	0	107	26159	132	0	next
377	Response	1	9813465	26158	2
377A	Response	3	9838825	25359	2
379	Picture	f109	9851328	0	74	14218	96	0	next
379	Response	2	9865545	14217	2
381	Picture	a016	9885147	0	71	8199	104	0	next
381	Response	1	9893345	8198	2
381A	Response	5	9930225	36879	2
383	Picture	f020	9945000	0	41	51227	73	0	next
383	Response	1	9996225	51225	2
383A	Response	4	10005625	9398	1
385	Picture	e048	10017268	0	90	15278	122	0	next
385	Response	2	10032545	15277	2
387	Picture	a006	10049166	0	195	10860	215	0	next
387	Response	2	10060025	10859	1
389	Picture	e050	10076466	0	50	11080	82	0	next
389	Response	2	10087545	11079	1
391	Picture	dc119	10105273	0	79	16593	100	0	next
391	Response	2	10121865	16592	1
393	Picture	c117	10138736	0	99	8050	134	0	next
393	Response	1	10146785	8049	1
393A	Response	6	10167105	20319	1
