# Supplementary material for: Effects of two different emotion-inducing methods on the emotional memory of non-clinically depressed individuals
Source: PLoS One. 2021 May 28;16(5):e0249863. doi: 10.1371/journal.pone.0249863 (PMC8162709; doi:10.1371/journal.pone.0249863)
Supplement: S1 Data — (ZIP) [file pone.0249863.s001.zip › data/experiment1-depression/face62/b-study.log]

Scenario - For expli1
Logfile written - 2019/3/13 19:05:20

Trial	Event Type	Code	Time	TTime	Uncertainty	Duration	Uncertainty	ReqTime	ReqDur

1	Response	2	730214	730214	1
4	Picture	t002	760269	0	66	16000	94	0	16000
5	Response	1	779094	2798	2
8	Picture	t005	803706	0	131	16000	151	0	16000
8	Response	2	814134	10428	2
9	Response	2	859214	39488	1
12	Picture	t003	881437	0	47	16000	78	0	16000
12	Response	2	894054	12617	2
13	Response	2	918894	21427	1
16	Picture	t001	943166	0	145	16000	165	0	16000
16	Response	1	955934	12768	1
17	Response	1	998894	39709	2
20	Picture	t004	1020127	0	159	16000	190	0	16000
20	Response	1	1033494	13367	2
21	Response	1	1042934	6776	2
24	Picture	t006	1066975	0	146	16000	171	0	16000
25	Response	2	1090694	7694	2
29	Response	2	1193734	68402	2
31	Picture	f105	1203755	0	167	16000	187	0	16000
32	Response	1	1229534	9759	1
35	Picture	f113	1252098	0	141	16000	167	0	16000
36	Response	2	1273255	5131	1
39	Picture	f111	1297917	0	153	16000	173	0	16000
40	Response	2	1318454	4518	1
43	Picture	f002	1341538	0	184	16000	215	0	16000
44	Response	2	1363294	5726	1
47	Picture	f115	1385545	0	182	16000	202	0	16000
48	Response	1	1407494	5929	1
51	Picture	f004	1430926	0	114	16000	145	0	16000
51	Response	2	1444414	13488	1
52	Response	2	1454854	7897	1
55	Picture	c101	1479301	0	61	16000	81	0	16000
56	Response	1	1502534	7214	1
59	Picture	f012	1525251	0	107	16000	131	0	16000
60	Response	2	1553254	11977	1
63	Picture	a111	1576007	0	174	16000	194	0	16000
64	Response	2	1597254	5227	1
67	Picture	c014	1620966	0	45	16000	71	0	16000
68	Response	1	1643494	6503	1
71	Picture	a002	1666736	0	93	16000	113	0	16000
72	Response	1	1689814	7058	1
75	Picture	c103	1714183	0	132	16000	160	0	16000
76	Response	2	1740053	9840	2
79	Picture	c004	1763486	0	157	16000	181	0	16000
80	Response	2	1786134	6624	1
83	Picture	a014	1808832	0	135	16000	162	0	16000
84	Response	1	1829974	5116	1
87	Picture	f014	1851755	0	41	16000	61	0	16000
88	Response	1	1873573	5798	2
91	Picture	f101	1895713	0	65	16034	66	0	16000
92	Response	2	1920694	8944	1
95	Picture	a101	1945015	0	89	16000	109	0	16000
96	Response	1	1964814	3779	1
99	Picture	f103	1985956	0	141	16000	166	0	16000
100	Response	1	2006253	4271	2
103	Picture	c105	2030313	0	109	16000	129	0	16000
104	Response	1	2050614	4281	1
107	Picture	c115	2072075	0	173	16000	202	0	16000
108	Response	2	2096854	8751	1
111	Picture	c012	2121717	0	186	16000	206	0	16000
112	Response	1	2141813	4076	2
115	Picture	c111	2164345	0	47	16000	70	0	16000
116	Response	2	2186694	6326	1
119	Picture	a115	2207845	0	41	16000	61	0	16000
120	Response	1	2229333	5468	2
123	Picture	c002	2254336	0	40	16000	67	0	16000
124	Response	2	2277414	7052	2
127	Picture	a103	2298595	0	117	16000	137	0	16000
128	Response	1	2318414	3799	1
131	Picture	c113	2339777	0	80	16000	112	0	16000
132	Response	2	2360814	5006	1
135	Picture	a105	2382056	0	139	16000	159	0	16000
136	Response	2	2402694	4618	1
139	Picture	a004	2424016	0	159	16000	192	0	16000
140	Response	1	2444100	4051	1
143	Picture	a012	2467262	0	82	16000	102	0	16000
144	Response	1	2490813	7531	2
147	Picture	a113	2515166	0	158	16000	189	0	16000
148	Response	1	2536374	5177	1
153	Response	2	2701413	32084	2
155	Picture	a006	2711445	0	173	16000	207	0	16000
156	Response	2	2731853	4375	2
159	Picture	c016	2752974	0	147	16000	167	0	16000
160	Response	1	2773733	4739	2
163	Picture	c109	2796326	0	109	16000	141	0	16000
164	Response	2	2818813	6456	2
167	Picture	c117	2842045	0	58	16000	82	0	16000
168	Response	2	2859653	1584	2
171	Picture	a117	2883937	0	148	16000	179	0	16000
172	Response	2	2905453	5485	2
175	Picture	f010	2928453	0	134	16000	156	0	16000
176	Response	1	2950333	5858	1
179	Picture	a016	2971628	0	105	16000	128	0	16000
180	Response	2	2991253	3601	2
183	Picture	a018	3014734	0	161	16000	181	0	16000
184	Response	1	3037773	7019	1
187	Picture	c006	3061356	0	197	16000	227	0	16000
188	Response	2	3082213	4826	1
191	Picture	a020	3104325	0	61	16000	89	0	16000
192	Response	2	3125613	5260	1
195	Picture	a008	3148547	0	152	16000	183	0	16000
196	Response	1	3169813	5235	2
199	Picture	f107	3192645	0	56	16000	77	0	16000
200	Response	2	3231013	22348	1
203	Picture	c107	3252112	0	65	16000	97	0	16000
203	Response	1	3261813	9701	1
204	Response	1	3273453	5310	2
207	Picture	f119	3297205	0	144	16000	164	0	16000
208	Response	1	3320893	7668	1
211	Picture	c008	3344829	0	169	16000	200	0	16000
212	Response	1	3367893	7034	1
215	Picture	f006	3390786	0	44	16000	65	0	16000
216	Response	2	3413933	7127	1
219	Picture	f016	3438427	0	49	16000	80	0	16000
219	Response	1	3440093	1666	1
220	Response	1	3460093	5635	1
223	Picture	c010	3482886	0	92	16000	112	0	16000
224	Response	1	3506933	8027	1
227	Picture	f109	3531316	0	142	16000	173	0	16000
228	Response	2	3554533	7186	1
231	Picture	c010	3577459	0	168	16000	190	0	16000
232	Response	2	3599373	5892	1
235	Picture	f018	3622916	0	34	16000	65	0	16000
236	Response	1	3643573	4626	1
239	Picture	f117	3667244	0	199	16000	220	0	16000
240	Response	2	3690333	7069	1
243	Picture	c119	3712817	0	105	16000	136	0	16000
244	Response	2	3734093	5245	1
247	Picture	f008	3758815	0	109	16000	130	0	16000
248	Response	1	3783533	8697	1
251	Picture	a119	3808366	0	41	16000	73	0	16000
252	Response	1	3831732	7335	2
255	Picture	a107	3853274	0	131	16000	151	0	16000
256	Response	2	3877693	8399	1
259	Picture	a010	3900725	0	160	16000	195	0	16000
260	Response	2	3923333	6574	1
263	Picture	f010	3947377	0	178	16000	198	0	16000
264	Response	1	3969933	6536	1
267	Picture	a109	3991176	0	34	16000	65	0	16000
268	Response	2	4013573	6366	1
271	Picture	c018	4035896	0	140	16000	161	0	16000
272	Response	2	4061493	9576	1
