# Supplementary material for: Effects of two different emotion-inducing methods on the emotional memory of non-clinically depressed individuals
Source: PLoS One. 2021 May 28;16(5):e0249863. doi: 10.1371/journal.pone.0249863 (PMC8162709; doi:10.1371/journal.pone.0249863)
Supplement: S1 Data — (ZIP) [file pone.0249863.s001.zip › data/experiment1-depression/face62/b-test.log]

Scenario - For expli1
Logfile written - 2019/3/13 19:23:41

Trial	Event Type	Code	Time	TTime	Uncertainty	Duration	Uncertainty	ReqTime	ReqDur

1	Response	2	793457	793457	1
4	Picture	t003	823522	0	147	11697	180	0	next
4	Response	1	835217	11695	1
4A	Response	5	909417	74198	1
6	Picture	t001	924141	0	174	48516	210	0	next
6	Response	1	972657	48516	1
6A	Response	6	1021337	48680	1
8	Picture	t012	1035060	0	74	26638	109	0	next
8	Response	2	1061697	26637	1
10	Picture	t008	1080498	0	133	30279	156	0	next
10	Response	1	1110776	30278	2
10A	Response	5	1137977	27200	1
12	Picture	t002	1150270	0	180	48388	208	0	next
12	Response	1	1198657	48387	1
12A	Response	5	1233217	34559	1
14	Picture	t004	1246718	0	44	20100	66	0	next
14	Response	2	1266817	20099	1
16	Picture	t010	1285770	0	140	33689	173	0	next
16	Response	2	1319457	33687	2
18	Picture	t009	1339018	0	60	26320	84	0	next
18	Response	1	1365337	26319	1
18A	Response	6	1389377	24039	1
20	Picture	t006	1400548	0	187	59750	208	0	next
20	Response	1	1460297	59749	1
20A	Response	5	1548577	88279	1
22	Picture	t011	1561778	0	90	66239	113	0	next
22	Response	2	1628017	66239	1
24	Picture	t005	1647482	0	33	18536	66	0	next
24	Response	2	1666017	18535	1
26	Picture	t007	1684948	0	62	20470	86	0	next
26	Response	2	1705417	20469	1
29	Response	2	1764536	29720	2
31	Picture	e007	1774557	0	103	36500	126	0	next
31	Response	1	1811057	36500	1
31A	Response	5	1844337	33280	1
33	Picture	f115	1858019	0	124	24359	147	0	next
33	Response	2	1882377	24358	1
35	Picture	gf111	1898661	0	128	17317	163	0	next
35	Response	2	1915976	17315	2
37	Picture	f101	1933149	0	146	17269	167	0	next
37	Response	2	1950417	17268	1
39	Picture	dc103	1969071	0	43	24427	76	0	next
39	Response	2	1993496	24425	2
41	Picture	a004	2010538	0	76	37199	99	0	next
41	Response	2	2047736	37198	2
43	Picture	ba103	2065850	0	73	44247	107	0	next
43	Response	2	2110096	44246	1
45	Picture	e012	2128408	0	182	15169	205	0	next
45	Response	2	2143576	15168	2
47	Picture	e037	2162571	0	167	49606	202	0	next
47	Response	1	2212176	49605	2
47A	Response	6	2229096	16919	2
49	Picture	e004	2243010	0	46	15680	47	0	next
49	Response	2	2258656	15646	2
51	Picture	a002	2277581	0	146	24276	168	0	next
51	Response	1	2301856	24275	2
51A	Response	5	2329656	27799	2
53	Picture	c002	2341508	0	206	67653	207	0	next
53	Response	2	2409136	67628	2
55	Picture	dc113	2428754	0	99	133623	135	0	next
55	Response	1	2562376	133622	1
55A	Response	6	2585136	22759	2
57	Picture	f103	2598811	0	176	16006	209	0	next
57	Response	2	2614816	16005	1
59	Picture	dc111	2633987	0	170	21790	193	0	next
59	Response	1	2655776	21789	1
59A	Response	5	2680656	24879	1
61	Picture	e033	2694467	0	180	50230	204	0	next
61	Response	2	2744696	50229	1
63	Picture	e008	2762350	0	104	23707	137	0	next
63	Response	2	2786056	23706	1
65	Picture	f002	2805609	0	181	26448	204	0	next
65	Response	1	2832056	26447	1
65A	Response	6	2913016	80959	1
67	Picture	e044	2925060	0	39	19117	61	0	next
67	Response	2	2944176	19116	1
69	Picture	e013	2963294	0	120	35604	155	0	next
69	Response	1	2998896	35602	2
69A	Response	6	3020896	21998	1
71	Picture	dc101	3035741	0	159	14236	194	0	next
71	Response	2	3049976	14235	2
73	Picture	dc014	3067777	0	129	20360	151	0	next
73	Response	2	3088136	20359	1
75	Picture	e038	3105180	0	43	18037	80	0	next
75	Response	2	3123216	18036	1
77	Picture	f014	3142218	0	173	40319	196	0	next
77	Response	1	3182536	40318	1
77A	Response	6	3217896	35359	1
79	Picture	e014	3232197	0	176	30540	199	0	next
79	Response	2	3262736	30539	1
81	Picture	gf115	3278979	0	42	33038	75	0	next
81	Response	2	3312016	33037	1
83	Picture	e003	3329920	0	100	67737	123	0	next
83	Response	2	3397656	67736	1
85	Picture	gf105	3415590	0	69	18547	102	0	next
85	Response	2	3434136	18546	1
87	Picture	dc004	3450527	0	138	18330	158	0	next
87	Response	2	3468856	18329	1
89	Picture	e042	3486379	0	100	21998	133	0	next
89	Response	1	3508376	21997	1
89A	Response	6	3531695	23318	2
91	Picture	ba014	3543920	0	45	11977	78	0	next
91	Response	2	3555896	11976	1
93	Picture	c111	3575567	0	79	25890	101	0	next
93	Response	2	3601456	25889	1
95	Picture	a012	3621262	0	189	23235	223	0	next
95	Response	2	3644496	23234	1
97	Picture	a111	3664108	0	180	15788	203	0	next
97	Response	2	3679896	15788	1
99	Picture	ba004	3698390	0	51	12746	85	0	next
99	Response	2	3711136	12746	1
101	Picture	f012	3728457	0	149	17999	171	0	next
101	Response	2	3746456	17999	1
103	Picture	a103	3764299	0	125	27678	158	0	next
103	Response	2	3791976	27677	1
105	Picture	ba002	3808809	0	118	15008	138	0	next
105	Response	2	3823816	15007	1
107	Picture	e036	3841404	0	170	52533	203	0	next
107	Response	2	3893935	52531	2
109	Picture	ba113	3912467	0	106	22309	129	0	next
109	Response	2	3934776	22309	1
111	Picture	c115	3950850	0	42	12287	75	0	next
111	Response	2	3963135	12285	2
113	Picture	e034	3981737	0	157	14960	177	0	next
113	Response	2	3996696	14959	1
115	Picture	gf103	4016541	0	167	27436	200	0	next
115	Response	2	4043975	27434	2
117	Picture	c014	4063909	0	134	36507	156	0	next
117	Response	2	4100415	36506	1
119	Picture	ba101	4120130	0	57	13326	91	0	next
119	Response	2	4133455	13325	2
121	Picture	e043	4151927	0	97	27010	119	0	next
121	Response	2	4178936	27009	1
123	Picture	f004	4196872	0	132	34504	165	0	next
123	Response	2	4231375	34503	2
125	Picture	f105	4249246	0	93	18530	115	0	next
125	Response	1	4267775	18529	2
125A	Response	5	4282815	15039	2
127	Picture	e041	4294978	0	190	9398	213	0	next
127	Response	2	4304375	9397	2
129	Picture	gf014	4322468	0	180	33908	216	0	next
129	Response	1	4356375	33907	2
129A	Response	5	4370095	13719	2
131	Picture	c004	4383529	0	105	9327	139	0	next
131	Response	2	4392855	9326	2
133	Picture	gf101	4409768	0	39	47088	60	0	next
133	Response	2	4456855	47087	2
135	Picture	e011	4474450	0	167	66606	199	0	next
135	Response	1	4541055	66605	2
135A	Response	6	4559855	18799	2
137	Picture	dc115	4573199	0	64	25984	98	0	next
137	Response	2	4599182	25983	1
139	Picture	a115	4617615	0	153	26761	175	0	next
139	Response	2	4644375	26760	1
141	Picture	dc002	4664190	0	55	16106	89	0	next
141	Response	2	4680295	16105	2
143	Picture	gf004	4699636	0	116	43980	138	0	next
143	Response	2	4743615	43979	1
145	Picture	c101	4760092	0	135	28601	136	0	next
145	Response	2	4788655	28563	1
147	Picture	e031	4807888	0	175	12968	195	0	next
147	Response	2	4820855	12967	1
149	Picture	e032	4837640	0	71	18373	72	0	next
149	Response	2	4855975	18335	2
151	Picture	gf002	4874452	0	97	19724	119	0	next
151	Response	1	4894175	19723	1
151A	Response	6	4918055	23879	1
153	Picture	e005	4932668	0	206	9268	229	0	next
153	Response	2	4941935	9267	1
155	Picture	e006	4961470	0	51	37386	85	0	next
155	Response	2	4998855	37385	1
157	Picture	c105	5016207	0	148	27729	170	0	next
157	Response	2	5043935	27728	1
159	Picture	c103	5061948	0	54	33068	87	0	next
159	Response	2	5095015	33067	1
161	Picture	gf012	5112896	0	108	30080	129	0	next
161	Response	2	5142975	30079	1
163	Picture	a014	5161110	0	41	37906	76	0	next
163	Response	2	5199015	37905	1
165	Picture	e035	5218409	0	72	26647	93	0	next
165	Response	2	5245055	26646	1
167	Picture	f111	5263359	0	102	40017	136	0	next
167	Response	2	5303375	40016	1
169	Picture	e010	5321321	0	142	15015	171	0	next
169	Response	2	5336335	15014	1
171	Picture	dc105	5356260	0	184	15636	216	0	next
171	Response	2	5371895	15635	1
173	Picture	ba012	5389186	0	96	34830	118	0	next
173	Response	1	5424015	34829	1
173A	Response	6	5449055	25039	1
175	Picture	ba111	5461446	0	156	23330	178	0	next
175	Response	2	5484775	23329	1
177	Picture	e001	5504740	0	174	18435	209	0	next
177	Response	2	5523174	18434	1
179	Picture	ba105	5539575	0	178	19281	200	0	next
179	Response	2	5558855	19280	1
181	Picture	a101	5576249	0	151	22767	184	0	next
181	Response	1	5599015	22766	1
181A	Response	5	5623214	24198	2
183	Picture	a113	5636589	0	132	12827	164	0	next
183	Response	2	5649415	12826	1
185	Picture	e040	5666676	0	51	49460	72	0	next
185	Response	2	5716135	49459	1
187	Picture	e015	5735550	0	152	15226	186	0	next
187	Response	2	5750775	15225	1
189	Picture	e045	5767418	0	123	16518	144	0	next
189	Response	2	5783935	16517	1
191	Picture	e039	5800250	0	106	24045	140	0	next
191	Response	2	5824294	24044	2
193	Picture	gf113	5841824	0	210	50152	236	0	next
193	Response	2	5891975	50151	1
195	Picture	c113	5910069	0	101	36986	135	0	next
195	Response	2	5947054	36985	2
197	Picture	e009	5966837	0	167	18579	188	0	next
197	Response	1	5985415	18578	1
197A	Response	6	6045494	60078	2
199	Picture	a105	6059326	0	160	18289	183	0	next
199	Response	2	6077614	18288	2
201	Picture	dc012	6096398	0	65	59817	99	0	next
201	Response	2	6156214	59816	2
203	Picture	f113	6172475	0	143	33460	165	0	next
203	Response	2	6205934	33459	2
205	Picture	ba115	6222598	0	175	10337	202	0	next
205	Response	2	6232934	10336	2
207	Picture	e002	6252354	0	82	25901	103	0	next
207	Response	2	6278254	25900	2
209	Picture	c012	6295787	0	138	9708	165	0	next
209	Response	2	6305494	9707	2
213	Response	2	6556734	121633	2
215	Picture	f010	6566762	0	114	29853	144	0	next
215	Response	2	6596614	29852	1
217	Picture	e055	6614036	0	175	19219	199	0	next
217	Response	2	6633254	19218	2
219	Picture	e023	6649949	0	73	21946	107	0	next
219	Response	2	6671894	21945	2
221	Picture	c107	6690910	0	116	16905	139	0	next
221	Response	2	6707814	16904	1
223	Picture	a006	6726917	0	93	25698	127	0	next
223	Response	2	6752614	25697	1
225	Picture	e047	6769985	0	193	15390	216	0	next
225	Response	2	6785374	15389	1
227	Picture	f008	6802301	0	34	16954	67	0	next
227	Response	2	6819254	16953	1
229	Picture	a008	6836314	0	186	16181	207	0	next
229	Response	2	6852494	16180	1
231	Picture	dc006	6871078	0	68	33257	101	0	next
231	Response	1	6904334	33256	1
231A	Response	6	6937174	32839	1
233	Picture	dc107	6951697	0	98	46238	132	0	next
233	Response	2	6997934	46237	1
235	Picture	c008	7015518	0	111	16297	133	0	next
235	Response	2	7031814	16296	1
237	Picture	ba020	7048488	0	122	29527	155	0	next
237	Response	2	7078014	29526	1
239	Picture	gf008	7094895	0	50	52720	71	0	next
239	Response	2	7147614	52719	1
241	Picture	dc010	7167228	0	35	25387	69	0	next
241	Response	1	7192614	25386	1
241A	Response	6	7292934	100319	1
243	Picture	e028	7304658	0	69	17557	102	0	next
243	Response	2	7322214	17556	1
245	Picture	c016	7341105	0	127	48870	148	0	next
245	Response	1	7389974	48869	1
245A	Response	2	7407734	17759	1
247	Picture	e049	7419126	0	90	75034	92	0	next
247	Response	2	7494134	75008	1
249	Picture	e059	7511922	0	97	57613	131	0	next
249	Response	1	7569534	57612	1
249A	Response	4	7590974	21439	1
251	Picture	f119	7605876	0	128	30739	163	0	next
251	Response	1	7636614	30738	2
251A	Response	6	7656614	19999	1
253	Picture	c020	7669428	0	59	111107	91	0	next
253	Response	2	7780534	111106	1
255	Picture	c109	7796634	0	175	10261	196	0	next
255	Response	2	7806894	10260	1
257	Picture	f107	7826299	0	160	13436	193	0	next
257	Response	2	7839734	13435	1
259	Picture	a109	7859024	0	106	20071	127	0	next
259	Response	2	7879094	20070	1
261	Picture	f117	7899083	0	34	51252	66	0	next
261	Response	2	7950333	51250	2
263	Picture	gf010	7970146	0	128	9469	149	0	next
263	Response	2	7979613	9467	2
265	Picture	ba018	7997108	0	151	18746	184	0	next
265	Response	2	8015853	18745	2
267	Picture	c117	8032416	0	180	43398	203	0	next
267	Response	1	8075813	43397	2
267A	Response	6	8195093	119279	2
269	Picture	e025	8207607	0	121	9687	142	0	next
269	Response	2	8217293	9686	2
271	Picture	ba008	8235618	0	92	11317	123	0	next
271	Response	2	8246933	11315	2
273	Picture	e052	8263815	0	70	76519	93	0	next
273	Response	2	8340333	76518	2
275	Picture	a119	8357386	0	135	38348	168	0	next
275	Response	2	8395733	38347	2
277	Picture	gf119	8415014	0	173	30440	196	0	next
277	Response	2	8445453	30439	2
279	Picture	gf006	8462100	0	65	55475	98	0	next
279	Response	2	8517573	55473	2
281	Picture	ba119	8535494	0	171	12480	196	0	next
281	Response	1	8547973	12479	2
281A	Response	5	8564373	16399	1
283	Picture	ba117	8576535	0	121	18239	144	0	next
283	Response	2	8594773	18238	1
285	Picture	f109	8612807	0	162	7967	199	0	next
285	Response	2	8620773	7966	1
287	Picture	dc117	8638837	0	139	14762	140	0	next
287	Response	2	8653573	14736	1
289	Picture	e018	8671502	0	124	24312	158	0	next
289	Response	2	8695813	24311	1
291	Picture	a117	8712474	0	155	33500	178	0	next
291	Response	1	8745973	33499	2
291A	Response	5	8766773	20799	1
293	Picture	e017	8780514	0	101	17340	122	0	next
293	Response	2	8797853	17339	1
295	Picture	gf020	8814050	0	46	13484	79	0	next
295	Response	2	8827533	13483	1
297	Picture	a010	8846195	0	74	13059	96	0	next
297	Response	2	8859253	13058	1
299	Picture	e051	8877907	0	179	17627	213	0	next
299	Response	2	8895533	17626	1
301	Picture	e060	8913514	0	76	34180	97	0	next
301	Response	2	8947693	34179	1
303	Picture	a107	8964428	0	139	21306	172	0	next
303	Response	2	8985733	21305	1
305	Picture	e022	9004002	0	69	7572	91	0	next
305	Response	2	9011573	7571	1
307	Picture	e027	9027668	0	53	10786	86	0	next
307	Response	2	9038453	10785	1
309	Picture	dc119	9055644	0	85	18370	107	0	next
309	Response	2	9074013	18369	1
311	Picture	e053	9093487	0	54	16007	86	0	next
311	Response	2	9109493	16006	1
313	Picture	dc008	9128923	0	124	27091	146	0	next
313	Response	1	9156013	27090	1
313A	Response	6	9166533	10519	1
315	Picture	gf109	9177804	0	68	25090	89	0	next
315	Response	2	9202893	25089	1
317	Picture	ba109	9221488	0	37	24526	70	0	next
317	Response	2	9246013	24525	1
319	Picture	c010	9265147	0	40	14347	61	0	next
319	Response	2	9279493	14346	2
321	Picture	c006	9296076	0	94	11578	127	0	next
321	Response	2	9307653	11577	1
323	Picture	e056	9323725	0	117	31889	141	0	next
323	Response	2	9355613	31888	1
325	Picture	gf107	9373108	0	44	20226	77	0	next
325	Response	2	9393333	20225	1
327	Picture	e016	9410618	0	209	20356	231	0	next
327	Response	1	9430973	20355	1
327A	Response	3	9469293	38319	1
329	Picture	f016	9480814	0	164	18200	186	0	next
329	Response	2	9499013	18199	1
331	Picture	gf117	9517258	0	44	59276	78	0	next
331	Response	1	9576533	59275	1
331A	Response	6	9587212	10678	2
333	Picture	c018	9601546	0	61	20708	94	0	next
333	Response	1	9622252	20706	2
333A	Response	5	9644533	22279	1
335	Picture	c119	9658934	0	166	7880	197	0	next
335	Response	2	9666813	7879	1
337	Picture	e019	9686665	0	105	7269	125	0	next
337	Response	2	9693933	7268	1
339	Picture	f018	9712110	0	148	17748	179	0	next
339	Response	2	9729853	17743	1
341	Picture	e029	9748628	0	130	19626	152	0	next
341	Response	1	9768253	19625	1
341A	Response	6	9803532	35278	2
343	Picture	a018	9817084	0	152	34289	174	0	next
343	Response	2	9851372	34288	2
345	Picture	e030	9871225	0	164	16910	191	0	next
345	Response	2	9888133	16908	1
347	Picture	e048	9905086	0	132	55727	155	0	next
347	Response	2	9960812	55726	2
349	Picture	a020	9980371	0	162	24682	191	0	next
349	Response	1	10005052	24681	2
349A	Response	6	10043572	38519	2
351	Picture	a016	10057474	0	50	9100	83	0	next
351	Response	2	10066573	9099	1
353	Picture	gf016	10083555	0	138	14298	160	0	next
353	Response	2	10097852	14297	2
355	Picture	e058	10116607	0	66	8886	101	0	next
355	Response	2	10125492	8885	2
357	Picture	dc109	10142463	0	53	29430	76	0	next
357	Response	1	10171892	29429	2
357A	Response	5	10208292	36399	2
359	Picture	e050	10220314	0	184	10220	204	0	next
359	Response	2	10230533	10219	1
361	Picture	ba107	10248908	0	73	11705	106	0	next
361	Response	2	10260612	11704	2
363	Picture	dc016	10278854	0	133	23159	155	0	next
363	Response	1	10302012	23158	2
363A	Response	4	10320332	18319	2
365	Picture	gf018	10332014	0	135	9919	159	0	next
365	Response	2	10341932	9918	2
367	Picture	e046	10358417	0	44	13356	80	0	next
367	Response	2	10371772	13355	2
369	Picture	ba016	10389918	0	47	7375	68	0	next
369	Response	2	10397292	7374	2
371	Picture	e057	10417175	0	106	11238	139	0	next
371	Response	2	10428412	11237	2
373	Picture	e021	10447054	0	69	13920	91	0	next
373	Response	2	10460973	13919	1
375	Picture	dc020	10480018	0	83	16915	116	0	next
375	Response	2	10496932	16914	2
377	Picture	dc018	10513533	0	72	12840	94	0	next
377	Response	2	10526372	12839	2
379	Picture	f006	10543019	0	72	24994	105	0	next
379	Response	1	10568012	24993	2
379A	Response	5	10587172	19159	1
381	Picture	ba006	10602146	0	99	11187	133	0	next
381	Response	2	10613332	11186	2
383	Picture	e026	10631503	0	82	6790	103	0	next
383	Response	2	10638292	6789	1
385	Picture	e054	10654649	0	86	14004	119	0	next
385	Response	2	10668652	14003	2
387	Picture	ba010	10688574	0	167	15959	189	0	next
387	Response	2	10704532	15958	1
389	Picture	f020	10721798	0	91	10855	125	0	next
389	Response	2	10732652	10854	1
391	Picture	e020	10748932	0	131	15841	153	0	next
391	Response	2	10764772	15840	1
393	Picture	e024	10781027	0	182	14146	215	0	next
393	Response	2	10795172	14145	1
