# Supplementary material for: Effects of two different emotion-inducing methods on the emotional memory of non-clinically depressed individuals
Source: PLoS One. 2021 May 28;16(5):e0249863. doi: 10.1371/journal.pone.0249863 (PMC8162709; doi:10.1371/journal.pone.0249863)
Supplement: S1 Data — (ZIP) [file pone.0249863.s001.zip › data/experiment1-depression/face66/b-study.log]

Scenario - For expli1
Logfile written - 2019/3/23 18:15:31

Trial	Event Type	Code	Time	TTime	Uncertainty	Duration	Uncertainty	ReqTime	ReqDur

1	Response	2	948669	948669	2
4	Picture	t006	978724	0	69	16000	98	0	16000
5	Response	2	1010229	15477	1
8	Picture	t001	1034412	0	49	16000	70	0	16000
9	Response	2	1055709	5276	1
12	Picture	t002	1079132	0	143	16000	174	0	16000
13	Response	1	1100469	5307	1
16	Picture	t005	1122252	0	189	16000	210	0	16000
17	Response	2	1144309	6036	1
20	Picture	t003	1167073	0	186	16000	216	0	16000
21	Response	1	1188069	4966	1
24	Picture	t004	1210502	0	87	16000	108	0	16000
25	Response	1	1230989	4466	2
29	Response	2	1356429	91017	1
31	Picture	f002	1366450	0	112	16000	133	0	16000
32	Response	1	1387549	5078	1
35	Picture	a002	1410102	0	108	16000	139	0	16000
36	Response	2	1429429	3297	1
39	Picture	c014	1452443	0	102	16000	124	0	16000
40	Response	1	1473509	5045	1
43	Picture	f115	1496082	0	113	16000	144	0	16000
44	Response	2	1517309	5197	1
47	Picture	f101	1541711	0	151	16000	172	0	16000
48	Response	1	1562869	5137	1
51	Picture	c002	1586782	0	59	16000	91	0	16000
52	Response	1	1606949	4135	1
55	Picture	c101	1630344	0	165	16000	186	0	16000
56	Response	2	1650349	3984	1
59	Picture	c113	1674144	0	182	16000	214	0	16000
60	Response	1	1693709	3534	1
63	Picture	c012	1716353	0	138	16000	159	0	16000
64	Response	2	1740509	8135	1
67	Picture	a115	1764733	0	74	16000	105	0	16000
68	Response	1	1784669	3906	1
71	Picture	c105	1806592	0	50	16000	71	0	16000
72	Response	2	1826829	4216	1
75	Picture	a111	1848452	0	171	16000	202	0	16000
76	Response	1	1869629	5146	1
79	Picture	f014	1894442	0	184	16000	205	0	16000
80	Response	1	1915949	5486	1
83	Picture	f103	1938993	0	112	16000	145	0	16000
84	Response	2	1959629	4604	1
87	Picture	f012	1983172	0	99	16000	120	0	16000
88	Response	1	2004269	5076	1
91	Picture	a012	2026352	0	73	16000	104	0	16000
92	Response	2	2047029	4647	1
95	Picture	f111	2068484	0	108	16000	129	0	16000
96	Response	2	2089789	5284	1
99	Picture	f105	2112045	0	36	16000	68	0	16000
100	Response	2	2131469	3393	1
103	Picture	a105	2152932	0	143	16000	164	0	16000
104	Response	1	2173469	4516	1
107	Picture	a101	2194533	0	31	16000	62	0	16000
108	Response	1	2214629	4066	1
111	Picture	a113	2236552	0	172	16000	193	0	16000
112	Response	1	2256709	4136	1
115	Picture	c103	2280090	0	117	16000	148	0	16000
116	Response	2	2299789	3669	1
119	Picture	f004	2324305	0	69	16000	90	0	16000
120	Response	2	2343589	3263	1
123	Picture	c115	2368493	0	34	16000	59	0	16000
124	Response	2	2388068	3549	2
127	Picture	f113	2409922	0	92	16000	113	0	16000
128	Response	1	2428828	2886	2
131	Picture	a014	2450149	0	188	16000	214	0	16000
132	Response	1	2469269	3094	1
135	Picture	c004	2491962	0	38	16000	59	0	16000
136	Response	2	2510909	2926	1
139	Picture	a004	2534806	0	182	16000	214	0	16000
140	Response	2	2553388	2550	2
143	Picture	c111	2575711	0	110	16000	132	0	16000
144	Response	1	2594788	3056	2
147	Picture	a103	2619361	0	112	16000	143	0	16000
148	Response	1	2639108	3716	1
153	Response	2	2792708	21606	2
155	Picture	a119	2802741	0	37	16000	68	0	16000
156	Response	2	2821948	3176	2
159	Picture	c119	2846101	0	168	16000	189	0	16000
160	Response	2	2866508	4387	1
163	Picture	a020	2891322	0	96	16000	127	0	16000
164	Response	1	2910268	2915	2
167	Picture	a010	2934881	0	205	16000	226	0	16000
168	Response	1	2954948	4046	2
171	Picture	a107	2979061	0	176	16000	208	0	16000
172	Response	2	2998748	3656	1
175	Picture	f117	3023011	0	60	16000	82	0	16000
176	Response	1	3042108	3075	2
179	Picture	f018	3064211	0	173	16000	204	0	16000
180	Response	1	3083388	3146	2
183	Picture	c018	3105842	0	43	16000	64	0	16000
184	Response	2	3125228	3365	2
187	Picture	f010	3147172	0	36	16000	69	0	16000
188	Response	1	3166308	3104	2
191	Picture	f008	3190344	0	191	16000	212	0	16000
192	Response	1	3209468	3103	2
195	Picture	c006	3233715	0	136	16000	167	0	16000
196	Response	1	3252748	3002	2
199	Picture	c117	3277700	0	150	16000	171	0	16000
200	Response	2	3297068	3347	2
203	Picture	a109	3319672	0	162	16000	192	0	16000
204	Response	2	3339148	3446	2
207	Picture	f006	3361810	0	192	16000	214	0	16000
208	Response	2	3382068	4236	1
211	Picture	f107	3406692	0	124	16000	156	0	16000
212	Response	2	3426828	4104	1
215	Picture	a008	3451491	0	161	16000	183	0	16000
216	Response	1	3473588	6075	1
219	Picture	c010	3497350	0	117	16000	149	0	16000
220	Response	1	3518228	4847	1
223	Picture	c109	3539992	0	141	16000	162	0	16000
224	Response	2	3560508	4495	1
227	Picture	a117	3584431	0	184	16000	215	0	16000
228	Response	2	3603948	3486	1
231	Picture	c016	3626230	0	55	16000	76	0	16000
232	Response	2	3646508	4257	1
235	Picture	c008	3670761	0	170	16000	202	0	16000
236	Response	1	3690948	4156	1
239	Picture	a016	3712171	0	94	16000	116	0	16000
240	Response	2	3731828	3635	1
243	Picture	f119	3756081	0	166	16000	198	0	16000
244	Response	1	3777188	5075	1
247	Picture	f016	3798811	0	107	16000	128	0	16000
248	Response	1	3819108	4276	1
251	Picture	a018	3840840	0	60	16000	90	0	16000
252	Response	2	3862348	5478	1
255	Picture	c107	3887020	0	46	16000	67	0	16000
256	Response	2	3909108	6067	1
259	Picture	a006	3933001	0	46	16000	77	0	16000
260	Response	1	3956188	7156	1
263	Picture	c010	3978869	0	177	16000	199	0	16000
264	Response	2	3998668	3777	1
267	Picture	f010	4019740	0	125	16000	156	0	16000
268	Response	1	4038948	3177	1
271	Picture	f109	4060070	0	131	16000	152	0	16000
272	Response	1	4080588	4497	1
