# Supplementary material for: Effects of two different emotion-inducing methods on the emotional memory of non-clinically depressed individuals
Source: PLoS One. 2021 May 28;16(5):e0249863. doi: 10.1371/journal.pone.0249863 (PMC8162709; doi:10.1371/journal.pone.0249863)
Supplement: S1 Data — (ZIP) [file pone.0249863.s001.zip › data/experiment1-depression/face66/b-test.log]

Scenario - For expli1
Logfile written - 2019/3/23 18:32:00

Trial	Event Type	Code	Time	TTime	Uncertainty	Duration	Uncertainty	ReqTime	ReqDur

1	Response	2	869482	869482	1
4	Picture	t010	899532	0	121	101792	145	0	next
4	Response	1	1001322	101790	1
4A	Response	3	1046162	44838	1
6	Picture	t004	1060398	0	58	30085	83	0	next
6	Response	2	1090482	30084	1
8	Picture	t003	1107782	0	168	17661	189	0	next
8	Response	2	1125442	17660	1
10	Picture	t001	1142434	0	172	18929	199	0	next
10	Response	1	1161362	18928	1
10A	Response	4	1174562	13199	1
12	Picture	t002	1188011	0	88	25552	118	0	next
12	Response	1	1213562	25551	1
12A	Response	3	1226882	13319	1
14	Picture	t005	1241345	0	75	35097	108	0	next
14	Response	1	1276441	35096	1
14A	Response	4	1288402	11960	1
16	Picture	t006	1301765	0	147	73678	180	0	next
16	Response	1	1375442	73677	1
16A	Response	6	1387162	11719	1
18	Picture	t012	1401644	0	79	16239	111	0	next
18	Response	2	1417882	16238	1
20	Picture	t008	1437282	0	109	35801	131	0	next
20	Response	2	1473082	35800	1
22	Picture	t007	1492965	0	75	39558	106	0	next
22	Response	1	1532522	39557	1
22A	Response	3	1555922	23399	1
24	Picture	t009	1568283	0	73	14559	105	0	next
24	Response	2	1582842	14559	1
26	Picture	t011	1600511	0	182	24691	203	0	next
26	Response	2	1625202	24691	1
29	Response	2	1688241	35249	2
31	Picture	dc115	1698262	0	78	14661	98	0	next
31	Response	2	1712921	14659	2
33	Picture	e033	1732234	0	90	37608	122	0	next
33	Response	1	1769841	37607	2
33A	Response	6	1773921	4079	2
35	Picture	f115	1788103	0	44	21099	77	0	next
35	Response	1	1809201	21098	2
35A	Response	4	1830441	21239	2
37	Picture	a004	1845424	0	44	21938	77	0	next
37	Response	1	1867361	21937	2
37A	Response	4	1873961	6599	2
39	Picture	e036	1888444	0	182	14198	215	0	next
39	Response	2	1902641	14197	2
41	Picture	ba113	1922415	0	50	25707	72	0	next
41	Response	1	1948121	25706	2
41A	Response	6	1950721	2599	2
43	Picture	e002	1963592	0	198	20930	220	0	next
43	Response	1	1984521	20929	2
43A	Response	4	1999201	14679	2
45	Picture	ba002	2012723	0	58	14719	79	0	next
45	Response	1	2027441	14718	2
45A	Response	4	2043241	15799	2
47	Picture	e038	2054904	0	199	14618	222	0	next
47	Response	1	2069521	14617	2
47A	Response	3	2078761	9239	2
49	Picture	ba103	2092003	0	93	20719	115	0	next
49	Response	1	2112721	20718	2
49A	Response	3	2125961	13239	2
51	Picture	e044	2137987	0	101	17175	121	0	next
51	Response	2	2155161	17174	1
53	Picture	c004	2173276	0	127	38446	159	0	next
53	Response	1	2211721	38445	2
53A	Response	4	2224601	12879	2
55	Picture	a101	2238683	0	41	16839	73	0	next
55	Response	2	2255521	16838	2
57	Picture	a105	2273611	0	118	15671	140	0	next
57	Response	1	2289281	15670	2
57A	Response	4	2306241	16959	2
59	Picture	e008	2317392	0	162	48330	187	0	next
59	Response	2	2365721	48329	2
61	Picture	c111	2382299	0	62	17263	96	0	next
61	Response	1	2399561	17262	2
61A	Response	4	2413401	13839	1
63	Picture	dc004	2426394	0	130	31248	162	0	next
63	Response	2	2457641	31247	1
65	Picture	e010	2475590	0	97	25172	120	0	next
65	Response	1	2500761	25171	1
65A	Response	3	2505121	4359	1
67	Picture	e015	2518431	0	85	25091	106	0	next
67	Response	2	2543521	25090	2
69	Picture	a115	2561182	0	150	19340	182	0	next
69	Response	2	2580521	19339	2
71	Picture	gf103	2597911	0	84	33531	107	0	next
71	Response	2	2631441	33530	2
73	Picture	e004	2650523	0	123	24159	155	0	next
73	Response	1	2674681	24158	1
73A	Response	3	2686561	11879	1
75	Picture	f014	2698973	0	161	50149	193	0	next
75	Response	1	2749121	50148	1
75A	Response	3	2759761	10639	1
77	Picture	c014	2772675	0	110	17687	143	0	next
77	Response	1	2790361	17686	1
77A	Response	5	2808521	18159	1
79	Picture	c103	2822714	0	62	16128	93	0	next
79	Response	2	2838841	16127	1
81	Picture	e011	2857371	0	77	28711	99	0	next
81	Response	1	2886081	28710	1
81A	Response	5	2890321	4239	1
83	Picture	dc101	2904691	0	78	18871	100	0	next
83	Response	2	2923560	18869	2
85	Picture	ba014	2940942	0	146	23820	179	0	next
85	Response	1	2964761	23819	1
85A	Response	3	2973481	8719	1
87	Picture	gf004	2987672	0	74	20530	106	0	next
87	Response	1	3008201	20529	1
87A	Response	4	3011841	3639	1
89	Picture	dc012	3025642	0	97	23520	129	0	next
89	Response	1	3049161	23519	2
89A	Response	5	3054801	5639	1
91	Picture	a111	3068972	0	92	25430	124	0	next
91	Response	1	3094401	25429	1
91A	Response	4	3105481	11079	1
93	Picture	ba111	3116804	0	82	25838	113	0	next
93	Response	1	3142641	25837	1
93A	Response	3	3144760	2118	2
95	Picture	gf111	3157105	0	105	13177	137	0	next
95	Response	2	3170281	13176	1
97	Picture	e014	3190260	0	119	15942	139	0	next
97	Response	2	3206201	15941	1
97A	Response	5	3208521	2319	1
99	Picture	e012	3224852	0	180	10910	211	0	next
99	Response	2	3235761	10909	1
101	Picture	e037	3253801	0	66	14161	86	0	next
101	Response	2	3267961	14160	1
103	Picture	a113	3287384	0	136	12497	175	0	next
103	Response	2	3299880	12496	2
105	Picture	f105	3317603	0	84	56799	105	0	next
105	Response	1	3374401	56798	1
105A	Response	3	3384400	9998	2
107	Picture	f012	3396072	0	104	9449	125	0	next
107	Response	2	3405521	9449	1
109	Picture	c105	3422742	0	83	11700	115	0	next
109	Response	2	3434441	11699	1
111	Picture	e006	3452351	0	143	7570	164	0	next
111	Response	2	3459920	7569	2
113	Picture	e005	3478147	0	171	10215	202	0	next
113	Response	2	3488361	10214	1
115	Picture	f111	3505940	0	46	15541	68	0	next
115	Response	1	3521481	15541	1
115A	Response	3	3534680	13199	2
117	Picture	f002	3549671	0	138	11770	160	0	next
117	Response	1	3561441	11770	1
117A	Response	4	3565160	3719	2
119	Picture	gf014	3579041	0	96	13920	120	0	next
119	Response	1	3592961	13920	1
119A	Response	5	3601800	8839	2
121	Picture	e001	3612965	0	169	15076	190	0	next
121	Response	2	3628041	15076	1
123	Picture	ba012	3645211	0	69	8871	99	0	next
123	Response	2	3654080	8869	2
125	Picture	e039	3670390	0	64	15931	86	0	next
125	Response	1	3686321	15931	1
125A	Response	3	3690520	4199	2
127	Picture	f113	3701902	0	46	20699	70	0	next
127	Response	1	3722600	20698	2
127A	Response	5	3729880	7279	2
129	Picture	e034	3742947	0	160	13655	180	0	next
129	Response	2	3756600	13653	2
131	Picture	f101	3774642	0	116	8679	148	0	next
131	Response	2	3783320	8678	2
133	Picture	f103	3801799	0	127	21042	148	0	next
133	Response	2	3822840	21041	1
135	Picture	a002	3839392	0	186	14369	218	0	next
135	Response	2	3853760	14368	2
137	Picture	e043	3872529	0	51	21672	73	0	next
137	Response	1	3894200	21671	2
137A	Response	3	3900240	6039	2
139	Picture	e009	3914041	0	197	43000	217	0	next
139	Response	1	3957040	42999	1
139A	Response	6	3967000	9959	2
141	Picture	gf012	3980233	0	161	45888	182	0	next
141	Response	2	4026120	45887	2
143	Picture	e031	4044653	0	51	10869	82	0	next
143	Response	2	4055520	10867	2
145	Picture	c012	4074142	0	63	24099	85	0	next
145	Response	1	4098240	24098	1
145A	Response	6	4101280	3039	1
147	Picture	ba004	4113741	0	126	27700	147	0	next
147	Response	1	4141440	27699	2
147A	Response	3	4148640	7199	2
149	Picture	e040	4161611	0	77	14031	99	0	next
149	Response	1	4175641	14030	1
149A	Response	4	4179240	3598	1
151	Picture	e003	4193293	0	59	18708	81	0	next
151	Response	2	4212000	18707	2
153	Picture	f004	4231083	0	83	31998	115	0	next
153	Response	2	4263080	31997	2
155	Picture	ba105	4279620	0	47	10021	68	0	next
155	Response	2	4289640	10020	2
157	Picture	c113	4309012	0	140	8829	173	0	next
157	Response	2	4317840	8828	1
159	Picture	e041	4337609	0	48	13552	68	0	next
159	Response	2	4351160	13551	1
161	Picture	dc111	4367483	0	159	17118	191	0	next
161	Response	1	4384600	17117	1
161A	Response	3	4392760	8159	1
163	Picture	gf113	4406943	0	188	16378	221	0	next
163	Response	1	4423320	16377	1
163A	Response	4	4426920	3599	1
165	Picture	a103	4439383	0	74	10258	106	0	next
165	Response	1	4449640	10257	1
165A	Response	4	4453200	3559	1
167	Picture	c101	4468203	0	83	16398	117	0	next
167	Response	1	4484600	16397	1
167A	Response	3	4493520	8919	1
169	Picture	gf002	4508074	0	39	11007	70	0	next
169	Response	2	4519080	11006	1
171	Picture	e013	4538169	0	113	22392	135	0	next
171	Response	1	4560560	22391	1
171A	Response	6	4565400	4839	1
173	Picture	dc113	4577301	0	139	23980	161	0	next
173	Response	1	4601280	23979	1
173A	Response	3	4611159	9878	2
175	Picture	gf101	4623193	0	73	12648	96	0	next
175	Response	2	4635840	12647	1
177	Picture	ba115	4655613	0	137	48668	169	0	next
177	Response	1	4704280	48667	1
177A	Response	3	4706800	2519	1
179	Picture	ba101	4720741	0	164	12020	196	0	next
179	Response	2	4732760	12019	1
181	Picture	c002	4751291	0	115	10630	135	0	next
181	Response	2	4761920	10629	1
183	Picture	dc002	4780753	0	137	10808	169	0	next
183	Response	2	4791560	10807	1
185	Picture	e007	4808220	0	175	34381	197	0	next
185	Response	1	4842600	34380	1
185A	Response	4	4844000	1399	1
187	Picture	gf105	4858491	0	61	16750	81	0	next
187	Response	2	4875240	16749	1
189	Picture	dc105	4893872	0	163	35729	195	0	next
189	Response	1	4929600	35728	1
189A	Response	5	4932360	2759	1
191	Picture	gf115	4943641	0	53	9920	86	0	next
191	Response	2	4953560	9919	1
193	Picture	c115	4970064	0	133	12777	154	0	next
193	Response	1	4982840	12776	1
193A	Response	5	5001439	18598	2
195	Picture	e042	5013311	0	35	9850	56	0	next
195	Response	2	5023160	9849	1
197	Picture	a014	5041812	0	36	13709	62	0	next
197	Response	1	5055519	13707	2
197A	Response	5	5064959	9438	2
199	Picture	e032	5076198	0	134	9082	161	0	next
199	Response	2	5085279	9081	2
201	Picture	dc103	5105042	0	123	17199	144	0	next
201	Response	2	5122240	17198	1
203	Picture	e035	5139072	0	81	17769	113	0	next
203	Response	1	5156840	17768	1
203A	Response	6	5164680	7839	1
205	Picture	e045	5179192	0	124	22210	155	0	next
205	Response	1	5201399	22207	1
205A	Response	3	5223400	21998	1
207	Picture	a012	5237300	0	168	12061	200	0	next
207	Response	1	5249360	12060	1
207A	Response	4	5256680	7319	1
209	Picture	dc014	5268802	0	162	11919	194	0	next
209	Response	1	5280720	11918	1
209A	Response	4	5284439	3718	2
213	Response	2	5468640	61348	1
215	Picture	e060	5478660	0	105	15420	126	0	next
215	Response	2	5494079	15419	2
217	Picture	gf119	5513212	0	41	18308	74	0	next
217	Response	1	5531519	18307	2
217A	Response	6	5534359	2839	2
219	Picture	e053	5547844	0	64	16477	96	0	next
219	Response	2	5564320	16476	1
221	Picture	f010	5580702	0	42	11419	66	0	next
221	Response	2	5592120	11418	1
223	Picture	gf016	5608574	0	154	12622	155	0	next
223	Response	1	5621159	12585	1
223A	Response	4	5633319	12123	2
225	Picture	a117	5647322	0	65	15033	66	0	next
225	Response	1	5662319	14997	2
225A	Response	3	5674479	12124	2
227	Picture	e021	5687362	0	185	14478	222	0	next
227	Response	1	5701839	14477	2
227A	Response	5	5707079	5239	2
229	Picture	e023	5720945	0	94	9735	127	0	next
229	Response	2	5730679	9734	1
231	Picture	a010	5750461	0	81	29340	107	0	next
231	Response	2	5779800	29339	1
233	Picture	e055	5798716	0	143	10324	177	0	next
233	Response	1	5809039	10323	2
233A	Response	3	5811399	2359	2
235	Picture	dc008	5823053	0	133	12547	166	0	next
235	Response	1	5835599	12546	2
235A	Response	4	5838719	3119	2
237	Picture	e030	5849951	0	66	20609	102	0	next
237	Response	1	5870559	20608	2
237A	Response	3	5872639	2079	2
239	Picture	ba010	5886583	0	93	13057	126	0	next
239	Response	1	5899639	13056	2
239A	Response	4	5901959	2319	1
241	Picture	f008	5915104	0	66	21536	100	0	next
241	Response	1	5936639	21535	1
241A	Response	3	5943719	7079	1
243	Picture	dc018	5957681	0	144	9114	145	0	next
243	Response	1	5966759	9078	2
243A	Response	4	5969279	2484	2
245	Picture	e056	5983561	0	93	11395	94	0	next
245	Response	2	5994919	11358	2
247	Picture	e054	6014470	0	189	9730	211	0	next
247	Response	1	6024199	9729	2
247A	Response	3	6026319	2119	1
249	Picture	e022	6040804	0	182	14356	204	0	next
249	Response	1	6055159	14355	2
249A	Response	4	6056959	1799	2
251	Picture	ba016	6069171	0	142	15909	164	0	next
251	Response	2	6085079	15908	2
253	Picture	e024	6104984	0	149	15736	183	0	next
253	Response	1	6120719	15735	1
253A	Response	3	6129959	9239	2
255	Picture	gf006	6144671	0	120	11009	153	0	next
255	Response	1	6155679	11008	1
255A	Response	4	6159399	3719	1
257	Picture	e057	6171236	0	48	368084	81	0	next
257	Response	1	6539319	368083	1
257A	Response	3	6558359	19039	1
259	Picture	a107	6572801	0	73	24239	105	0	next
259	Response	1	6597039	24238	1
259A	Response	4	6607479	10439	1
261	Picture	e059	6621582	0	115	8578	147	0	next
261	Response	1	6630159	8577	1
261A	Response	4	6636039	5879	1
263	Picture	gf010	6649592	0	100	13968	132	0	next
263	Response	1	6663559	13967	1
263A	Response	3	6666239	2679	1
265	Picture	gf117	6679322	0	35	11958	67	0	next
265	Response	1	6691279	11957	1
265A	Response	4	6694719	3439	1
267	Picture	dc020	6706761	0	84	9959	116	0	next
267	Response	1	6716719	9958	1
267A	Response	4	6718759	2039	1
269	Picture	gf109	6730490	0	187	16150	220	0	next
269	Response	1	6746639	16149	1
269A	Response	4	6748399	1759	1
271	Picture	ba018	6761624	0	44	15416	76	0	next
271	Response	1	6777038	15414	2
271A	Response	3	6778839	1799	1
273	Picture	a020	6790151	0	179	10209	213	0	next
273	Response	1	6800359	10208	1
273A	Response	3	6806159	5799	1
275	Picture	e026	6820541	0	118	17499	150	0	next
275	Response	1	6838039	17498	1
275A	Response	3	6840239	2199	1
277	Picture	a006	6854640	0	180	9840	212	0	next
277	Response	1	6864479	9839	1
277A	Response	5	6866679	2199	1
279	Picture	gf107	6879521	0	126	12639	158	0	next
279	Response	1	6892159	12638	1
279A	Response	5	6893801	1641	1
281	Picture	e051	6904862	0	114	14412	115	0	next
281	Response	1	6919240	14378	1
281A	Response	3	6921198	1924	2
283	Picture	dc010	6932941	0	36	8899	68	0	next
283	Response	1	6941839	8898	1
283A	Response	3	6943439	1599	1
285	Picture	gf020	6956851	0	112	9549	145	0	next
285	Response	1	6966399	9548	1
285A	Response	4	6968879	2479	1
287	Picture	c117	6982130	0	164	6630	197	0	next
287	Response	1	6988758	6628	2
287A	Response	4	6990559	1799	1
289	Picture	dc016	7001611	0	176	7629	208	0	next
289	Response	1	7009239	7628	1
289A	Response	4	7011999	2759	1
291	Picture	a018	7026520	0	98	8840	130	0	next
291	Response	1	7035359	8839	1
291A	Response	3	7037638	2278	2
293	Picture	e016	7050880	0	66	14520	97	0	next
293	Response	1	7065399	14519	1
293A	Response	3	7068559	3159	1
295	Picture	e049	7081150	0	125	24010	158	0	next
295	Response	1	7105159	24009	1
295A	Response	3	7107959	2799	1
297	Picture	c107	7121381	0	50	7099	83	0	next
297	Response	1	7128479	7098	1
297A	Response	4	7130359	1879	1
299	Picture	dc119	7143142	0	120	7778	153	0	next
299	Response	1	7150919	7777	1
299A	Response	4	7152479	1559	1
301	Picture	dc109	7164111	0	144	25209	177	0	next
301	Response	1	7189319	25208	1
301A	Response	6	7192999	3679	1
303	Picture	f107	7205791	0	126	6049	159	0	next
303	Response	2	7211839	6048	1
305	Picture	a119	7231172	0	83	10348	110	0	next
305	Response	1	7241519	10347	1
305A	Response	3	7243318	1798	2
307	Picture	f006	7258190	0	58	14130	79	0	next
307	Response	1	7272319	14129	1
307A	Response	4	7274759	2439	1
309	Picture	ba107	7286640	0	101	12160	121	0	next
309	Response	2	7298799	12159	1
311	Picture	e020	7317911	0	147	15569	179	0	next
311	Response	2	7333479	15568	1
313	Picture	ba020	7351690	0	38	14350	60	0	next
313	Response	1	7366039	14349	1
313A	Response	4	7367519	1479	1
315	Picture	e028	7378950	0	108	12689	130	0	next
315	Response	1	7391638	12688	2
315A	Response	4	7394838	3199	1
317	Picture	ba109	7409460	0	92	10579	114	0	next
317	Response	1	7420039	10579	1
317A	Response	3	7421878	1839	2
319	Picture	c119	7433280	0	104	15880	125	0	next
319	Response	1	7449159	15879	1
319A	Response	3	7450318	1158	2
321	Picture	e019	7463779	0	94	9860	116	0	next
321	Response	1	7473639	9860	1
321A	Response	4	7477078	3439	2
323	Picture	gf018	7488930	0	106	12989	129	0	next
323	Response	1	7501918	12988	2
323A	Response	3	7503158	1239	2
325	Picture	e050	7516199	0	167	12480	188	0	next
325	Response	2	7528678	12479	2
326	Response	2	7543638	9928	2
327	Picture	a109	7545711	0	138	31329	170	0	next
327	Response	2	7577039	31328	1
329	Picture	e029	7594958	0	56	15041	78	0	next
329	Response	2	7609999	15041	1
331	Picture	e052	7626530	0	133	14350	164	0	next
331	Response	2	7640879	14349	1
333	Picture	f018	7660489	0	178	11390	202	0	next
333	Response	1	7671879	11390	1
333A	Response	3	7674559	2680	1
335	Picture	f020	7688081	0	80	20438	101	0	next
335	Response	2	7708519	20438	1
337	Picture	c008	7727401	0	76	10198	109	0	next
337	Response	1	7737598	10197	2
337A	Response	4	7741398	3799	1
339	Picture	c020	7752430	0	44	12489	76	0	next
339	Response	1	7764918	12488	2
339A	Response	3	7768998	4079	2
341	Picture	dc107	7781151	0	152	14808	184	0	next
341	Response	1	7795958	14807	2
341A	Response	5	7798918	2959	1
343	Picture	e025	7813000	0	129	10399	162	0	next
343	Response	1	7823398	10398	2
343A	Response	4	7824319	920	1
345	Picture	f016	7837100	0	31	8379	62	0	next
345	Response	1	7845478	8378	1
345A	Response	3	7845639	160	1
347	Picture	dc117	7856810	0	145	13150	177	0	next
347	Response	1	7869958	13148	2
347A	Response	3	7871438	1478	2
349	Picture	c006	7884701	0	82	38178	116	0	next
349	Response	1	7922878	38177	2
349A	Response	3	7926318	3439	1
351	Picture	f109	7940902	0	38	9537	70	0	next
351	Response	1	7950438	9536	2
351A	Response	4	7951679	1240	1
353	Picture	e047	7963531	0	67	6548	99	0	next
353	Response	1	7970078	6547	2
353A	Response	4	7971038	959	2
355	Picture	c016	7984880	0	49	6359	81	0	next
355	Response	2	7991238	6358	2
357	Picture	e048	8009318	0	116	4921	138	0	next
357	Response	1	8014238	4920	2
357A	Response	4	8015678	1439	2
359	Picture	gf008	8027690	0	74	9869	96	0	next
359	Response	1	8037558	9868	2
359A	Response	3	8039201	1642	1
361	Picture	e027	8052512	0	77	19727	98	0	next
361	Response	2	8072238	19726	2
363	Picture	e017	8091770	0	137	40749	170	0	next
363	Response	1	8132518	40748	1
363A	Response	3	8134238	1719	2
365	Picture	dc006	8145861	0	40	29498	76	0	next
365	Response	1	8175358	29497	1
365A	Response	3	8181998	6639	1
367	Picture	f117	8193982	0	70	7177	102	0	next
367	Response	1	8201158	7176	1
367A	Response	4	8202998	1839	1
369	Picture	c018	8214049	0	169	56310	202	0	next
369	Response	1	8270358	56309	1
369A	Response	3	8273918	3559	1
371	Picture	ba117	8285911	0	123	16088	155	0	next
371	Response	1	8301998	16087	1
371A	Response	4	8304200	2201	1
373	Picture	e018	8317404	0	124	28195	156	0	next
373	Response	4	8345598	28194	2
375	Picture	f119	8363417	0	112	18022	133	0	next
375	Response	1	8381438	18021	1
375A	Response	3	8382918	1479	2
376	Response	4	8384838	1918	1
377	Picture	a008	8394083	0	106	12636	129	0	next
377	Response	2	8406718	12635	1
379	Picture	ba008	8424520	0	156	125999	188	0	next
379	Response	2	8550518	125998	1
381	Picture	c010	8570459	0	196	9460	217	0	next
381	Response	1	8579918	9459	1
381A	Response	3	8593198	13279	1
383	Picture	c109	8607139	0	178	17260	198	0	next
383	Response	2	8624398	17259	1
384	Response	4	8635598	6169	1
385	Picture	e058	8641700	0	100	15659	131	0	next
385	Response	2	8657358	15658	1
387	Picture	ba119	8673767	0	201	12475	220	0	next
387	Response	1	8686238	12471	1
387A	Response	4	8694358	8116	1
389	Picture	e046	8706520	0	109	42599	131	0	next
389	Response	3	8749118	42598	1
391	Picture	a016	8765891	0	52	15749	85	0	next
391	Response	1	8781638	15747	2
391A	Response	3	8790358	8718	1
393	Picture	ba006	8803421	0	179	10698	211	0	next
393	Response	1	8814118	10697	1
393A	Response	4	8817958	3839	1
