# Supplementary material for: Effects of two different emotion-inducing methods on the emotional memory of non-clinically depressed individuals
Source: PLoS One. 2021 May 28;16(5):e0249863. doi: 10.1371/journal.pone.0249863 (PMC8162709; doi:10.1371/journal.pone.0249863)
Supplement: S1 Data — (ZIP) [file pone.0249863.s001.zip › data/experiment1-depression/face82/b-study.log]

Scenario - For expli1
Logfile written - 2019/12/5 10:09:47

Trial	Event Type	Code	Time	TTime	Uncertainty	Duration	Uncertainty	ReqTime	ReqDur

1	Response	2	576180	576180	2
4	Picture	t004	606252	0	126	16000	158	0	16000
5	Response	2	626820	4537	1
8	Picture	t001	649338	0	205	16000	228	0	16000
8	Response	1	664900	15562	1
9	Response	1	674980	9619	2
12	Picture	t005	698768	0	88	16000	120	0	16000
12	Response	2	714660	15892	1
13	Response	2	722420	7620	1
16	Picture	t006	745169	0	194	16000	217	0	16000
17	Response	2	770580	9389	2
20	Picture	t003	794507	0	172	16000	203	0	16000
21	Response	1	816500	5962	2
24	Picture	t002	839455	0	53	16000	75	0	16000
24	Response	2	854340	14885	2
25	Response	2	868580	13103	2
29	Response	2	943300	41542	2
31	Picture	a105	953326	0	159	16000	183	0	16000
32	Response	2	975141	5792	1
35	Picture	f113	997256	0	48	16000	81	0	16000
36	Response	2	1026900	13611	2
39	Picture	c101	1050615	0	185	16000	207	0	16000
40	Response	1	1073541	6905	1
43	Picture	c002	1098547	0	65	16000	99	0	16000
44	Response	2	1119541	4960	2
47	Picture	a004	1144244	0	203	16000	225	0	16000
48	Response	2	1164901	4635	1
51	Picture	f012	1189233	0	35	16000	65	0	16000
52	Response	1	1210101	4838	1
55	Picture	f111	1233245	0	187	16000	209	0	16000
56	Response	2	1253781	4514	1
59	Picture	c014	1277277	0	137	16000	170	0	16000
60	Response	2	1297301	3991	1
63	Picture	f115	1319859	0	58	16000	80	0	16000
64	Response	2	1340181	4300	2
67	Picture	f101	1362193	0	43	16000	76	0	16000
68	Response	1	1382261	4036	1
71	Picture	a115	1404536	0	195	16000	217	0	16000
72	Response	2	1424741	4184	2
75	Picture	a002	1446245	0	137	16000	168	0	16000
76	Response	2	1470981	8705	2
79	Picture	c115	1494864	0	183	16000	205	0	16000
80	Response	2	1514982	4096	1
83	Picture	c103	1539677	0	190	16000	221	0	16000
84	Response	2	1558342	2635	1
87	Picture	a103	1582109	0	90	16000	112	0	16000
88	Response	2	1602902	4772	1
91	Picture	c113	1624542	0	138	16000	171	0	16000
91	Response	2	1636342	11800	1
92	Response	2	1654982	14408	1
95	Picture	a101	1677259	0	86	16000	110	0	16000
96	Response	2	1697782	4500	1
99	Picture	a012	1722258	0	71	16000	104	0	16000
100	Response	1	1743542	5251	1
103	Picture	c111	1765358	0	135	16000	158	0	16000
104	Response	1	1789702	8322	1
107	Picture	a111	1813916	0	60	16000	94	0	16000
108	Response	2	1835622	5672	1
111	Picture	f103	1857901	0	74	16000	94	0	16000
112	Response	2	1880662	6741	1
115	Picture	a014	1904199	0	93	16000	127	0	16000
116	Response	2	1924902	4670	2
119	Picture	f105	1946007	0	122	16000	143	0	16000
120	Response	1	1969062	7034	2
123	Picture	f014	1992659	0	114	16000	142	0	16000
123	Response	2	2006662	14003	2
124	Response	1	2019303	10616	1
127	Picture	a113	2043727	0	47	16000	71	0	16000
128	Response	2	2062662	2912	2
131	Picture	c105	2087467	0	119	16000	153	0	16000
132	Response	2	2106662	3161	2
135	Picture	c012	2129139	0	115	16000	137	0	16000
136	Response	2	2148263	3102	1
139	Picture	f002	2169889	0	189	16000	219	0	16000
140	Response	1	2192342	6423	2
143	Picture	f004	2217000	0	76	16000	97	0	16000
144	Response	1	2241143	8122	1
147	Picture	c004	2263866	0	190	16000	222	0	16000
148	Response	1	2285943	6046	1
153	Response	2	2508583	91428	1
155	Picture	a107	2518618	0	58	16000	91	0	16000
156	Response	2	2539463	4812	2
159	Picture	f008	2563010	0	164	16000	186	0	16000
160	Response	1	2584503	5472	2
163	Picture	f119	2608536	0	124	16000	156	0	16000
164	Response	2	2631863	7295	2
167	Picture	c117	2655749	0	70	16000	93	0	16000
168	Response	2	2676824	5053	1
171	Picture	f006	2698084	0	52	16000	86	0	16000
172	Response	1	2723784	9666	1
175	Picture	a006	2748738	0	68	16000	92	0	16000
175	Response	2	2763224	14486	1
176	Response	2	2775304	10543	1
179	Picture	c010	2799598	0	187	16000	217	0	16000
180	Response	2	2821784	6156	1
183	Picture	a010	2843243	0	43	16000	66	0	16000
184	Response	1	2865624	6358	1
187	Picture	a018	2888028	0	79	16035	80	0	16000
188	Response	2	2909386	5320	2
191	Picture	a008	2933698	0	66	16023	67	0	16000
192	Response	2	2954584	4862	1
195	Picture	c107	2979520	0	66	16000	100	0	16000
196	Response	1	3004184	8630	2
199	Picture	f018	3026140	0	107	16000	130	0	16000
200	Response	2	3048184	6021	2
203	Picture	c016	3070398	0	167	16000	198	0	16000
204	Response	2	3090104	3675	2
207	Picture	f016	3114468	0	98	16000	120	0	16000
208	Response	1	3133624	3134	2
211	Picture	f117	3157832	0	49	16000	83	0	16000
212	Response	2	3178504	4639	2
215	Picture	f010	3200082	0	136	16000	158	0	16000
216	Response	1	3219705	3602	1
219	Picture	a117	3242227	0	142	16000	176	0	16000
220	Response	2	3262265	4004	1
223	Picture	c109	3284589	0	107	16000	132	0	16000
224	Response	2	3305545	4931	1
227	Picture	c010	3330082	0	102	16000	135	0	16000
228	Response	1	3350265	4150	1
231	Picture	a020	3373483	0	200	16000	223	0	16000
232	Response	2	3393864	4359	2
235	Picture	a016	3418507	0	156	16000	185	0	16000
236	Response	2	3438184	3648	1
239	Picture	a119	3461997	0	168	16000	191	0	16000
240	Response	1	3483065	5045	2
243	Picture	c006	3504645	0	167	16000	199	0	16000
244	Response	2	3532185	11509	1
247	Picture	f010	3556532	0	114	16000	135	0	16000
248	Response	2	3577305	4752	2
251	Picture	c119	3600401	0	61	16000	91	0	16000
252	Response	2	3619785	3354	1
255	Picture	f107	3643863	0	99	16000	121	0	16000
256	Response	1	3666745	6860	2
259	Picture	f109	3691484	0	126	16000	159	0	16000
260	Response	2	3715385	7869	2
263	Picture	a109	3738404	0	37	16000	59	0	16000
264	Response	2	3764586	10161	1
267	Picture	c018	3788069	0	186	16000	216	0	16000
268	Response	2	3809706	5608	1
271	Picture	c008	3832631	0	128	16000	152	0	16000
271	Response	1	3845066	12435	1
272	Response	1	3855946	7291	1
