# Supplementary material for: Effects of two different emotion-inducing methods on the emotional memory of non-clinically depressed individuals
Source: PLoS One. 2021 May 28;16(5):e0249863. doi: 10.1371/journal.pone.0249863 (PMC8162709; doi:10.1371/journal.pone.0249863)
Supplement: S1 Data — (ZIP) [file pone.0249863.s001.zip › data/experiment1-depression/face82/b-test.log]

Scenario - For expli1
Logfile written - 2019/12/5 10:18:06

Trial	Event Type	Code	Time	TTime	Uncertainty	Duration	Uncertainty	ReqTime	ReqDur

1	Response	2	109003	109003	2
4	Picture	t009	139066	0	70	11219	102	0	next
4	Response	1	150284	11218	1
6	Picture	t003	165127	0	180	9878	201	0	next
6	Response	2	175003	9876	2
8	Picture	t002	187538	0	92	11707	126	0	next
8	Response	1	199243	11705	2
10	Picture	t011	210466	0	168	10299	189	0	next
10	Response	1	220764	10298	1
12	Picture	t004	232467	0	155	15578	189	0	next
12	Response	2	248043	15576	2
14	Picture	t008	260396	0	61	10209	81	0	next
14	Response	1	270604	10208	1
16	Picture	t006	284818	0	129	15548	161	0	next
16	Response	2	300364	15546	1
18	Picture	t010	312827	0	118	10178	140	0	next
18	Response	1	323004	10177	1
20	Picture	t005	337348	0	86	12457	117	0	next
20	Response	2	349804	12456	1
22	Picture	t001	362798	0	140	8207	160	0	next
22	Response	1	371004	8206	1
24	Picture	t012	383958	0	130	12008	162	0	next
24	Response	1	395964	12006	1
26	Picture	t007	409828	0	99	8457	123	0	next
26	Response	1	418284	8456	1
29	Response	2	453484	12169	1
31	Picture	dc103	463504	0	81	11181	103	0	next
31	Response	2	474684	11180	1
33	Picture	dc105	487679	0	57	7647	93	0	next
33	Response	1	495324	7645	2
35	Picture	gf115	506686	0	53	8399	77	0	next
35	Response	1	515084	8398	1
37	Picture	dc004	528047	0	184	11359	218	0	next
37	Response	1	539404	11357	1
39	Picture	gf113	550947	0	119	15338	142	0	next
39	Response	2	566284	15337	1
41	Picture	f002	581125	0	90	11401	125	0	next
41	Response	2	592524	11399	2
43	Picture	dc002	607099	0	123	13827	145	0	next
43	Response	2	620924	13825	1
45	Picture	a105	635239	0	136	9127	168	0	next
45	Response	1	644364	9125	2
47	Picture	a012	655527	0	184	15879	206	0	next
47	Response	2	671404	15877	2
49	Picture	ba113	683028	0	175	8218	206	0	next
49	Response	1	691244	8216	2
51	Picture	c105	705647	0	55	12719	78	0	next
51	Response	2	718364	12717	1
53	Picture	e007	732159	0	39	9567	73	0	next
53	Response	1	741725	9566	1
55	Picture	e002	755009	0	183	11437	208	0	next
55	Response	2	766445	11436	1
57	Picture	e032	778530	0	151	16112	152	0	next
57	Response	2	794605	16075	1
59	Picture	dc111	809603	0	80	8124	102	0	next
59	Response	1	817725	8122	2
61	Picture	e012	831890	0	116	11756	147	0	next
61	Response	1	843645	11755	1
63	Picture	e008	854998	0	174	10408	195	0	next
63	Response	2	865405	10407	1
65	Picture	e004	880277	0	47	8649	81	0	next
65	Response	2	888925	8648	1
67	Picture	gf111	901807	0	189	9759	212	0	next
67	Response	1	911565	9758	1
69	Picture	a113	926358	0	123	8088	156	0	next
69	Response	2	934445	8087	1
71	Picture	f111	945588	0	66	12298	90	0	next
71	Response	2	957885	12297	1
73	Picture	ba012	971355	0	118	18052	152	0	next
73	Response	2	989405	18050	1
75	Picture	c111	1001617	0	196	15069	219	0	next
75	Response	2	1016685	15068	1
77	Picture	gf012	1029810	0	159	15757	192	0	next
77	Response	2	1045565	15755	1
79	Picture	gf004	1058928	0	204	12318	226	0	next
79	Response	2	1071245	12317	1
81	Picture	e038	1084729	0	53	14837	84	0	next
81	Response	2	1099565	14836	1
83	Picture	f105	1112588	0	206	7619	228	0	next
83	Response	2	1120205	7617	2
85	Picture	e013	1135220	0	55	8347	86	0	next
85	Response	2	1143565	8345	2
87	Picture	e044	1158319	0	125	14367	148	0	next
87	Response	2	1172685	14366	1
89	Picture	e036	1187021	0	77	11266	108	0	next
89	Response	2	1198285	11264	1
91	Picture	a115	1212368	0	66	12319	86	0	next
91	Response	2	1224685	12317	2
93	Picture	dc014	1236978	0	117	7389	148	0	next
93	Response	1	1244365	7387	2
95	Picture	ba111	1259158	0	104	17689	125	0	next
95	Response	2	1276845	17687	2
97	Picture	ba101	1290750	0	168	7697	199	0	next
97	Response	2	1298445	7695	1
99	Picture	gf105	1312868	0	46	8940	67	0	next
99	Response	2	1321806	8938	1
101	Picture	f101	1333378	0	36	13309	71	0	next
101	Response	1	1346686	13308	1
103	Picture	f014	1358350	0	58	8817	79	0	next
103	Response	2	1367166	8816	1
105	Picture	ba004	1379289	0	107	11798	140	0	next
105	Response	1	1391086	11797	1
107	Picture	e006	1404789	0	111	8858	134	0	next
107	Response	1	1413645	8856	1
109	Picture	ba002	1425520	0	39	15088	74	0	next
109	Response	1	1440606	15086	1
111	Picture	e003	1452979	0	78	10828	102	0	next
111	Response	1	1463806	10827	1
113	Picture	dc115	1475799	0	77	8409	109	0	next
113	Response	1	1484206	8407	1
115	Picture	c113	1495539	0	179	8669	201	0	next
115	Response	1	1504206	8667	1
117	Picture	dc113	1515971	0	64	7276	98	0	next
117	Response	2	1523246	7275	1
119	Picture	ba105	1537078	0	129	12009	151	0	next
119	Response	1	1549086	12008	1
121	Picture	gf014	1561908	0	115	7180	146	0	next
121	Response	2	1569087	7179	1
123	Picture	c012	1582148	0	50	22300	73	0	next
123	Response	2	1604446	22298	2
125	Picture	e042	1615666	0	182	7662	215	0	next
125	Response	2	1623326	7660	1
127	Picture	e043	1634829	0	190	7459	210	0	next
127	Response	2	1642286	7457	1
129	Picture	e005	1655861	0	144	9067	177	0	next
129	Response	2	1664926	9065	1
131	Picture	gf103	1676721	0	123	8527	147	0	next
131	Response	1	1685246	8525	1
133	Picture	e009	1699840	0	164	10847	200	0	next
133	Response	2	1710686	10846	1
135	Picture	e037	1722807	0	199	11481	222	0	next
135	Response	2	1734286	11479	2
137	Picture	a004	1747263	0	59	10145	94	0	next
137	Response	2	1757406	10143	2
139	Picture	e035	1770890	0	103	7158	124	0	next
139	Response	2	1778046	7156	2
141	Picture	a002	1789692	0	121	7559	152	0	next
141	Response	2	1797246	7554	2
143	Picture	a111	1811361	0	127	6927	150	0	next
143	Response	2	1818286	6925	2
145	Picture	e033	1830541	0	105	6787	138	0	next
145	Response	2	1837327	6786	1
147	Picture	f115	1849320	0	161	9768	182	0	next
147	Response	1	1859086	9766	2
149	Picture	c014	1870462	0	168	7026	203	0	next
149	Response	2	1877486	7024	1
151	Picture	f004	1890569	0	72	11639	94	0	next
151	Response	2	1902207	11638	1
153	Picture	e001	1915222	0	71	9866	104	0	next
153	Response	2	1925087	9865	1
155	Picture	dc101	1937721	0	77	7047	98	0	next
155	Response	2	1944766	7045	2
157	Picture	e011	1959077	0	42	9932	75	0	next
157	Response	2	1969006	9929	2
159	Picture	a014	1981900	0	53	11189	74	0	next
159	Response	2	1993087	11187	1
161	Picture	c103	2006062	0	43	12786	75	0	next
161	Response	1	2018847	12785	1
163	Picture	e015	2033089	0	189	8880	210	0	next
163	Response	2	2041967	8878	2
165	Picture	c002	2056142	0	118	8227	151	0	next
165	Response	2	2064367	8225	1
167	Picture	c004	2079162	0	108	18486	131	0	next
167	Response	1	2097647	18485	1
169	Picture	dc012	2110092	0	166	13956	200	0	next
169	Response	2	2124047	13955	1
171	Picture	a101	2137799	0	125	11530	148	0	next
171	Response	2	2149327	11528	1
173	Picture	f113	2163159	0	82	7370	116	0	next
173	Response	2	2170527	7368	1
175	Picture	e031	2184952	0	130	7657	151	0	next
175	Response	2	2192607	7655	1
177	Picture	e034	2204523	0	49	12566	80	0	next
177	Response	1	2217087	12564	2
179	Picture	gf002	2230359	0	45	14170	67	0	next
179	Response	2	2244527	14168	2
181	Picture	e040	2258852	0	49	7278	83	0	next
181	Response	2	2266128	7276	2
183	Picture	gf101	2280650	0	78	7879	101	0	next
183	Response	2	2288527	7877	2
185	Picture	e010	2303091	0	122	11597	154	0	next
185	Response	2	2314687	11596	1
187	Picture	ba014	2328642	0	79	7807	101	0	next
187	Response	2	2336447	7805	2
189	Picture	e014	2349123	0	90	7246	120	0	next
189	Response	2	2356367	7244	2
191	Picture	ba103	2369471	0	72	11618	94	0	next
191	Response	2	2381087	11616	2
193	Picture	f103	2395654	0	44	11115	78	0	next
193	Response	1	2406767	11113	2
195	Picture	a103	2419599	0	103	8210	125	0	next
195	Response	2	2427807	8208	2
197	Picture	c115	2440370	0	152	10079	187	0	next
197	Response	2	2450447	10077	2
199	Picture	e039	2463620	0	74	8989	96	0	next
199	Response	2	2472607	8987	2
201	Picture	e041	2485491	0	189	8798	222	0	next
201	Response	2	2494287	8796	2
203	Picture	c101	2508643	0	39	9646	62	0	next
203	Response	2	2518288	9645	1
205	Picture	ba115	2530900	0	110	7150	143	0	next
205	Response	2	2538048	7148	1
207	Picture	f012	2551570	0	108	9519	130	0	next
207	Response	2	2561088	9518	1
209	Picture	e045	2574140	0	196	7590	229	0	next
209	Response	2	2581728	7588	1
213	Response	2	2817249	113862	1
215	Picture	e047	2827279	0	167	13091	200	0	next
215	Response	2	2840368	13089	1
217	Picture	e056	2852440	0	179	7930	200	0	next
217	Response	1	2860368	7928	2
219	Picture	e022	2874512	0	98	8737	128	0	next
219	Response	1	2883248	8736	1
221	Picture	f008	2897221	0	51	8829	73	0	next
221	Response	2	2906048	8827	2
223	Picture	c008	2918254	0	175	14996	207	0	next
223	Response	2	2933248	14994	2
225	Picture	gf008	2946472	0	128	11018	150	0	next
225	Response	2	2957488	11016	2
227	Picture	ba020	2971753	0	165	16857	199	0	next
227	Response	1	2988608	16855	2
229	Picture	e017	3002962	0	127	9008	149	0	next
229	Response	2	3011968	9006	2
231	Picture	e048	3025123	0	118	7887	151	0	next
231	Response	1	3033008	7885	2
233	Picture	f016	3046990	0	91	8580	113	0	next
233	Response	2	3055568	8578	2
235	Picture	ba107	3068092	0	145	9638	177	0	next
235	Response	2	3077729	9637	1
237	Picture	e028	3089542	0	194	10908	217	0	next
237	Response	1	3100449	10907	1
239	Picture	a117	3113609	0	112	19801	144	0	next
239	Response	1	3133409	19800	1
241	Picture	e050	3145512	0	49	7578	71	0	next
241	Response	1	3153088	7576	2
243	Picture	f119	3165322	0	64	12088	97	0	next
243	Response	1	3177408	12086	2
245	Picture	c016	3188802	0	86	11728	108	0	next
245	Response	2	3200529	11727	1
247	Picture	e053	3212602	0	103	7402	104	0	next
247	Response	1	3219969	7367	1
249	Picture	a016	3231206	0	169	11245	191	0	next
249	Response	2	3242449	11243	1
251	Picture	c109	3255473	0	62	20338	93	0	next
251	Response	1	3275809	20336	1
253	Picture	gf016	3289993	0	209	7258	231	0	next
253	Response	1	3297249	7256	1
255	Picture	ba010	3311312	0	43	9379	77	0	next
255	Response	2	3320689	9377	1
257	Picture	c010	3335665	0	192	9745	214	0	next
257	Response	2	3345409	9744	1
259	Picture	f117	3357491	0	182	8000	212	0	next
259	Response	2	3365489	7998	2
261	Picture	dc117	3378743	0	107	8108	128	0	next
261	Response	1	3386849	8106	2
263	Picture	e020	3400381	0	117	7110	152	0	next
263	Response	2	3407489	7108	1
265	Picture	ba119	3418831	0	177	7220	199	0	next
265	Response	2	3426049	7218	1
267	Picture	c018	3438812	0	187	9639	221	0	next
267	Response	1	3448449	9637	2
269	Picture	e058	3463374	0	124	9581	125	0	next
269	Response	2	3472929	9555	2
271	Picture	e057	3486139	0	186	10152	220	0	next
271	Response	2	3496289	10150	2
273	Picture	a107	3508795	0	194	7736	218	0	next
273	Response	2	3516529	7734	2
275	Picture	dc018	3530875	0	98	8456	133	0	next
275	Response	2	3539329	8454	2
277	Picture	e024	3551581	0	70	8310	91	0	next
277	Response	2	3559889	8308	2
279	Picture	e055	3574645	0	156	7646	189	0	next
279	Response	1	3582289	7644	2
281	Picture	e025	3596703	0	104	8468	126	0	next
281	Response	2	3605169	8466	2
283	Picture	a020	3619802	0	159	6810	191	0	next
283	Response	2	3626610	6808	1
285	Picture	dc109	3638034	0	100	10737	123	0	next
285	Response	1	3648770	10736	1
287	Picture	dc008	3660684	0	102	8887	134	0	next
287	Response	1	3669570	8886	1
289	Picture	e046	3681043	0	80	7568	101	0	next
289	Response	2	3688610	7567	1
291	Picture	c107	3699824	0	120	7587	155	0	next
291	Response	2	3707410	7586	1
293	Picture	dc119	3719432	0	184	8540	205	0	next
293	Response	2	3727970	8538	1
295	Picture	e026	3740145	0	125	10546	157	0	next
295	Response	2	3750690	10545	1
297	Picture	f107	3762391	0	49	7900	70	0	next
297	Response	2	3770290	7899	1
299	Picture	f018	3781964	0	129	8247	162	0	next
299	Response	1	3790210	8246	1
301	Picture	e030	3804361	0	73	11370	98	0	next
301	Response	1	3815730	11369	1
303	Picture	ba117	3828914	0	177	7970	178	0	next
303	Response	2	3836850	7936	1
305	Picture	c117	3848325	0	98	6389	99	0	next
305	Response	2	3854690	6365	1
307	Picture	ba008	3866115	0	133	8817	165	0	next
307	Response	2	3874930	8815	1
309	Picture	e016	3889376	0	43	8996	67	0	next
309	Response	2	3898370	8994	2
311	Picture	f010	3911242	0	159	6570	192	0	next
311	Response	2	3917810	6568	1
313	Picture	gf018	3932732	0	176	8520	200	0	next
313	Response	2	3941250	8518	2
315	Picture	f006	3953601	0	123	8051	155	0	next
315	Response	1	3961650	8049	1
317	Picture	gf107	3976196	0	38	6816	60	0	next
317	Response	2	3983010	6814	2
319	Picture	a119	3994875	0	184	8057	218	0	next
319	Response	2	4002930	8055	2
321	Picture	dc016	4017555	0	172	19216	195	0	next
321	Response	2	4036770	19215	1
323	Picture	gf006	4049483	0	59	23289	91	0	next
323	Response	2	4072770	23287	1
325	Picture	gf109	4085732	0	148	7760	170	0	next
325	Response	2	4093490	7758	2
327	Picture	e021	4104905	0	132	9947	164	0	next
327	Response	2	4114850	9945	2
329	Picture	gf117	4129433	0	105	7259	130	0	next
329	Response	1	4136690	7257	2
331	Picture	a006	4149492	0	38	11120	69	0	next
331	Response	2	4160610	11118	2
333	Picture	f020	4173193	0	167	7579	189	0	next
333	Response	2	4180771	7578	1
335	Picture	e023	4195594	0	85	7979	118	0	next
335	Response	2	4203571	7977	1
337	Picture	ba018	4215166	0	188	6806	210	0	next
337	Response	2	4221970	6804	2
339	Picture	a010	4236542	0	136	11031	168	0	next
339	Response	2	4247571	11029	1
341	Picture	ba006	4260393	0	118	9419	139	0	next
341	Response	1	4269811	9418	1
343	Picture	a109	4282465	0	37	8147	70	0	next
343	Response	2	4290611	8146	1
345	Picture	gf020	4301804	0	201	17689	223	0	next
345	Response	1	4319491	17687	1
347	Picture	e052	4332495	0	163	9398	196	0	next
347	Response	2	4341891	9396	1
349	Picture	e051	4354703	0	125	9750	147	0	next
349	Response	2	4364451	9748	1
351	Picture	e027	4376921	0	55	6091	88	0	next
351	Response	2	4383011	6090	1
353	Picture	dc010	4395133	0	185	6359	209	0	next
353	Response	2	4401491	6358	1
355	Picture	f109	4414386	0	92	5106	127	0	next
355	Response	2	4419491	5105	1
357	Picture	dc107	4433354	0	124	5979	146	0	next
357	Response	2	4439331	5977	2
359	Picture	dc020	4452194	0	107	7218	139	0	next
359	Response	2	4459411	7217	1
361	Picture	e060	4473253	0	51	8640	72	0	next
361	Response	2	4481891	8638	1
363	Picture	e029	4494556	0	72	6457	104	0	next
363	Response	2	4501011	6455	1
365	Picture	a018	4513105	0	191	8387	214	0	next
365	Response	2	4521491	8386	1
367	Picture	ba016	4533194	0	92	6698	127	0	next
367	Response	2	4539891	6697	1
369	Picture	gf010	4552894	0	61	6918	84	0	next
369	Response	2	4559811	6917	1
371	Picture	c006	4571632	0	142	5540	176	0	next
371	Response	2	4577171	5539	1
373	Picture	e019	4588905	0	44	8908	66	0	next
373	Response	2	4597811	8906	1
375	Picture	e018	4609887	0	51	6726	86	0	next
375	Response	2	4616611	6724	2
377	Picture	dc006	4628035	0	71	6178	95	0	next
377	Response	2	4634211	6176	2
379	Picture	ba109	4648818	0	113	6274	148	0	next
379	Response	2	4655091	6273	1
381	Picture	e059	4666313	0	118	6060	139	0	next
381	Response	2	4672371	6058	2
383	Picture	e054	4685085	0	172	7688	205	0	next
383	Response	2	4692771	7686	2
385	Picture	a008	4707583	0	176	5910	197	0	next
385	Response	2	4713491	5908	2
387	Picture	gf119	4726935	0	148	10238	181	0	next
387	Response	1	4737171	10236	1
389	Picture	c119	4752135	0	116	10718	140	0	next
389	Response	2	4762851	10716	2
391	Picture	c020	4773904	0	169	9189	200	0	next
391	Response	2	4783091	9187	2
393	Picture	e049	4796698	0	46	7596	69	0	next
393	Response	2	4804292	7594	1
