# Supplementary material for: Effects of two different emotion-inducing methods on the emotional memory of non-clinically depressed individuals
Source: PLoS One. 2021 May 28;16(5):e0249863. doi: 10.1371/journal.pone.0249863 (PMC8162709; doi:10.1371/journal.pone.0249863)
Supplement: S1 Data — (ZIP) [file pone.0249863.s001.zip › data/experiment1-depression/face83/b-study.log]

Scenario - For expli1
Logfile written - 2019/12/5 11:07:48

Trial	Event Type	Code	Time	TTime	Uncertainty	Duration	Uncertainty	ReqTime	ReqDur

1	Response	2	494154	494154	2
4	Picture	t006	524220	0	169	16000	200	0	16000
5	Response	2	564554	24303	1
8	Picture	t004	586928	0	120	16000	142	0	16000
9	Response	1	613274	10324	2
12	Picture	t003	636987	0	43	16000	76	0	16000
13	Response	2	682154	29135	1
16	Picture	t001	705807	0	55	16000	78	0	16000
17	Response	1	736154	14325	1
20	Picture	t002	757888	0	125	16000	157	0	16000
21	Response	2	788234	14315	2
24	Picture	t005	811649	0	188	16000	209	0	16000
25	Response	2	837674	10004	2
29	Response	2	980075	109538	1
31	Picture	a111	990099	0	39	16000	60	0	16000
32	Response	2	1021595	15475	1
35	Picture	f101	1045507	0	108	16000	138	0	16000
36	Response	2	1068955	7419	1
39	Picture	f103	1092507	0	109	16000	131	0	16000
40	Response	2	1116555	8026	1
43	Picture	f105	1140198	0	73	16032	74	0	16000
44	Response	1	1162155	5922	1
47	Picture	f002	1186359	0	76	16000	99	0	16000
48	Response	2	1207355	4973	1
51	Picture	c113	1229986	0	99	16000	130	0	16000
52	Response	1	1252715	6698	1
55	Picture	a113	1274419	0	165	16000	186	0	16000
56	Response	2	1296315	5875	2
59	Picture	a103	1318996	0	73	16000	102	0	16000
60	Response	2	1339755	4731	2
63	Picture	c004	1362669	0	63	16000	84	0	16000
64	Response	2	1384955	6265	2
67	Picture	a012	1406127	0	93	16000	124	0	16000
68	Response	1	1427355	5198	2
71	Picture	f113	1449530	0	187	16000	209	0	16000
72	Response	1	1474635	9083	2
75	Picture	f111	1497060	0	139	16000	170	0	16000
76	Response	2	1522956	9866	1
79	Picture	f115	1547579	0	116	16000	138	0	16000
80	Response	1	1567676	4075	1
83	Picture	c105	1592475	0	40	16000	71	0	16000
84	Response	1	1613276	4770	1
87	Picture	a105	1635359	0	152	16000	174	0	16000
87	Response	2	1649516	14157	1
88	Response	2	1666876	15496	1
91	Picture	f014	1690699	0	131	16000	162	0	16000
92	Response	1	1715436	8706	1
95	Picture	f004	1738349	0	144	16000	164	0	16000
96	Response	1	1763916	9547	1
99	Picture	c012	1787401	0	76	16000	108	0	16000
100	Response	2	1809837	6404	1
103	Picture	c014	1833021	0	118	16000	138	0	16000
104	Response	2	1859756	10715	1
107	Picture	a115	1881590	0	40	16000	70	0	16000
107	Response	1	1895916	14326	2
108	Response	1	1907756	10136	2
111	Picture	c103	1931539	0	83	16000	105	0	16000
112	Response	1	1953516	5955	2
115	Picture	c111	1975989	0	116	16000	147	0	16000
116	Response	1	1998076	6057	2
119	Picture	f012	2021290	0	146	16000	167	0	16000
120	Response	1	2044637	7326	1
123	Picture	c101	2068969	0	120	16000	151	0	16000
124	Response	1	2096077	11077	1
127	Picture	a101	2117869	0	47	16000	68	0	16000
128	Response	1	2141437	7546	2
131	Picture	a004	2164589	0	145	16000	175	0	16000
132	Response	1	2195277	14658	1
135	Picture	c115	2217763	0	135	16000	156	0	16000
136	Response	1	2240397	6613	1
139	Picture	a002	2265445	0	99	16000	131	0	16000
140	Response	1	2291517	10040	1
143	Picture	a014	2313220	0	161	16000	183	0	16000
144	Response	1	2346637	17396	1
147	Picture	c002	2370871	0	158	16000	189	0	16000
148	Response	2	2392077	5176	1
153	Response	2	2605917	82582	2
155	Picture	c107	2615948	0	35	16000	68	0	16000
156	Response	1	2638878	6898	1
159	Picture	a020	2661163	0	151	16000	172	0	16000
160	Response	1	2684158	6974	1
163	Picture	a010	2706471	0	161	16000	192	0	16000
164	Response	2	2730638	8137	1
167	Picture	f006	2752131	0	164	16000	186	0	16000
168	Response	1	2774158	6006	1
171	Picture	f016	2798307	0	138	16000	171	0	16000
172	Response	1	2820798	6458	1
175	Picture	a016	2842793	0	153	16000	175	0	16000
176	Response	1	2862398	3584	1
179	Picture	c010	2885738	0	187	16000	219	0	16000
180	Response	2	2914558	12788	1
183	Picture	c109	2938671	0	88	16000	109	0	16000
184	Response	1	2960318	5626	2
187	Picture	a107	2984893	0	184	16000	214	0	16000
188	Response	2	3009358	8435	1
191	Picture	a109	3032651	0	90	16000	110	0	16000
192	Response	1	3058879	10208	1
195	Picture	c016	3083512	0	47	16000	80	0	16000
196	Response	1	3105118	5573	2
199	Picture	f119	3129481	0	76	16000	99	0	16000
200	Response	2	3150958	5454	2
203	Picture	a008	3175698	0	177	16000	208	0	16000
204	Response	1	3198559	6831	1
207	Picture	a119	3222053	0	154	16000	175	0	16000
208	Response	1	3243439	5366	1
211	Picture	f010	3266281	0	70	16036	71	0	16000
212	Response	1	3290879	8559	1
215	Picture	c010	3314785	0	76	16022	78	0	16000
216	Response	2	3336479	5671	1
219	Picture	c006	3357665	0	170	16000	202	0	16000
220	Response	2	3380479	6782	1
223	Picture	c117	3404264	0	72	16000	93	0	16000
224	Response	1	3424800	4515	2
227	Picture	f109	3448874	0	108	16000	143	0	16000
228	Response	2	3472560	7652	1
231	Picture	a018	3493824	0	159	16000	181	0	16000
232	Response	1	3515199	5353	1
235	Picture	f008	3539916	0	49	16000	84	0	16000
236	Response	1	3565599	9648	1
239	Picture	c008	3589473	0	160	16000	181	0	16000
240	Response	2	3609439	3945	2
243	Picture	a117	3633783	0	166	16000	197	0	16000
244	Response	1	3654639	4825	2
247	Picture	f117	3677142	0	139	16000	161	0	16000
248	Response	2	3697999	4828	2
251	Picture	f010	3721943	0	152	16000	183	0	16000
252	Response	1	3745199	7226	2
255	Picture	c119	3766726	0	45	16000	65	0	16000
256	Response	1	3786720	3974	1
259	Picture	f018	3807968	0	120	16000	154	0	16000
260	Response	2	3828480	4479	2
263	Picture	c018	3849993	0	89	16000	113	0	16000
264	Response	1	3873280	7264	1
267	Picture	a006	3896724	0	178	16000	212	0	16000
268	Response	2	3920320	7563	2
271	Picture	f107	3943382	0	180	16000	200	0	16000
272	Response	1	3965440	6039	1
