# Supplementary material for: Effects of two different emotion-inducing methods on the emotional memory of non-clinically depressed individuals
Source: PLoS One. 2021 May 28;16(5):e0249863. doi: 10.1371/journal.pone.0249863 (PMC8162709; doi:10.1371/journal.pone.0249863)
Supplement: S1 Data — (ZIP) [file pone.0249863.s001.zip › data/experiment1-depression/face83/b-test.log]

Scenario - For expli1
Logfile written - 2019/12/5 11:17:30

Trial	Event Type	Code	Time	TTime	Uncertainty	Duration	Uncertainty	ReqTime	ReqDur

1	Response	2	143289	143289	1
4	Picture	t010	173355	0	103	30015	138	0	next
4	Response	1	203368	30013	2
6	Picture	t008	215322	0	137	13248	159	0	next
6	Response	1	228568	13246	2
8	Picture	t007	239625	0	151	9186	181	0	next
8	Response	1	248809	9184	2
10	Picture	t004	261033	0	87	17937	109	0	next
10	Response	1	278969	17936	1
12	Picture	t005	293722	0	47	11088	80	0	next
12	Response	1	304809	11087	1
14	Picture	t006	318981	0	126	11190	147	0	next
14	Response	2	330170	11189	1
16	Picture	t002	343810	0	112	17721	145	0	next
16	Response	1	361529	17719	1
18	Picture	t012	373272	0	161	11779	183	0	next
18	Response	2	385049	11777	2
20	Picture	t009	396874	0	46	15217	81	0	next
20	Response	1	412089	15215	2
22	Picture	t003	423363	0	57	18807	80	0	next
22	Response	1	442169	18806	1
24	Picture	t011	457010	0	64	9480	96	0	next
24	Response	2	466489	9479	1
26	Picture	t001	480036	0	39	9975	64	0	next
26	Response	1	490009	9973	2
29	Response	2	564569	49702	1
31	Picture	dc113	574591	0	130	17820	152	0	next
31	Response	1	592409	17818	1
33	Picture	e039	605893	0	152	16517	184	0	next
33	Response	2	622409	16516	2
35	Picture	e044	634342	0	201	14789	224	0	next
35	Response	1	649129	14787	2
37	Picture	f113	662551	0	144	9700	174	0	next
37	Response	2	672250	9699	1
39	Picture	e012	686843	0	191	9567	213	0	next
39	Response	2	696409	9566	2
41	Picture	e032	710691	0	160	14600	193	0	next
41	Response	1	725289	14598	2
43	Picture	e045	739882	0	141	24449	164	0	next
43	Response	1	764330	24448	1
45	Picture	e015	776113	0	67	17818	98	0	next
45	Response	2	793929	17816	2
47	Picture	e006	807651	0	193	8680	215	0	next
47	Response	1	816329	8678	2
49	Picture	ba113	828493	0	173	8398	206	0	next
49	Response	1	836889	8396	2
51	Picture	e001	850972	0	197	9119	220	0	next
51	Response	2	860090	9118	1
53	Picture	f105	873831	0	156	19380	188	0	next
53	Response	1	893210	19379	1
55	Picture	a103	906613	0	46	8518	69	0	next
55	Response	1	915130	8517	1
57	Picture	c012	929840	0	139	10891	169	0	next
57	Response	2	940730	10890	1
59	Picture	e013	954803	0	180	34488	203	0	next
59	Response	2	989290	34487	1
61	Picture	e041	1003572	0	57	12439	89	0	next
61	Response	1	1016010	12438	1
63	Picture	ba103	1028993	0	141	10138	167	0	next
63	Response	2	1039130	10137	1
65	Picture	ba105	1050490	0	133	15682	165	0	next
65	Response	2	1066170	15680	1
67	Picture	dc105	1078374	0	83	12518	106	0	next
67	Response	2	1090891	12517	1
69	Picture	f004	1104824	0	124	16467	155	0	next
69	Response	2	1121290	16466	1
71	Picture	dc014	1133453	0	161	34959	183	0	next
71	Response	2	1168410	34957	2
73	Picture	e004	1183095	0	164	41718	198	0	next
73	Response	2	1224811	41716	1
75	Picture	f101	1236794	0	133	18258	156	0	next
75	Response	2	1255050	18256	2
77	Picture	gf111	1268731	0	178	21841	210	0	next
77	Response	2	1290570	21839	2
79	Picture	ba101	1304824	0	89	8708	111	0	next
79	Response	2	1313531	8707	1
81	Picture	e037	1326503	0	65	14709	98	0	next
81	Response	1	1341211	14708	1
83	Picture	dc115	1353343	0	61	21869	84	0	next
83	Response	2	1375210	21867	2
85	Picture	ba115	1390184	0	38	7828	71	0	next
85	Response	2	1398011	7827	1
87	Picture	e031	1410035	0	194	11098	216	0	next
87	Response	2	1421131	11096	1
89	Picture	e002	1433546	0	167	17026	196	0	next
89	Response	1	1450571	17025	1
91	Picture	e005	1464693	0	190	10119	213	0	next
91	Response	2	1474811	10118	1
93	Picture	e034	1487934	0	99	11519	129	0	next
93	Response	2	1499451	11517	2
95	Picture	e035	1512455	0	85	8677	109	0	next
95	Response	1	1521131	8676	1
97	Picture	c101	1535293	0	66	18319	99	0	next
97	Response	1	1553611	18318	1
99	Picture	gf002	1567364	0	165	34169	187	0	next
99	Response	1	1601531	34167	1
101	Picture	a113	1615604	0	74	16408	107	0	next
101	Response	1	1632011	16407	1
103	Picture	c115	1645054	0	126	9598	149	0	next
103	Response	1	1654651	9597	1
105	Picture	dc103	1669075	0	91	16698	125	0	next
105	Response	1	1685771	16696	1
107	Picture	f111	1699104	0	68	21068	91	0	next
107	Response	1	1720171	21067	2
109	Picture	c113	1734023	0	133	11430	165	0	next
109	Response	1	1745452	11429	1
111	Picture	dc012	1759965	0	191	11648	212	0	next
111	Response	1	1771611	11646	2
113	Picture	gf101	1783483	0	168	24610	200	0	next
113	Response	2	1808091	24608	2
115	Picture	c014	1822694	0	119	13561	144	0	next
115	Response	2	1836254	13560	1
117	Picture	gf103	1851156	0	148	10377	180	0	next
117	Response	1	1861532	10376	1
119	Picture	gf014	1873306	0	162	16147	184	0	next
119	Response	1	1889451	16145	2
121	Picture	a014	1903394	0	62	15579	92	0	next
121	Response	1	1918972	15578	1
123	Picture	a111	1932014	0	110	20079	133	0	next
123	Response	1	1952091	20077	2
125	Picture	a002	1963326	0	117	12928	148	0	next
125	Response	2	1976252	12926	1
127	Picture	c105	1988386	0	60	31388	83	0	next
127	Response	1	2019772	31386	2
129	Picture	dc004	2033607	0	154	11366	188	0	next
129	Response	2	2044972	11365	1
131	Picture	ba111	2056197	0	73	8936	96	0	next
131	Response	1	2065132	8935	1
133	Picture	ba004	2077594	0	166	9459	198	0	next
133	Response	1	2087052	9458	1
135	Picture	e008	2098745	0	182	12868	203	0	next
135	Response	1	2111612	12867	1
137	Picture	a012	2125974	0	105	16360	135	0	next
137	Response	1	2142332	16358	1
139	Picture	e036	2156696	0	55	7317	77	0	next
139	Response	1	2164012	7316	1
141	Picture	c103	2176295	0	104	50279	135	0	next
141	Response	1	2226572	50277	2
143	Picture	e011	2238437	0	129	16297	150	0	next
143	Response	1	2254732	16295	1
145	Picture	gf113	2265955	0	100	8538	133	0	next
145	Response	1	2274492	8537	1
147	Picture	a101	2286616	0	106	18838	129	0	next
147	Response	1	2305453	18837	1
149	Picture	e043	2319293	0	80	15521	115	0	next
149	Response	1	2334812	15519	2
151	Picture	a004	2348727	0	151	15207	173	0	next
151	Response	2	2363932	15205	2
153	Picture	ba012	2378105	0	91	17222	92	0	next
153	Response	2	2395292	17187	2
155	Picture	gf012	2408639	0	58	14976	80	0	next
155	Response	2	2423613	14974	1
157	Picture	ba002	2437417	0	106	12677	139	0	next
157	Response	1	2450093	12676	1
159	Picture	e007	2462054	0	136	8040	158	0	next
159	Response	1	2470092	8038	2
161	Picture	e038	2482545	0	134	12669	166	0	next
161	Response	2	2495212	12667	1
163	Picture	dc111	2506526	0	155	7488	178	0	next
163	Response	1	2514012	7486	2
165	Picture	a105	2528214	0	125	10120	160	0	next
165	Response	1	2538333	10119	1
167	Picture	e033	2552884	0	120	12811	143	0	next
167	Response	1	2565693	12809	1
169	Picture	ba014	2580194	0	132	6541	163	0	next
169	Response	1	2586733	6539	2
171	Picture	e010	2601025	0	136	10509	158	0	next
171	Response	2	2611533	10508	1
173	Picture	gf105	2623984	0	171	24750	205	0	next
173	Response	2	2648733	24749	1
175	Picture	f115	2661447	0	204	13127	227	0	next
175	Response	1	2674573	13126	1
177	Picture	e009	2687445	0	190	14009	222	0	next
177	Response	1	2701453	14008	1
179	Picture	c004	2712807	0	166	25367	189	0	next
179	Response	1	2738173	25366	1
181	Picture	f002	2749395	0	68	14220	100	0	next
181	Response	2	2763613	14218	2
183	Picture	dc101	2777246	0	46	7652	67	0	next
183	Response	2	2784893	7647	1
185	Picture	dc002	2797711	0	72	8064	104	0	next
185	Response	1	2805774	8063	1
187	Picture	c002	2816917	0	202	11017	225	0	next
187	Response	2	2827933	11016	2
189	Picture	e042	2842545	0	58	19470	91	0	next
189	Response	1	2862013	19468	1
191	Picture	gf115	2876667	0	108	7988	131	0	next
191	Response	1	2884653	7986	2
193	Picture	a115	2898968	0	126	24407	160	0	next
193	Response	1	2923373	24405	2
195	Picture	f014	2937997	0	99	21538	122	0	next
195	Response	2	2959534	21537	1
197	Picture	gf004	2973986	0	93	18429	125	0	next
197	Response	1	2992413	18427	2
199	Picture	e003	3004221	0	196	13234	218	0	next
199	Response	1	3017453	13232	2
201	Picture	e014	3031855	0	51	60081	86	0	next
201	Response	2	3091934	60079	2
203	Picture	c111	3103309	0	90	8786	113	0	next
203	Response	2	3112094	8785	1
205	Picture	f012	3125885	0	165	32530	198	0	next
205	Response	2	3158414	32529	1
207	Picture	e040	3173346	0	205	13389	226	0	next
207	Response	1	3186734	13388	1
209	Picture	f103	3198997	0	41	10058	78	0	next
209	Response	1	3209054	10057	1
213	Response	2	3412174	81184	1
215	Picture	f117	3422203	0	121	24086	122	0	next
215	Response	1	3446254	24051	2
217	Picture	e021	3459311	0	185	14705	208	0	next
217	Response	2	3474014	14703	2
219	Picture	dc119	3485386	0	98	10070	130	0	next
219	Response	2	3495454	10068	2
221	Picture	e052	3506927	0	59	10209	84	0	next
221	Response	2	3517134	10207	2
223	Picture	f010	3531765	0	42	8331	74	0	next
223	Response	1	3540094	8329	1
225	Picture	ba020	3552808	0	169	10008	193	0	next
225	Response	1	3562814	10006	2
227	Picture	a016	3576527	0	105	6849	136	0	next
227	Response	1	3583375	6848	1
229	Picture	gf006	3594699	0	103	18037	126	0	next
229	Response	1	3612734	18035	2
231	Picture	a010	3626818	0	142	7038	174	0	next
231	Response	2	3633854	7036	2
233	Picture	dc006	3647508	0	117	16348	139	0	next
233	Response	1	3663855	16347	1
235	Picture	e027	3676485	0	124	7291	158	0	next
235	Response	1	3683775	7290	1
237	Picture	c018	3698768	0	181	7568	202	0	next
237	Response	1	3706335	7567	1
239	Picture	e025	3720586	0	182	8150	212	0	next
239	Response	2	3728735	8149	1
241	Picture	c020	3740328	0	111	7688	133	0	next
241	Response	1	3748015	7687	1
243	Picture	a107	3759567	0	35	8449	68	0	next
243	Response	2	3768015	8448	1
245	Picture	f006	3781818	0	114	10918	138	0	next
245	Response	1	3792735	10917	1
247	Picture	e050	3806057	0	38	11320	72	0	next
247	Response	2	3817376	11319	1
249	Picture	f119	3828848	0	78	7728	104	0	next
249	Response	1	3836575	7727	1
251	Picture	f109	3849597	0	147	11859	181	0	next
251	Response	2	3861455	11858	1
253	Picture	c117	3876228	0	185	12028	208	0	next
253	Response	2	3888255	12027	1
255	Picture	ba016	3900790	0	111	6907	145	0	next
255	Response	1	3907695	6905	1
257	Picture	a119	3919647	0	91	12714	92	0	next
257	Response	1	3932335	12688	1
259	Picture	e054	3946012	0	46	9925	77	0	next
259	Response	2	3955935	9923	1
261	Picture	e028	3969879	0	183	17577	206	0	next
261	Response	2	3987455	17576	1
263	Picture	e059	4001686	0	37	14810	70	0	next
263	Response	1	4016495	14809	1
265	Picture	a006	4028699	0	184	14598	206	0	next
265	Response	1	4043295	14596	2
267	Picture	c008	4058078	0	123	9779	153	0	next
267	Response	2	4067856	9778	1
269	Picture	a109	4082501	0	42	15756	63	0	next
269	Response	1	4098255	15754	2
271	Picture	e057	4110265	0	92	29592	130	0	next
271	Response	2	4139856	29591	1
273	Picture	e049	4154306	0	54	8591	76	0	next
273	Response	2	4162895	8589	2
275	Picture	ba109	4177549	0	136	7588	168	0	next
275	Response	2	4185136	7587	1
277	Picture	e051	4199599	0	88	27698	112	0	next
277	Response	2	4227296	27697	1
279	Picture	ba107	4240260	0	73	15837	105	0	next
279	Response	2	4256096	15836	1
281	Picture	a008	4269188	0	148	8829	171	0	next
281	Response	2	4278015	8827	2
283	Picture	e053	4292607	0	49	22530	82	0	next
283	Response	1	4315136	22529	1
285	Picture	dc109	4329718	0	107	15659	130	0	next
285	Response	2	4345376	15658	1
287	Picture	f016	4358516	0	132	19341	164	0	next
287	Response	2	4377856	19340	1
289	Picture	e055	4391697	0	115	17200	139	0	next
289	Response	1	4408896	17199	1
291	Picture	e046	4420607	0	36	10211	68	0	next
291	Response	2	4430816	10209	1
293	Picture	dc018	4444458	0	179	9719	203	0	next
293	Response	1	4454176	9718	1
295	Picture	c107	4465368	0	94	9290	127	0	next
295	Response	2	4474657	9289	1
297	Picture	e058	4485779	0	181	9278	204	0	next
297	Response	2	4495056	9277	1
299	Picture	c010	4507898	0	51	7240	84	0	next
299	Response	2	4515136	7238	1
301	Picture	gf117	4526810	0	146	28247	171	0	next
301	Response	1	4555056	28246	1
303	Picture	e030	4568118	0	153	14060	187	0	next
303	Response	1	4582176	14058	1
305	Picture	f018	4595979	0	127	10279	151	0	next
305	Response	1	4606256	10277	2
307	Picture	a117	4619961	0	132	7737	169	0	next
307	Response	1	4627697	7736	1
309	Picture	dc016	4640280	0	151	8698	174	0	next
309	Response	1	4648976	8696	1
311	Picture	a018	4663471	0	111	17187	143	0	next
311	Response	1	4680657	17186	1
313	Picture	gf008	4692569	0	184	9129	208	0	next
313	Response	2	4701696	9127	2
315	Picture	ba008	4715619	0	127	11359	160	0	next
315	Response	2	4726976	11357	2
317	Picture	gf119	4740000	0	79	29138	101	0	next
317	Response	1	4769136	29136	2
319	Picture	f008	4783730	0	165	7808	198	0	next
319	Response	2	4791536	7806	2
321	Picture	c109	4803789	0	111	7749	134	0	next
321	Response	2	4811536	7747	2
323	Picture	f020	4825612	0	106	13126	141	0	next
323	Response	1	4838737	13125	1
325	Picture	dc117	4853239	0	152	14700	176	0	next
325	Response	1	4867938	14699	1
327	Picture	e017	4881459	0	88	7199	120	0	next
327	Response	2	4888657	7198	1
329	Picture	e048	4901174	0	39	18044	60	0	next
329	Response	1	4919217	18043	1
331	Picture	e023	4931652	0	47	9807	80	0	next
331	Response	2	4941457	9805	2
333	Picture	c119	4954950	0	87	10269	110	0	next
333	Response	2	4965217	10267	1
335	Picture	dc020	4978951	0	79	9467	113	0	next
335	Response	2	4988417	9466	1
337	Picture	gf018	5000729	0	132	10089	156	0	next
337	Response	2	5010817	10088	1
339	Picture	e022	5025649	0	41	10769	73	0	next
339	Response	1	5036417	10768	1
341	Picture	e060	5048202	0	151	7096	176	0	next
341	Response	2	5055297	7095	1
343	Picture	ba006	5069340	0	170	9398	204	0	next
343	Response	1	5078737	9397	1
345	Picture	e056	5089778	0	69	9280	94	0	next
345	Response	2	5099057	9279	1
347	Picture	e020	5113817	0	179	12602	211	0	next
347	Response	2	5126417	12600	2
349	Picture	e024	5141231	0	105	11268	129	0	next
349	Response	1	5152497	11266	1
351	Picture	dc107	5164510	0	143	13349	174	0	next
351	Response	2	5177857	13347	2
353	Picture	ba018	5191999	0	159	17700	181	0	next
353	Response	1	5209697	17698	2
355	Picture	a020	5223010	0	139	7729	169	0	next
355	Response	2	5230737	7727	2
357	Picture	ba117	5242571	0	75	12247	99	0	next
357	Response	1	5254817	12246	1
359	Picture	e047	5268338	0	127	8595	128	0	next
359	Response	2	5276897	8559	2
361	Picture	e026	5291258	0	47	8761	69	0	next
361	Response	2	5300017	8759	1
363	Picture	gf109	5311678	0	115	7862	149	0	next
363	Response	2	5319538	7860	1
365	Picture	ba010	5333674	0	125	6425	148	0	next
365	Response	2	5340097	6423	2
367	Picture	e019	5352111	0	181	11588	213	0	next
367	Response	1	5363697	11586	2
369	Picture	ba119	5377980	0	143	10439	164	0	next
369	Response	2	5388418	10438	1
371	Picture	e029	5399910	0	37	10589	69	0	next
371	Response	1	5410498	10588	1
373	Picture	e018	5425181	0	101	10118	125	0	next
373	Response	2	5435298	10117	1
375	Picture	gf010	5449369	0	60	9370	94	0	next
375	Response	1	5458738	9369	1
377	Picture	gf016	5473751	0	185	9069	208	0	next
377	Response	1	5482818	9067	2
379	Picture	c006	5494364	0	58	7575	88	0	next
379	Response	2	5501938	7574	1
381	Picture	dc010	5515322	0	107	12618	128	0	next
381	Response	2	5527938	12616	1
383	Picture	gf107	5540872	0	41	8427	73	0	next
383	Response	2	5549298	8426	1
385	Picture	c016	5562030	0	57	7509	80	0	next
385	Response	1	5569538	7508	1
387	Picture	gf020	5581348	0	57	7391	91	0	next
387	Response	1	5588738	7390	1
389	Picture	f107	5601440	0	138	8179	162	0	next
389	Response	1	5609618	8178	1
391	Picture	e016	5620973	0	90	13206	125	0	next
391	Response	1	5634178	13205	1
393	Picture	dc008	5646142	0	94	12118	115	0	next
393	Response	1	5658258	12116	1
