# Supplementary material for: Effects of two different emotion-inducing methods on the emotional memory of non-clinically depressed individuals
Source: PLoS One. 2021 May 28;16(5):e0249863. doi: 10.1371/journal.pone.0249863 (PMC8162709; doi:10.1371/journal.pone.0249863)
Supplement: S1 Data — (ZIP) [file pone.0249863.s001.zip › data/experiment1-depression/face84/b-study.log]

Scenario - For expli1
Logfile written - 2019/12/5 11:32:41

Trial	Event Type	Code	Time	TTime	Uncertainty	Duration	Uncertainty	ReqTime	ReqDur

1	Response	2	444606	444606	1
4	Picture	t004	474670	0	71	16000	101	0	16000
5	Response	1	501805	11106	2
8	Picture	t002	523399	0	177	16000	199	0	16000
9	Response	2	545966	6546	1
12	Picture	t006	568482	0	74	16000	104	0	16000
13	Response	1	590765	6253	2
16	Picture	t001	613681	0	48	16000	68	0	16000
17	Response	1	630766	1064	1
20	Picture	t003	652412	0	129	16000	161	0	16000
20	Response	2	666126	13714	1
21	Response	2	678366	9922	1
24	Picture	t005	702681	0	194	16000	216	0	16000
24	Response	2	718606	15925	2
25	Response	2	739886	21183	2
29	Response	2	855406	82643	2
31	Picture	c105	865430	0	79	16000	100	0	16000
31	Response	2	880446	15016	2
32	Response	2	893167	11717	1
35	Picture	c014	915896	0	95	16000	124	0	16000
35	Response	1	929086	13190	2
36	Response	1	939246	7322	2
39	Picture	a113	964008	0	150	16000	173	0	16000
40	Response	1	989807	9777	1
43	Picture	f002	1013161	0	150	16000	184	0	16000
44	Response	1	1037726	8532	2
47	Picture	a111	1061783	0	191	16000	211	0	16000
48	Response	1	1085727	7924	1
51	Picture	f004	1106863	0	95	16000	128	0	16000
52	Response	1	1130286	7391	2
55	Picture	c012	1153460	0	159	16000	181	0	16000
56	Response	2	1179327	9845	1
59	Picture	c004	1204275	0	157	16000	190	0	16000
60	Response	2	1229087	8779	1
63	Picture	f111	1251683	0	82	16000	102	0	16000
64	Response	1	1275967	8265	1
67	Picture	f012	1299030	0	51	16000	81	0	16000
68	Response	1	1321407	6347	1
71	Picture	c113	1342679	0	76	16000	98	0	16000
72	Response	1	1363487	4786	2
75	Picture	f105	1386764	0	131	16000	163	0	16000
76	Response	1	1408127	5331	2
79	Picture	c002	1429540	0	197	16000	218	0	16000
80	Response	2	1451008	5448	1
83	Picture	a101	1472912	0	140	16000	173	0	16000
84	Response	1	1493488	4543	1
87	Picture	c111	1515621	0	98	16000	119	0	16000
88	Response	2	1537328	5686	1
91	Picture	f115	1560092	0	104	16000	134	0	16000
92	Response	1	1583248	7126	1
95	Picture	c103	1604470	0	65	16000	87	0	16000
96	Response	1	1626048	5556	1
99	Picture	f014	1650505	0	175	16000	208	0	16000
100	Response	1	1676847	10310	2
103	Picture	a004	1700081	0	103	16000	124	0	16000
104	Response	1	1720448	4346	2
107	Picture	a115	1744704	0	123	16000	156	0	16000
108	Response	1	1767568	6831	2
111	Picture	f113	1792143	0	189	16000	209	0	16000
112	Response	1	1813488	5325	2
115	Picture	a103	1837497	0	151	16000	182	0	16000
116	Response	2	1857168	3640	1
119	Picture	a012	1878445	0	41	16000	62	0	16000
120	Response	1	1898768	4302	1
123	Picture	f103	1921480	0	149	16000	184	0	16000
124	Response	1	1941888	4373	1
127	Picture	a002	1965835	0	127	16000	148	0	16000
128	Response	1	1988208	6352	2
131	Picture	a105	2012894	0	49	16000	83	0	16000
132	Response	1	2034688	5760	2
135	Picture	a014	2056540	0	72	16000	93	0	16000
136	Response	1	2077408	4847	2
139	Picture	c101	2101507	0	83	16000	117	0	16000
140	Response	1	2122209	4668	1
143	Picture	c115	2145702	0	62	16000	83	0	16000
144	Response	1	2167489	5766	1
147	Picture	f101	2189808	0	97	16000	129	0	16000
148	Response	2	2210928	5089	2
153	Response	2	2359969	17955	2
155	Picture	c010	2370005	0	42	16000	74	0	16000
156	Response	2	2394049	8013	1
159	Picture	c119	2418876	0	165	16000	186	0	16000
160	Response	1	2438849	3952	1
163	Picture	a016	2463807	0	46	16000	79	0	16000
164	Response	2	2483249	3410	2
167	Picture	f117	2504973	0	56	16000	78	0	16000
168	Response	2	2528850	7855	1
171	Picture	a006	2551927	0	84	16000	116	0	16000
172	Response	2	2571489	3531	1
175	Picture	c010	2593603	0	74	16000	94	0	16000
176	Response	1	2613249	3626	2
179	Picture	f016	2637863	0	125	16000	159	0	16000
180	Response	2	2657249	3352	2
183	Picture	c016	2680397	0	93	16000	115	0	16000
184	Response	1	2699650	3232	1
187	Picture	f006	2721086	0	52	16000	84	0	16000
188	Response	1	2743969	6852	2
191	Picture	a010	2767304	0	169	16000	189	0	16000
192	Response	2	2787730	4407	1
195	Picture	c008	2809455	0	174	16000	205	0	16000
196	Response	1	2831889	6404	2
199	Picture	f107	2855343	0	112	16000	133	0	16000
200	Response	1	2875250	3886	1
203	Picture	c107	2898946	0	161	16000	196	0	16000
204	Response	1	2918850	3869	1
207	Picture	c006	2940500	0	109	16000	131	0	16000
208	Response	2	2959890	3369	2
211	Picture	f109	2981517	0	68	16035	70	0	16000
212	Response	1	3001330	3775	1
215	Picture	a008	3022460	0	129	16000	151	0	16000
216	Response	2	3042050	3569	2
219	Picture	a109	3066807	0	95	16000	127	0	16000
220	Response	1	3087490	4651	2
223	Picture	a107	3110027	0	49	16000	73	0	16000
224	Response	2	3130050	4000	2
227	Picture	f119	3154252	0	135	16000	168	0	16000
228	Response	1	3174130	3845	1
231	Picture	f008	3197601	0	126	16000	147	0	16000
232	Response	1	3217811	4190	1
235	Picture	f018	3242276	0	100	16000	132	0	16000
236	Response	2	3261410	3103	2
239	Picture	c018	3284651	0	58	16000	79	0	16000
240	Response	1	3304451	3779	1
243	Picture	a119	3327148	0	41	16000	75	0	16000
244	Response	2	3346610	3429	2
247	Picture	f010	3368212	0	146	16000	168	0	16000
248	Response	2	3387651	3418	1
251	Picture	a020	3409740	0	95	16000	129	0	16000
252	Response	2	3429571	3797	2
255	Picture	f010	3452044	0	128	16000	151	0	16000
256	Response	2	3473171	5104	2
259	Picture	c117	3494445	0	44	16000	76	0	16000
260	Response	1	3514611	4135	1
263	Picture	a018	3537005	0	155	16000	176	0	16000
264	Response	2	3557491	4465	2
267	Picture	a117	3582224	0	80	16000	111	0	16000
268	Response	1	3602531	4276	1
271	Picture	c109	3626882	0	87	16000	110	0	16000
272	Response	2	3647491	4587	2
