# Supplementary material for: Effects of two different emotion-inducing methods on the emotional memory of non-clinically depressed individuals
Source: PLoS One. 2021 May 28;16(5):e0249863. doi: 10.1371/journal.pone.0249863 (PMC8162709; doi:10.1371/journal.pone.0249863)
Supplement: S1 Data — (ZIP) [file pone.0249863.s001.zip › data/experiment1-depression/face84/b-test.log]

Scenario - For expli1
Logfile written - 2019/12/5 11:40:48

Trial	Event Type	Code	Time	TTime	Uncertainty	Duration	Uncertainty	ReqTime	ReqDur

1	Response	2	73247	73247	1
4	Picture	t003	103310	0	164	50099	195	0	next
4	Response	1	153407	50097	1
6	Picture	t009	165902	0	69	23506	95	0	next
6	Response	1	189407	23505	1
8	Picture	t008	200479	0	142	8290	176	0	next
8	Response	1	208767	8288	2
10	Picture	t006	221912	0	48	9576	71	0	next
10	Response	1	231487	9575	1
12	Picture	t004	243560	0	51	9688	84	0	next
12	Response	1	253247	9687	1
14	Picture	t002	267010	0	108	10159	131	0	next
14	Response	1	277167	10157	1
16	Picture	t012	289651	0	125	10077	159	0	next
16	Response	1	299727	10076	1
18	Picture	t010	310809	0	133	9640	155	0	next
18	Response	1	320447	9638	2
20	Picture	t005	335172	0	95	12636	130	0	next
20	Response	1	347807	12635	2
22	Picture	t001	359769	0	170	8200	192	0	next
22	Response	1	367967	8198	2
24	Picture	t007	382223	0	37	8466	72	0	next
24	Response	1	390688	8465	1
26	Picture	t011	404843	0	82	9446	105	0	next
26	Response	1	414287	9444	2
29	Response	2	554687	118295	2
31	Picture	e001	564709	0	191	20780	214	0	next
31	Response	2	585488	20779	1
33	Picture	dc002	596741	0	137	13628	173	0	next
33	Response	2	610367	13626	2
35	Picture	e043	625242	0	146	10007	171	0	next
35	Response	1	635248	10006	1
37	Picture	c101	649302	0	71	9628	107	0	next
37	Response	1	658928	9626	1
39	Picture	dc004	673060	0	151	8589	173	0	next
39	Response	1	681647	8587	2
41	Picture	e008	695292	0	67	13077	100	0	next
41	Response	2	708368	13076	1
43	Picture	ba012	723021	0	181	7589	204	0	next
43	Response	1	730608	7587	1
45	Picture	e039	743232	0	124	11617	160	0	next
45	Response	2	754848	11616	1
47	Picture	gf103	768079	0	110	7570	134	0	next
47	Response	1	775648	7569	1
49	Picture	gf113	789387	0	125	6422	159	0	next
49	Response	1	795808	6421	1
51	Picture	a103	808182	0	168	6828	190	0	next
51	Response	1	815008	6826	2
53	Picture	ba004	829082	0	86	8888	118	0	next
53	Response	1	837968	8886	2
55	Picture	dc014	850890	0	115	7080	137	0	next
55	Response	1	857968	7078	2
57	Picture	e013	871393	0	100	6177	134	0	next
57	Response	1	877568	6175	2
59	Picture	f004	890282	0	56	6648	83	0	next
59	Response	1	896928	6646	2
61	Picture	a115	908149	0	176	8381	210	0	next
61	Response	1	916528	8379	2
63	Picture	e014	929462	0	195	6907	218	0	next
63	Response	1	936368	6906	1
65	Picture	c014	949029	0	112	7900	143	0	next
65	Response	1	956928	7899	1
67	Picture	gf004	971461	0	194	8429	217	0	next
67	Response	1	979888	8427	2
69	Picture	f012	994843	0	134	9766	169	0	next
69	Response	2	1004608	9765	1
71	Picture	ba101	1018590	0	48	9860	72	0	next
71	Response	1	1028449	9859	1
73	Picture	ba111	1042160	0	138	8850	173	0	next
73	Response	1	1051008	8848	1
75	Picture	e010	1064662	0	141	7868	163	0	next
75	Response	1	1072529	7867	1
77	Picture	gf002	1084613	0	174	7998	210	0	next
77	Response	1	1092609	7996	1
79	Picture	f014	1104284	0	172	9926	195	0	next
79	Response	2	1114209	9925	1
81	Picture	c111	1126819	0	128	10751	163	0	next
81	Response	2	1137569	10750	1
83	Picture	a101	1148934	0	183	7356	203	0	next
83	Response	1	1156289	7355	1
85	Picture	e007	1168184	0	92	7226	125	0	next
85	Response	1	1175408	7224	1
87	Picture	a105	1186786	0	155	8224	177	0	next
87	Response	1	1195009	8223	1
89	Picture	e011	1209204	0	58	6926	92	0	next
89	Response	1	1216128	6924	1
91	Picture	e034	1228012	0	85	7078	108	0	next
91	Response	1	1235089	7077	1
93	Picture	a012	1248661	0	91	8429	121	0	next
93	Response	1	1257088	8427	2
95	Picture	c103	1268740	0	188	7550	210	0	next
95	Response	1	1276289	7549	1
97	Picture	c113	1290444	0	133	6326	167	0	next
97	Response	1	1296769	6325	1
99	Picture	c105	1308163	0	86	6047	110	0	next
99	Response	1	1314209	6046	1
101	Picture	dc115	1326324	0	82	9406	115	0	next
101	Response	1	1335729	9405	1
103	Picture	e005	1346980	0	95	9231	119	0	next
103	Response	2	1356209	9229	1
105	Picture	e006	1368173	0	56	8118	91	0	next
105	Response	1	1376289	8116	1
107	Picture	dc113	1391142	0	90	6909	111	0	next
107	Response	1	1398049	6907	2
109	Picture	f105	1411790	0	97	12821	131	0	next
109	Response	1	1424609	12819	2
111	Picture	e042	1435684	0	212	14047	235	0	next
111	Response	1	1449730	14046	1
113	Picture	e002	1463270	0	110	7820	141	0	next
113	Response	2	1471089	7819	1
115	Picture	c115	1483232	0	153	11539	175	0	next
115	Response	2	1494769	11537	2
117	Picture	e038	1508053	0	156	12237	191	0	next
117	Response	2	1520289	12236	1
119	Picture	f113	1533923	0	118	9648	140	0	next
119	Response	2	1543569	9646	2
121	Picture	c002	1555145	0	46	9626	79	0	next
121	Response	1	1564769	9624	2
123	Picture	f115	1579661	0	204	10150	229	0	next
123	Response	2	1589810	10149	1
125	Picture	a004	1602915	0	103	7776	135	0	next
125	Response	1	1610689	7774	2
127	Picture	e004	1624711	0	148	9740	170	0	next
127	Response	2	1634450	9739	1
129	Picture	dc012	1648863	0	145	10308	181	0	next
129	Response	1	1659170	10307	1
131	Picture	ba014	1670541	0	144	10070	166	0	next
131	Response	1	1680610	10069	1
133	Picture	e015	1692562	0	103	7409	137	0	next
133	Response	1	1699970	7408	1
135	Picture	dc101	1712681	0	160	8890	182	0	next
135	Response	2	1721570	8889	1
137	Picture	gf101	1733144	0	186	11467	220	0	next
137	Response	1	1744610	11466	1
139	Picture	e041	1758721	0	111	7971	134	0	next
139	Response	1	1766691	7970	1
141	Picture	ba002	1780622	0	202	8149	236	0	next
141	Response	1	1788769	8147	2
143	Picture	c012	1801832	0	158	8700	179	0	next
143	Response	2	1810530	8698	2
145	Picture	e033	1824115	0	36	8736	70	0	next
145	Response	1	1832850	8735	1
147	Picture	e045	1847584	0	65	6787	89	0	next
147	Response	1	1854370	6786	1
149	Picture	f101	1867724	0	82	10087	116	0	next
149	Response	2	1877810	10086	1
151	Picture	e036	1891595	0	43	8617	66	0	next
151	Response	2	1900210	8615	1
153	Picture	c004	1913317	0	139	10094	174	0	next
153	Response	2	1923410	10093	1
155	Picture	ba115	1936774	0	186	10238	207	0	next
155	Response	2	1947010	10236	2
157	Picture	gf012	1959472	0	148	8419	183	0	next
157	Response	1	1967890	8418	1
159	Picture	ba113	1980892	0	59	9400	82	0	next
159	Response	2	1990290	9398	2
161	Picture	dc111	2001574	0	39	8477	74	0	next
161	Response	1	2010050	8476	1
163	Picture	gf105	2022033	0	77	9299	97	0	next
163	Response	2	2031330	9297	2
165	Picture	e040	2042983	0	123	6268	162	0	next
165	Response	1	2049250	6267	1
167	Picture	f103	2063925	0	181	7967	204	0	next
167	Response	1	2071890	7965	2
169	Picture	e035	2086764	0	163	11367	198	0	next
169	Response	1	2098130	11366	1
171	Picture	e037	2112963	0	130	8449	152	0	next
171	Response	1	2121410	8447	2
173	Picture	ba105	2133052	0	36	7240	69	0	next
173	Response	1	2140290	7238	1
175	Picture	a113	2154484	0	105	9248	127	0	next
175	Response	1	2163730	9246	2
177	Picture	ba103	2174821	0	93	8351	127	0	next
177	Response	1	2183170	8349	2
179	Picture	e009	2197073	0	171	6819	193	0	next
179	Response	1	2203891	6818	1
181	Picture	a014	2218481	0	82	7171	118	0	next
181	Response	1	2225650	7169	2
183	Picture	gf115	2240465	0	102	8067	124	0	next
183	Response	1	2248531	8066	1
185	Picture	f111	2261931	0	123	10281	157	0	next
185	Response	2	2272210	10279	2
187	Picture	a111	2283304	0	88	9068	113	0	next
187	Response	1	2292370	9066	2
189	Picture	e031	2304484	0	67	11008	98	0	next
189	Response	1	2315490	11006	2
191	Picture	e044	2327293	0	92	11639	117	0	next
191	Response	1	2338931	11638	1
193	Picture	dc103	2351442	0	93	12690	124	0	next
193	Response	2	2364130	12688	2
195	Picture	dc105	2377255	0	124	9278	147	0	next
195	Response	2	2386532	9277	1
197	Picture	gf111	2398141	0	52	7751	83	0	next
197	Response	1	2405890	7749	2
199	Picture	gf014	2416952	0	80	11980	103	0	next
199	Response	2	2428931	11979	1
201	Picture	e003	2443673	0	182	9579	216	0	next
201	Response	1	2453250	9577	2
203	Picture	f002	2464344	0	184	8988	209	0	next
203	Response	1	2473331	8987	1
205	Picture	e032	2485715	0	135	9297	166	0	next
205	Response	1	2495010	9295	2
207	Picture	a002	2508553	0	133	8779	156	0	next
207	Response	2	2517331	8778	1
209	Picture	e012	2530041	0	135	7851	169	0	next
209	Response	2	2537891	7850	1
213	Response	2	2700931	41095	2
215	Picture	e053	2710962	0	170	8771	205	0	next
215	Response	1	2719732	8770	1
217	Picture	f008	2731794	0	180	7939	202	0	next
217	Response	1	2739731	7937	2
219	Picture	dc018	2754626	0	166	7747	202	0	next
219	Response	1	2762372	7746	1
221	Picture	e027	2773734	0	62	12479	83	0	next
221	Response	1	2786212	12478	1
223	Picture	e025	2797264	0	193	7509	223	0	next
223	Response	2	2804771	7507	2
225	Picture	e022	2818924	0	203	9690	225	0	next
225	Response	2	2828612	9688	1
227	Picture	e046	2843188	0	94	7985	127	0	next
227	Response	1	2851171	7983	1
229	Picture	dc117	2863864	0	87	13310	109	0	next
229	Response	2	2877172	13308	1
231	Picture	ba010	2892195	0	78	10018	112	0	next
231	Response	2	2902211	10016	2
233	Picture	e047	2914223	0	47	10170	49	0	next
233	Response	1	2924372	10149	1
235	Picture	ba008	2939025	0	66	9427	98	0	next
235	Response	1	2948451	9426	1
237	Picture	f018	2960663	0	97	17630	121	0	next
237	Response	1	2978292	17629	1
239	Picture	dc016	2990044	0	49	7690	80	0	next
239	Response	1	2997732	7688	1
241	Picture	ba006	3012015	0	73	6438	94	0	next
241	Response	1	3018452	6437	1
243	Picture	e024	3030494	0	82	9960	117	0	next
243	Response	2	3040452	9958	2
245	Picture	ba119	3052154	0	87	9019	111	0	next
245	Response	1	3061172	9018	1
247	Picture	f107	3073205	0	36	7008	72	0	next
247	Response	1	3080212	7007	1
249	Picture	e055	3093993	0	74	7101	95	0	next
249	Response	1	3101092	7099	1
251	Picture	a117	3114265	0	131	5948	165	0	next
251	Response	1	3120212	5947	1
253	Picture	e017	3133527	0	43	5326	64	0	next
253	Response	1	3138852	5325	1
255	Picture	c016	3152336	0	53	5637	88	0	next
255	Response	1	3157972	5636	1
257	Picture	ba020	3172615	0	104	6398	129	0	next
257	Response	1	3179012	6397	1
259	Picture	e051	3190864	0	176	10070	207	0	next
259	Response	2	3200932	10068	1
261	Picture	dc107	3212116	0	95	12098	115	0	next
261	Response	2	3224212	12096	1
263	Picture	f010	3235985	0	54	9029	86	0	next
263	Response	1	3245012	9027	2
265	Picture	e030	3256656	0	45	8758	68	0	next
265	Response	1	3265412	8756	2
267	Picture	a006	3280394	0	132	8860	165	0	next
267	Response	2	3289252	8858	1
269	Picture	c119	3302906	0	123	7068	144	0	next
269	Response	1	3309973	7067	1
271	Picture	gf117	3323493	0	195	8241	231	0	next
271	Response	1	3331732	8239	2
273	Picture	f117	3346406	0	113	8927	137	0	next
273	Response	2	3355332	8926	1
275	Picture	e048	3369413	0	93	8801	128	0	next
275	Response	2	3378212	8799	2
277	Picture	e060	3392448	0	60	10167	82	0	next
277	Response	1	3402613	10165	1
279	Picture	e058	3414208	0	131	13766	161	0	next
279	Response	1	3427972	13764	2
281	Picture	e029	3442476	0	196	11898	225	0	next
281	Response	1	3454373	11897	1
283	Picture	dc020	3469035	0	124	8219	160	0	next
283	Response	1	3477253	8218	1
285	Picture	gf008	3490166	0	158	7888	179	0	next
285	Response	1	3498053	7887	1
287	Picture	a107	3512193	0	124	7301	159	0	next
287	Response	2	3519492	7299	2
289	Picture	e049	3531484	0	172	8010	196	0	next
289	Response	1	3539493	8009	1
291	Picture	e016	3551156	0	154	11378	185	0	next
291	Response	2	3562532	11376	2
293	Picture	e056	3575456	0	187	7238	210	0	next
293	Response	1	3582693	7237	2
295	Picture	a018	3597356	0	111	7499	147	0	next
295	Response	1	3604853	7497	2
297	Picture	a020	3619707	0	94	6827	117	0	next
297	Response	1	3626533	6826	1
299	Picture	dc008	3639563	0	57	10731	91	0	next
299	Response	1	3650293	10730	1
301	Picture	gf010	3661474	0	153	9700	176	0	next
301	Response	1	3671173	9699	1
303	Picture	e018	3684683	0	96	8652	132	0	next
303	Response	1	3693333	8650	2
305	Picture	gf119	3707897	0	51	5438	74	0	next
305	Response	1	3713333	5436	1
307	Picture	dc006	3725645	0	129	7449	159	0	next
307	Response	1	3733093	7448	1
309	Picture	ba016	3744707	0	71	7588	94	0	next
309	Response	2	3752293	7586	2
311	Picture	f016	3763918	0	178	6936	212	0	next
311	Response	1	3770853	6935	1
313	Picture	c117	3783065	0	207	10270	231	0	next
313	Response	1	3793333	10268	2
315	Picture	c020	3806956	0	140	9658	174	0	next
315	Response	1	3816613	9657	1
317	Picture	a016	3829184	0	73	13992	97	0	next
317	Response	1	3843174	13990	1
319	Picture	c107	3858036	0	42	9859	77	0	next
319	Response	2	3867893	9857	1
321	Picture	e052	3881657	0	90	9358	118	0	next
321	Response	1	3891014	9357	1
323	Picture	e059	3905946	0	128	7549	162	0	next
323	Response	1	3913493	7547	2
325	Picture	gf020	3925026	0	47	7589	67	0	next
325	Response	1	3932614	7588	1
327	Picture	e054	3947137	0	95	10198	127	0	next
327	Response	1	3957333	10196	2
329	Picture	dc119	3970296	0	103	8879	127	0	next
329	Response	2	3979174	8878	1
331	Picture	c006	3994088	0	127	9487	160	0	next
331	Response	1	4003573	9485	2
333	Picture	a109	4017066	0	162	10429	184	0	next
333	Response	1	4027494	10428	1
335	Picture	e023	4039797	0	79	8738	115	0	next
335	Response	2	4048534	8737	1
337	Picture	f020	4060827	0	61	7228	83	0	next
337	Response	1	4068054	7227	1
339	Picture	a008	4082657	0	50	6118	85	0	next
339	Response	1	4088773	6116	2
341	Picture	e019	4102909	0	131	5866	154	0	next
341	Response	1	4108774	5865	1
343	Picture	ba109	4121368	0	161	8207	195	0	next
343	Response	1	4129573	8205	2
345	Picture	e057	4143957	0	73	6658	95	0	next
345	Response	1	4150614	6657	1
347	Picture	c018	4162347	0	176	10137	177	0	next
347	Response	2	4172454	10107	1
349	Picture	gf018	4186427	0	96	6269	118	0	next
349	Response	1	4192695	6268	1
351	Picture	gf006	4205576	0	99	8719	135	0	next
351	Response	1	4214294	8718	1
353	Picture	a119	4225866	0	154	7310	176	0	next
353	Response	1	4233174	7308	1
355	Picture	e021	4244826	0	178	8589	212	0	next
355	Response	2	4253414	8588	1
357	Picture	gf107	4265647	0	200	7449	220	0	next
357	Response	1	4273094	7447	1
359	Picture	dc109	4284977	0	192	5878	226	0	next
359	Response	1	4290854	5877	1
361	Picture	ba107	4302411	0	89	5645	110	0	next
361	Response	1	4308054	5643	2
363	Picture	e050	4319924	0	63	8371	97	0	next
363	Response	2	4328294	8370	1
365	Picture	gf109	4340777	0	52	12079	74	0	next
365	Response	2	4352854	12077	2
367	Picture	dc010	4365785	0	35	5551	70	0	next
367	Response	1	4371334	5549	2
369	Picture	c010	4385268	0	53	9828	75	0	next
369	Response	1	4395094	9826	2
371	Picture	e020	4406376	0	93	6399	127	0	next
371	Response	1	4412774	6398	1
373	Picture	ba117	4425387	0	91	5949	114	0	next
373	Response	1	4431334	5947	2
375	Picture	gf016	4442585	0	43	9151	77	0	next
375	Response	1	4451735	9150	1
377	Picture	c109	4465939	0	202	8117	226	0	next
377	Response	2	4474055	8116	1
379	Picture	e026	4486126	0	163	6490	197	0	next
379	Response	1	4492614	6488	1
381	Picture	ba018	4505756	0	210	6461	232	0	next
381	Response	1	4512215	6459	2
383	Picture	f109	4526566	0	49	10690	81	0	next
383	Response	2	4537254	10688	2
385	Picture	a010	4551411	0	44	8965	68	0	next
385	Response	2	4560374	8963	2
387	Picture	c008	4572800	0	139	6456	172	0	next
387	Response	1	4579254	6454	2
389	Picture	e028	4591516	0	98	10620	121	0	next
389	Response	1	4602135	10619	1
391	Picture	f006	4616328	0	108	6848	142	0	next
391	Response	1	4623174	6846	2
393	Picture	f119	4638019	0	82	10038	103	0	next
393	Response	2	4648055	10036	1
