# Supplementary material for: Effects of two different emotion-inducing methods on the emotional memory of non-clinically depressed individuals
Source: PLoS One. 2021 May 28;16(5):e0249863. doi: 10.1371/journal.pone.0249863 (PMC8162709; doi:10.1371/journal.pone.0249863)
Supplement: S1 Data — (ZIP) [file pone.0249863.s001.zip › data/experiment1-depression/face89/b-study.log]

Scenario - For expli1
Logfile written - 2019/12/6 12:06:33

Trial	Event Type	Code	Time	TTime	Uncertainty	Duration	Uncertainty	ReqTime	ReqDur

1	Response	2	276459	276459	1
4	Picture	t004	306524	0	75	16000	107	0	16000
5	Response	1	330458	7902	2
8	Picture	t006	351930	0	172	16000	191	0	16000
9	Response	1	373578	5629	1
12	Picture	t005	397189	0	57	16000	88	0	16000
13	Response	2	417498	4278	1
16	Picture	t001	439248	0	164	16000	184	0	16000
16	Response	1	453338	14090	1
17	Response	1	465978	10711	2
20	Picture	t002	489152	0	78	16000	108	0	16000
21	Response	2	529658	24476	1
24	Picture	t003	553211	0	181	16000	202	0	16000
25	Response	2	575738	6507	1
29	Response	2	813978	203507	1
31	Picture	c101	824002	0	171	16000	192	0	16000
32	Response	1	840538	515	1
35	Picture	a012	863058	0	96	16000	128	0	16000
35	Response	1	878458	15400	1
36	Response	1	884698	5609	1
39	Picture	a014	909515	0	143	16000	163	0	16000
40	Response	1	939258	13723	1
43	Picture	c012	964102	0	37	16000	67	0	16000
44	Response	2	992778	12646	1
47	Picture	c105	1013968	0	167	16000	188	0	16000
48	Response	2	1041898	11910	1
51	Picture	c014	1063611	0	172	16000	203	0	16000
52	Response	1	1083818	4176	1
55	Picture	c004	1105662	0	123	16000	145	0	16000
56	Response	2	1125657	3973	2
59	Picture	a101	1147109	0	160	16000	190	0	16000
60	Response	1	1170858	7719	2
63	Picture	c111	1195270	0	162	16000	182	0	16000
64	Response	1	1218217	6928	2
67	Picture	c115	1241336	0	79	16000	109	0	16000
68	Response	1	1262377	5012	2
71	Picture	a113	1283700	0	49	16000	69	0	16000
72	Response	2	1302298	2578	1
75	Picture	a103	1325829	0	66	16033	68	0	16000
76	Response	2	1346457	4592	2
79	Picture	f012	1369227	0	173	16000	193	0	16000
80	Response	1	1391017	5770	2
83	Picture	f111	1413428	0	117	16000	150	0	16000
84	Response	2	1433418	3958	1
87	Picture	c002	1455231	0	151	16000	171	0	16000
88	Response	2	1475497	4246	2
91	Picture	a004	1498254	0	110	16000	139	0	16000
92	Response	2	1518777	4495	2
95	Picture	a105	1542650	0	46	16000	66	0	16000
96	Response	2	1566537	7867	2
99	Picture	f115	1588848	0	165	16000	196	0	16000
100	Response	1	1609097	4218	2
103	Picture	f002	1630529	0	152	16000	173	0	16000
104	Response	1	1655017	8467	1
107	Picture	f101	1678579	0	87	16000	117	0	16000
108	Response	2	1698617	4008	1
111	Picture	f004	1722991	0	170	16000	191	0	16000
112	Response	1	1742937	3926	1
115	Picture	a002	1767431	0	43	16000	74	0	16000
116	Response	1	1790937	7476	1
119	Picture	a115	1813725	0	83	16000	107	0	16000
120	Response	1	1833737	3988	2
123	Picture	f105	1857769	0	187	16000	219	0	16000
124	Response	1	1878377	4577	2
127	Picture	f014	1902791	0	171	16000	192	0	16000
128	Response	1	1926137	7325	1
131	Picture	a111	1948971	0	139	16000	169	0	16000
132	Response	2	1968377	3376	1
135	Picture	c113	1990004	0	104	16000	125	0	16000
136	Response	1	2009977	3952	1
139	Picture	c103	2031237	0	189	16000	220	0	16000
140	Response	1	2051497	4229	1
143	Picture	f113	2074307	0	118	16000	138	0	16000
144	Response	1	2095017	4690	1
147	Picture	f103	2117979	0	97	16000	128	0	16000
148	Response	2	2139417	5407	1
153	Response	2	2284457	12729	1
155	Picture	a107	2294490	0	48	16000	79	0	16000
156	Response	2	2314537	4017	1
159	Picture	a018	2338679	0	193	16000	215	0	16000
160	Response	2	2359897	5196	1
163	Picture	f008	2383675	0	185	16000	216	0	16000
164	Response	1	2409337	9631	1
167	Picture	f006	2432998	0	198	16000	218	0	16000
168	Response	1	2456056	7039	2
171	Picture	c107	2478079	0	95	16000	125	0	16000
172	Response	1	2498457	4349	1
175	Picture	a008	2519659	0	185	16000	204	0	16000
176	Response	1	2540297	4619	1
179	Picture	c008	2563065	0	85	16000	116	0	16000
180	Response	1	2584776	5681	2
183	Picture	c006	2608937	0	51	16000	73	0	16000
184	Response	2	2631016	6058	2
187	Picture	f117	2654608	0	36	16000	67	0	16000
188	Response	2	2675176	4538	2
191	Picture	c109	2698937	0	203	16000	224	0	16000
192	Response	2	2720056	5099	2
195	Picture	f016	2741726	0	57	16000	87	0	16000
196	Response	2	2761816	4060	2
199	Picture	a109	2785246	0	207	16000	227	0	16000
200	Response	1	2807816	6550	2
203	Picture	c117	2832310	0	122	16000	152	0	16000
204	Response	1	2852856	4516	2
207	Picture	f018	2877328	0	106	16000	126	0	16000
208	Response	2	2897097	3749	1
211	Picture	f010	2919482	0	99	16000	134	0	16000
212	Response	1	2939576	4060	2
215	Picture	f107	2961831	0	83	16000	102	0	16000
216	Response	1	2982376	4526	2
219	Picture	a119	3004131	0	99	16000	128	0	16000
220	Response	2	3024777	4617	1
223	Picture	c018	3049639	0	94	16000	114	0	16000
224	Response	1	3070616	4957	1
227	Picture	f119	3091679	0	42	16000	73	0	16000
228	Response	1	3113336	5627	1
231	Picture	a016	3135866	0	184	16000	205	0	16000
232	Response	1	3155656	3769	1
235	Picture	c010	3179276	0	88	16000	118	0	16000
236	Response	1	3200936	5631	1
239	Picture	c016	3225160	0	206	16000	229	0	16000
240	Response	1	3245256	4073	1
243	Picture	a020	3269750	0	97	16000	125	0	16000
244	Response	1	3290376	4599	2
247	Picture	a117	3312557	0	125	16000	147	0	16000
248	Response	1	3333416	4837	1
251	Picture	c010	3358130	0	39	16000	69	0	16000
252	Response	2	3379176	5016	1
255	Picture	a006	3400987	0	179	16000	199	0	16000
256	Response	1	3423016	6010	1
259	Picture	a010	3447540	0	104	16000	133	0	16000
260	Response	2	3468536	4967	1
263	Picture	c119	3491899	0	80	16000	100	0	16000
264	Response	1	3511176	3257	1
267	Picture	f010	3533199	0	102	16000	131	0	16000
268	Response	2	3556376	7148	1
271	Picture	f109	3581268	0	194	16000	213	0	16000
272	Response	2	3600216	2930	1
