# Supplementary material for: Effects of two different emotion-inducing methods on the emotional memory of non-clinically depressed individuals
Source: PLoS One. 2021 May 28;16(5):e0249863. doi: 10.1371/journal.pone.0249863 (PMC8162709; doi:10.1371/journal.pone.0249863)
Supplement: S1 Data — (ZIP) [file pone.0249863.s001.zip › data/experiment1-depression/face89/b-test.log]

Scenario - For expli1
Logfile written - 2019/12/6 12:14:14

Trial	Event Type	Code	Time	TTime	Uncertainty	Duration	Uncertainty	ReqTime	ReqDur

1	Response	2	55319	55319	1
4	Picture	t008	85380	0	101	9700	130	0	next
4	Response	1	95079	9699	1
6	Picture	t005	107762	0	56	13238	77	0	next
6	Response	2	120999	13237	1
8	Picture	t003	135571	0	66	10949	100	0	next
8	Response	2	146519	10948	1
10	Picture	t001	158611	0	197	7110	218	0	next
10	Response	1	165719	7108	2
12	Picture	t004	179512	0	119	10208	149	0	next
12	Response	2	189719	10207	1
14	Picture	t010	203760	0	205	12120	227	0	next
14	Response	2	215879	12119	1
16	Picture	t002	230189	0	97	7291	128	0	next
16	Response	1	237479	7290	1
18	Picture	t006	250801	0	155	9319	178	0	next
18	Response	1	260119	9318	1
20	Picture	t007	271269	0	172	8372	206	0	next
20	Response	1	279639	8370	1
22	Picture	t012	292891	0	57	9629	79	0	next
22	Response	2	302519	9628	1
24	Picture	t011	316770	0	163	7670	195	0	next
24	Response	2	324439	7669	1
26	Picture	t009	336842	0	96	10318	118	0	next
26	Response	1	347159	10317	1
29	Response	2	401559	31151	2
31	Picture	e040	411581	0	181	11419	206	0	next
31	Response	1	422998	11417	2
33	Picture	dc002	437319	0	88	6961	118	0	next
33	Response	2	444278	6959	2
35	Picture	f014	456033	0	49	9607	73	0	next
35	Response	2	465638	9605	1
37	Picture	e031	480649	0	92	8831	121	0	next
37	Response	2	489478	8829	2
39	Picture	gf012	504191	0	50	9609	72	0	next
39	Response	2	513798	9607	2
41	Picture	e001	528219	0	174	9021	204	0	next
41	Response	1	537238	9019	2
43	Picture	ba101	549762	0	134	11158	155	0	next
43	Response	1	560918	11156	2
45	Picture	f002	574809	0	78	11311	110	0	next
45	Response	1	586118	11309	2
47	Picture	e037	599132	0	88	9468	113	0	next
47	Response	1	608599	9467	1
49	Picture	c004	623331	0	42	12709	72	0	next
49	Response	2	636038	12707	2
51	Picture	a105	647591	0	119	8289	143	0	next
51	Response	1	655878	8287	2
53	Picture	e003	670378	0	160	11182	190	0	next
53	Response	1	681558	11180	2
55	Picture	e034	693931	0	104	10749	126	0	next
55	Response	2	704678	10747	2
57	Picture	gf101	715859	0	167	12021	198	0	next
57	Response	2	727879	12020	1
59	Picture	dc115	741971	0	56	10309	79	0	next
59	Response	2	752279	10308	1
61	Picture	e014	765858	0	155	7702	187	0	next
61	Response	1	773558	7700	1
63	Picture	e038	784602	0	82	9358	103	0	next
63	Response	1	793958	9356	2
65	Picture	dc014	805369	0	139	9471	169	0	next
65	Response	1	814838	9469	1
67	Picture	e009	826440	0	68	10800	89	0	next
67	Response	1	837238	10798	2
69	Picture	f103	851069	0	99	7291	130	0	next
69	Response	2	858359	7290	1
71	Picture	a004	872311	0	189	14449	211	0	next
71	Response	2	886758	14447	2
73	Picture	a101	901349	0	137	9010	168	0	next
73	Response	1	910358	9009	1
75	Picture	gf014	922550	0	108	10049	130	0	next
75	Response	2	932598	10048	1
77	Picture	dc012	945798	0	181	7042	213	0	next
77	Response	1	952838	7040	2
79	Picture	e044	966042	0	105	10557	127	0	next
79	Response	2	976598	10556	1
81	Picture	f115	990649	0	154	6670	186	0	next
81	Response	1	997318	6669	1
83	Picture	e039	1008692	0	115	7748	137	0	next
83	Response	1	1016438	7746	1
85	Picture	dc111	1030260	0	38	8740	68	0	next
85	Response	1	1038998	8738	1
87	Picture	ba113	1051871	0	94	8809	118	0	next
87	Response	2	1060678	8807	2
89	Picture	e004	1074622	0	163	11098	196	0	next
89	Response	2	1085718	11096	1
91	Picture	c111	1100024	0	99	11056	122	0	next
91	Response	2	1111078	11054	1
93	Picture	gf002	1124361	0	82	9919	116	0	next
93	Response	2	1134278	9917	2
94	Response	1	1136838	2558	1
95	Picture	c113	1147220	0	58	7860	80	0	next
95	Response	1	1155078	7858	1
97	Picture	gf105	1167054	0	46	11226	76	0	next
97	Response	1	1178278	11224	1
99	Picture	ba111	1192583	0	188	8656	210	0	next
99	Response	1	1201238	8655	1
101	Picture	c014	1212960	0	131	9000	162	0	next
101	Response	1	1221958	8998	2
103	Picture	dc101	1234842	0	89	10157	110	0	next
103	Response	2	1244998	10156	1
105	Picture	ba014	1256638	0	112	12282	144	0	next
105	Response	2	1268918	12280	2
107	Picture	ba012	1282861	0	58	8698	81	0	next
107	Response	2	1291558	8697	1
109	Picture	a012	1305898	0	174	5901	207	0	next
109	Response	1	1311798	5900	1
111	Picture	e008	1323232	0	179	9528	202	0	next
111	Response	2	1332758	9526	2
113	Picture	e042	1346922	0	145	7758	176	0	next
113	Response	1	1354678	7756	1
115	Picture	ba115	1366451	0	118	8148	139	0	next
115	Response	1	1374598	8147	1
117	Picture	f101	1387339	0	50	14780	83	0	next
117	Response	2	1402118	14779	1
119	Picture	e045	1417030	0	198	9250	219	0	next
119	Response	2	1426278	9248	1
121	Picture	f012	1438269	0	114	8170	145	0	next
121	Response	1	1446438	8169	1
123	Picture	dc113	1457561	0	159	6399	181	0	next
123	Response	2	1463958	6397	1
125	Picture	e012	1477920	0	122	7399	153	0	next
125	Response	2	1485318	7398	1
127	Picture	ba002	1497649	0	61	7190	84	0	next
127	Response	1	1504838	7189	1
129	Picture	c101	1519259	0	109	6860	140	0	next
129	Response	1	1526118	6859	1
131	Picture	a111	1537351	0	185	6608	207	0	next
131	Response	2	1543958	6607	1
133	Picture	e007	1558848	0	177	11991	206	0	next
133	Response	1	1570838	11990	1
135	Picture	e010	1585410	0	116	7029	138	0	next
135	Response	1	1592438	7028	1
137	Picture	e006	1603537	0	147	13222	177	0	next
137	Response	2	1616757	13220	2
139	Picture	e013	1628201	0	150	6318	172	0	next
139	Response	1	1634518	6317	1
141	Picture	e005	1646069	0	104	8050	135	0	next
141	Response	2	1654118	8049	1
143	Picture	e043	1668642	0	203	7797	224	0	next
143	Response	2	1676437	7795	2
145	Picture	ba105	1690629	0	40	8002	41	0	next
145	Response	2	1698598	7969	1
147	Picture	f111	1711296	0	36	8103	60	0	next
147	Response	1	1719398	8102	1
149	Picture	e036	1732259	0	61	6100	94	0	next
149	Response	1	1738357	6098	2
151	Picture	f105	1752954	0	41	7805	62	0	next
151	Response	2	1760757	7803	2
153	Picture	c002	1774619	0	38	8300	68	0	next
153	Response	1	1782917	8298	2
155	Picture	e011	1795421	0	64	8778	88	0	next
155	Response	2	1804197	8776	2
157	Picture	ba103	1815668	0	143	7411	174	0	next
157	Response	1	1823077	7409	2
159	Picture	a115	1837241	0	69	9118	91	0	next
159	Response	1	1846357	9116	2
161	Picture	gf115	1858000	0	132	10839	162	0	next
161	Response	1	1868838	10838	1
163	Picture	a002	1881330	0	137	8149	158	0	next
163	Response	2	1889477	8147	2
165	Picture	f113	1900520	0	99	8639	128	0	next
165	Response	1	1909158	8638	1
167	Picture	e035	1924041	0	86	9998	107	0	next
167	Response	2	1934037	9996	2
169	Picture	c105	1949009	0	101	8070	133	0	next
169	Response	2	1957077	8068	2
171	Picture	gf103	1970750	0	200	7929	220	0	next
171	Response	1	1978677	7927	2
173	Picture	gf004	1990619	0	156	7900	185	0	next
173	Response	2	1998517	7898	1
175	Picture	e032	2012102	0	176	9697	196	0	next
175	Response	2	2021797	9695	2
177	Picture	e015	2035629	0	139	8010	171	0	next
177	Response	2	2043638	8009	1
179	Picture	gf111	2054820	0	116	5859	139	0	next
179	Response	1	2060678	5858	1
181	Picture	c103	2072141	0	113	5818	145	0	next
181	Response	2	2077957	5816	1
183	Picture	e033	2091080	0	182	6158	203	0	next
183	Response	1	2097237	6157	2
185	Picture	a103	2109077	0	176	5522	205	0	next
185	Response	2	2114597	5520	1
187	Picture	dc004	2128269	0	152	9050	172	0	next
187	Response	2	2137317	9048	2
189	Picture	f004	2150900	0	173	6499	206	0	next
189	Response	1	2157397	6497	2
191	Picture	dc105	2168951	0	127	7167	150	0	next
191	Response	1	2176117	7166	1
193	Picture	e002	2189986	0	79	6293	110	0	next
193	Response	2	2196278	6292	1
195	Picture	a014	2209181	0	56	5657	78	0	next
195	Response	1	2214837	5656	2
197	Picture	ba004	2229337	0	55	6224	88	0	next
197	Response	1	2235559	6222	1
199	Picture	a113	2246673	0	58	7366	79	0	next
199	Response	2	2254037	7364	1
201	Picture	c115	2265929	0	123	6110	154	0	next
201	Response	1	2272037	6108	1
203	Picture	c012	2286271	0	119	11448	143	0	next
203	Response	1	2297717	11446	2
205	Picture	e041	2311930	0	111	5869	142	0	next
205	Response	2	2317797	5867	2
207	Picture	dc103	2332620	0	96	14218	118	0	next
207	Response	2	2346837	14217	1
209	Picture	gf113	2361727	0	139	6312	169	0	next
209	Response	1	2368037	6310	1
213	Response	2	2511237	19323	1
215	Picture	e023	2521267	0	66	13411	97	0	next
215	Response	1	2534677	13410	1
217	Picture	ba117	2549198	0	137	5000	158	0	next
217	Response	2	2554197	4999	1
219	Picture	dc016	2565776	0	49	6823	79	0	next
219	Response	1	2572597	6821	1
221	Picture	a020	2587151	0	177	6008	199	0	next
221	Response	2	2593157	6006	1
223	Picture	e016	2607689	0	127	7309	158	0	next
223	Response	2	2614997	7308	1
224	Response	1	2620197	5199	1
225	Picture	e052	2628729	0	92	7630	113	0	next
225	Response	2	2636357	7628	1
227	Picture	gf010	2647427	0	47	18372	79	0	next
227	Response	1	2665797	18370	2
229	Picture	dc107	2678600	0	47	6558	68	0	next
229	Response	2	2685157	6557	1
231	Picture	a119	2696190	0	110	10728	144	0	next
231	Response	2	2706917	10727	1
233	Picture	dc008	2719689	0	114	7950	136	0	next
233	Response	1	2727637	7948	2
235	Picture	a018	2742140	0	151	7823	182	0	next
235	Response	1	2749961	7821	1
237	Picture	e018	2762173	0	121	6105	143	0	next
237	Response	2	2768277	6104	1
239	Picture	gf018	2780670	0	114	7450	145	0	next
239	Response	2	2788117	7447	2
241	Picture	e021	2799441	0	178	5397	201	0	next
241	Response	1	2804837	5396	1
243	Picture	dc006	2816169	0	113	6829	142	0	next
243	Response	1	2822997	6828	1
245	Picture	e057	2835440	0	178	8038	200	0	next
245	Response	1	2843477	8037	1
247	Picture	e027	2855488	0	113	8150	144	0	next
247	Response	2	2863637	8149	1
249	Picture	dc020	2875748	0	189	9730	211	0	next
249	Response	1	2885476	9728	2
251	Picture	e059	2897197	0	65	7962	96	0	next
251	Response	2	2905157	7960	1
253	Picture	c119	2918950	0	148	7888	170	0	next
253	Response	1	2926836	7886	2
255	Picture	gf109	2938305	0	115	14293	146	0	next
255	Response	2	2952596	14291	2
257	Picture	e028	2967131	0	125	12427	148	0	next
257	Response	1	2979557	12426	1
259	Picture	f109	2994379	0	38	7019	69	0	next
259	Response	2	3001397	7018	1
261	Picture	e047	3016349	0	65	3929	86	0	next
261	Response	2	3020276	3927	2
263	Picture	ba018	3031408	0	159	6790	190	0	next
263	Response	2	3038197	6789	1
265	Picture	ba119	3052532	0	38	11746	61	0	next
265	Response	1	3064276	11744	2
267	Picture	f107	3076957	0	106	5961	137	0	next
267	Response	2	3082917	5960	1
269	Picture	gf119	3096340	0	58	5458	81	0	next
269	Response	1	3101796	5456	2
271	Picture	gf006	3116631	0	87	4768	121	0	next
271	Response	2	3121397	4766	1
273	Picture	c018	3135571	0	149	9667	173	0	next
273	Response	1	3145236	9665	2
275	Picture	dc109	3157496	0	45	7022	78	0	next
275	Response	2	3164516	7020	2
277	Picture	c010	3179070	0	142	5368	165	0	next
277	Response	1	3184436	5366	2
279	Picture	a107	3198178	0	195	10580	224	0	next
279	Response	2	3208757	10579	1
280	Response	1	3213716	4958	2
280	Response	1	3220436	11678	2
281	Picture	e024	3220649	0	59	17949	82	0	next
281	Response	2	3238597	17948	1
283	Picture	f119	3251248	0	111	9910	141	0	next
283	Response	2	3261156	9908	2
285	Picture	e050	3274709	0	153	9169	174	0	next
285	Response	2	3283876	9167	2
287	Picture	f117	3295967	0	49	10791	78	0	next
287	Response	2	3306756	10789	2
289	Picture	ba107	3319399	0	121	7126	143	0	next
289	Response	1	3326523	7124	2
291	Picture	e048	3341115	0	56	10283	88	0	next
291	Response	1	3351396	10281	1
293	Picture	f018	3362689	0	154	5109	176	0	next
293	Response	2	3367796	5107	1
295	Picture	gf117	3380879	0	121	5319	152	0	next
295	Response	1	3386196	5317	2
297	Picture	e060	3401089	0	81	8229	104	0	next
297	Response	1	3409316	8227	2
299	Picture	e058	3422687	0	137	10473	166	0	next
299	Response	2	3433158	10471	2
301	Picture	e030	3445131	0	196	10747	220	0	next
301	Response	2	3455876	10745	2
303	Picture	c109	3468420	0	60	8978	91	0	next
303	Response	1	3477396	8976	1
305	Picture	e025	3491190	0	128	5648	150	0	next
305	Response	2	3496836	5646	2
307	Picture	e051	3507876	0	99	8562	129	0	next
307	Response	2	3516437	8561	1
309	Picture	dc119	3529408	0	69	6870	90	0	next
309	Response	1	3536276	6868	2
311	Picture	ba020	3548557	0	77	6441	109	0	next
311	Response	2	3554996	6439	2
313	Picture	a109	3569199	0	106	6758	130	0	next
313	Response	1	3575956	6757	1
315	Picture	f010	3589936	0	191	8101	222	0	next
315	Response	2	3598036	8100	1
317	Picture	e055	3609468	0	161	5689	183	0	next
317	Response	1	3615156	5688	1
319	Picture	e053	3630097	0	190	8420	220	0	next
319	Response	2	3638516	8419	1
321	Picture	ba008	3652477	0	142	8201	165	0	next
321	Response	1	3660676	8199	1
323	Picture	e056	3674229	0	44	8529	76	0	next
323	Response	1	3682756	8527	2
325	Picture	e020	3694320	0	124	5878	145	0	next
325	Response	2	3700196	5876	1
327	Picture	ba010	3714867	0	65	7330	94	0	next
327	Response	2	3722196	7329	1
329	Picture	f016	3735717	0	50	9361	72	0	next
329	Response	2	3745076	9359	1
331	Picture	e049	3759736	0	185	6462	218	0	next
331	Response	1	3766196	6460	1
333	Picture	c006	3778618	0	145	11500	168	0	next
333	Response	2	3790116	11498	1
335	Picture	c117	3801968	0	116	9030	148	0	next
335	Response	2	3810996	9028	2
337	Picture	a016	3824408	0	182	11869	205	0	next
337	Response	2	3836276	11868	1
339	Picture	e026	3848925	0	149	7832	179	0	next
339	Response	1	3856756	7831	1
341	Picture	e022	3868281	0	132	5676	153	0	next
341	Response	2	3873956	5675	1
343	Picture	f006	3885288	0	110	6749	141	0	next
343	Response	2	3892036	6748	1
345	Picture	c016	3903238	0	165	11119	188	0	next
345	Response	2	3914356	11118	1
347	Picture	a006	3926655	0	69	8742	99	0	next
347	Response	2	3935396	8741	1
349	Picture	a008	3946988	0	75	6809	96	0	next
349	Response	1	3953796	6808	1
351	Picture	e029	3967236	0	148	6402	178	0	next
351	Response	2	3973636	6400	1
353	Picture	dc010	3988510	0	42	8967	65	0	next
353	Response	1	3997476	8966	1
355	Picture	gf107	4009017	0	34	8140	64	0	next
355	Response	2	4017156	8139	1
357	Picture	ba109	4029958	0	86	7119	110	0	next
357	Response	1	4037076	7118	1
359	Picture	c107	4049127	0	74	8350	104	0	next
359	Response	2	4057476	8349	1
361	Picture	gf016	4070969	0	69	6671	92	0	next
361	Response	1	4077636	6667	1
363	Picture	gf020	4090840	0	186	10797	216	0	next
363	Response	1	4101636	10796	1
365	Picture	e019	4115869	0	162	5849	186	0	next
365	Response	2	4121716	5847	1
367	Picture	e046	4135519	0	165	5399	195	0	next
367	Response	2	4140916	5397	1
369	Picture	f020	4155310	0	45	7127	66	0	next
369	Response	2	4162436	7126	1
371	Picture	c008	4176339	0	170	9138	204	0	next
371	Response	2	4185475	9136	2
373	Picture	f008	4198309	0	204	8688	226	0	next
373	Response	1	4206996	8687	1
375	Picture	dc117	4221697	0	141	4340	172	0	next
375	Response	2	4226036	4339	1
377	Picture	ba006	4239220	0	117	6497	142	0	next
377	Response	2	4245716	6496	1
379	Picture	a117	4257828	0	165	9809	198	0	next
379	Response	1	4267636	9808	1
381	Picture	a010	4282498	0	164	5699	185	0	next
381	Response	2	4288195	5697	2
383	Picture	gf008	4302925	0	59	8712	89	0	next
383	Response	2	4311635	8710	2
385	Picture	e017	4325208	0	112	5949	136	0	next
385	Response	1	4331155	5947	2
387	Picture	ba016	4343956	0	189	8481	219	0	next
387	Response	2	4352435	8479	2
389	Picture	e054	4365880	0	99	6237	123	0	next
389	Response	1	4372115	6235	2
391	Picture	dc018	4385018	0	118	4859	149	0	next
391	Response	2	4389875	4857	2
393	Picture	c020	4404368	0	103	5029	124	0	next
393	Response	1	4409395	5027	2
