# Supplementary material for: Effects of two different emotion-inducing methods on the emotional memory of non-clinically depressed individuals
Source: PLoS One. 2021 May 28;16(5):e0249863. doi: 10.1371/journal.pone.0249863 (PMC8162709; doi:10.1371/journal.pone.0249863)
Supplement: S1 Data — (ZIP) [file pone.0249863.s001.zip › data/experiment1-depression/face9/12.log]

Scenario - For expli1
Logfile written - 2018/12/26 11:18:45

Trial	Event Type	Code	Time	TTime	Uncertainty	Duration	Uncertainty	ReqTime	ReqDur

1	Response	2	390557	390557	2
4	Picture	t008	421219	0	313	36626	638	0	next
4	Response	1	457844	36625	1
4A	Response	6	489009	31164	1
6	Picture	t010	504227	0	330	47270	708	0	next
6	Response	2	551496	47269	2
8	Picture	t012	568925	0	348	32792	646	0	next
8	Response	2	601716	32791	2
10	Picture	t001	622365	0	313	16244	646	0	next
10	Response	1	638608	16243	1
10A	Response	6	661558	22949	1
12	Picture	t011	673950	0	315	26442	654	0	next
12	Response	2	700391	26441	1
14	Picture	t007	717271	0	355	20723	652	0	next
14	Response	2	737993	20722	1
16	Picture	t004	757161	0	312	34995	636	0	next
16	Response	2	792155	34994	2
18	Picture	t002	809037	0	347	37572	644	0	next
18	Response	1	846607	37570	2
18A	Response	5	867489	20880	2
20	Picture	t006	880216	0	366	37549	663	0	next
20	Response	1	917764	37548	2
20A	Response	6	927537	9772	1
22	Picture	t005	940729	0	390	44176	685	0	next
22	Response	1	984904	44175	2
22A	Response	6	991951	7046	1
24	Picture	t009	1003739	0	453	28658	455	0	next
24	Response	1	1032088	28349	1
24A	Response	6	1043203	10806	1
26	Picture	t003	1056809	0	340	19222	642	0	next
26	Response	2	1076030	19221	1
29	Response	2	1126296	22008	1
31	Picture	e042	1136610	0	325	18012	637	0	next
31	Response	2	1154621	18011	2
33	Picture	gf115	1171359	0	316	16689	644	0	next
33	Response	1	1188047	16688	1
33A	Response	6	1197547	9499	2
35	Picture	dc101	1210257	0	310	39566	640	0	next
35	Response	1	1249822	39565	2
35A	Response	6	1259484	9661	2
37	Picture	dc014	1274400	0	314	17224	654	0	next
37	Response	2	1291623	17223	1
39	Picture	e039	1311206	0	353	21820	653	0	next
39	Response	1	1333025	21819	1
39A	Response	6	1343245	10219	2
41	Picture	a101	1354880	0	351	22846	653	0	next
41	Response	1	1377725	22845	2
41A	Response	6	1385965	8239	1
43	Picture	c115	1401055	0	342	40414	641	0	next
43	Response	2	1441468	40413	1
45	Picture	c105	1458624	0	2	12702	345	0	next
45	Response	1	1471325	12701	2
45A	Response	6	1480984	9658	1
47	Picture	dc105	1495959	0	314	23130	638	0	next
47	Response	1	1519088	23129	1
47A	Response	6	1526565	7476	1
49	Picture	e007	1539010	0	313	43293	665	0	next
49	Response	1	1582302	43292	2
49A	Response	4	1602779	20476	1
51	Picture	ba012	1617496	0	327	31051	655	0	next
51	Response	2	1648546	31050	2
53	Picture	e035	1668884	0	357	20283	659	0	next
53	Response	2	1689166	20282	2
55	Picture	ba101	1709449	0	311	21030	651	0	next
55	Response	1	1730478	21029	2
55A	Response	6	1743350	12871	1
57	Picture	ba105	1757940	0	319	51853	642	0	next
57	Response	2	1809792	51852	2
59	Picture	e043	1827753	0	341	32025	639	0	next
59	Response	2	1859777	32024	1
61	Picture	gf103	1879108	0	317	19117	658	0	next
61	Response	1	1898224	19116	2
61A	Response	6	1907421	9196	1
63	Picture	e033	1920341	0	318	24532	644	0	next
63	Response	2	1944872	24531	1
65	Picture	e041	1963126	0	338	38010	639	0	next
65	Response	2	2001135	38009	2
67	Picture	a002	2018978	0	311	12417	643	0	next
67	Response	1	2031394	12416	1
67A	Response	4	2076770	45375	1
69	Picture	e034	2091905	0	320	27694	663	0	next
69	Response	2	2119598	27693	1
71	Picture	gf111	2138128	0	361	32754	660	0	next
71	Response	1	2170882	32754	1
71A	Response	6	2179995	9113	1
73	Picture	a004	2192596	0	342	18586	640	0	next
73	Response	1	2211181	18585	1
73A	Response	6	2217747	6565	1
75	Picture	c014	2230129	0	345	15326	640	0	next
75	Response	1	2245454	15325	2
75A	Response	3	2279575	34120	2
77	Picture	a103	2293455	0	338	13802	641	0	next
77	Response	2	2307257	13802	1
79	Picture	a012	2324899	0	312	22224	639	0	next
79	Response	1	2347122	22223	1
79A	Response	4	2394628	47505	2
81	Picture	e036	2406856	0	311	32384	634	0	next
81	Response	1	2439239	32383	2
81A	Response	6	2448489	9249	2
83	Picture	gf012	2461128	0	311	13220	649	0	next
83	Response	1	2474347	13219	2
83A	Response	6	2482339	7991	1
85	Picture	a113	2494474	0	318	27903	643	0	next
85	Response	1	2522376	27902	1
85A	Response	6	2530717	8340	1
87	Picture	gf101	2544257	0	317	13894	639	0	next
87	Response	1	2558150	13893	1
87A	Response	6	2568430	10279	1
89	Picture	dc111	2582318	0	308	10741	627	0	next
89	Response	1	2593058	10740	1
89A	Response	4	2640244	47185	2
91	Picture	e004	2651973	0	315	18293	654	0	next
91	Response	2	2670266	18293	1
93	Picture	f002	2690074	0	335	34229	336	0	next
93	Response	1	2724003	33929	1
93A	Response	4	2749306	25003	1
95	Picture	e014	2763710	0	338	19542	637	0	next
95	Response	1	2783251	19541	2
95A	Response	6	2792891	9639	2
97	Picture	f115	2804907	0	340	12906	642	0	next
97	Response	2	2817812	12905	2
99	Picture	gf004	2837757	0	311	31718	634	0	next
99	Response	2	2869475	31718	1
101	Picture	e003	2888067	0	354	17604	656	0	next
101	Response	2	2905670	17603	1
103	Picture	a111	2923950	0	313	21175	640	0	next
103	Response	1	2945124	21174	1
103A	Response	6	2953809	8684	1
105	Picture	e008	2968754	0	311	18731	633	0	next
105	Response	2	2987484	18730	1
107	Picture	a105	3005568	0	342	25850	646	0	next
107	Response	2	3031417	25849	1
109	Picture	e038	3051278	0	311	17004	642	0	next
109	Response	2	3068281	17003	1
111	Picture	ba113	3087383	0	364	10894	665	0	next
111	Response	1	3098276	10893	1
111A	Response	5	3124660	26383	2
113	Picture	c111	3136911	0	355	13760	656	0	next
113	Response	2	3150670	13759	1
115	Picture	f111	3170860	0	317	40936	650	0	next
115	Response	1	3211795	40935	1
115A	Response	6	3220001	8205	1
117	Picture	gf014	3234867	0	312	9877	631	0	next
117	Response	1	3244743	9876	1
117A	Response	6	3253560	8816	2
119	Picture	ba014	3267466	0	315	11785	644	0	next
119	Response	1	3279250	11784	2
119A	Response	5	3302908	23657	1
121	Picture	f113	3315476	0	303	23333	658	0	next
121	Response	1	3338808	23332	1
121A	Response	6	3348494	9685	1
123	Picture	dc113	3362964	0	319	16426	642	0	next
123	Response	2	3379389	16425	2
125	Picture	e032	3397810	0	346	16587	648	0	next
125	Response	1	3414396	16586	2
125A	Response	6	3423818	9421	2
127	Picture	ba103	3438375	0	391	19905	701	0	next
127	Response	1	3458279	19904	1
127A	Response	4	3488922	30642	1
129	Picture	e010	3502666	0	362	12866	658	0	next
129	Response	2	3515531	12865	1
131	Picture	c004	3533155	0	306	17893	633	0	next
131	Response	1	3551047	17892	1
131A	Response	6	3557021	5973	2
133	Picture	e002	3569762	0	320	22709	648	0	next
133	Response	1	3592470	22708	2
133A	Response	6	3597974	5503	1
135	Picture	e031	3610371	0	313	28033	636	0	next
135	Response	2	3638403	28032	1
137	Picture	gf002	3655297	0	358	10004	661	0	next
137	Response	1	3665300	10003	1
137A	Response	3	3693529	28228	1
139	Picture	gf105	3706070	0	335	38470	635	0	next
139	Response	1	3744539	38469	1
139A	Response	6	3753378	8838	1
141	Picture	ba111	3766069	0	342	22623	651	0	next
141	Response	1	3788691	22622	2
141A	Response	6	3795409	6717	1
143	Picture	f103	3808518	0	342	10837	644	0	next
143	Response	1	3819354	10836	2
143A	Response	4	3837087	17732	1
145	Picture	e015	3851806	0	341	33495	640	0	next
145	Response	2	3885300	33494	1
147	Picture	gf113	3905006	0	318	19421	655	0	next
147	Response	1	3924426	19420	1
147A	Response	3	3935401	10974	2
149	Picture	dc004	3947091	0	316	35149	642	0	next
149	Response	1	3982239	35148	1
149A	Response	6	3991994	9754	1
151	Picture	e006	4004876	0	313	21672	642	0	next
151	Response	2	4026547	21671	1
153	Picture	c101	4045844	0	366	29687	666	0	next
153	Response	1	4075530	29686	1
153A	Response	6	4085038	9507	1
155	Picture	c002	4098976	0	325	17189	327	0	next
155	Response	2	4115856	16880	2
157	Picture	a014	4133480	0	307	10637	635	0	next
157	Response	1	4144115	10635	2
157A	Response	5	4160792	16675	2
159	Picture	f101	4175095	0	311	30707	634	0	next
159	Response	2	4205801	30706	2
161	Picture	f014	4223041	0	345	25587	647	0	next
161	Response	1	4248627	25586	1
161A	Response	6	4255054	6426	2
163	Picture	e011	4268174	0	339	47867	634	0	next
163	Response	1	4316040	47866	1
163A	Response	5	4323129	7088	1
165	Picture	c012	4336060	0	357	14761	657	0	next
165	Response	1	4350820	14760	1
165A	Response	6	4368961	18140	2
167	Picture	ba002	4382784	0	345	17941	640	0	next
167	Response	1	4400724	17940	1
167A	Response	6	4412255	11530	1
169	Picture	f012	4426831	0	344	39669	645	0	next
169	Response	1	4466499	39668	2
169A	Response	6	4473240	6740	2
171	Picture	dc012	4487422	0	341	14436	637	0	next
171	Response	2	4501857	14435	1
173	Picture	f105	4520742	0	305	11684	633	0	next
173	Response	2	4532425	11683	2
175	Picture	e001	4549708	0	329	10879	632	0	next
175	Response	1	4560586	10878	1
175A	Response	6	4568795	8208	1
177	Picture	e009	4583218	0	340	17082	653	0	next
177	Response	1	4600299	17081	2
177A	Response	6	4605698	5398	1
179	Picture	dc103	4617994	0	332	13496	639	0	next
179	Response	1	4631489	13495	2
179A	Response	6	4636731	5241	1
181	Picture	c103	4651641	0	346	28613	653	0	next
181	Response	1	4680253	28612	1
181A	Response	5	4693727	13473	1
183	Picture	e013	4708631	0	347	17841	645	0	next
183	Response	2	4726471	17840	2
185	Picture	f004	4744173	0	304	22129	633	0	next
185	Response	2	4766301	22128	1
187	Picture	e037	4782927	0	339	13739	641	0	next
187	Response	1	4796665	13738	2
187A	Response	6	4803127	6461	1
189	Picture	ba115	4818264	0	4	23787	303	0	next
189	Response	1	4842050	23786	2
189A	Response	5	4857655	15604	2
191	Picture	e040	4870120	0	351	24491	652	0	next
191	Response	2	4894610	24490	1
193	Picture	e012	4913717	0	316	12371	646	0	next
193	Response	1	4926087	12370	1
193A	Response	6	4931878	5790	1
195	Picture	c113	4947183	0	319	10876	640	0	next
195	Response	1	4958058	10875	1
195A	Response	3	4975522	17463	1
197	Picture	ba004	4989225	0	317	8969	650	0	next
197	Response	2	4998193	8968	2
199	Picture	a115	5018628	0	360	12272	657	0	next
199	Response	1	5030899	12271	1
199A	Response	6	5037958	7058	2
201	Picture	e005	5049931	0	333	17995	631	0	next
201	Response	1	5067925	17994	1
201A	Response	6	5073218	5292	1
203	Picture	e044	5087229	0	329	12639	629	0	next
203	Response	1	5099867	12638	1
203A	Response	6	5105848	5980	1
205	Picture	e045	5117649	0	342	27573	640	0	next
205	Response	2	5145221	27572	1
207	Picture	dc002	5164850	0	314	25277	649	0	next
207	Response	1	5190126	25276	2
207A	Response	6	5196899	6772	1
209	Picture	dc115	5209205	0	311	15204	637	0	next
209	Response	1	5224408	15203	1
209A	Response	5	5237417	13008	1
213	Response	2	5418673	57951	1
215	Picture	c119	5428985	0	358	14005	662	0	next
215	Response	2	5442989	14004	2
217	Picture	f117	5461174	0	310	15500	640	0	next
217	Response	2	5476673	15499	2
219	Picture	c117	5493712	0	348	26030	644	0	next
219	Response	1	5519741	26029	2
219A	Response	6	5526667	6925	1
221	Picture	gf006	5539337	0	336	15609	647	0	next
221	Response	1	5554945	15608	2
221A	Response	6	5561846	6900	2
223	Picture	c018	5576983	0	335	17335	638	0	next
223	Response	1	5594317	17334	1
223A	Response	5	5605187	10869	1
225	Picture	dc109	5616817	0	336	10868	639	0	next
225	Response	1	5627684	10867	1
225A	Response	5	5632818	5133	1
227	Picture	a107	5644797	0	324	11935	628	0	next
227	Response	1	5656731	11934	1
227A	Response	6	5662762	6030	1
229	Picture	gf107	5674429	0	348	11849	647	0	next
229	Response	1	5686277	11848	2
229A	Response	6	5690762	4484	2
231	Picture	a010	5702578	0	335	16295	632	0	next
231	Response	1	5718872	16294	2
231A	Response	6	5727636	8763	1
233	Picture	e050	5740736	0	343	16651	644	0	next
233	Response	2	5757386	16650	1
235	Picture	a018	5776418	0	318	12053	642	0	next
235	Response	1	5788470	12052	1
235A	Response	6	5793504	5033	2
237	Picture	e019	5805258	0	324	27983	325	0	next
237	Response	1	5832911	27653	1
237A	Response	6	5838508	5267	2
239	Picture	ba109	5852709	0	305	8757	625	0	next
239	Response	1	5861465	8756	2
239A	Response	6	5865442	3976	1
241	Picture	e016	5880311	0	319	17581	640	0	next
241	Response	2	5897891	17580	2
243	Picture	e020	5916054	0	338	8338	650	0	next
243	Response	1	5924391	8337	2
243A	Response	6	5929439	5047	1
245	Picture	ba119	5942559	0	335	11507	638	0	next
245	Response	1	5954065	11506	2
245A	Response	4	5971450	17384	2
247	Picture	dc119	5983188	0	331	12506	634	0	next
247	Response	1	5995693	12505	1
247A	Response	4	6001750	6056	1
249	Picture	e047	6016882	0	334	15180	636	0	next
249	Response	2	6032061	15179	1
251	Picture	dc008	6048827	0	307	9733	633	0	next
251	Response	1	6058559	9732	1
251A	Response	6	6063881	5321	1
253	Picture	e052	6075922	0	311	10679	644	0	next
253	Response	1	6086600	10678	2
253A	Response	4	6091506	4905	1
255	Picture	e046	6104543	0	328	17248	645	0	next
255	Response	1	6121790	17247	1
255A	Response	6	6130581	8790	1
257	Picture	dc016	6142853	0	316	8973	641	0	next
257	Response	1	6151825	8972	2
257A	Response	5	6167458	15632	2
259	Picture	e028	6179873	0	310	9086	629	0	next
259	Response	1	6188958	9085	2
259A	Response	6	6195181	6222	1
261	Picture	a020	6206807	0	315	13429	641	0	next
261	Response	1	6220235	13428	1
261A	Response	6	6226746	6510	1
263	Picture	e060	6241120	0	310	12233	630	0	next
263	Response	2	6253353	12233	1
265	Picture	f018	6272054	0	349	8858	660	0	next
265	Response	1	6280911	8857	1
265A	Response	3	6302078	21166	2
267	Picture	f119	6314373	0	336	31053	633	0	next
267	Response	2	6345425	31052	1
269	Picture	f016	6364258	0	310	31314	636	0	next
269	Response	1	6395571	31313	1
269A	Response	6	6403680	8108	1
271	Picture	gf117	6417567	0	310	10548	638	0	next
271	Response	2	6428114	10547	2
273	Picture	gf008	6445642	0	332	13405	637	0	next
273	Response	1	6459046	13404	2
273A	Response	6	6467292	8245	1
275	Picture	ba010	6481458	0	346	14210	347	0	next
275	Response	1	6495366	13908	1
275A	Response	6	6508442	12774	2
277	Picture	c008	6522700	0	333	9101	640	0	next
277	Response	1	6531800	9100	1
277A	Response	6	6539348	7547	1
279	Picture	e022	6554169	0	336	9661	643	0	next
279	Response	2	6563829	9660	1
281	Picture	gf119	6581373	0	313	9249	641	0	next
281	Response	1	6590621	9248	1
281A	Response	6	6597524	6902	1
283	Picture	e049	6608853	0	310	18756	636	0	next
283	Response	2	6627608	18755	2
285	Picture	e030	6645244	0	334	13966	641	0	next
285	Response	1	6659209	13965	1
285A	Response	4	6676402	17192	2
287	Picture	gf016	6690507	0	350	13488	651	0	next
287	Response	1	6703994	13487	1
287A	Response	6	6711869	7874	2
289	Picture	e058	6726271	0	322	10341	621	0	next
289	Response	1	6736611	10340	1
289A	Response	5	6748330	11718	1
291	Picture	e029	6762830	0	329	12117	628	0	next
291	Response	1	6774946	12116	2
291A	Response	6	6780868	5921	2
293	Picture	f010	6794449	0	342	16227	637	0	next
293	Response	1	6810675	16226	1
293A	Response	3	6824914	14238	1
295	Picture	e025	6839723	0	344	13653	640	0	next
295	Response	1	6853375	13652	1
295A	Response	6	6869488	16112	2
297	Picture	e054	6880971	0	331	13441	632	0	next
297	Response	1	6894411	13440	1
297A	Response	6	6899824	5412	1
299	Picture	c109	6913346	0	362	10860	658	0	next
299	Response	1	6924205	10859	2
299A	Response	6	6928856	4650	2
301	Picture	a109	6943335	0	393	12908	695	0	next
301	Response	2	6956242	12907	1
303	Picture	dc010	6973708	0	314	15126	658	0	next
303	Response	2	6988833	15125	2
305	Picture	e024	7008752	0	399	12612	696	0	next
305	Response	1	7021363	12611	1
305A	Response	6	7029697	8333	1
307	Picture	e027	7044209	0	423	10358	721	0	next
307	Response	1	7054566	10357	1
307A	Response	6	7058644	4077	1
309	Picture	e055	7070116	0	381	13450	681	0	next
309	Response	1	7083565	13449	1
309A	Response	6	7088018	4452	2
311	Picture	ba016	7100530	0	326	9584	641	0	next
311	Response	1	7110113	9583	1
311A	Response	4	7117872	7758	2
313	Picture	c006	7132340	0	327	13906	632	0	next
313	Response	2	7146245	13905	1
315	Picture	c016	7165068	0	303	13939	625	0	next
315	Response	1	7179006	13938	1
315A	Response	6	7188329	9322	1
317	Picture	f020	7202908	0	311	12107	640	0	next
317	Response	1	7215014	12106	1
317A	Response	6	7221005	5990	1
319	Picture	a117	7232344	0	310	25448	634	0	next
319	Response	1	7257791	25447	1
319A	Response	4	7262068	4276	1
321	Picture	e021	7274002	0	323	11531	651	0	next
321	Response	1	7285532	11530	1
321A	Response	6	7295277	9744	1
323	Picture	e026	7308688	0	308	10301	636	0	next
323	Response	1	7318988	10300	2
323A	Response	6	7326170	7181	1
325	Picture	dc020	7339698	0	315	13153	640	0	next
325	Response	1	7352850	13152	1
325A	Response	6	7362712	9861	1
327	Picture	a119	7375361	0	311	13929	643	0	next
327	Response	2	7389289	13928	1
329	Picture	e023	7407507	0	352	11925	654	0	next
329	Response	2	7419431	11924	2
331	Picture	f109	7436600	0	304	12566	628	0	next
331	Response	1	7449165	12565	2
331A	Response	5	7457043	7877	1
333	Picture	e048	7472224	0	314	19649	647	0	next
333	Response	1	7491872	19648	2
333A	Response	6	7499672	7799	1
335	Picture	ba006	7514166	0	304	14803	631	0	next
335	Response	1	7528968	14802	2
335A	Response	6	7535607	6638	1
337	Picture	ba117	7547316	0	3	20976	324	0	next
337	Response	2	7568291	20975	2
339	Picture	dc117	7585432	0	361	10862	657	0	next
339	Response	1	7596293	10861	1
339A	Response	6	7604030	7736	1
341	Picture	dc107	7616236	0	320	19308	624	0	next
341	Response	1	7635543	19307	2
341A	Response	4	7643716	8172	1
343	Picture	a016	7656783	0	352	11665	659	0	next
343	Response	1	7668447	11664	1
343A	Response	6	7679678	11230	2
345	Picture	gf109	7694830	0	343	22762	650	0	next
345	Response	1	7717591	22761	2
345A	Response	6	7728011	10419	2
347	Picture	ba018	7741904	0	344	12206	647	0	next
347	Response	2	7754109	12205	1
349	Picture	e051	7772399	0	305	13815	631	0	next
349	Response	2	7786212	13813	2
351	Picture	e053	7804038	0	335	7999	639	0	next
351	Response	1	7812036	7998	2
351A	Response	6	7820756	8719	1
353	Picture	ba107	7834240	0	338	10207	637	0	next
353	Response	1	7844446	10206	1
353A	Response	6	7856355	11908	1
355	Picture	e059	7869285	0	363	9590	669	0	next
355	Response	1	7878874	9589	2
355A	Response	6	7887843	8968	1
357	Picture	e018	7902748	0	342	13868	643	0	next
357	Response	2	7916615	13867	1
359	Picture	f107	7936060	0	320	41550	647	0	next
359	Response	1	7977609	41549	1
359A	Response	6	7983476	5866	1
361	Picture	gf020	7997125	0	311	9873	640	0	next
361	Response	1	8006997	9872	1
361A	Response	6	8013371	6373	2
363	Picture	e017	8026761	0	314	12850	646	0	next
363	Response	2	8039610	12849	1
365	Picture	dc018	8057478	0	334	10153	637	0	next
365	Response	1	8067630	10152	1
365A	Response	6	8072789	5158	1
367	Picture	c010	8087059	0	348	18562	648	0	next
367	Response	1	8105620	18561	2
367A	Response	6	8110842	5221	2
369	Picture	ba020	8122433	0	343	8355	651	0	next
369	Response	2	8130787	8354	2
371	Picture	f006	8151236	0	320	13320	647	0	next
371	Response	1	8164555	13319	1
371A	Response	6	8169702	5146	1
373	Picture	f008	8181449	0	317	15692	647	0	next
373	Response	1	8197140	15691	1
373A	Response	6	8203751	6610	1
375	Picture	gf010	8216053	0	312	13423	635	0	next
375	Response	2	8229475	13422	1
377	Picture	c020	8248738	0	326	9777	634	0	next
377	Response	1	8258514	9776	2
377A	Response	4	8267475	8960	1
379	Picture	c107	8280001	0	336	18046	634	0	next
379	Response	2	8298046	18045	1
381	Picture	dc006	8315953	0	322	13229	652	0	next
381	Response	1	8329181	13228	1
381A	Response	6	8341010	11828	1
383	Picture	e057	8353278	0	304	14636	628	0	next
383	Response	2	8367913	14635	2
385	Picture	gf018	8386727	0	351	25626	653	0	next
385	Response	1	8412352	25625	2
385A	Response	6	8418289	5936	1
387	Picture	a008	8430148	0	352	14718	656	0	next
387	Response	1	8444865	14717	2
387A	Response	6	8449540	4674	2
389	Picture	e056	8464752	0	326	10308	626	0	next
389	Response	2	8475060	10308	1
391	Picture	ba008	8492683	0	307	13291	634	0	next
391	Response	1	8505973	13290	1
391A	Response	6	8510477	4503	2
393	Picture	a006	8524120	0	3	7294	322	0	next
393	Response	1	8531413	7293	1
393A	Response	6	8537984	6570	1
