# Supplementary material for: Effects of two different emotion-inducing methods on the emotional memory of non-clinically depressed individuals
Source: PLoS One. 2021 May 28;16(5):e0249863. doi: 10.1371/journal.pone.0249863 (PMC8162709; doi:10.1371/journal.pone.0249863)
Supplement: S1 Data — (ZIP) [file pone.0249863.s001.zip › data/experiment1-depression/face9/2.log]

Scenario - For expli1
Logfile written - 2018/12/26 11:04:08

Trial	Event Type	Code	Time	TTime	Uncertainty	Duration	Uncertainty	ReqTime	ReqDur

1	Response	2	528279	528279	2
4	Picture	t002	558958	0	304	16000	627	0	16000
5	Response	2	581686	6405	2
8	Picture	t004	606798	0	352	16000	651	0	16000
9	Response	2	630265	7167	1
12	Picture	t003	655234	0	312	16000	638	0	16000
12	Response	2	670410	15176	1
13	Response	2	687951	16391	1
16	Picture	t005	712047	0	332	16000	630	0	16000
17	Response	2	740951	12605	1
20	Picture	t006	764682	0	320	16000	641	0	16000
21	Response	1	789237	8234	1
24	Picture	t001	812119	0	330	16000	633	0	16000
24	Response	1	825906	13787	1
25	Response	1	833802	5380	1
29	Response	2	906510	37205	1
31	Picture	c115	916819	0	331	16000	631	0	16000
32	Response	2	937005	3887	2
35	Picture	a014	961481	0	322	16000	647	0	16000
36	Response	1	986272	8467	1
39	Picture	c105	1010962	0	334	16000	636	0	16000
40	Response	2	1035897	8633	2
43	Picture	a002	1058480	0	313	16000	637	0	16000
44	Response	1	1090382	15579	2
47	Picture	a105	1113219	0	333	16304	334	0	16000
48	Response	2	1144272	14748	1
51	Picture	c103	1166014	0	317	16000	636	0	16000
52	Response	1	1189771	7439	1
55	Picture	a101	1213462	0	344	16000	641	0	16000
56	Response	1	1239177	9418	1
59	Picture	c113	1262363	0	309	16000	630	0	16000
60	Response	1	1288140	9456	2
63	Picture	f111	1310285	0	347	16000	650	0	16000
64	Response	2	1333683	7096	2
67	Picture	a111	1355418	0	311	16000	632	0	16000
68	Response	2	1378230	6490	2
71	Picture	a004	1403683	0	331	16000	627	0	16000
72	Response	1	1427895	7916	1
75	Picture	f002	1450431	0	317	16000	645	0	16000
76	Response	1	1478422	11664	1
79	Picture	c111	1503621	0	340	16000	639	0	16000
80	Response	1	1525526	5282	2
83	Picture	f101	1550825	0	321	16000	664	0	16000
84	Response	2	1574951	7782	1
87	Picture	a113	1599118	0	341	16000	650	0	16000
88	Response	2	1624706	9278	1
91	Picture	c014	1647714	0	313	16000	639	0	16000
92	Response	1	1674211	10171	1
95	Picture	c012	1696627	0	350	16000	654	0	16000
96	Response	1	1724355	11423	1
99	Picture	f004	1748868	0	312	16000	637	0	16000
100	Response	1	1775487	10294	2
103	Picture	a103	1800346	0	322	16000	622	0	16000
104	Response	2	1832699	16053	2
107	Picture	c004	1857683	0	316	16000	635	0	16000
108	Response	2	1884347	10345	1
111	Picture	f012	1909369	0	338	16000	639	0	16000
112	Response	1	1933612	7941	1
115	Picture	f105	1956481	0	302	16000	637	0	16000
116	Response	1	1980187	7371	2
119	Picture	a012	2004250	0	351	16000	648	0	16000
120	Response	1	2035528	14981	1
123	Picture	c101	2059764	0	313	16000	644	0	16000
124	Response	1	2086138	10044	1
127	Picture	f014	2111069	0	347	16000	645	0	16000
128	Response	2	2138316	10949	2
131	Picture	c002	2162340	0	315	16331	316	0	16000
132	Response	2	2189701	11029	1
135	Picture	f103	2215222	0	374	16000	670	0	16000
136	Response	1	2237427	5908	1
139	Picture	a115	2259504	0	318	16347	319	0	16000
140	Response	1	2284092	8239	1
143	Picture	f115	2306225	0	421	16000	726	0	16000
144	Response	1	2333853	11322	2
147	Picture	f113	2356532	0	313	16000	633	0	16000
148	Response	2	2374114	1263	1
153	Response	2	2523108	15017	2
155	Picture	c119	2533453	0	304	16000	641	0	16000
155	Response	1	2546180	12727	1
156	Response	1	2557091	7301	1
159	Picture	c010	2582114	0	345	16000	649	0	16000
160	Response	2	2608339	9922	1
163	Picture	c107	2631438	0	304	16000	671	0	16000
164	Response	1	2659664	11858	2
167	Picture	f016	2685137	0	389	16000	690	0	16000
168	Response	1	2708250	6811	1
171	Picture	c117	2733847	0	311	16000	651	0	16000
172	Response	2	2757467	7281	1
175	Picture	f117	2780884	0	394	16000	696	0	16000
176	Response	2	2804601	7414	2
179	Picture	a119	2829231	0	313	16000	639	0	16000
180	Response	1	2853024	7467	1
183	Picture	f010	2876671	0	338	16000	638	0	16000
184	Response	2	2903135	10164	2
187	Picture	a109	2926643	0	316	16000	651	0	16000
188	Response	1	2952142	9165	1
191	Picture	f020	2975443	0	344	16000	646	0	16000
192	Response	1	3006624	14505	1
195	Picture	f018	3031055	0	309	16000	635	0	16000
196	Response	2	3055474	8093	1
199	Picture	f107	3078717	0	339	16000	646	0	16000
200	Response	1	3102084	7059	2
203	Picture	a016	3124120	0	303	16000	666	0	16000
204	Response	1	3153636	13153	1
207	Picture	c109	3177241	0	363	16000	671	0	16000
208	Response	2	3202558	9009	1
211	Picture	a117	3226485	0	1	16000	326	0	16000
212	Response	1	3249633	6823	2
215	Picture	f119	3273818	0	332	16000	630	0	16000
216	Response	2	3296871	6756	1
219	Picture	a018	3318984	0	320	16000	660	0	16000
220	Response	1	3343768	8444	1
223	Picture	a006	3366443	0	344	16000	640	0	16000
224	Response	1	3395856	13116	2
227	Picture	c010	3420024	0	311	16000	639	0	16000
228	Response	2	3453870	17519	1
231	Picture	c018	3475717	0	359	16000	659	0	16000
232	Response	1	3506702	14346	2
235	Picture	c006	3530645	0	319	16000	640	0	16000
236	Response	2	3553589	6624	1
239	Picture	c008	3578810	0	336	16000	636	0	16000
240	Response	1	3605435	10325	1
243	Picture	f109	3630630	0	312	16000	644	0	16000
243	Response	2	3639141	8511	1
244	Response	2	3655905	8944	2
247	Picture	f006	3681221	0	329	16000	638	0	16000
248	Response	2	3710264	12734	2
251	Picture	a008	3734822	0	317	16000	645	0	16000
252	Response	1	3757686	6535	2
255	Picture	c016	3782803	0	321	16000	625	0	16000
256	Response	1	3810163	11056	1
259	Picture	a107	3835673	0	312	16000	636	0	16000
260	Response	2	3866177	14180	1
263	Picture	a010	3890582	0	358	16000	659	0	16000
264	Response	2	3916391	9508	2
267	Picture	a020	3940958	0	318	16000	647	0	16000
268	Response	1	3967657	10370	2
271	Picture	f008	3989302	0	329	16000	632	0	16000
272	Response	2	4022420	16815	2
