# Supplementary material for: Effects of two different emotion-inducing methods on the emotional memory of non-clinically depressed individuals
Source: PLoS One. 2021 May 28;16(5):e0249863. doi: 10.1371/journal.pone.0249863 (PMC8162709; doi:10.1371/journal.pone.0249863)
Supplement: S1 Data — (ZIP) [file pone.0249863.s001.zip › data/experiment1-depression/face90/b-study.log]

Scenario - For expli1
Logfile written - 2019/12/6 12:39:12

Trial	Event Type	Code	Time	TTime	Uncertainty	Duration	Uncertainty	ReqTime	ReqDur

1	Response	2	471750	471750	2
4	Picture	t003	501814	0	85	16000	116	0	16000
5	Response	2	519430	1585	1
8	Picture	t004	542860	0	41	16000	63	0	16000
8	Response	1	553910	11050	2
9	Response	1	583110	24229	2
12	Picture	t005	604393	0	156	16000	187	0	16000
13	Response	1	630710	10287	1
16	Picture	t002	654846	0	196	16000	217	0	16000
17	Response	2	677750	6883	1
20	Picture	t001	699932	0	98	16000	129	0	16000
21	Response	1	724389	8426	2
24	Picture	t006	746524	0	171	16000	193	0	16000
25	Response	2	768550	6003	1
29	Response	2	813990	13366	1
31	Picture	a004	824013	0	164	16000	186	0	16000
32	Response	1	846630	6595	1
35	Picture	f014	868102	0	57	16000	90	0	16000
36	Response	2	890470	6336	1
39	Picture	c113	914956	0	204	16000	227	0	16000
40	Response	1	937110	6131	1
43	Picture	c012	959996	0	143	16000	175	0	16000
44	Response	1	982470	6442	1
47	Picture	f002	1004123	0	186	16000	207	0	16000
48	Response	2	1025350	5206	1
51	Picture	a101	1047542	0	80	16000	112	0	16000
52	Response	1	1068950	5377	1
55	Picture	a113	1091194	0	97	16000	118	0	16000
56	Response	2	1113510	6295	1
59	Picture	a103	1136493	0	113	16000	143	0	16000
60	Response	2	1159190	6667	1
63	Picture	f103	1181145	0	126	16000	147	0	16000
64	Response	1	1202950	5784	1
67	Picture	f113	1227756	0	165	16000	196	0	16000
68	Response	1	1249590	5803	1
71	Picture	c111	1272596	0	160	16000	181	0	16000
72	Response	2	1292870	4253	1
75	Picture	f111	1317159	0	82	16000	115	0	16000
76	Response	2	1342549	9358	2
79	Picture	a002	1365996	0	75	16000	98	0	16000
80	Response	1	1387830	5811	1
83	Picture	c014	1409455	0	96	16000	127	0	16000
84	Response	1	1430230	4744	1
87	Picture	f004	1451853	0	201	16000	223	0	16000
88	Response	1	1473510	5636	1
91	Picture	c004	1496061	0	141	16000	174	0	16000
92	Response	2	1517909	5815	2
95	Picture	c101	1541793	0	77	16000	100	0	16000
96	Response	1	1573189	15373	2
99	Picture	f012	1597453	0	60	16000	90	0	16000
100	Response	1	1619509	6026	2
103	Picture	a115	1643116	0	68	16000	90	0	16000
104	Response	1	1663909	4771	2
107	Picture	a014	1687153	0	183	16000	212	0	16000
108	Response	2	1708469	5287	2
111	Picture	c115	1731625	0	40	16000	64	0	16000
112	Response	1	1751989	4340	2
115	Picture	c002	1776531	0	117	16000	147	0	16000
116	Response	2	1799029	6468	2
119	Picture	f105	1822573	0	77	16000	101	0	16000
120	Response	1	1842629	4032	2
123	Picture	a012	1866881	0	85	16000	117	0	16000
124	Response	2	1887349	4437	2
127	Picture	c105	1911913	0	49	16000	71	0	16000
128	Response	1	1933829	5895	2
131	Picture	a105	1958301	0	146	16000	177	0	16000
132	Response	2	1977429	3097	2
135	Picture	c103	1999115	0	164	16000	186	0	16000
136	Response	2	2018149	3012	1
139	Picture	f101	2039877	0	48	16000	80	0	16000
140	Response	1	2061029	5120	1
143	Picture	f115	2082603	0	160	16000	181	0	16000
144	Response	2	2104469	5846	1
147	Picture	a111	2125746	0	165	16000	198	0	16000
148	Response	1	2146629	4851	1
153	Response	2	2289989	11515	1
155	Picture	f010	2300020	0	192	16000	223	0	16000
156	Response	2	2321269	5219	1
159	Picture	c018	2345244	0	133	16000	156	0	16000
160	Response	1	2363269	2003	1
163	Picture	c109	2385302	0	56	16000	88	0	16000
164	Response	2	2409029	7695	1
167	Picture	c016	2432832	0	194	16000	216	0	16000
168	Response	1	2457029	8176	1
171	Picture	f008	2478091	0	86	16000	116	0	16000
172	Response	1	2497669	3549	1
175	Picture	c119	2519073	0	104	16000	128	0	16000
176	Response	1	2539189	4092	1
179	Picture	a119	2562269	0	55	16000	86	0	16000
180	Response	2	2581909	3609	1
183	Picture	a008	2605684	0	141	16000	164	0	16000
184	Response	1	2627108	5401	2
187	Picture	c008	2649182	0	131	16000	163	0	16000
188	Response	1	2670869	5656	1
191	Picture	c107	2694314	0	161	16000	182	0	16000
192	Response	2	2713909	3574	1
195	Picture	a006	2735053	0	67	16035	68	0	16000
196	Response	2	2755989	4897	1
199	Picture	f119	2779606	0	185	16000	207	0	16000
200	Response	1	2796789	1161	1
203	Picture	f016	2818103	0	171	16000	202	0	16000
204	Response	2	2839429	5295	1
207	Picture	f107	2862633	0	141	16000	163	0	16000
208	Response	1	2883268	4614	2
211	Picture	c010	2905940	0	151	16000	181	0	16000
212	Response	1	2926868	4898	2
215	Picture	a117	2948251	0	174	16000	196	0	16000
216	Response	1	2969188	4916	2
219	Picture	c010	2990556	0	188	16000	220	0	16000
220	Response	2	3009908	3321	2
223	Picture	f117	3034114	0	127	16000	149	0	16000
224	Response	1	3054948	4812	2
227	Picture	f006	3080001	0	58	16000	89	0	16000
228	Response	2	3098708	2676	1
231	Picture	a107	3123505	0	52	16000	75	0	16000
232	Response	2	3142628	3100	2
235	Picture	c006	3167633	0	71	16000	101	0	16000
236	Response	1	3187508	3845	2
239	Picture	a018	3209722	0	151	16000	173	0	16000
240	Response	2	3229028	3284	2
243	Picture	a020	3252204	0	152	16000	184	0	16000
244	Response	1	3272228	3993	2
247	Picture	f109	3293383	0	141	16000	164	0	16000
248	Response	2	3313828	4422	2
251	Picture	a010	3337663	0	178	16000	210	0	16000
252	Response	1	3358068	4374	1
255	Picture	c117	3380953	0	53	16000	75	0	16000
256	Response	2	3399748	2773	1
259	Picture	a109	3422761	0	66	16000	99	0	16000
260	Response	2	3442868	4075	1
263	Picture	f018	3464226	0	94	16000	116	0	16000
263	Response	1	3471268	7042	1
264	Response	1	3485109	4861	1
267	Picture	a016	3506852	0	125	16000	156	0	16000
268	Response	2	3528708	5826	1
271	Picture	f010	3553462	0	178	16000	201	0	16000
272	Response	1	3574548	5064	1
