# Supplementary material for: Effects of two different emotion-inducing methods on the emotional memory of non-clinically depressed individuals
Source: PLoS One. 2021 May 28;16(5):e0249863. doi: 10.1371/journal.pone.0249863 (PMC8162709; doi:10.1371/journal.pone.0249863)
Supplement: S1 Data — (ZIP) [file pone.0249863.s001.zip › data/experiment1-depression/face90/b-test.log]

Scenario - For expli1
Logfile written - 2019/12/6 12:47:57

Trial	Event Type	Code	Time	TTime	Uncertainty	Duration	Uncertainty	ReqTime	ReqDur

1	Response	2	73958	73958	2
4	Picture	t009	104022	0	65	20098	95	0	next
4	Response	2	124118	20096	1
6	Picture	t011	138479	0	110	46601	132	0	next
6	Response	2	185078	46599	2
8	Picture	t006	198202	0	35	13998	66	0	next
8	Response	1	212198	13996	1
10	Picture	t001	224630	0	106	24529	127	0	next
10	Response	2	249158	24528	1
12	Picture	t007	262408	0	148	16911	180	0	next
12	Response	1	279318	16910	1
14	Picture	t010	291041	0	184	12678	206	0	next
14	Response	1	303718	12677	1
16	Picture	t002	315190	0	184	13249	215	0	next
16	Response	1	328438	13248	1
18	Picture	t008	343229	0	147	15770	170	0	next
18	Response	1	358998	15769	1
20	Picture	t004	371930	0	105	14829	137	0	next
20	Response	2	386757	14827	2
22	Picture	t003	401351	0	185	22288	207	0	next
22	Response	2	423638	22287	1
24	Picture	t012	435220	0	135	13299	168	0	next
24	Response	2	448517	13297	2
26	Picture	t005	462993	0	197	20326	219	0	next
26	Response	1	483318	20325	1
29	Response	2	526998	21016	1
31	Picture	dc111	537019	0	155	13100	176	0	next
31	Response	1	550118	13099	1
33	Picture	c103	563239	0	87	16320	119	0	next
33	Response	1	579558	16319	1
35	Picture	c004	594239	0	91	12760	113	0	next
35	Response	1	606998	12759	1
37	Picture	ba111	619381	0	96	30498	129	0	next
37	Response	2	649878	30497	1
39	Picture	c113	663321	0	160	12158	183	0	next
39	Response	2	675478	12157	1
41	Picture	e008	688849	0	116	17830	147	0	next
41	Response	2	706678	17829	1
43	Picture	e038	721531	0	107	20268	131	0	next
43	Response	1	741798	20267	1
45	Picture	c111	755740	0	55	12379	91	0	next
45	Response	2	768118	12378	1
47	Picture	dc004	779933	0	194	9786	217	0	next
47	Response	1	789718	9785	1
49	Picture	f103	801349	0	97	8690	127	0	next
49	Response	1	810038	8689	1
51	Picture	dc103	821470	0	150	8969	171	0	next
51	Response	2	830438	8968	1
53	Picture	gf113	844680	0	91	19039	122	0	next
53	Response	2	863718	19038	1
55	Picture	gf014	874749	0	193	10650	214	0	next
55	Response	2	885398	10649	1
57	Picture	e043	898301	0	123	7418	156	0	next
57	Response	1	905717	7416	2
59	Picture	dc002	920469	0	128	9970	148	0	next
59	Response	1	930437	9968	2
61	Picture	e031	942809	0	107	11150	139	0	next
61	Response	2	953957	11148	2
63	Picture	e034	968301	0	121	13338	143	0	next
63	Response	2	981637	13336	2
65	Picture	e014	995609	0	130	10670	161	0	next
65	Response	2	1006278	10669	1
67	Picture	gf103	1018931	0	148	11428	170	0	next
67	Response	2	1030358	11427	1
69	Picture	dc105	1044619	0	117	9900	149	0	next
69	Response	2	1054517	9898	2
71	Picture	f115	1068219	0	191	15980	211	0	next
71	Response	2	1084197	15978	2
73	Picture	ba002	1098389	0	165	7170	199	0	next
73	Response	1	1105557	7168	2
75	Picture	dc101	1117289	0	104	9950	125	0	next
75	Response	1	1127237	9948	2
77	Picture	e013	1139830	0	48	13409	79	0	next
77	Response	1	1153237	13407	2
79	Picture	e033	1166200	0	185	11199	205	0	next
79	Response	2	1177397	11197	2
81	Picture	e011	1190130	0	71	8069	103	0	next
81	Response	2	1198197	8067	2
83	Picture	e042	1211422	0	120	7897	145	0	next
83	Response	2	1219317	7895	2
85	Picture	a002	1231819	0	42	8540	74	0	next
85	Response	1	1240357	8538	2
87	Picture	c002	1253079	0	122	8880	144	0	next
87	Response	2	1261957	8878	2
89	Picture	e005	1274491	0	36	8508	68	0	next
89	Response	2	1282997	8506	2
91	Picture	f111	1296250	0	108	9229	130	0	next
91	Response	1	1305477	9227	2
93	Picture	dc115	1318420	0	93	18899	124	0	next
93	Response	2	1337317	18897	2
95	Picture	e010	1351618	0	61	9461	84	0	next
95	Response	2	1361077	9459	2
97	Picture	a004	1372361	0	137	7518	170	0	next
97	Response	1	1379878	7517	1
99	Picture	a012	1391549	0	124	37850	144	0	next
99	Response	2	1429397	37848	2
101	Picture	e004	1443730	0	93	7751	125	0	next
101	Response	1	1451480	7750	1
103	Picture	a113	1463401	0	91	12557	113	0	next
103	Response	1	1475957	12556	2
105	Picture	e007	1488690	0	124	9909	156	0	next
105	Response	1	1498597	9907	2
107	Picture	a111	1511790	0	193	10649	213	0	next
107	Response	1	1522437	10647	2
109	Picture	e039	1533731	0	69	10147	105	0	next
109	Response	2	1543877	10146	1
111	Picture	ba115	1558487	0	155	9551	178	0	next
111	Response	2	1568037	9550	1
113	Picture	dc113	1579899	0	59	19259	91	0	next
113	Response	2	1599157	19258	1
115	Picture	e012	1612198	0	98	9840	120	0	next
115	Response	2	1622037	9839	1
117	Picture	f002	1634749	0	35	9210	66	0	next
117	Response	1	1643957	9208	1
119	Picture	ba012	1658239	0	46	11000	67	0	next
119	Response	1	1669237	10998	1
121	Picture	e037	1683899	0	43	10620	73	0	next
121	Response	2	1694517	10618	1
123	Picture	f014	1708759	0	186	15199	210	0	next
123	Response	2	1723957	15198	1
125	Picture	e035	1737248	0	186	15830	218	0	next
125	Response	2	1753077	15829	1
127	Picture	e002	1765711	0	54	7767	75	0	next
127	Response	1	1773477	7766	1
129	Picture	c101	1784599	0	158	7952	159	0	next
129	Response	1	1792517	7918	2
131	Picture	c012	1804222	0	201	9416	223	0	next
131	Response	1	1813637	9415	1
133	Picture	e006	1825638	0	111	11600	145	0	next
133	Response	1	1837237	11599	1
135	Picture	e009	1850829	0	87	9129	111	0	next
135	Response	1	1859957	9128	1
137	Picture	e032	1871057	0	178	10662	209	0	next
137	Response	2	1881717	10660	2
139	Picture	f012	1896598	0	143	7200	173	0	next
139	Response	1	1903797	7199	1
141	Picture	f113	1914919	0	138	10079	170	0	next
141	Response	2	1924997	10078	1
143	Picture	gf012	1937010	0	54	20628	74	0	next
143	Response	1	1957637	20627	1
145	Picture	e044	1972109	0	107	6089	142	0	next
145	Response	1	1978197	6088	1
147	Picture	e041	1991228	0	158	9530	179	0	next
147	Response	1	2000757	9529	1
149	Picture	e003	2015018	0	190	10060	222	0	next
149	Response	1	2025076	10058	2
151	Picture	gf002	2036729	0	151	14109	174	0	next
151	Response	1	2050836	14107	2
153	Picture	gf105	2064609	0	91	22709	124	0	next
153	Response	2	2087317	22708	1
155	Picture	gf101	2101079	0	119	10880	140	0	next
155	Response	1	2111957	10878	1
157	Picture	e040	2123201	0	157	11317	188	0	next
157	Response	1	2134517	11316	1
159	Picture	gf115	2148129	0	62	11269	82	0	next
159	Response	1	2159397	11268	1
161	Picture	c105	2171559	0	120	9919	150	0	next
161	Response	2	2181477	9918	1
163	Picture	f101	2194188	0	160	10970	181	0	next
163	Response	2	2205156	10968	2
165	Picture	c115	2218498	0	169	7860	201	0	next
165	Response	1	2226357	7859	1
167	Picture	e015	2240588	0	85	19871	86	0	next
167	Response	2	2260437	19849	1
169	Picture	a105	2272940	0	46	11338	80	0	next
169	Response	2	2284277	11337	1
171	Picture	f004	2297588	0	72	12770	94	0	next
171	Response	2	2310357	12769	1
173	Picture	ba105	2325099	0	51	13179	82	0	next
173	Response	1	2338276	13177	2
175	Picture	gf004	2350249	0	67	6589	90	0	next
175	Response	1	2356836	6587	2
177	Picture	a115	2368119	0	191	9279	224	0	next
177	Response	2	2377396	9277	2
179	Picture	e036	2390618	0	191	29900	214	0	next
179	Response	1	2420516	29898	2
181	Picture	a014	2433787	0	176	8331	209	0	next
181	Response	1	2442117	8330	1
183	Picture	ba004	2456027	0	102	7531	123	0	next
183	Response	1	2463556	7529	2
185	Picture	e001	2477260	0	189	7898	222	0	next
185	Response	2	2485156	7896	2
187	Picture	ba101	2497860	0	98	8658	120	0	next
187	Response	1	2506516	8656	2
189	Picture	ba014	2521160	0	113	14158	147	0	next
189	Response	1	2535317	14157	1
191	Picture	f105	2547890	0	56	17348	78	0	next
191	Response	2	2565236	17346	2
193	Picture	e045	2578269	0	164	6809	197	0	next
193	Response	1	2585076	6807	1
195	Picture	gf111	2598393	0	40	19165	62	0	next
195	Response	1	2617556	19163	2
197	Picture	a101	2630209	0	47	7829	78	0	next
197	Response	1	2638036	7827	2
199	Picture	ba103	2650060	0	199	8138	221	0	next
199	Response	1	2658196	8136	2
201	Picture	dc014	2670409	0	171	19069	203	0	next
201	Response	2	2689477	19068	1
203	Picture	ba113	2703110	0	137	18688	159	0	next
203	Response	1	2721796	18686	2
205	Picture	c014	2735118	0	112	8120	143	0	next
205	Response	2	2743236	8118	2
207	Picture	dc012	2754971	0	99	12507	119	0	next
207	Response	1	2767476	12505	2
209	Picture	a103	2780628	0	98	13730	129	0	next
209	Response	2	2794356	13728	2
213	Response	2	2942116	25294	1
215	Picture	a010	2952149	0	41	11328	74	0	next
215	Response	1	2963476	11327	1
217	Picture	f020	2978188	0	172	10889	194	0	next
217	Response	2	2989076	10888	1
219	Picture	ba107	3002068	0	115	15570	147	0	next
219	Response	1	3017636	15568	1
221	Picture	e056	3029589	0	94	9409	117	0	next
221	Response	2	3038996	9407	2
223	Picture	e051	3051778	0	56	13300	88	0	next
223	Response	2	3065076	13298	1
225	Picture	e022	3077850	0	157	8268	179	0	next
225	Response	1	3086116	8266	1
227	Picture	a020	3100439	0	59	8558	92	0	next
227	Response	2	3108996	8557	1
229	Picture	e023	3121958	0	209	7599	230	0	next
229	Response	1	3129556	7598	1
231	Picture	dc008	3140939	0	47	11339	80	0	next
231	Response	1	3152276	11337	1
233	Picture	ba119	3166329	0	162	10108	186	0	next
233	Response	1	3176436	10107	1
235	Picture	e018	3188998	0	149	13039	180	0	next
235	Response	2	3202036	13038	1
237	Picture	ba020	3214769	0	45	9828	67	0	next
237	Response	1	3224596	9827	1
239	Picture	c008	3236138	0	161	5819	193	0	next
239	Response	1	3241956	5818	1
241	Picture	gf010	3255438	0	202	10439	226	0	next
241	Response	2	3265876	10438	1
243	Picture	e029	3280688	0	109	8389	138	0	next
243	Response	2	3289076	8388	1
245	Picture	c109	3301788	0	180	11929	203	0	next
245	Response	1	3313716	11928	1
247	Picture	e027	3324817	0	129	16821	162	0	next
247	Response	2	3341636	16819	2
249	Picture	e052	3356649	0	137	14828	161	0	next
249	Response	2	3371476	14827	1
251	Picture	a018	3383098	0	173	8699	206	0	next
251	Response	1	3391796	8698	1
253	Picture	ba008	3403828	0	116	15889	139	0	next
253	Response	2	3419716	15888	1
255	Picture	f006	3434614	0	147	6944	177	0	next
255	Response	1	3441556	6942	1
257	Picture	e055	3453980	0	120	9177	141	0	next
257	Response	2	3463156	9176	1
259	Picture	e060	3475038	0	45	27239	79	0	next
259	Response	2	3502276	27238	1
261	Picture	e016	3515038	0	47	6279	71	0	next
261	Response	1	3521316	6278	1
263	Picture	gf109	3533609	0	128	22428	159	0	next
263	Response	1	3556036	22427	1
265	Picture	e046	3568768	0	146	6149	169	0	next
265	Response	1	3574916	6148	1
267	Picture	c119	3588937	0	123	12940	154	0	next
267	Response	2	3601876	12939	1
269	Picture	ba018	3612987	0	79	7930	100	0	next
269	Response	1	3620916	7929	1
271	Picture	dc117	3633748	0	147	9489	180	0	next
271	Response	2	3643235	9487	2
273	Picture	a109	3657478	0	79	6960	102	0	next
273	Response	1	3664436	6958	1
275	Picture	c117	3679128	0	90	9469	122	0	next
275	Response	1	3688596	9468	1
277	Picture	e047	3703488	0	63	14869	87	0	next
277	Response	2	3718355	14867	2
279	Picture	e028	3729948	0	90	11289	121	0	next
279	Response	1	3741235	11287	2
281	Picture	a006	3754832	0	41	13605	61	0	next
281	Response	1	3768435	13603	2
283	Picture	a016	3782248	0	115	11549	145	0	next
283	Response	2	3793795	11547	2
285	Picture	e054	3804867	0	165	11410	186	0	next
285	Response	1	3816275	11408	2
287	Picture	a008	3829607	0	73	14110	104	0	next
287	Response	1	3843715	14108	2
289	Picture	f117	3857138	0	45	7379	67	0	next
289	Response	2	3864515	7377	2
291	Picture	e058	3877869	0	142	7608	171	0	next
291	Response	2	3885475	7606	2
293	Picture	f107	3897519	0	161	7238	182	0	next
293	Response	1	3904756	7237	1
295	Picture	c107	3919528	0	141	13709	171	0	next
295	Response	2	3933235	13707	1
297	Picture	a117	3944439	0	63	15918	85	0	next
297	Response	2	3960355	15916	2
299	Picture	dc016	3972669	0	153	16328	185	0	next
299	Response	2	3988995	16326	1
301	Picture	e020	4003269	0	58	7008	81	0	next
301	Response	1	4010275	7006	2
303	Picture	f010	4023677	0	139	6839	172	0	next
303	Response	1	4030515	6838	2
305	Picture	f018	4042767	0	49	11030	70	0	next
305	Response	1	4053795	11028	1
307	Picture	e053	4066508	0	131	7129	160	0	next
307	Response	2	4073635	7127	2
309	Picture	dc109	4087859	0	116	7298	138	0	next
309	Response	1	4095155	7296	2
311	Picture	a119	4108697	0	94	7499	127	0	next
311	Response	1	4116195	7498	1
313	Picture	dc020	4128949	0	185	7168	205	0	next
313	Response	1	4136115	7166	2
315	Picture	f119	4147519	0	105	10517	136	0	next
315	Response	2	4158035	10516	1
317	Picture	f008	4169585	0	208	9892	232	0	next
317	Response	1	4179475	9890	1
319	Picture	c016	4191458	0	158	9139	189	0	next
319	Response	1	4200595	9137	1
321	Picture	gf006	4213409	0	209	6947	232	0	next
321	Response	1	4220355	6946	1
323	Picture	gf107	4232016	0	93	16261	126	0	next
323	Response	2	4248275	16259	1
325	Picture	a107	4261998	0	109	12679	129	0	next
325	Response	2	4274675	12677	1
327	Picture	c018	4285727	0	39	12390	70	0	next
327	Response	1	4298115	12388	2
329	Picture	dc018	4310817	0	115	6979	137	0	next
329	Response	2	4317795	6978	1
331	Picture	c020	4331366	0	51	8831	83	0	next
331	Response	2	4340195	8829	1
333	Picture	gf018	4354368	0	57	14468	79	0	next
333	Response	2	4368835	14467	1
335	Picture	ba109	4379867	0	45	7050	77	0	next
335	Response	1	4386915	7048	1
337	Picture	dc107	4400138	0	111	22778	136	0	next
337	Response	2	4422915	22777	1
339	Picture	ba016	4434007	0	53	10269	85	0	next
339	Response	1	4444275	10268	1
341	Picture	ba117	4456335	0	68	7301	90	0	next
341	Response	1	4463635	7300	1
343	Picture	gf020	4475096	0	127	9100	158	0	next
343	Response	2	4484195	9099	1
345	Picture	c010	4497949	0	113	7527	135	0	next
345	Response	1	4505475	7526	1
347	Picture	e021	4517987	0	60	12209	92	0	next
347	Response	1	4530195	12208	1
349	Picture	dc010	4543708	0	178	22728	201	0	next
349	Response	2	4566435	22727	1
351	Picture	f016	4578297	0	75	12299	106	0	next
351	Response	2	4590595	12298	1
353	Picture	e025	4603869	0	172	8247	192	0	next
353	Response	2	4612115	8246	1
355	Picture	e030	4625007	0	191	7109	222	0	next
355	Response	1	4632115	7108	1
357	Picture	ba010	4643497	0	203	8539	226	0	next
357	Response	1	4652035	8538	1
359	Picture	e019	4664307	0	47	6690	79	0	next
359	Response	1	4670995	6688	1
361	Picture	f109	4682448	0	77	13668	100	0	next
361	Response	2	4696115	13667	1
363	Picture	e026	4708396	0	117	8361	150	0	next
363	Response	1	4716755	8359	2
365	Picture	gf119	4729929	0	90	7547	112	0	next
365	Response	2	4737475	7546	1
367	Picture	e017	4748776	0	61	11740	93	0	next
367	Response	1	4760515	11739	1
369	Picture	e024	4774507	0	168	5689	188	0	next
369	Response	1	4780195	5688	1
371	Picture	e050	4793137	0	194	9779	226	0	next
371	Response	2	4802915	9778	1
373	Picture	gf117	4814986	0	180	8890	202	0	next
373	Response	2	4823875	8889	1
375	Picture	e059	4836036	0	116	9360	146	0	next
375	Response	1	4845395	9359	1
377	Picture	gf008	4857338	0	151	8538	174	0	next
377	Response	1	4865875	8537	1
379	Picture	e048	4877147	0	166	9850	198	0	next
379	Response	2	4886995	9848	1
381	Picture	dc006	4902010	0	135	10026	157	0	next
381	Response	1	4912035	10025	1
383	Picture	dc119	4924339	0	126	15217	158	0	next
383	Response	2	4939555	15216	1
385	Picture	e057	4950677	0	127	10079	150	0	next
385	Response	2	4960755	10078	1
387	Picture	gf016	4972816	0	142	7140	173	0	next
387	Response	1	4979955	7139	1
389	Picture	c006	4991726	0	70	7510	91	0	next
389	Response	1	4999235	7509	1
391	Picture	e049	5013970	0	150	15746	182	0	next
391	Response	2	5029715	15745	1
393	Picture	ba006	5041316	0	137	11840	157	0	next
393	Response	1	5053154	11838	2
