# Supplementary material for: Effects of two different emotion-inducing methods on the emotional memory of non-clinically depressed individuals
Source: PLoS One. 2021 May 28;16(5):e0249863. doi: 10.1371/journal.pone.0249863 (PMC8162709; doi:10.1371/journal.pone.0249863)
Supplement: S1 Data — (ZIP) [file pone.0249863.s001.zip › data/experiment1-depression/face91/b-study.log]

Scenario - For expli1
Logfile written - 2019/12/9 18:13:17

Trial	Event Type	Code	Time	TTime	Uncertainty	Duration	Uncertainty	ReqTime	ReqDur

1	Response	2	350285	350285	1
4	Picture	t006	380352	0	63	16000	96	0	16000
5	Response	2	406524	10139	2
8	Picture	t005	430487	0	93	16000	114	0	16000
9	Response	1	455044	8536	1
12	Picture	t001	479763	0	135	16000	167	0	16000
13	Response	1	505684	9889	1
16	Picture	t004	527761	0	136	16000	157	0	16000
17	Response	1	550124	6342	2
20	Picture	t003	574847	0	38	16000	71	0	16000
20	Response	2	590484	15637	2
21	Response	2	605643	14763	2
24	Picture	t002	627397	0	150	16000	171	0	16000
25	Response	2	650324	6906	1
29	Response	2	733124	50259	2
31	Picture	f101	743154	0	37	16000	57	0	16000
32	Response	2	770044	10870	1
35	Picture	c105	791649	0	185	16000	216	0	16000
36	Response	1	811204	3524	1
39	Picture	f103	832937	0	63	16022	64	0	16000
39	Response	2	847884	14947	1
40	Response	2	859484	10524	1
43	Picture	a115	884218	0	103	16000	135	0	16000
44	Response	1	902684	2435	1
47	Picture	a014	923949	0	202	16000	223	0	16000
48	Response	1	946284	6314	1
51	Picture	f002	969016	0	117	16000	146	0	16000
52	Response	1	991084	6040	1
55	Picture	c113	1012836	0	129	16000	150	0	16000
56	Response	1	1031204	2347	1
59	Picture	a004	1054768	0	183	16000	214	0	16000
60	Response	2	1075364	4566	1
63	Picture	f113	1100279	0	174	16000	196	0	16000
63	Response	2	1114924	14645	1
64	Response	2	1123924	7624	1
67	Picture	c002	1145534	0	66	16030	67	0	16000
68	Response	2	1173044	11480	2
71	Picture	c111	1196549	0	52	16000	72	0	16000
72	Response	1	1219003	6434	2
75	Picture	a101	1243464	0	113	16000	144	0	16000
76	Response	2	1267204	7710	1
79	Picture	a103	1290897	0	185	16000	205	0	16000
79	Response	2	1306843	15946	2
80	Response	2	1315043	8127	2
83	Picture	c103	1339045	0	186	16000	219	0	16000
84	Response	2	1360043	4965	2
87	Picture	c004	1383786	0	108	16000	131	0	16000
87	Response	1	1397564	13778	1
88	Response	1	1406203	6394	2
91	Picture	a111	1427694	0	182	16000	212	0	16000
92	Response	1	1452323	8599	2
95	Picture	f012	1477237	0	140	16000	160	0	16000
96	Response	1	1502763	9506	2
99	Picture	c012	1524126	0	66	16030	67	0	16000
100	Response	2	1544723	4563	2
103	Picture	f111	1568187	0	174	16000	197	0	16000
104	Response	1	1620723	36513	2
107	Picture	a113	1644017	0	151	16000	182	0	16000
108	Response	2	1666363	6315	1
111	Picture	a002	1690814	0	185	16000	208	0	16000
112	Response	2	1713403	6566	1
115	Picture	f115	1735667	0	147	16000	177	0	16000
116	Response	2	1756723	5026	1
119	Picture	f105	1781545	0	105	16000	125	0	16000
120	Response	1	1805923	8358	1
123	Picture	c014	1830021	0	111	16000	143	0	16000
124	Response	2	1853283	7230	2
127	Picture	f004	1876297	0	168	16000	191	0	16000
128	Response	1	1900243	7924	1
131	Picture	a012	1923515	0	97	16000	128	0	16000
132	Response	2	1944043	4497	2
135	Picture	c101	1965586	0	194	16000	214	0	16000
136	Response	2	1993843	12237	1
139	Picture	f014	2016245	0	184	16000	216	0	16000
140	Response	1	2044723	12447	1
143	Picture	c115	2069037	0	53	16000	74	0	16000
144	Response	2	2093163	8105	1
147	Picture	a105	2117064	0	175	16000	206	0	16000
148	Response	1	2144923	11828	1
153	Response	2	2307163	28023	1
155	Picture	a119	2317195	0	172	16000	203	0	16000
156	Response	1	2349723	16498	1
159	Picture	c008	2372035	0	163	16000	185	0	16000
160	Response	1	2401403	13346	2
163	Picture	c119	2426235	0	110	16000	142	0	16000
164	Response	2	2449603	7336	1
167	Picture	a107	2473808	0	36	16000	57	0	16000
168	Response	1	2499323	9494	1
171	Picture	f109	2520543	0	116	16000	146	0	16000
172	Response	1	2547522	10950	2
175	Picture	a006	2569547	0	113	16000	133	0	16000
176	Response	1	2606242	20675	2
179	Picture	c016	2627945	0	35	16000	68	0	16000
180	Response	1	2654923	10945	1
183	Picture	c117	2678165	0	140	16000	162	0	16000
184	Response	2	2702643	8456	1
187	Picture	f119	2725666	0	120	16000	151	0	16000
188	Response	1	2748363	6666	1
191	Picture	c018	2772004	0	116	16000	136	0	16000
192	Response	1	2798802	10778	2
195	Picture	c109	2822081	0	186	16000	216	0	16000
196	Response	2	2844803	6692	1
199	Picture	a117	2869555	0	44	16000	66	0	16000
200	Response	1	2895082	9505	2
203	Picture	c006	2916392	0	36	16000	67	0	16000
204	Response	1	2942842	10420	2
207	Picture	a010	2967063	0	185	16000	209	0	16000
208	Response	2	2990122	7035	1
211	Picture	a020	3014117	0	117	16000	147	0	16000
212	Response	2	3037242	7095	1
215	Picture	f107	3060135	0	95	16000	116	0	16000
216	Response	2	3083202	7047	1
219	Picture	f117	3105335	0	44	16000	76	0	16000
220	Response	1	3129042	7675	1
223	Picture	a008	3150423	0	121	16000	142	0	16000
224	Response	2	3173282	6838	2
227	Picture	f018	3198022	0	170	16000	201	0	16000
228	Response	2	3219642	5589	2
231	Picture	a109	3244657	0	39	16000	61	0	16000
232	Response	1	3266763	6085	1
235	Picture	a016	3289328	0	181	16000	213	0	16000
236	Response	1	3319602	14243	1
239	Picture	f010	3341864	0	144	16000	164	0	16000
240	Response	1	3366922	9038	1
243	Picture	c010	3388162	0	160	16000	190	0	16000
244	Response	2	3411002	6811	2
247	Picture	f006	3435126	0	196	16000	217	0	16000
248	Response	1	3457962	6815	1
251	Picture	f010	3479345	0	124	16000	155	0	16000
252	Response	1	3502762	7387	1
255	Picture	c010	3526424	0	47	16000	67	0	16000
256	Response	1	3553802	11357	1
259	Picture	c107	3574943	0	178	16000	209	0	16000
260	Response	2	3601042	10068	1
263	Picture	f008	3624287	0	169	16000	189	0	16000
264	Response	1	3648202	7895	1
267	Picture	f016	3672126	0	143	16000	174	0	16000
268	Response	2	3706881	18724	2
271	Picture	a018	3730158	0	112	16000	133	0	16000
271	Response	1	3745481	15323	2
272	Response	1	3754521	8342	2
