# Supplementary material for: Effects of two different emotion-inducing methods on the emotional memory of non-clinically depressed individuals
Source: PLoS One. 2021 May 28;16(5):e0249863. doi: 10.1371/journal.pone.0249863 (PMC8162709; doi:10.1371/journal.pone.0249863)
Supplement: S1 Data — (ZIP) [file pone.0249863.s001.zip › data/experiment1-depression/face91/b-test.log]

Scenario - For expli1
Logfile written - 2019/12/9 18:22:39

Trial	Event Type	Code	Time	TTime	Uncertainty	Duration	Uncertainty	ReqTime	ReqDur

1	Response	2	109945	109945	1
4	Picture	t002	140007	0	132	16540	164	0	next
4	Response	1	156545	16538	2
6	Picture	t008	169507	0	136	11039	157	0	next
6	Response	1	180545	11038	1
8	Picture	t005	193756	0	41	9671	75	0	next
8	Response	1	203425	9669	2
10	Picture	t010	214647	0	151	17019	171	0	next
10	Response	1	231665	17018	1
12	Picture	t001	245526	0	88	13660	119	0	next
12	Response	2	259185	13659	1
14	Picture	t004	273825	0	126	10202	147	0	next
14	Response	2	284025	10200	1
16	Picture	t006	298186	0	89	14801	120	0	next
16	Response	1	312985	14799	1
18	Picture	t007	325956	0	152	12070	172	0	next
18	Response	1	338024	12068	2
20	Picture	t009	351414	0	182	11572	214	0	next
20	Response	2	362985	11571	1
22	Picture	t012	376807	0	126	12259	147	0	next
22	Response	2	389065	12258	1
24	Picture	t011	401586	0	171	9800	202	0	next
24	Response	2	411385	9799	1
26	Picture	t003	424966	0	125	10100	147	0	next
26	Response	2	435064	10098	2
29	Response	2	481985	22546	1
31	Picture	dc101	492006	0	71	20780	94	0	next
31	Response	2	512784	20778	2
33	Picture	e037	525574	0	153	14213	185	0	next
33	Response	2	539785	14211	1
35	Picture	ba111	552890	0	176	11736	197	0	next
35	Response	1	564625	11735	1
37	Picture	c101	578545	0	171	17921	204	0	next
37	Response	2	596465	17920	1
39	Picture	gf002	609666	0	53	10360	74	0	next
39	Response	1	620025	10359	1
41	Picture	e044	634365	0	171	12061	204	0	next
41	Response	2	646425	12060	1
43	Picture	e043	660825	0	52	11361	72	0	next
43	Response	2	672184	11359	2
45	Picture	e034	686784	0	78	10882	110	0	next
45	Response	2	697665	10881	1
47	Picture	ba103	708908	0	126	16478	148	0	next
47	Response	2	725384	16476	2
49	Picture	a111	739585	0	98	7921	130	0	next
49	Response	1	747505	7920	1
51	Picture	dc014	761727	0	132	8259	153	0	next
51	Response	1	769985	8258	1
53	Picture	ba101	781756	0	88	17950	119	0	next
53	Response	1	799705	17949	1
55	Picture	c002	811947	0	66	9279	87	0	next
55	Response	2	821224	9277	2
57	Picture	e014	834215	0	125	12931	154	0	next
57	Response	2	847144	12929	1
59	Picture	f004	859066	0	103	12480	123	0	next
59	Response	2	871544	12478	1
61	Picture	gf014	882995	0	161	18751	192	0	next
61	Response	2	901744	18749	2
63	Picture	c014	914837	0	158	7069	181	0	next
63	Response	1	921905	7068	1
65	Picture	a115	935145	0	168	17241	198	0	next
65	Response	2	952384	17239	2
67	Picture	e008	966586	0	65	14360	87	0	next
67	Response	1	980944	14358	2
69	Picture	e042	994506	0	133	14960	165	0	next
69	Response	2	1009464	14958	2
71	Picture	c004	1022966	0	174	15820	196	0	next
71	Response	2	1038784	15818	2
73	Picture	e013	1051927	0	39	12499	76	0	next
73	Response	2	1064424	12497	2
75	Picture	a014	1077035	0	92	9071	114	0	next
75	Response	1	1086104	9069	2
77	Picture	e015	1100036	0	76	9391	109	0	next
77	Response	2	1109425	9389	1
79	Picture	e041	1120457	0	163	14889	186	0	next
79	Response	2	1135344	14887	2
81	Picture	dc012	1150327	0	108	13219	140	0	next
81	Response	1	1163544	13217	2
83	Picture	e006	1174938	0	171	10448	195	0	next
83	Response	1	1185384	10446	2
85	Picture	dc115	1196858	0	69	6927	101	0	next
85	Response	1	1203784	6926	1
87	Picture	dc105	1216345	0	87	14880	109	0	next
87	Response	2	1231224	14879	1
89	Picture	f111	1243183	0	66	9683	98	0	next
89	Response	1	1252864	9681	2
91	Picture	f115	1264407	0	189	18058	210	0	next
91	Response	2	1282464	18057	1
93	Picture	dc113	1295115	0	133	14191	169	0	next
93	Response	2	1309304	14189	2
95	Picture	f002	1321225	0	189	13480	207	0	next
95	Response	2	1334704	13479	1
97	Picture	gf113	1346075	0	160	8631	191	0	next
97	Response	1	1354704	8629	2
99	Picture	gf004	1367126	0	113	14539	134	0	next
99	Response	2	1381664	14538	1
101	Picture	c113	1394246	0	143	7379	174	0	next
101	Response	1	1401624	7378	1
103	Picture	gf105	1414495	0	64	8690	86	0	next
103	Response	2	1423184	8689	1
105	Picture	f014	1435144	0	67	6962	99	0	next
105	Response	1	1442104	6960	2
107	Picture	e031	1455166	0	53	9499	75	0	next
107	Response	2	1464664	9498	1
109	Picture	dc004	1478225	0	150	11280	181	0	next
109	Response	2	1489504	11279	1
111	Picture	ba004	1501475	0	69	10471	90	0	next
111	Response	1	1511944	10469	1
113	Picture	f103	1524006	0	34	9500	65	0	next
113	Response	2	1533504	9498	2
115	Picture	e011	1545328	0	44	9498	65	0	next
115	Response	2	1554824	9496	2
117	Picture	e010	1569718	0	133	17908	165	0	next
117	Response	1	1587624	17906	1
119	Picture	e032	1599216	0	142	17090	165	0	next
119	Response	2	1616304	17088	1
121	Picture	f105	1627905	0	106	13440	139	0	next
121	Response	2	1641344	13439	1
123	Picture	gf103	1654925	0	87	7100	108	0	next
123	Response	1	1662023	7098	2
125	Picture	ba105	1676515	0	156	19951	188	0	next
125	Response	1	1696464	19949	1
127	Picture	e003	1708925	0	78	7260	100	0	next
127	Response	1	1716183	7258	2
129	Picture	e002	1730725	0	102	26580	136	0	next
129	Response	2	1757304	26579	1
131	Picture	f113	1770336	0	155	11449	175	0	next
131	Response	2	1781783	11447	2
133	Picture	e009	1793124	0	188	8421	221	0	next
133	Response	1	1801544	8420	1
135	Picture	e005	1815265	0	52	16480	73	0	next
135	Response	2	1831744	16479	1
137	Picture	e012	1845903	0	59	10322	93	0	next
137	Response	2	1856224	10321	1
139	Picture	a012	1871155	0	152	16230	172	0	next
139	Response	1	1887383	16228	2
141	Picture	e039	1899405	0	51	7981	82	0	next
141	Response	1	1907384	7979	1
143	Picture	c012	1918466	0	161	14879	181	0	next
143	Response	2	1933343	14877	2
145	Picture	ba012	1945745	0	40	14441	71	0	next
145	Response	2	1960184	14439	1
147	Picture	a002	1971997	0	123	9788	146	0	next
147	Response	1	1981784	9787	1
149	Picture	e045	1994885	0	51	25060	84	0	next
149	Response	1	2019944	25059	1
151	Picture	dc103	2032424	0	186	12441	208	0	next
151	Response	2	2044863	12439	2
153	Picture	e035	2057293	0	135	16852	168	0	next
153	Response	2	2074144	16851	1
155	Picture	f101	2089066	0	198	10959	218	0	next
155	Response	2	2100023	10957	2
157	Picture	ba115	2111865	0	50	11440	82	0	next
157	Response	2	2123303	11438	2
159	Picture	ba002	2135356	0	61	18709	82	0	next
159	Response	2	2154063	18707	2
161	Picture	dc111	2167854	0	47	7571	77	0	next
161	Response	1	2175423	7569	2
163	Picture	e033	2188374	0	200	19451	223	0	next
163	Response	2	2207824	19450	1
165	Picture	a105	2221346	0	47	15719	79	0	next
165	Response	2	2237063	15717	1
167	Picture	gf012	2251115	0	113	10349	135	0	next
167	Response	2	2261463	10348	1
169	Picture	c105	2273292	0	87	15213	119	0	next
169	Response	2	2288503	15211	2
171	Picture	c115	2303436	0	116	13389	136	0	next
171	Response	2	2316823	13387	1
173	Picture	c103	2329124	0	80	8061	112	0	next
173	Response	2	2337183	8059	2
175	Picture	a101	2350086	0	125	14139	144	0	next
175	Response	1	2364223	14137	1
177	Picture	gf111	2377504	0	32	10481	63	0	next
177	Response	2	2387983	10479	2
179	Picture	e001	2401308	0	59	12477	83	0	next
179	Response	2	2413783	12475	2
181	Picture	ba113	2428226	0	124	7959	155	0	next
181	Response	1	2436183	7957	1
183	Picture	gf115	2450434	0	91	6871	111	0	next
183	Response	1	2457303	6869	2
185	Picture	c111	2468975	0	39	17290	72	0	next
185	Response	1	2486263	17288	1
187	Picture	dc002	2498717	0	135	11587	160	0	next
187	Response	2	2510303	11586	1
189	Picture	ba014	2523985	0	183	28440	214	0	next
189	Response	2	2552423	28438	2
191	Picture	e004	2566875	0	126	10590	146	0	next
191	Response	2	2577463	10588	1
193	Picture	e038	2588665	0	155	9480	186	0	next
193	Response	2	2598143	9478	2
195	Picture	e036	2611577	0	81	22488	104	0	next
195	Response	2	2634064	22487	1
197	Picture	a113	2645445	0	36	8660	69	0	next
197	Response	1	2654103	8658	2
199	Picture	a004	2666535	0	113	7209	133	0	next
199	Response	1	2673743	7208	1
201	Picture	a103	2686073	0	60	8872	93	0	next
201	Response	1	2694944	8871	1
203	Picture	gf101	2709296	0	176	10128	198	0	next
203	Response	2	2719423	10127	1
205	Picture	f012	2730494	0	132	12610	166	0	next
205	Response	2	2743103	12609	2
207	Picture	e040	2755644	0	155	15261	177	0	next
207	Response	2	2770903	15259	1
209	Picture	e007	2785296	0	150	11610	184	0	next
209	Response	1	2796904	11608	1
213	Response	2	2989503	70737	1
215	Picture	e022	2999533	0	40	26211	71	0	next
215	Response	2	3025743	26210	1
217	Picture	e052	3039344	0	63	21720	83	0	next
217	Response	1	3061062	21718	2
219	Picture	e026	3074405	0	154	10660	185	0	next
219	Response	1	3085063	10658	1
221	Picture	ba117	3099476	0	84	17948	104	0	next
221	Response	2	3117423	17947	1
223	Picture	a117	3131936	0	110	14448	141	0	next
223	Response	1	3146383	14447	1
225	Picture	a006	3160664	0	53	8520	75	0	next
225	Response	1	3169182	8518	2
227	Picture	e050	3180431	0	103	12673	137	0	next
227	Response	2	3193103	12672	1
229	Picture	dc119	3206585	0	125	9439	145	0	next
229	Response	2	3216022	9437	2
231	Picture	f006	3230364	0	162	11941	193	0	next
231	Response	1	3242304	11940	1
233	Picture	gf018	3254186	0	181	10118	203	0	next
233	Response	2	3264302	10116	2
235	Picture	ba008	3278294	0	59	11850	92	0	next
235	Response	1	3290143	11849	1
237	Picture	e025	3302654	0	204	8650	224	0	next
237	Response	2	3311302	8648	2
239	Picture	f010	3324023	0	154	8081	186	0	next
239	Response	2	3332103	8080	1
241	Picture	gf119	3346927	0	88	8337	109	0	next
241	Response	1	3355262	8335	2
243	Picture	ba006	3368514	0	151	11790	181	0	next
243	Response	2	3380302	11788	1
245	Picture	f109	3394024	0	151	9440	172	0	next
245	Response	2	3403462	9438	2
247	Picture	gf117	3417523	0	135	11061	167	0	next
247	Response	1	3428583	11060	1
249	Picture	dc008	3441834	0	162	19630	184	0	next
249	Response	2	3461463	19629	1
251	Picture	gf016	3475386	0	90	9078	123	0	next
251	Response	1	3484462	9076	2
253	Picture	a010	3498645	0	174	13499	194	0	next
253	Response	1	3512142	13497	1
255	Picture	e053	3526775	0	35	14169	64	0	next
255	Response	1	3540943	14168	1
257	Picture	c008	3553424	0	49	19920	70	0	next
257	Response	1	3573343	19919	1
259	Picture	e054	3588224	0	64	11032	65	0	next
259	Response	2	3599222	10998	2
261	Picture	dc109	3612497	0	131	10647	152	0	next
261	Response	2	3623143	10646	1
263	Picture	gf008	3636176	0	105	9928	137	0	next
263	Response	1	3646102	9926	2
265	Picture	f107	3659005	0	115	10179	135	0	next
265	Response	2	3669182	10177	1
267	Picture	e027	3680432	0	172	9272	203	0	next
267	Response	2	3689702	9270	2
269	Picture	gf006	3703153	0	123	9150	144	0	next
269	Response	2	3712302	9149	1
271	Picture	f119	3725233	0	36	11111	68	0	next
271	Response	1	3736342	11109	2
273	Picture	e047	3750378	0	55	10485	76	0	next
273	Response	2	3760862	10484	1
275	Picture	e029	3773402	0	186	10902	219	0	next
275	Response	2	3784302	10900	2
277	Picture	dc117	3799225	0	203	15878	225	0	next
277	Response	1	3815102	15877	1
279	Picture	e051	3827035	0	53	15069	85	0	next
279	Response	2	3842102	15067	2
281	Picture	a107	3854845	0	69	10138	90	0	next
281	Response	2	3864982	10137	1
283	Picture	a020	3876992	0	76	14472	108	0	next
283	Response	1	3891463	14471	1
285	Picture	a016	3904623	0	115	12240	138	0	next
285	Response	1	3916862	12239	1
287	Picture	e058	3928001	0	54	13383	84	0	next
287	Response	2	3941382	13381	1
289	Picture	e060	3953754	0	140	13189	161	0	next
289	Response	2	3966942	13188	1
291	Picture	a008	3981391	0	161	24313	194	0	next
291	Response	2	4005702	24311	2
293	Picture	dc016	4018247	0	137	15776	159	0	next
293	Response	1	4034022	15775	1
295	Picture	f020	4047351	0	183	13553	212	0	next
295	Response	2	4060902	13551	1
297	Picture	a109	4075624	0	83	21399	103	0	next
297	Response	2	4097022	21398	1
299	Picture	dc018	4110603	0	85	21061	116	0	next
299	Response	1	4131662	21059	1
301	Picture	c018	4146336	0	188	12647	209	0	next
301	Response	2	4158982	12646	1
303	Picture	e059	4170843	0	168	9621	198	0	next
303	Response	2	4180462	9619	1
305	Picture	e016	4195396	0	118	14787	139	0	next
305	Response	2	4210182	14786	1
307	Picture	c010	4225072	0	94	8592	125	0	next
307	Response	2	4233662	8590	1
309	Picture	ba020	4246515	0	156	24349	177	0	next
309	Response	2	4270862	24347	1
311	Picture	c109	4281905	0	84	13758	116	0	next
311	Response	1	4295662	13757	1
313	Picture	e018	4306797	0	195	7587	216	0	next
313	Response	1	4314382	7585	1
315	Picture	e024	4327315	0	160	9669	191	0	next
315	Response	2	4336982	9667	2
317	Picture	e019	4348548	0	100	11555	120	0	next
317	Response	2	4360101	11553	2
319	Picture	dc006	4371433	0	42	9951	77	0	next
319	Response	2	4381383	9950	1
321	Picture	c119	4395306	0	167	18158	187	0	next
321	Response	1	4413462	18156	1
323	Picture	f117	4427234	0	56	18669	86	0	next
323	Response	2	4445902	18668	1
325	Picture	f016	4460142	0	154	24161	174	0	next
325	Response	2	4484301	24159	2
327	Picture	f008	4496981	0	132	17002	164	0	next
327	Response	2	4513982	17001	1
329	Picture	a119	4526014	0	102	8009	124	0	next
329	Response	1	4534022	8008	1
331	Picture	e049	4548605	0	161	10658	193	0	next
331	Response	2	4559262	10657	1
333	Picture	ba018	4573813	0	126	13810	147	0	next
333	Response	2	4587621	13808	2
335	Picture	c107	4601296	0	126	15367	159	0	next
335	Response	2	4616662	15366	1
337	Picture	e020	4629954	0	141	10629	164	0	next
337	Response	2	4640582	10628	1
339	Picture	ba109	4654254	0	161	10289	195	0	next
339	Response	1	4664542	10288	1
341	Picture	c016	4679554	0	199	10069	219	0	next
341	Response	1	4689621	10067	2
343	Picture	dc010	4703912	0	160	10431	194	0	next
343	Response	2	4714342	10430	1
345	Picture	c117	4729144	0	98	11839	119	0	next
345	Response	2	4740981	11837	2
347	Picture	dc020	4754352	0	42	29154	79	0	next
347	Response	2	4783504	29152	1
349	Picture	gf107	4795158	0	71	19665	96	0	next
349	Response	1	4814822	19664	1
351	Picture	gf109	4827634	0	78	10509	109	0	next
351	Response	1	4838142	10508	1
353	Picture	gf010	4852912	0	138	9111	158	0	next
353	Response	2	4862021	9109	1
355	Picture	ba010	4874314	0	55	43389	86	0	next
355	Response	2	4917702	43388	1
357	Picture	f018	4931426	0	109	21437	132	0	next
357	Response	1	4952861	21435	2
359	Picture	e017	4964063	0	124	3640	155	0	next
359	Response	2	4967702	3639	1
361	Picture	e028	4979595	0	99	11988	119	0	next
361	Response	1	4991581	11986	1
363	Picture	ba119	5005345	0	164	12318	197	0	next
363	Response	2	5017661	12316	2
365	Picture	a018	5032172	0	178	17171	200	0	next
365	Response	2	5049341	17169	1
367	Picture	ba016	5063942	0	56	13601	90	0	next
367	Response	2	5077541	13599	2
369	Picture	c020	5090224	0	115	15678	136	0	next
369	Response	2	5105901	15677	1
371	Picture	ba107	5117262	0	57	8601	90	0	next
371	Response	1	5125862	8600	1
373	Picture	e055	5139043	0	118	8242	119	0	next
373	Response	1	5147261	8218	1
375	Picture	e056	5160233	0	80	10910	112	0	next
375	Response	1	5171141	10908	2
377	Picture	c006	5184553	0	98	13949	118	0	next
377	Response	1	5198501	13948	1
379	Picture	e057	5212742	0	61	13401	92	0	next
379	Response	1	5226141	13399	1
381	Picture	gf020	5237336	0	138	9446	159	0	next
381	Response	1	5246781	9445	1
383	Picture	e021	5260963	0	168	16260	201	0	next
383	Response	2	5277221	16258	2
385	Picture	e023	5288795	0	170	12347	192	0	next
385	Response	2	5301141	12346	1
387	Picture	dc107	5313920	0	34	9863	65	0	next
387	Response	2	5323781	9861	2
389	Picture	e030	5334872	0	84	14230	106	0	next
389	Response	2	5349101	14229	1
391	Picture	e048	5360500	0	113	15483	144	0	next
391	Response	2	5375981	15481	1
393	Picture	e046	5390064	0	47	8118	67	0	next
393	Response	1	5398181	8117	1
