# Supplementary material for: Effects of two different emotion-inducing methods on the emotional memory of non-clinically depressed individuals
Source: PLoS One. 2021 May 28;16(5):e0249863. doi: 10.1371/journal.pone.0249863 (PMC8162709; doi:10.1371/journal.pone.0249863)
Supplement: S1 Data — (ZIP) [file pone.0249863.s001.zip › data/experiment1-depression/face92/b-study.log]

Scenario - For expli1
Logfile written - 2019/12/9 19:11:33

Trial	Event Type	Code	Time	TTime	Uncertainty	Duration	Uncertainty	ReqTime	ReqDur

1	Response	2	1026028	1026028	1
4	Picture	t001	1056090	0	37	16000	67	0	16000
5	Response	1	1090788	18668	1
8	Picture	t006	1112433	0	183	16000	205	0	16000
9	Response	2	1135548	7093	1
12	Picture	t003	1159013	0	87	16000	119	0	16000
13	Response	2	1181388	6343	1
16	Picture	t005	1205542	0	55	16000	77	0	16000
17	Response	1	1226428	4864	1
20	Picture	t004	1249062	0	182	16000	215	0	16000
21	Response	1	1270868	5773	1
24	Picture	t002	1294406	0	173	16000	197	0	16000
25	Response	2	1315587	5158	2
29	Response	2	1382468	33599	1
31	Picture	f014	1392491	0	71	16000	93	0	16000
32	Response	2	1416228	7715	1
35	Picture	f103	1437899	0	144	16000	175	0	16000
36	Response	2	1460788	6859	1
39	Picture	f101	1483853	0	191	16000	214	0	16000
40	Response	2	1504788	4913	1
43	Picture	a103	1527994	0	40	16000	72	0	16000
44	Response	2	1549147	5121	2
47	Picture	c004	1571643	0	50	16000	73	0	16000
48	Response	1	1593907	6241	2
51	Picture	a012	1618897	0	110	16000	141	0	16000
52	Response	1	1640187	5259	2
55	Picture	a115	1661823	0	188	16000	208	0	16000
56	Response	2	1683267	5424	2
59	Picture	f012	1705439	0	52	16000	82	0	16000
60	Response	2	1728627	7158	2
63	Picture	c105	1750246	0	80	16000	103	0	16000
64	Response	1	1774187	7918	2
67	Picture	f002	1795590	0	51	16000	81	0	16000
68	Response	2	1817468	5848	1
71	Picture	c111	1841543	0	96	16000	118	0	16000
72	Response	2	1862628	5063	1
75	Picture	a101	1883870	0	85	16000	116	0	16000
76	Response	1	1909147	9247	2
79	Picture	a111	1932584	0	208	16000	232	0	16000
80	Response	1	1957787	9179	2
83	Picture	c115	1980149	0	124	16000	155	0	16000
84	Response	1	2004187	8007	2
87	Picture	f105	2025841	0	96	16000	118	0	16000
88	Response	1	2049467	7604	2
91	Picture	f111	2071731	0	189	16000	221	0	16000
92	Response	2	2097187	9424	1
95	Picture	a004	2121294	0	124	16000	146	0	16000
96	Response	1	2144427	7111	2
99	Picture	a113	2166131	0	107	16000	138	0	16000
100	Response	2	2190387	8225	1
103	Picture	c113	2214224	0	180	16000	204	0	16000
104	Response	1	2237987	7739	1
107	Picture	a105	2262040	0	174	16000	206	0	16000
108	Response	2	2284867	6796	1
111	Picture	c101	2306102	0	112	16000	134	0	16000
112	Response	1	2331787	9663	1
115	Picture	c014	2353018	0	182	16000	213	0	16000
116	Response	1	2376667	7618	1
119	Picture	f115	2398575	0	122	16000	145	0	16000
120	Response	1	2422947	8349	1
123	Picture	a014	2447249	0	101	16000	130	0	16000
124	Response	1	2470787	7509	1
127	Picture	a002	2493683	0	160	16000	185	0	16000
128	Response	2	2517067	7359	1
131	Picture	f004	2541902	0	91	16000	121	0	16000
132	Response	1	2565707	7775	1
135	Picture	f113	2587033	0	126	16000	148	0	16000
136	Response	2	2609947	6893	1
139	Picture	c012	2633341	0	136	16000	167	0	16000
140	Response	1	2658027	8655	1
143	Picture	c103	2680292	0	184	16000	206	0	16000
144	Response	1	2703547	7233	1
147	Picture	c002	2724640	0	147	16000	179	0	16000
148	Response	2	2750627	9956	1
153	Response	2	2948506	66144	2
155	Picture	f006	2958538	0	44	16000	75	0	16000
156	Response	1	2980706	6138	2
159	Picture	f109	3003093	0	152	16000	174	0	16000
160	Response	2	3024866	5751	2
163	Picture	a107	3048325	0	67	16000	97	0	16000
164	Response	2	3069906	5551	2
167	Picture	c109	3092693	0	200	16000	223	0	16000
168	Response	1	3114426	5710	2
171	Picture	f117	3139358	0	188	16000	219	0	16000
172	Response	2	3161066	5677	2
175	Picture	f010	3182562	0	148	16000	171	0	16000
176	Response	1	3204066	5482	2
179	Picture	a018	3226888	0	141	16000	172	0	16000
180	Response	2	3251226	8307	2
183	Picture	f016	3275441	0	82	16000	105	0	16000
184	Response	2	3300706	9242	2
187	Picture	c006	3324830	0	175	16000	207	0	16000
188	Response	1	3346186	5325	2
191	Picture	c119	3369554	0	116	16000	139	0	16000
192	Response	1	3398706	13130	2
195	Picture	c016	3420557	0	99	16000	132	0	16000
196	Response	2	3440546	3956	2
199	Picture	f008	3461961	0	194	16000	217	0	16000
200	Response	2	3484226	6242	1
203	Picture	a016	3508622	0	180	16000	210	0	16000
204	Response	1	3527666	3014	1
207	Picture	a109	3550382	0	90	16000	114	0	16000
208	Response	1	3570546	4140	2
211	Picture	c117	3591969	0	152	16000	182	0	16000
212	Response	2	3612626	4627	1
215	Picture	f010	3636681	0	104	16000	127	0	16000
216	Response	2	3659546	6842	1
219	Picture	a020	3684088	0	180	16000	213	0	16000
220	Response	2	3707866	7745	1
223	Picture	c010	3731382	0	51	16000	73	0	16000
224	Response	2	3753186	5782	1
227	Picture	f119	3776603	0	149	16000	181	0	16000
228	Response	1	3801986	9351	1
231	Picture	f018	3825422	0	160	16000	182	0	16000
232	Response	2	3846426	4983	1
235	Picture	a010	3868577	0	158	16000	191	0	16000
236	Response	2	3896106	11497	1
239	Picture	c107	3919251	0	146	16000	169	0	16000
240	Response	1	3942706	7432	1
243	Picture	c008	3966068	0	148	16000	179	0	16000
244	Response	2	3988186	6087	1
247	Picture	f107	4012735	0	144	16000	165	0	16000
248	Response	1	4033906	5149	1
251	Picture	c010	4055620	0	73	16000	104	0	16000
252	Response	2	4076906	5256	1
255	Picture	a006	4100251	0	109	16000	131	0	16000
256	Response	2	4123226	6953	1
259	Picture	a008	4144339	0	171	16000	203	0	16000
260	Response	1	4166306	5936	1
263	Picture	a117	4187621	0	59	16000	83	0	16000
264	Response	1	4209106	5461	1
267	Picture	c018	4233865	0	124	16000	156	0	16000
268	Response	1	4255906	6009	1
271	Picture	a119	4280611	0	50	16000	74	0	16000
272	Response	1	4305865	9230	2
