# Supplementary material for: Effects of two different emotion-inducing methods on the emotional memory of non-clinically depressed individuals
Source: PLoS One. 2021 May 28;16(5):e0249863. doi: 10.1371/journal.pone.0249863 (PMC8162709; doi:10.1371/journal.pone.0249863)
Supplement: S1 Data — (ZIP) [file pone.0249863.s001.zip › data/experiment1-depression/face92/b-test.log]

Scenario - For expli1
Logfile written - 2019/12/9 19:23:05

Trial	Event Type	Code	Time	TTime	Uncertainty	Duration	Uncertainty	ReqTime	ReqDur

1	Response	2	84060	84060	1
4	Picture	t002	114121	0	186	13541	218	0	next
4	Response	1	127660	13539	1
6	Picture	t005	142563	0	83	8618	104	0	next
6	Response	1	151180	8617	1
8	Picture	t012	165423	0	45	35639	77	0	next
8	Response	2	201060	35637	1
10	Picture	t009	212184	0	116	13917	139	0	next
10	Response	1	226100	13916	1
12	Picture	t004	238721	0	60	10340	93	0	next
12	Response	1	249060	10339	1
14	Picture	t008	260252	0	204	13249	225	0	next
14	Response	1	273500	13248	1
16	Picture	t011	287292	0	153	19970	184	0	next
16	Response	2	307260	19968	1
18	Picture	t010	319453	0	158	12849	179	0	next
18	Response	1	332300	12847	2
20	Picture	t007	343413	0	188	35408	224	0	next
20	Response	2	378820	35407	1
22	Picture	t001	391611	0	155	21970	177	0	next
22	Response	2	413580	21969	1
24	Picture	t006	424691	0	55	13330	86	0	next
24	Response	1	438020	13329	1
26	Picture	t003	452493	0	91	17048	115	0	next
26	Response	2	469540	17047	1
29	Response	2	515339	23386	2
31	Picture	dc103	525363	0	42	18099	63	0	next
31	Response	2	543460	18097	1
33	Picture	a115	558163	0	58	22138	89	0	next
33	Response	1	580300	22137	1
35	Picture	ba113	591503	0	54	17398	76	0	next
35	Response	2	608900	17397	1
37	Picture	e012	623133	0	74	18088	104	0	next
37	Response	2	641220	18087	1
39	Picture	ba105	652741	0	139	17760	160	0	next
39	Response	1	670500	17759	1
41	Picture	e033	681811	0	51	19683	52	0	next
41	Response	2	701460	19649	1
43	Picture	ba014	715205	0	162	12896	184	0	next
43	Response	1	728100	12895	1
45	Picture	dc004	741391	0	126	80430	157	0	next
45	Response	1	821820	80429	1
47	Picture	e034	834422	0	88	15999	109	0	next
47	Response	2	850419	15997	2
49	Picture	ba101	861901	0	95	18320	125	0	next
49	Response	1	880220	18319	1
51	Picture	e008	893251	0	81	17130	102	0	next
51	Response	2	910379	17128	2
53	Picture	c115	924382	0	104	11559	136	0	next
53	Response	1	935939	11557	2
55	Picture	a012	950381	0	107	9600	130	0	next
55	Response	1	959980	9599	1
57	Picture	e005	971212	0	97	14969	130	0	next
57	Response	2	986180	14968	1
59	Picture	a002	999554	0	89	16547	113	0	next
59	Response	1	1016099	16545	2
61	Picture	c014	1028335	0	127	16206	158	0	next
61	Response	1	1044540	16205	1
63	Picture	a113	1058102	0	197	14319	218	0	next
63	Response	1	1072419	14317	2
65	Picture	e011	1084669	0	118	20152	151	0	next
65	Response	2	1104819	20150	2
67	Picture	e015	1118882	0	69	17219	93	0	next
67	Response	2	1136099	17217	2
69	Picture	a111	1149631	0	140	24550	175	0	next
69	Response	1	1174179	24548	2
71	Picture	e009	1188642	0	134	23419	155	0	next
71	Response	1	1212059	23417	2
73	Picture	dc111	1226133	0	122	24607	157	0	next
73	Response	2	1250739	24606	1
75	Picture	ba012	1262981	0	109	18680	131	0	next
75	Response	1	1281659	18678	2
77	Picture	gf113	1293494	0	85	20327	118	0	next
77	Response	2	1313820	20326	1
79	Picture	e036	1326790	0	126	19231	147	0	next
79	Response	2	1346019	19229	2
81	Picture	a014	1357855	0	43	26326	74	0	next
81	Response	1	1384179	26324	1
83	Picture	ba002	1396612	0	122	25769	143	0	next
83	Response	2	1422379	25767	2
85	Picture	gf103	1437084	0	128	28816	161	0	next
85	Response	2	1465899	28815	1
87	Picture	f014	1477139	0	75	26961	96	0	next
87	Response	2	1504099	26960	1
89	Picture	e035	1518311	0	53	26069	87	0	next
89	Response	2	1544379	26068	1
91	Picture	f103	1558250	0	118	20970	140	0	next
91	Response	1	1579219	20969	1
93	Picture	e006	1593970	0	51	36210	84	0	next
93	Response	2	1630179	36209	1
95	Picture	e013	1645003	0	181	24618	201	0	next
95	Response	2	1669619	24616	2
97	Picture	e014	1682890	0	108	58050	142	0	next
97	Response	2	1740939	58049	1
99	Picture	a004	1752503	0	160	23598	186	0	next
99	Response	2	1776099	23596	1
101	Picture	c103	1789803	0	174	23977	203	0	next
101	Response	2	1813778	23975	2
103	Picture	gf111	1826650	0	163	23451	187	0	next
103	Response	1	1850099	23449	2
105	Picture	c002	1863711	0	84	14950	121	0	next
105	Response	1	1878660	14949	1
107	Picture	dc014	1891953	0	182	36747	203	0	next
107	Response	1	1928699	36746	1
109	Picture	dc115	1939792	0	157	18668	190	0	next
109	Response	2	1958459	18667	1
111	Picture	c105	1971791	0	161	14709	185	0	next
111	Response	1	1986499	14708	1
113	Picture	e004	1998542	0	63	15118	96	0	next
113	Response	2	2013659	15117	1
115	Picture	e044	2025291	0	152	14969	174	0	next
115	Response	1	2040259	14968	1
117	Picture	f111	2052371	0	55	14369	88	0	next
117	Response	1	2066739	14368	1
119	Picture	e041	2077968	0	129	13452	151	0	next
119	Response	2	2091419	13451	1
121	Picture	e042	2103541	0	42	18639	73	0	next
121	Response	2	2122178	18637	2
123	Picture	e007	2134130	0	122	10690	144	0	next
123	Response	1	2144818	10688	2
125	Picture	e001	2157021	0	52	19199	84	0	next
125	Response	2	2176219	19198	1
127	Picture	gf105	2190471	0	105	15549	128	0	next
127	Response	2	2206018	15547	2
129	Picture	gf004	2220249	0	149	32571	180	0	next
129	Response	2	2252818	32569	2
131	Picture	dc105	2264159	0	66	20821	91	0	next
131	Response	2	2284979	20820	1
133	Picture	c111	2297781	0	102	12879	132	0	next
133	Response	1	2310658	12877	2
135	Picture	gf014	2323491	0	60	15811	84	0	next
135	Response	2	2339300	15809	1
137	Picture	e002	2354244	0	122	60656	154	0	next
137	Response	2	2414898	60654	2
139	Picture	e038	2426620	0	74	25720	97	0	next
139	Response	2	2452338	25718	2
141	Picture	f004	2463860	0	155	17040	186	0	next
141	Response	1	2480898	17038	2
143	Picture	ba004	2495021	0	161	10079	181	0	next
143	Response	1	2505098	10077	2
145	Picture	e003	2518491	0	180	13009	211	0	next
145	Response	1	2531498	13007	2
147	Picture	gf115	2544201	0	139	13619	161	0	next
147	Response	2	2557818	13617	1
149	Picture	f105	2570121	0	38	12059	70	0	next
149	Response	2	2582178	12057	2
151	Picture	e032	2593321	0	175	16499	197	0	next
151	Response	1	2609818	16497	2
153	Picture	gf002	2624321	0	166	11779	199	0	next
153	Response	2	2636098	11777	1
155	Picture	c012	2648703	0	114	8556	136	0	next
155	Response	2	2657258	8555	1
157	Picture	e037	2671870	0	102	21549	135	0	next
157	Response	1	2693418	21548	1
159	Picture	dc101	2705400	0	74	17019	98	0	next
159	Response	2	2722418	17018	1
161	Picture	e031	2735071	0	53	16669	87	0	next
161	Response	2	2751738	16667	1
163	Picture	gf101	2766612	0	184	17408	206	0	next
163	Response	2	2784019	17407	1
165	Picture	c004	2796120	0	159	28620	190	0	next
165	Response	2	2824738	28618	1
167	Picture	ba115	2837941	0	178	12519	199	0	next
167	Response	1	2850458	12517	2
169	Picture	dc012	2863961	0	144	21939	176	0	next
169	Response	2	2885898	21937	2
171	Picture	c101	2897251	0	186	16928	209	0	next
171	Response	2	2914178	16927	1
173	Picture	f113	2926230	0	32	27309	64	0	next
173	Response	2	2953538	27308	1
175	Picture	ba111	2966410	0	181	21009	203	0	next
175	Response	2	2987418	21008	1
177	Picture	e043	2998861	0	44	18358	76	0	next
177	Response	2	3017218	18357	1
179	Picture	c113	3031470	0	107	17750	128	0	next
179	Response	2	3049218	17748	1
181	Picture	e040	3064162	0	61	21257	93	0	next
181	Response	2	3085418	21256	1
183	Picture	gf012	3097680	0	48	17340	70	0	next
183	Response	2	3115018	17338	2
185	Picture	a103	3128790	0	90	22790	122	0	next
185	Response	2	3151578	22788	1
187	Picture	e010	3164781	0	103	22919	124	0	next
187	Response	2	3187698	22917	1
189	Picture	f101	3201502	0	37	11837	67	0	next
189	Response	2	3213338	11836	1
191	Picture	f012	3226309	0	62	25430	83	0	next
191	Response	2	3251738	25429	1
193	Picture	f115	3262848	0	174	34491	205	0	next
193	Response	1	3297337	34489	2
195	Picture	f002	3309569	0	120	22730	141	0	next
195	Response	1	3332298	22729	1
197	Picture	e045	3346730	0	109	9009	142	0	next
197	Response	2	3355738	9008	1
199	Picture	dc113	3367950	0	60	9588	82	0	next
199	Response	2	3377537	9587	2
201	Picture	a105	3390080	0	86	23739	120	0	next
201	Response	1	3413818	23738	1
203	Picture	a101	3424940	0	58	14959	80	0	next
203	Response	2	3439898	14958	1
205	Picture	ba103	3453741	0	74	41558	109	0	next
205	Response	1	3495298	41557	1
207	Picture	e039	3508430	0	53	8909	75	0	next
207	Response	2	3517337	8907	2
209	Picture	dc002	3529309	0	163	13550	194	0	next
209	Response	2	3542857	13548	2
213	Response	2	3718177	53694	2
215	Picture	a008	3728211	0	50	18247	81	0	next
215	Response	1	3746457	18246	1
217	Picture	c020	3757980	0	123	23799	144	0	next
217	Response	2	3781777	23797	2
219	Picture	ba109	3793939	0	149	22240	181	0	next
219	Response	2	3816177	22238	2
221	Picture	e026	3829870	0	50	10548	72	0	next
221	Response	1	3840417	10547	1
223	Picture	gf006	3852590	0	153	9389	187	0	next
223	Response	1	3861978	9388	1
225	Picture	e053	3874080	0	166	10939	188	0	next
225	Response	2	3885018	10938	1
227	Picture	f010	3896571	0	157	19088	189	0	next
227	Response	2	3915657	19086	2
229	Picture	c010	3929760	0	138	11138	159	0	next
229	Response	2	3940897	11137	2
231	Picture	e049	3955658	0	63	13800	95	0	next
231	Response	2	3969457	13799	1
233	Picture	f016	3983789	0	100	25590	121	0	next
233	Response	1	4009377	25588	2
235	Picture	e048	4022969	0	70	20209	102	0	next
235	Response	2	4043177	20208	1
237	Picture	c107	4055278	0	98	17741	120	0	next
237	Response	2	4073017	17739	1
239	Picture	ba016	4086991	0	41	35867	74	0	next
239	Response	2	4122857	35866	1
241	Picture	gf010	4134339	0	191	15160	211	0	next
241	Response	2	4149497	15158	1
243	Picture	gf109	4163925	0	84	13854	116	0	next
243	Response	2	4177777	13852	1
245	Picture	f020	4189110	0	72	19189	94	0	next
245	Response	2	4208297	19187	2
247	Picture	gf107	4219920	0	78	25698	112	0	next
247	Response	1	4245617	25697	1
249	Picture	f109	4256758	0	78	14262	103	0	next
249	Response	1	4271018	14260	2
251	Picture	ba010	4283652	0	167	13326	199	0	next
251	Response	2	4296977	13325	1
253	Picture	e055	4310508	0	151	40270	174	0	next
253	Response	2	4350777	40269	1
255	Picture	ba006	4361929	0	44	21840	45	0	next
255	Response	1	4383736	21807	2
257	Picture	e016	4396020	0	122	23278	146	0	next
257	Response	2	4419297	23277	1
259	Picture	f119	4432428	0	51	18550	83	0	next
259	Response	2	4450977	18549	1
261	Picture	gf117	4462398	0	64	10860	87	0	next
261	Response	1	4473257	10859	1
263	Picture	ba117	4487801	0	150	19337	182	0	next
263	Response	2	4507137	19336	1
265	Picture	c016	4518308	0	142	18110	164	0	next
265	Response	2	4536417	18109	1
267	Picture	e054	4549600	0	168	14218	201	0	next
267	Response	1	4563817	14217	1
269	Picture	e058	4575858	0	82	9840	105	0	next
269	Response	2	4585697	9839	1
271	Picture	a107	4597468	0	124	11191	156	0	next
271	Response	2	4608657	11189	2
273	Picture	a119	4620498	0	98	12042	120	0	next
273	Response	2	4632538	12040	1
275	Picture	e019	4645540	0	42	39958	74	0	next
275	Response	1	4685497	39957	1
277	Picture	dc107	4696709	0	207	26629	229	0	next
277	Response	2	4723337	26628	1
279	Picture	f018	4737037	0	34	37541	67	0	next
279	Response	2	4774577	37540	1
281	Picture	e024	4786069	0	162	14069	185	0	next
281	Response	2	4800137	14068	1
283	Picture	f107	4812362	0	194	14496	227	0	next
283	Response	1	4826857	14495	1
285	Picture	f117	4837908	0	149	10830	172	0	next
285	Response	2	4848737	10829	1
287	Picture	ba119	4861679	0	34	13419	64	0	next
287	Response	2	4875096	13417	1
289	Picture	a010	4887759	0	119	16259	140	0	next
289	Response	2	4904016	16257	2
291	Picture	e020	4918119	0	80	14659	112	0	next
291	Response	2	4932776	14657	2
293	Picture	dc119	4944168	0	197	11650	219	0	next
293	Response	2	4955817	11649	1
295	Picture	f006	4966998	0	192	47500	224	0	next
295	Response	2	5014496	47498	2
297	Picture	e028	5027279	0	70	16938	92	0	next
297	Response	1	5044216	16937	2
299	Picture	e022	5056018	0	152	17160	185	0	next
299	Response	2	5073176	17158	2
301	Picture	e029	5087420	0	85	26358	108	0	next
301	Response	1	5113776	26356	2
303	Picture	c006	5128388	0	104	16390	137	0	next
303	Response	2	5144776	16388	2
305	Picture	dc008	5157689	0	137	13849	159	0	next
305	Response	2	5171536	13847	2
307	Picture	e025	5185349	0	131	17429	164	0	next
307	Response	2	5202777	17428	1
309	Picture	e030	5216460	0	186	11758	210	0	next
309	Response	2	5228216	11756	2
311	Picture	gf018	5242238	0	59	12460	89	0	next
311	Response	2	5254697	12459	1
313	Picture	a016	5265739	0	65	32639	85	0	next
313	Response	1	5298376	32637	2
315	Picture	gf020	5310639	0	151	23978	184	0	next
315	Response	2	5334616	23977	1
317	Picture	a006	5349080	0	38	25177	60	0	next
317	Response	1	5374256	25176	1
319	Picture	gf008	5388328	0	113	12489	144	0	next
319	Response	2	5400816	12488	2
321	Picture	dc010	5414900	0	38	14117	60	0	next
321	Response	1	5429016	14116	1
323	Picture	e017	5443987	0	109	9231	141	0	next
323	Response	2	5453216	9229	1
325	Picture	gf016	5468069	0	198	13308	220	0	next
325	Response	2	5481376	13307	1
327	Picture	e051	5493317	0	100	33460	130	0	next
327	Response	2	5526776	33459	1
329	Picture	a018	5538367	0	49	13971	70	0	next
329	Response	2	5552336	13969	1
331	Picture	c008	5564849	0	51	12528	84	0	next
331	Response	2	5577376	12527	1
333	Picture	e047	5592239	0	167	12258	190	0	next
333	Response	2	5604496	12257	1
335	Picture	e050	5617862	0	34	24875	66	0	next
335	Response	2	5642736	24874	1
337	Picture	f008	5655367	0	196	26210	219	0	next
337	Response	1	5681576	26209	1
339	Picture	e046	5695748	0	133	26749	180	0	next
339	Response	2	5722496	26748	1
341	Picture	ba008	5736618	0	93	30400	116	0	next
341	Response	2	5767016	30398	1
343	Picture	a020	5779971	0	54	22767	86	0	next
343	Response	2	5802736	22765	2
345	Picture	c018	5814070	0	126	22747	151	0	next
345	Response	2	5836816	22746	1
347	Picture	e021	5850379	0	133	16998	166	0	next
347	Response	2	5867376	16997	1
349	Picture	e052	5881258	0	90	32543	91	0	next
349	Response	2	5913776	32518	1
351	Picture	c119	5927523	0	143	11854	175	0	next
351	Response	1	5939376	11853	1
353	Picture	e023	5951268	0	67	21269	91	0	next
353	Response	2	5972536	21268	1
355	Picture	a109	5986909	0	76	24228	110	0	next
355	Response	2	6011136	24227	1
357	Picture	e056	6024569	0	83	10889	106	0	next
357	Response	2	6035456	10887	1
359	Picture	e018	6047889	0	84	24168	117	0	next
359	Response	2	6072056	24167	1
361	Picture	a117	6083498	0	145	18599	167	0	next
361	Response	1	6102096	18598	1
363	Picture	gf119	6115478	0	148	11139	179	0	next
363	Response	2	6126616	11138	1
365	Picture	e059	6140199	0	99	12018	120	0	next
365	Response	2	6152216	12017	1
367	Picture	c109	6165487	0	133	12050	167	0	next
367	Response	1	6177536	12049	1
369	Picture	dc016	6192319	0	136	29978	158	0	next
369	Response	1	6222296	29977	1
371	Picture	dc018	6236276	0	165	16621	197	0	next
371	Response	2	6252895	16619	2
373	Picture	dc117	6265000	0	108	28376	130	0	next
373	Response	1	6293375	28375	1
375	Picture	dc006	6304466	0	128	13751	160	0	next
375	Response	1	6318215	13749	1
377	Picture	ba018	6331658	0	101	28159	123	0	next
377	Response	2	6359815	28157	2
379	Picture	e057	6371409	0	166	15048	199	0	next
379	Response	2	6386456	15047	1
381	Picture	ba020	6399295	0	120	14202	141	0	next
381	Response	2	6413495	14200	2
383	Picture	dc109	6425798	0	102	16459	133	0	next
383	Response	2	6442255	16457	2
385	Picture	e027	6457146	0	90	46472	111	0	next
385	Response	2	6503616	46470	1
387	Picture	e060	6517768	0	111	14169	144	0	next
387	Response	2	6531935	14167	2
389	Picture	ba107	6543620	0	98	18237	121	0	next
389	Response	2	6561856	18236	1
391	Picture	c117	6575460	0	76	11637	108	0	next
391	Response	1	6587095	11635	2
393	Picture	dc020	6599898	0	143	12999	164	0	next
393	Response	2	6612895	12997	2
