# Supplementary material for: Effects of two different emotion-inducing methods on the emotional memory of non-clinically depressed individuals
Source: PLoS One. 2021 May 28;16(5):e0249863. doi: 10.1371/journal.pone.0249863 (PMC8162709; doi:10.1371/journal.pone.0249863)
Supplement: S1 Data — (ZIP) [file pone.0249863.s001.zip › data/experiment1-depression/face93/b-study.log]

Scenario - For expli1
Logfile written - 2019/12/9 20:05:34

Trial	Event Type	Code	Time	TTime	Uncertainty	Duration	Uncertainty	ReqTime	ReqDur

1	Response	2	380628	380628	2
4	Picture	t002	410694	0	55	16000	86	0	16000
5	Response	2	443748	17024	2
8	Picture	t001	467094	0	155	16000	175	0	16000
9	Response	1	488948	5834	2
12	Picture	t003	512033	0	35	16000	67	0	16000
13	Response	2	533628	5563	2
16	Picture	t006	557212	0	186	16000	206	0	16000
17	Response	1	580788	7556	2
20	Picture	t005	604349	0	36	16000	67	0	16000
21	Response	2	625948	5569	1
24	Picture	t004	647122	0	92	16000	114	0	16000
25	Response	2	676668	13525	2
29	Response	2	776588	65564	1
31	Picture	c111	786611	0	73	16000	94	0	16000
32	Response	1	807908	5277	1
35	Picture	c014	829420	0	83	16000	113	0	16000
36	Response	1	850828	5378	1
39	Picture	f014	875843	0	158	16000	179	0	16000
40	Response	2	903228	11364	1
43	Picture	a113	926560	0	90	16000	120	0	16000
44	Response	2	947188	4598	1
47	Picture	f103	969913	0	69	16000	90	0	16000
48	Response	2	1005988	20054	1
51	Picture	f012	1028713	0	82	16000	115	0	16000
52	Response	1	1050828	6082	1
55	Picture	a111	1075733	0	63	16000	85	0	16000
56	Response	2	1097788	6034	1
59	Picture	c103	1121284	0	157	16000	189	0	16000
60	Response	1	1143388	6072	1
63	Picture	a004	1164853	0	89	16000	112	0	16000
64	Response	1	1187708	6832	1
67	Picture	a014	1209596	0	162	16000	194	0	16000
68	Response	1	1231588	5961	1
71	Picture	f004	1252754	0	171	16000	193	0	16000
72	Response	1	1272428	3652	1
75	Picture	c004	1295651	0	90	16000	121	0	16000
76	Response	2	1323267	11585	2
79	Picture	f113	1346786	0	122	16000	144	0	16000
80	Response	1	1366828	4020	1
83	Picture	c105	1390303	0	86	16000	117	0	16000
84	Response	1	1412628	6294	1
87	Picture	a115	1434860	0	196	16000	217	0	16000
88	Response	1	1455027	4147	2
91	Picture	c113	1476230	0	141	16000	171	0	16000
92	Response	2	1500348	8088	1
95	Picture	f105	1523001	0	206	16000	227	0	16000
96	Response	1	1545228	6206	1
99	Picture	f111	1567346	0	175	16000	205	0	16000
100	Response	2	1587187	3811	2
103	Picture	c012	1612112	0	78	16000	98	0	16000
104	Response	2	1632309	4177	1
107	Picture	f101	1656202	0	135	16000	166	0	16000
108	Response	2	1679668	7435	1
111	Picture	a012	1700853	0	151	16000	173	0	16000
112	Response	1	1721587	4712	2
115	Picture	a105	1745261	0	59	16000	91	0	16000
116	Response	2	1766267	4974	2
119	Picture	c101	1789129	0	192	16000	213	0	16000
120	Response	1	1810748	5598	2
123	Picture	c002	1833837	0	137	16000	169	0	16000
124	Response	2	1854148	4279	1
127	Picture	c115	1875701	0	102	16000	123	0	16000
128	Response	2	1896147	4425	2
131	Picture	f115	1917510	0	108	16000	145	0	16000
132	Response	1	1943667	10121	2
135	Picture	a002	1966671	0	116	16000	138	0	16000
136	Response	1	1986907	4214	2
139	Picture	a101	2009940	0	165	16000	197	0	16000
140	Response	1	2029947	3976	2
143	Picture	a103	2053732	0	204	16000	226	0	16000
144	Response	2	2073947	4193	2
147	Picture	f002	2097373	0	44	16000	75	0	16000
148	Response	1	2119907	6504	1
153	Response	2	2283027	30933	1
155	Picture	a020	2293058	0	155	16000	185	0	16000
156	Response	2	2316587	7499	1
159	Picture	a107	2338330	0	49	16000	72	0	16000
160	Response	2	2360307	5955	1
163	Picture	a016	2381811	0	49	16000	81	0	16000
164	Response	1	2402067	4225	1
167	Picture	a117	2425410	0	118	16000	139	0	16000
168	Response	1	2444707	3276	1
171	Picture	c008	2468212	0	131	16000	163	0	16000
172	Response	2	2489707	5464	1
175	Picture	f109	2513661	0	185	16000	206	0	16000
176	Response	1	2539987	10305	1
179	Picture	f016	2562921	0	70	16000	101	0	16000
180	Response	2	2583467	4515	1
183	Picture	a006	2607423	0	68	16000	89	0	16000
184	Response	1	2627746	4303	2
187	Picture	f010	2650191	0	122	16000	153	0	16000
188	Response	2	2671627	5406	1
191	Picture	a010	2696202	0	114	16000	137	0	16000
192	Response	2	2716067	3842	1
195	Picture	c107	2737910	0	47	16000	76	0	16000
196	Response	1	2757187	3248	1
199	Picture	f107	2780230	0	62	16000	85	0	16000
200	Response	1	2804146	7894	2
203	Picture	f018	2826838	0	101	16000	134	0	16000
204	Response	2	2845907	3036	1
207	Picture	a018	2869517	0	93	16000	114	0	16000
208	Response	2	2889107	3570	1
211	Picture	c117	2910774	0	148	16000	182	0	16000
212	Response	1	2931786	4979	2
215	Picture	f006	2956300	0	125	16000	148	0	16000
216	Response	1	2975506	3184	2
219	Picture	c109	2997882	0	36	16000	66	0	16000
220	Response	2	3017506	3594	2
223	Picture	f117	3041048	0	195	16000	216	0	16000
224	Response	1	3062626	5557	2
227	Picture	c006	3084277	0	117	16000	148	0	16000
228	Response	2	3104669	4361	1
231	Picture	a008	3126882	0	177	16000	198	0	16000
232	Response	1	3146906	4003	2
235	Picture	c010	3170383	0	161	16000	194	0	16000
236	Response	1	3191906	5490	2
239	Picture	f119	3212950	0	91	16000	114	0	16000
240	Response	1	3233386	4413	2
243	Picture	c018	3257028	0	160	16000	193	0	16000
244	Response	2	3277226	4165	2
247	Picture	c016	3302060	0	130	16000	151	0	16000
248	Response	2	3322226	4146	2
251	Picture	c119	3346487	0	185	16000	215	0	16000
252	Response	1	3368026	5510	1
255	Picture	f010	3390330	0	176	16000	197	0	16000
256	Response	2	3409906	3556	1
259	Picture	f008	3432497	0	159	16000	189	0	16000
260	Response	1	3454826	6300	2
263	Picture	a109	3477819	0	174	16000	195	0	16000
264	Response	1	3508826	14987	1
267	Picture	c010	3532000	0	133	16000	165	0	16000
268	Response	2	3552906	4875	2
271	Picture	a119	3573971	0	164	16000	185	0	16000
272	Response	1	3593746	3754	1
