# Supplementary material for: Effects of two different emotion-inducing methods on the emotional memory of non-clinically depressed individuals
Source: PLoS One. 2021 May 28;16(5):e0249863. doi: 10.1371/journal.pone.0249863 (PMC8162709; doi:10.1371/journal.pone.0249863)
Supplement: S1 Data — (ZIP) [file pone.0249863.s001.zip › data/experiment1-depression/face93/b-test.log]

Scenario - For expli1
Logfile written - 2019/12/9 20:22:19

Trial	Event Type	Code	Time	TTime	Uncertainty	Duration	Uncertainty	ReqTime	ReqDur

1	Response	2	161392	161392	1
4	Picture	t004	191453	0	174	71940	204	0	next
4	Response	1	263391	71938	2
6	Picture	t011	276704	0	79	21008	101	0	next
6	Response	2	297711	21007	1
8	Picture	t010	311204	0	63	17429	94	0	next
8	Response	1	328631	17427	2
10	Picture	t007	342053	0	51	12220	72	0	next
10	Response	1	354271	12218	1
12	Picture	t003	366335	0	87	11657	120	0	next
12	Response	2	377991	11656	1
14	Picture	t012	390653	0	110	42379	132	0	next
14	Response	2	433031	42378	1
16	Picture	t006	445483	0	91	12429	122	0	next
16	Response	1	457911	12428	1
18	Picture	t002	469852	0	60	15860	82	0	next
18	Response	2	485711	15859	1
20	Picture	t009	499734	0	166	15698	199	0	next
20	Response	2	515431	15697	1
22	Picture	t001	529576	0	159	15976	181	0	next
22	Response	1	545551	15975	1
24	Picture	t008	558563	0	160	14950	192	0	next
24	Response	1	573511	14948	1
26	Picture	t005	585524	0	200	14268	222	0	next
26	Response	1	599791	14267	1
29	Response	2	650991	29036	1
31	Picture	gf113	661012	0	198	25780	220	0	next
31	Response	1	686791	25779	1
33	Picture	f012	699791	0	66	27081	99	0	next
33	Response	1	726871	27080	1
35	Picture	f101	739222	0	137	11250	159	0	next
35	Response	1	750471	11249	1
37	Picture	e040	763413	0	99	25060	130	0	next
37	Response	2	788471	25058	1
39	Picture	e005	800674	0	174	14558	195	0	next
39	Response	2	815231	14557	1
41	Picture	e004	826762	0	69	84670	100	0	next
41	Response	2	911431	84669	1
43	Picture	f111	924383	0	107	13689	128	0	next
43	Response	1	938071	13688	1
45	Picture	e044	952373	0	98	10819	133	0	next
45	Response	1	963190	10817	1
47	Picture	e015	978172	0	142	43820	163	0	next
47	Response	2	1021990	43818	1
49	Picture	ba103	1036428	0	37	15884	70	0	next
49	Response	1	1052310	15882	2
51	Picture	e007	1063602	0	193	18990	214	0	next
51	Response	1	1082591	18989	1
53	Picture	c103	1093982	0	131	81090	163	0	next
53	Response	1	1175070	81088	2
55	Picture	e036	1187422	0	183	22570	205	0	next
55	Response	2	1209990	22568	2
57	Picture	f113	1223693	0	59	14699	88	0	next
57	Response	1	1238390	14697	2
59	Picture	ba113	1252023	0	68	42769	89	0	next
59	Response	2	1294790	42767	2
61	Picture	gf002	1308374	0	37	52018	69	0	next
61	Response	2	1360390	52016	2
63	Picture	e032	1371841	0	60	26311	82	0	next
63	Response	2	1398150	26309	2
65	Picture	e031	1410871	0	183	14121	214	0	next
65	Response	2	1424990	14119	1
67	Picture	e013	1436653	0	69	32499	92	0	next
67	Response	2	1469150	32497	1
69	Picture	c002	1482052	0	151	26660	183	0	next
69	Response	2	1508710	26658	1
71	Picture	dc111	1522822	0	49	22130	71	0	next
71	Response	1	1544950	22128	2
73	Picture	a101	1559101	0	91	29411	124	0	next
73	Response	2	1588510	29409	2
75	Picture	gf004	1601592	0	97	54800	118	0	next
75	Response	2	1656390	54798	1
77	Picture	e042	1668012	0	158	27219	190	0	next
77	Response	1	1695230	27218	1
79	Picture	e033	1708764	0	72	35867	96	0	next
79	Response	2	1744630	35866	1
81	Picture	c004	1757272	0	41	27919	74	0	next
81	Response	2	1785190	27918	1
83	Picture	f004	1797262	0	54	26489	76	0	next
83	Response	2	1823750	26488	1
85	Picture	e043	1834872	0	94	15320	127	0	next
85	Response	1	1850190	15318	1
87	Picture	dc012	1862012	0	126	61500	147	0	next
87	Response	2	1923510	61498	1
89	Picture	a105	1935372	0	76	27419	108	0	next
89	Response	2	1962790	27418	1
91	Picture	e039	1975061	0	54	17410	76	0	next
91	Response	1	1992470	17409	1
93	Picture	f105	2005981	0	121	42650	153	0	next
93	Response	2	2048630	42649	1
95	Picture	c012	2062922	0	175	42189	196	0	next
95	Response	2	2105110	42188	1
97	Picture	dc103	2119892	0	186	37059	218	0	next
97	Response	2	2156950	37058	1
99	Picture	e035	2170751	0	160	21640	184	0	next
99	Response	1	2192390	21639	1
101	Picture	c014	2203732	0	168	64139	201	0	next
101	Response	2	2267870	64138	1
103	Picture	e045	2280481	0	74	25431	96	0	next
103	Response	2	2305909	25428	2
105	Picture	a014	2319502	0	40	18529	72	0	next
105	Response	1	2338030	18528	1
107	Picture	dc004	2349991	0	52	27880	73	0	next
107	Response	1	2377870	27879	1
109	Picture	a111	2389913	0	114	21438	145	0	next
109	Response	1	2411349	21436	2
111	Picture	e037	2424921	0	106	112870	130	0	next
111	Response	2	2537789	112868	2
113	Picture	gf105	2549682	0	143	34749	176	0	next
113	Response	2	2584429	34747	2
115	Picture	c115	2597362	0	132	27029	155	0	next
115	Response	1	2624389	27027	2
117	Picture	gf103	2637983	0	160	26847	193	0	next
117	Response	1	2664829	26846	1
119	Picture	c111	2679414	0	62	25016	85	0	next
119	Response	2	2704429	25015	1
121	Picture	c105	2718050	0	77	39821	110	0	next
121	Response	2	2757869	39819	1
123	Picture	a113	2769244	0	50	26587	72	0	next
123	Response	2	2795829	26585	1
125	Picture	f103	2809830	0	108	17761	142	0	next
125	Response	1	2827589	17759	2
127	Picture	ba002	2841775	0	169	20695	191	0	next
127	Response	2	2862469	20694	1
129	Picture	f002	2876220	0	45	18491	77	0	next
129	Response	1	2894709	18489	2
131	Picture	f014	2908642	0	123	27348	143	0	next
131	Response	2	2935989	27347	1
133	Picture	gf012	2949992	0	88	42239	118	0	next
133	Response	2	2992229	42237	2
135	Picture	f115	3005401	0	179	72630	201	0	next
135	Response	2	3078029	72628	1
137	Picture	e041	3090043	0	175	43187	209	0	next
137	Response	1	3133229	43186	1
139	Picture	dc105	3148081	0	139	19109	162	0	next
139	Response	2	3167189	19108	1
141	Picture	dc014	3180450	0	88	31460	119	0	next
141	Response	1	3211908	31458	2
143	Picture	e038	3224071	0	133	17039	150	0	next
143	Response	2	3241109	17038	1
145	Picture	dc115	3254161	0	198	31229	231	0	next
145	Response	2	3285389	31228	1
147	Picture	ba115	3299321	0	202	17389	223	0	next
147	Response	2	3316709	17388	1
149	Picture	e034	3329241	0	101	41149	133	0	next
149	Response	2	3370389	41148	1
151	Picture	dc002	3384271	0	66	35719	88	0	next
151	Response	2	3419989	35718	1
153	Picture	ba111	3431800	0	186	32950	219	0	next
153	Response	2	3464749	32949	1
155	Picture	e014	3475842	0	145	16708	167	0	next
155	Response	2	3492549	16707	1
157	Picture	a115	3505281	0	194	20550	228	0	next
157	Response	2	3525829	20548	2
159	Picture	e001	3536871	0	102	19319	123	0	next
159	Response	2	3556188	19317	2
161	Picture	e008	3569096	0	35	50854	67	0	next
161	Response	2	3619948	50852	2
163	Picture	gf115	3633783	0	175	13167	196	0	next
163	Response	1	3646948	13165	2
165	Picture	c113	3659932	0	179	25978	211	0	next
165	Response	1	3685909	25977	1
167	Picture	dc113	3700580	0	196	50530	218	0	next
167	Response	2	3751108	50528	1
169	Picture	gf014	3765782	0	136	14088	169	0	next
169	Response	2	3779869	14087	1
171	Picture	gf111	3793732	0	194	37858	215	0	next
171	Response	1	3831588	37856	2
173	Picture	e012	3842640	0	101	38110	131	0	next
173	Response	2	3880748	38108	2
175	Picture	ba101	3895350	0	54	25880	75	0	next
175	Response	2	3921228	25878	2
177	Picture	e002	3934549	0	175	60521	206	0	next
177	Response	1	3995068	60519	2
179	Picture	e006	4009937	0	111	17053	133	0	next
179	Response	2	4026988	17051	2
181	Picture	ba105	4038921	0	110	22549	143	0	next
181	Response	2	4061468	22547	1
183	Picture	a103	4073130	0	75	25380	96	0	next
183	Response	1	4098508	25378	1
185	Picture	e003	4111110	0	75	12400	106	0	next
185	Response	1	4123508	12398	1
187	Picture	dc101	4137739	0	116	15691	138	0	next
187	Response	2	4153428	15689	2
189	Picture	e011	4166220	0	123	38369	158	0	next
189	Response	2	4204588	38368	1
191	Picture	ba014	4218680	0	159	60870	181	0	next
191	Response	2	4279548	60868	2
193	Picture	gf101	4290868	0	118	14201	151	0	next
193	Response	2	4305068	14200	1
195	Picture	a012	4319731	0	86	13658	107	0	next
195	Response	1	4333388	13657	1
197	Picture	a002	4346720	0	83	42710	114	0	next
197	Response	2	4389428	42708	1
199	Picture	e010	4400521	0	119	96268	140	0	next
199	Response	1	4496787	96266	2
201	Picture	c101	4510759	0	185	26030	216	0	next
201	Response	1	4536787	26028	2
203	Picture	ba012	4551344	0	99	22285	123	0	next
203	Response	1	4573628	22284	1
205	Picture	e009	4586600	0	162	36229	194	0	next
205	Response	2	4622828	36228	1
207	Picture	a004	4637300	0	125	23050	146	0	next
207	Response	2	4660348	23048	1
209	Picture	ba004	4674573	0	167	44416	201	0	next
209	Response	2	4718988	44415	1
213	Response	2	4905748	63597	1
215	Picture	ba010	4915779	0	79	28450	112	0	next
215	Response	2	4944227	28448	2
217	Picture	ba117	4958420	0	108	45289	129	0	next
217	Response	1	5003708	45288	1
219	Picture	e022	5015793	0	47	24076	79	0	next
219	Response	2	5039868	24075	1
221	Picture	e051	5050989	0	190	20000	211	0	next
221	Response	1	5070987	19998	2
223	Picture	a117	5082820	0	181	52009	213	0	next
223	Response	1	5134828	52008	1
225	Picture	e054	5148139	0	189	42810	210	0	next
225	Response	2	5190947	42808	2
227	Picture	f018	5204511	0	129	27559	161	0	next
227	Response	2	5232068	27557	2
229	Picture	a107	5243749	0	55	28560	78	0	next
229	Response	2	5272307	28558	2
231	Picture	a006	5284731	0	55	21898	87	0	next
231	Response	1	5306627	21896	1
233	Picture	c010	5320450	0	174	55739	195	0	next
233	Response	2	5376187	55737	2
235	Picture	e023	5390908	0	31	49961	61	0	next
235	Response	2	5440867	49959	1
237	Picture	ba107	5453632	0	131	37676	155	0	next
237	Response	1	5491307	37675	1
239	Picture	ba119	5504759	0	156	33310	187	0	next
239	Response	1	5538067	33308	2
241	Picture	c119	5552590	0	156	15198	179	0	next
241	Response	1	5567787	15197	1
243	Picture	e059	5579358	0	43	65391	77	0	next
243	Response	1	5644747	65389	2
245	Picture	gf107	5659340	0	50	53849	72	0	next
245	Response	1	5713187	53847	1
247	Picture	a109	5726079	0	119	40589	152	0	next
247	Response	1	5766667	40588	1
249	Picture	e020	5779998	0	205	42191	226	0	next
249	Response	2	5822187	42189	1
251	Picture	e048	5835459	0	52	45650	86	0	next
251	Response	1	5881107	45648	2
253	Picture	gf006	5892601	0	76	56587	98	0	next
253	Response	2	5949187	56586	1
255	Picture	e025	5964190	0	128	35239	159	0	next
255	Response	2	5999427	35237	1
257	Picture	e047	6012089	0	66	21499	87	0	next
257	Response	1	6033587	21498	1
259	Picture	c006	6045190	0	112	35399	145	0	next
259	Response	1	6080587	35397	1
261	Picture	e029	6092210	0	96	22618	118	0	next
261	Response	2	6114827	22617	1
263	Picture	c117	6126129	0	161	30380	192	0	next
263	Response	2	6156507	30378	1
265	Picture	gf016	6168589	0	205	24599	228	0	next
265	Response	1	6193187	24598	1
267	Picture	ba016	6206939	0	167	59169	202	0	next
267	Response	2	6266107	59168	1
269	Picture	gf117	6279270	0	169	46638	191	0	next
269	Response	2	6325907	46637	1
271	Picture	gf109	6339558	0	187	26110	220	0	next
271	Response	2	6365667	26109	1
273	Picture	ba006	6380568	0	180	24380	202	0	next
273	Response	1	6404946	24378	2
275	Picture	e060	6418258	0	143	24970	175	0	next
275	Response	2	6443226	24968	2
277	Picture	c020	6457192	0	40	100756	61	0	next
277	Response	1	6557946	100754	2
279	Picture	e055	6571767	0	101	38661	133	0	next
279	Response	2	6610426	38659	2
281	Picture	dc016	6622858	0	176	25770	198	0	next
281	Response	1	6648626	25768	2
283	Picture	e028	6661309	0	42	37959	72	0	next
283	Response	1	6699266	37957	2
285	Picture	e026	6713178	0	171	15570	193	0	next
285	Response	1	6728746	15568	2
287	Picture	dc006	6742479	0	185	20829	218	0	next
287	Response	2	6763306	20827	2
289	Picture	e024	6774918	0	85	46590	106	0	next
289	Response	2	6821506	46588	2
291	Picture	a020	6836028	0	124	158600	156	0	next
291	Response	2	6994626	158598	1
293	Picture	dc018	7009451	0	174	62737	197	0	next
293	Response	1	7072186	62735	1
295	Picture	dc008	7085378	0	54	15249	86	0	next
295	Response	1	7100626	15248	1
297	Picture	e021	7113557	0	45	18031	66	0	next
297	Response	2	7131586	18029	1
299	Picture	a016	7143809	0	117	18338	150	0	next
299	Response	1	7162146	18337	1
301	Picture	gf018	7176967	0	125	30421	146	0	next
301	Response	2	7207386	30419	2
303	Picture	e016	7221281	0	123	34908	160	0	next
303	Response	1	7256187	34906	2
305	Picture	f016	7270479	0	94	86589	116	0	next
305	Response	2	7357066	86587	2
307	Picture	f020	7368880	0	163	15027	195	0	next
307	Response	1	7383906	15026	1
309	Picture	e050	7398167	0	47	29940	71	0	next
309	Response	1	7428106	29939	1
311	Picture	f117	7440237	0	128	29310	160	0	next
311	Response	2	7469546	29309	1
313	Picture	f107	7483967	0	63	52385	93	0	next
313	Response	2	7536345	52378	1
315	Picture	c109	7550852	0	161	35375	193	0	next
315	Response	2	7586226	35374	1
317	Picture	dc109	7599329	0	179	17538	201	0	next
317	Response	1	7616866	17537	1
319	Picture	c018	7631237	0	86	19230	117	0	next
319	Response	1	7650466	19229	1
321	Picture	ba008	7663978	0	185	22689	207	0	next
321	Response	2	7686665	22687	2
323	Picture	dc119	7698587	0	59	25120	90	0	next
323	Response	2	7723706	25119	1
325	Picture	e052	7738068	0	79	18639	100	0	next
325	Response	1	7756705	18637	2
327	Picture	ba020	7768838	0	125	56349	157	0	next
327	Response	2	7825186	56348	1
329	Picture	gf020	7838207	0	86	60780	108	0	next
329	Response	2	7898985	60778	2
331	Picture	a119	7911067	0	40	18160	72	0	next
331	Response	1	7929225	18158	2
333	Picture	dc107	7941201	0	76	65426	98	0	next
333	Response	2	8006626	65425	1
335	Picture	e017	8019229	0	187	16918	220	0	next
335	Response	2	8036145	16916	1
337	Picture	gf008	8048811	0	110	20656	130	0	next
337	Response	2	8069465	20654	2
339	Picture	f119	8082067	0	169	16120	204	0	next
339	Response	1	8098185	16118	2
341	Picture	c016	8110699	0	226	12527	249	0	next
341	Response	1	8123225	12526	1
343	Picture	c107	8137207	0	184	22739	218	0	next
343	Response	2	8159945	22738	1
345	Picture	gf010	8174925	0	140	17382	161	0	next
345	Response	1	8192305	17380	1
347	Picture	f008	8206149	0	62	23237	97	0	next
347	Response	1	8229385	23236	1
349	Picture	f109	8243178	0	203	22649	223	0	next
349	Response	2	8265825	22647	2
351	Picture	e030	8277588	0	108	169958	142	0	next
351	Response	1	8447545	169957	1
353	Picture	gf119	8461407	0	98	18339	122	0	next
353	Response	1	8479745	18338	1
355	Picture	e053	8492727	0	100	50340	133	0	next
355	Response	1	8543065	50338	1
357	Picture	dc117	8555808	0	179	20898	202	0	next
357	Response	2	8576705	20897	1
359	Picture	e027	8588253	0	53	145333	85	0	next
359	Response	1	8733585	145332	1
361	Picture	dc020	8747606	0	176	48020	200	0	next
361	Response	2	8795625	48019	1
363	Picture	c008	8808374	0	50	28848	51	0	next
363	Response	2	8837185	28811	1
365	Picture	a010	8851572	0	190	42294	214	0	next
365	Response	1	8893865	42293	1
367	Picture	e056	8905809	0	97	36737	129	0	next
367	Response	2	8942545	36736	1
369	Picture	ba018	8957086	0	153	14500	174	0	next
369	Response	2	8971585	14499	1
371	Picture	a008	8986217	0	174	44009	205	0	next
371	Response	2	9030225	44008	1
373	Picture	e018	9044158	0	65	23548	86	0	next
373	Response	1	9067705	23547	1
375	Picture	f010	9079247	0	131	23659	161	0	next
375	Response	1	9102904	23657	2
377	Picture	e019	9116917	0	126	32189	147	0	next
377	Response	2	9149104	32187	2
379	Picture	ba109	9163067	0	123	17879	155	0	next
379	Response	2	9180944	17877	2
381	Picture	a018	9193776	0	86	29370	111	0	next
381	Response	2	9223145	29369	1
383	Picture	e049	9238017	0	157	45689	191	0	next
383	Response	2	9283704	45687	2
385	Picture	e058	9296266	0	77	34440	99	0	next
385	Response	2	9330704	34438	2
387	Picture	e057	9344440	0	44	155025	74	0	next
387	Response	1	9499464	155024	1
389	Picture	f006	9510636	0	164	90950	188	0	next
389	Response	1	9601584	90948	2
391	Picture	e046	9615317	0	119	25189	150	0	next
391	Response	2	9640504	25187	1
393	Picture	dc010	9652177	0	94	242048	116	0	next
393	Response	2	9894224	242047	1
