# Supplementary material for: Effects of two different emotion-inducing methods on the emotional memory of non-clinically depressed individuals
Source: PLoS One. 2021 May 28;16(5):e0249863. doi: 10.1371/journal.pone.0249863 (PMC8162709; doi:10.1371/journal.pone.0249863)
Supplement: S1 Data — (ZIP) [file pone.0249863.s001.zip › data/experiment1-depression/face94/b-study.log]

Scenario - For expli1
Logfile written - 2019/12/11 12:12:00

Trial	Event Type	Code	Time	TTime	Uncertainty	Duration	Uncertainty	ReqTime	ReqDur

1	Response	2	382646	382646	2
4	Picture	t006	412710	0	38	16000	69	0	16000
5	Response	1	439606	10866	1
8	Picture	t004	464087	0	150	16000	171	0	16000
9	Response	2	494846	14739	2
12	Picture	t005	519422	0	128	16000	158	0	16000
13	Response	2	540526	5075	1
16	Picture	t003	562869	0	182	16000	203	0	16000
17	Response	1	581126	2236	1
20	Picture	t002	603589	0	112	16000	143	0	16000
20	Response	1	619366	15777	1
21	Response	1	628486	8867	1
24	Picture	t001	651350	0	185	16000	206	0	16000
25	Response	2	670446	3075	1
29	Response	2	849566	144399	1
31	Picture	f103	859589	0	73	16000	96	0	16000
32	Response	2	888286	12674	1
35	Picture	c111	909615	0	38	16000	70	0	16000
36	Response	2	935006	9360	1
39	Picture	a012	958621	0	186	16000	208	0	16000
40	Response	1	987646	13003	1
43	Picture	a103	1011839	0	126	16000	158	0	16000
44	Response	2	1032325	4455	2
47	Picture	a115	1056503	0	116	16000	140	0	16000
48	Response	2	1082126	9600	1
51	Picture	c105	1106316	0	124	16000	156	0	16000
52	Response	1	1128485	6138	2
55	Picture	f105	1153229	0	211	16000	234	0	16000
56	Response	1	1175726	6474	1
59	Picture	c012	1199672	0	78	16000	107	0	16000
60	Response	2	1221806	6106	1
63	Picture	f012	1244329	0	88	16000	109	0	16000
64	Response	1	1268926	8576	1
67	Picture	a014	1293240	0	166	16000	199	0	16000
68	Response	2	1317645	8372	2
71	Picture	a002	1338888	0	178	16000	198	0	16000
72	Response	1	1360326	5418	1
75	Picture	a111	1384467	0	81	16000	111	0	16000
76	Response	2	1406925	6428	2
79	Picture	f101	1429000	0	45	16000	65	0	16000
80	Response	2	1449686	4666	1
83	Picture	c103	1472769	0	92	16000	122	0	16000
84	Response	1	1491925	3127	1
87	Picture	f113	1514257	0	107	16000	129	0	16000
88	Response	2	1539045	8767	1
91	Picture	f111	1562284	0	60	16000	88	0	16000
92	Response	1	1582085	3773	2
95	Picture	c014	1605099	0	81	16000	102	0	16000
96	Response	2	1624286	3166	1
99	Picture	f014	1645478	0	189	16000	221	0	16000
100	Response	2	1667525	6015	1
103	Picture	a113	1690996	0	168	16000	188	0	16000
104	Response	1	1714645	7629	1
107	Picture	c002	1739589	0	53	16000	83	0	16000
108	Response	2	1759885	4266	2
111	Picture	a101	1783377	0	102	16000	123	0	16000
112	Response	2	1806085	6688	1
115	Picture	c101	1830129	0	162	16000	193	0	16000
115	Response	1	1845805	15676	1
116	Response	1	1850485	4325	1
119	Picture	a004	1873200	0	94	16000	115	0	16000
120	Response	1	1901325	12104	2
123	Picture	c115	1925205	0	72	16000	102	0	16000
124	Response	2	1951365	10129	1
127	Picture	c004	1973257	0	187	16000	211	0	16000
128	Response	1	1993445	4164	1
131	Picture	f002	2015337	0	85	16000	114	0	16000
132	Response	2	2042765	11400	1
135	Picture	c113	2065487	0	103	16000	124	0	16000
136	Response	2	2097165	15657	1
139	Picture	f004	2119416	0	156	16000	188	0	16000
140	Response	1	2138685	3238	1
143	Picture	f115	2160266	0	138	16000	159	0	16000
144	Response	1	2184685	8398	1
147	Picture	a105	2206596	0	125	16000	155	0	16000
148	Response	2	2227084	4458	2
153	Response	2	2378965	20344	1
155	Picture	c018	2388998	0	193	16000	224	0	16000
156	Response	2	2413685	8656	1
159	Picture	a119	2438628	0	61	16000	82	0	16000
160	Response	1	2459325	4676	1
163	Picture	f109	2482948	0	50	16000	82	0	16000
164	Response	1	2504044	5065	2
167	Picture	c016	2525668	0	162	16000	182	0	16000
168	Response	2	2544565	2877	1
171	Picture	f119	2567780	0	38	16000	69	0	16000
172	Response	1	2586884	3074	2
175	Picture	a006	2611176	0	139	16000	161	0	16000
176	Response	2	2631085	3887	1
179	Picture	a018	2654105	0	189	16000	219	0	16000
180	Response	1	2670524	389	1
183	Picture	f008	2693101	0	195	16000	216	0	16000
184	Response	2	2710645	1523	1
187	Picture	f018	2735126	0	159	16000	190	0	16000
188	Response	2	2753164	2007	2
191	Picture	c109	2774996	0	121	16000	141	0	16000
192	Response	1	2794124	3108	1
195	Picture	a008	2817265	0	165	16000	195	0	16000
196	Response	2	2838124	4829	2
199	Picture	f010	2860957	0	143	16000	164	0	16000
200	Response	2	2882004	5026	1
203	Picture	a109	2905174	0	75	16000	106	0	16000
204	Response	2	2925765	4560	1
207	Picture	c008	2949070	0	181	16000	202	0	16000
208	Response	2	2970605	5514	2
211	Picture	a016	2994603	0	127	16000	157	0	16000
212	Response	1	3013644	3011	2
215	Picture	c107	3036907	0	157	16000	178	0	16000
216	Response	1	3056124	3196	2
219	Picture	c119	3078697	0	182	16000	210	0	16000
220	Response	2	3097684	2959	1
223	Picture	c006	3119158	0	54	16000	75	0	16000
224	Response	1	3135964	785	1
227	Picture	f107	3160154	0	43	16000	73	0	16000
228	Response	1	3182444	6260	1
231	Picture	a117	3203787	0	81	16000	101	0	16000
232	Response	1	3223444	3637	1
235	Picture	f016	3246236	0	106	16000	138	0	16000
236	Response	2	3268404	6136	1
239	Picture	a020	3291474	0	39	16000	61	0	16000
239	Response	1	3303724	12250	2
240	Response	1	3311124	3628	2
243	Picture	c117	3335139	0	33	16000	64	0	16000
244	Response	2	3354644	3475	1
247	Picture	a107	3377958	0	38	16000	59	0	16000
248	Response	2	3396484	2505	1
251	Picture	f010	3419237	0	71	16000	101	0	16000
252	Response	1	3438484	3217	1
255	Picture	f117	3460787	0	194	16000	215	0	16000
256	Response	2	3479444	2637	1
259	Picture	c010	3500606	0	197	16000	229	0	16000
260	Response	1	3519804	3166	1
263	Picture	a010	3541269	0	200	16000	221	0	16000
264	Response	1	3560404	3114	1
267	Picture	c010	3583853	0	96	16000	126	0	16000
268	Response	2	3603724	3841	1
271	Picture	f006	3626470	0	147	16000	168	0	16000
271	Response	2	3641884	15414	1
272	Response	2	3648003	5513	2
