# Supplementary material for: Effects of two different emotion-inducing methods on the emotional memory of non-clinically depressed individuals
Source: PLoS One. 2021 May 28;16(5):e0249863. doi: 10.1371/journal.pone.0249863 (PMC8162709; doi:10.1371/journal.pone.0249863)
Supplement: S1 Data — (ZIP) [file pone.0249863.s001.zip › data/experiment1-depression/face94/b-test.log]

Scenario - For expli1
Logfile written - 2019/12/11 12:20:54

Trial	Event Type	Code	Time	TTime	Uncertainty	Duration	Uncertainty	ReqTime	ReqDur

1	Response	2	74818	74818	2
4	Picture	t009	104877	0	100	7223	130	0	next
4	Response	1	112098	7221	2
6	Picture	t010	126860	0	124	11200	146	0	next
6	Response	1	138058	11198	2
8	Picture	t007	152612	0	35	8888	65	0	next
8	Response	1	161498	8886	2
10	Picture	t002	175090	0	53	10889	76	0	next
10	Response	1	185978	10888	1
12	Picture	t001	197800	0	159	9619	189	0	next
12	Response	1	207418	9618	1
14	Picture	t003	219230	0	69	7790	89	0	next
14	Response	1	227018	7788	2
16	Picture	t005	241830	0	120	9829	153	0	next
16	Response	2	251658	9828	1
18	Picture	t012	263390	0	67	7870	90	0	next
18	Response	2	271258	7868	1
20	Picture	t006	284079	0	36	10381	68	0	next
20	Response	2	294458	10379	2
22	Picture	t004	305560	0	56	10060	78	0	next
22	Response	2	315618	10058	1
24	Picture	t008	328862	0	72	9517	103	0	next
24	Response	2	338378	9516	1
26	Picture	t011	349460	0	148	8359	169	0	next
26	Response	2	357818	8358	1
29	Response	2	421258	39969	1
31	Picture	dc115	431281	0	144	11859	166	0	next
31	Response	1	443138	11857	2
33	Picture	e003	455970	0	112	9689	144	0	next
33	Response	1	465658	9688	1
35	Picture	gf111	476679	0	71	10581	91	0	next
35	Response	1	487258	10579	2
37	Picture	dc113	501550	0	193	13389	226	0	next
37	Response	2	514938	13388	1
39	Picture	e038	527199	0	207	9260	230	0	next
39	Response	2	536458	9259	1
41	Picture	e044	549629	0	98	9910	131	0	next
41	Response	1	559538	9909	1
43	Picture	e040	571269	0	127	8791	149	0	next
43	Response	1	580058	8789	1
45	Picture	e036	592765	0	118	7815	150	0	next
45	Response	2	600578	7813	1
47	Picture	gf002	613770	0	119	8610	142	0	next
47	Response	1	622378	8608	1
49	Picture	c103	634871	0	168	8868	199	0	next
49	Response	1	643737	8866	2
51	Picture	e039	656060	0	154	9200	177	0	next
51	Response	1	665258	9198	1
53	Picture	a115	677939	0	98	22000	132	0	next
53	Response	1	699937	21998	2
55	Picture	dc012	713229	0	142	7630	168	0	next
55	Response	2	720858	7629	1
57	Picture	e033	732620	0	67	9639	102	0	next
57	Response	2	742258	9638	1
59	Picture	e009	755059	0	134	11520	156	0	next
59	Response	1	766578	11519	1
61	Picture	e007	780417	0	93	23402	125	0	next
61	Response	2	803818	23401	1
63	Picture	dc002	817131	0	51	12049	73	0	next
63	Response	1	829178	12047	1
65	Picture	e014	843110	0	58	11869	89	0	next
65	Response	1	854978	11868	1
67	Picture	c111	869250	0	90	11769	111	0	next
67	Response	1	881017	11767	2
69	Picture	f012	893810	0	180	9169	211	0	next
69	Response	2	902978	9168	1
71	Picture	e010	915681	0	147	9538	170	0	next
71	Response	1	925217	9536	1
73	Picture	e005	937209	0	104	7970	136	0	next
73	Response	2	945177	7968	2
75	Picture	a101	959269	0	50	8310	71	0	next
75	Response	2	967577	8308	2
77	Picture	ba014	979989	0	157	12030	188	0	next
77	Response	2	992017	12028	2
79	Picture	gf014	1004369	0	107	7650	129	0	next
79	Response	2	1012018	7649	1
81	Picture	dc101	1025477	0	153	16742	185	0	next
81	Response	2	1042218	16741	1
83	Picture	dc004	1053841	0	129	9017	153	0	next
83	Response	2	1062857	9016	2
85	Picture	a105	1075751	0	41	9228	72	0	next
85	Response	2	1084978	9227	1
87	Picture	c115	1097199	0	92	12980	114	0	next
87	Response	1	1110178	12979	1
89	Picture	a103	1124472	0	139	9939	140	0	next
89	Response	2	1134377	9905	1
91	Picture	ba105	1148282	0	167	8617	189	0	next
91	Response	2	1156898	8616	1
93	Picture	f014	1170002	0	98	20217	133	0	next
93	Response	1	1190218	20216	1
95	Picture	e031	1203530	0	75	7769	96	0	next
95	Response	2	1211297	7767	2
97	Picture	ba113	1222460	0	132	8432	133	0	next
97	Response	2	1230858	8398	1
99	Picture	e041	1244923	0	174	13496	196	0	next
99	Response	2	1258418	13495	1
101	Picture	c113	1271600	0	151	11258	184	0	next
101	Response	1	1282857	11257	1
103	Picture	f111	1296559	0	197	8580	220	0	next
103	Response	2	1305137	8578	2
105	Picture	f115	1319200	0	44	7539	76	0	next
105	Response	2	1326737	7537	2
107	Picture	f103	1339900	0	177	18319	199	0	next
107	Response	1	1358217	18317	2
109	Picture	e008	1369799	0	103	9740	135	0	next
109	Response	2	1379537	9738	1
111	Picture	f004	1391029	0	205	7510	226	0	next
111	Response	2	1398537	7508	2
113	Picture	e037	1411760	0	128	11858	159	0	next
113	Response	2	1423617	11857	1
115	Picture	e001	1436119	0	109	9564	110	0	next
115	Response	2	1445657	9538	2
117	Picture	e013	1458323	0	59	5856	90	0	next
117	Response	2	1464177	5854	2
119	Picture	gf113	1477539	0	183	9640	205	0	next
119	Response	2	1487177	9638	1
121	Picture	a004	1502031	0	172	7628	204	0	next
121	Response	1	1509657	7626	2
123	Picture	ba111	1522852	0	192	10647	213	0	next
123	Response	2	1533497	10645	2
125	Picture	ba101	1546880	0	148	8099	180	0	next
125	Response	2	1554977	8097	1
127	Picture	e032	1567793	0	75	7346	96	0	next
127	Response	2	1575137	7344	2
129	Picture	dc103	1586570	0	117	11488	149	0	next
129	Response	1	1598057	11487	1
131	Picture	e035	1609750	0	109	6749	130	0	next
131	Response	2	1616497	6747	1
133	Picture	gf012	1629309	0	41	6989	71	0	next
133	Response	2	1636297	6988	1
135	Picture	f002	1650959	0	58	8259	79	0	next
135	Response	1	1659217	8258	1
137	Picture	ba004	1672926	0	82	8452	114	0	next
137	Response	1	1681377	8451	1
139	Picture	e043	1695670	0	170	6509	191	0	next
139	Response	2	1702177	6507	2
141	Picture	f113	1716399	0	95	10019	127	0	next
141	Response	2	1726417	10018	1
143	Picture	e012	1741159	0	175	12780	198	0	next
143	Response	2	1753937	12778	2
145	Picture	ba103	1765679	0	147	11020	180	0	next
145	Response	2	1776697	11018	2
147	Picture	c004	1789830	0	162	15268	183	0	next
147	Response	1	1805097	15267	1
149	Picture	dc105	1817390	0	84	9428	116	0	next
149	Response	2	1826817	9427	1
151	Picture	e002	1841493	0	153	12406	174	0	next
151	Response	1	1853897	12404	1
153	Picture	e034	1866310	0	154	9030	185	0	next
153	Response	2	1875338	9028	1
155	Picture	c012	1888771	0	203	6608	228	0	next
155	Response	2	1895377	6606	2
157	Picture	gf103	1909650	0	139	8328	172	0	next
157	Response	1	1917977	8327	1
159	Picture	e006	1930139	0	156	7600	179	0	next
159	Response	2	1937737	7598	1
160	Response	2	1942057	4318	1
161	Picture	e015	1951360	0	88	15858	123	0	next
161	Response	2	1967217	15857	1
163	Picture	a014	1979679	0	109	14060	130	0	next
163	Response	1	1993737	14058	1
165	Picture	c105	2007249	0	198	12969	230	0	next
165	Response	2	2020217	12968	1
167	Picture	a012	2033389	0	52	19390	72	0	next
167	Response	1	2052777	19388	1
169	Picture	a002	2067309	0	123	9909	155	0	next
169	Response	2	2077216	9907	2
171	Picture	dc111	2088319	0	113	10899	140	0	next
171	Response	2	2099216	10897	2
173	Picture	e042	2111238	0	178	9784	207	0	next
173	Response	2	2121017	9779	1
175	Picture	e045	2135674	0	81	17384	103	0	next
175	Response	2	2153057	17383	1
177	Picture	dc014	2166650	0	94	11288	125	0	next
177	Response	2	2177937	11287	1
179	Picture	gf101	2191338	0	71	7201	91	0	next
179	Response	1	2198537	7199	1
181	Picture	a113	2212318	0	85	8500	115	0	next
181	Response	2	2220816	8498	2
183	Picture	a111	2232568	0	168	11730	191	0	next
183	Response	2	2244296	11728	2
185	Picture	e004	2255717	0	180	11901	210	0	next
185	Response	2	2267616	11899	2
187	Picture	f101	2282369	0	191	12729	212	0	next
187	Response	2	2295096	12727	2
189	Picture	c014	2306858	0	193	28280	224	0	next
189	Response	2	2335137	28279	1
191	Picture	ba012	2348130	0	87	7968	109	0	next
191	Response	1	2356097	7967	1
193	Picture	e011	2368379	0	152	4840	183	0	next
193	Response	2	2373217	4838	1
195	Picture	f105	2387040	0	169	5658	194	0	next
195	Response	2	2392696	5656	2
197	Picture	ba115	2406108	0	85	7750	116	0	next
197	Response	2	2413856	7748	2
199	Picture	gf105	2427330	0	202	10448	224	0	next
199	Response	2	2437776	10446	2
201	Picture	c101	2450939	0	77	9959	106	0	next
201	Response	1	2460896	9957	2
203	Picture	gf115	2475179	0	176	7399	197	0	next
203	Response	2	2482576	7397	2
205	Picture	c002	2497179	0	164	8279	195	0	next
205	Response	2	2505456	8277	2
207	Picture	ba002	2520079	0	103	8299	124	0	next
207	Response	2	2528376	8297	1
209	Picture	gf004	2542797	0	40	7061	71	0	next
209	Response	2	2549857	7060	1
213	Response	2	2824256	153258	2
215	Picture	e019	2834289	0	158	17048	189	0	next
215	Response	1	2851336	17047	1
217	Picture	c109	2862579	0	200	9719	222	0	next
217	Response	2	2872296	9717	2
219	Picture	e016	2885468	0	129	8750	166	0	next
219	Response	2	2894217	8749	1
221	Picture	c107	2907819	0	117	7160	137	0	next
221	Response	2	2914977	7158	1
223	Picture	ba010	2926710	0	46	42427	78	0	next
223	Response	2	2969136	42426	1
225	Picture	e025	2980928	0	162	19769	182	0	next
225	Response	2	3000696	19768	1
227	Picture	c010	3012155	0	89	11583	121	0	next
227	Response	1	3023736	11581	2
229	Picture	e018	3038619	0	126	19279	147	0	next
229	Response	2	3057896	19277	2
231	Picture	a010	3069560	0	170	11018	201	0	next
231	Response	2	3080576	11016	2
233	Picture	f008	3092459	0	108	18479	131	0	next
233	Response	2	3110936	18477	1
235	Picture	gf119	3124858	0	33	35040	63	0	next
235	Response	1	3159896	35038	2
237	Picture	dc109	3173959	0	91	7738	114	0	next
237	Response	2	3181696	7737	1
239	Picture	e021	3195776	0	98	7402	130	0	next
239	Response	2	3203176	7400	1
241	Picture	e022	3216609	0	100	13929	122	0	next
241	Response	1	3230536	13927	1
243	Picture	gf109	3245537	0	164	7480	201	0	next
243	Response	2	3253015	7478	2
245	Picture	e029	3264538	0	161	6839	184	0	next
245	Response	2	3271376	6838	1
247	Picture	gf016	3285798	0	56	13379	87	0	next
247	Response	1	3299176	13378	1
249	Picture	ba018	3313230	0	128	14187	148	0	next
249	Response	1	3327415	14185	2
251	Picture	f010	3339478	0	38	7979	69	0	next
251	Response	2	3347455	7977	2
253	Picture	dc107	3362318	0	196	7139	217	0	next
253	Response	2	3369455	7137	2
255	Picture	ba119	3381225	0	107	9792	138	0	next
255	Response	2	3391015	9790	2
257	Picture	a020	3405379	0	126	6678	149	0	next
257	Response	2	3412055	6676	2
259	Picture	e024	3427017	0	146	8000	175	0	next
259	Response	2	3435015	7998	2
261	Picture	dc119	3446428	0	68	6430	90	0	next
261	Response	1	3452856	6428	1
263	Picture	gf018	3465000	0	150	11217	181	0	next
263	Response	1	3476215	11215	1
265	Picture	dc006	3490690	0	133	8327	155	0	next
265	Response	2	3499016	8326	1
267	Picture	e054	3513059	0	87	8358	119	0	next
267	Response	1	3521416	8357	1
269	Picture	f117	3533549	0	98	17188	120	0	next
269	Response	2	3550736	17187	1
271	Picture	ba006	3565177	0	128	10200	159	0	next
271	Response	2	3575375	10198	2
273	Picture	c018	3588868	0	99	12069	120	0	next
273	Response	1	3600935	12067	1
275	Picture	ba020	3612435	0	191	9822	220	0	next
275	Response	2	3622255	9820	2
277	Picture	a018	3634877	0	82	5580	104	0	next
277	Response	2	3640456	5579	1
279	Picture	e051	3651838	0	107	20059	141	0	next
279	Response	2	3671895	20057	2
281	Picture	ba107	3683197	0	83	7300	105	0	next
281	Response	2	3690496	7299	1
283	Picture	e050	3704367	0	78	6530	111	0	next
283	Response	2	3710895	6528	2
285	Picture	a016	3723478	0	131	10921	132	0	next
285	Response	1	3734375	10897	2
287	Picture	f016	3748757	0	173	10020	202	0	next
287	Response	2	3758775	10018	2
289	Picture	f020	3770938	0	162	8319	184	0	next
289	Response	2	3779256	8318	1
291	Picture	ba008	3793777	0	147	8280	178	0	next
291	Response	2	3802056	8279	1
293	Picture	e046	3813189	0	68	11708	90	0	next
293	Response	1	3824896	11707	1
295	Picture	ba117	3839096	0	150	11400	184	0	next
295	Response	2	3850495	11399	1
297	Picture	e049	3865187	0	61	13709	83	0	next
297	Response	2	3878895	13708	1
299	Picture	c020	3892906	0	159	9752	190	0	next
299	Response	2	3902656	9750	1
301	Picture	ba016	3916849	0	57	8168	78	0	next
301	Response	2	3925016	8167	1
303	Picture	f018	3936195	0	35	7942	69	0	next
303	Response	2	3944136	7941	1
305	Picture	e058	3958007	0	55	8210	76	0	next
305	Response	2	3966216	8209	1
307	Picture	dc016	3978998	0	49	7579	80	0	next
307	Response	2	3986575	7577	1
308	Response	2	3994455	7878	2
309	Picture	e027	3998939	0	116	7917	137	0	next
309	Response	2	4006855	7916	1
311	Picture	e028	4021237	0	136	8900	168	0	next
311	Response	2	4030135	8898	2
313	Picture	e059	4041719	0	160	7498	181	0	next
313	Response	1	4049215	7496	2
315	Picture	dc008	4062018	0	180	12799	211	0	next
315	Response	1	4074815	12797	2
317	Picture	e023	4088988	0	49	10269	69	0	next
317	Response	2	4099255	10267	1
319	Picture	gf020	4111759	0	95	8217	126	0	next
319	Response	1	4119975	8216	1
321	Picture	c008	4131017	0	179	10301	180	0	next
321	Response	2	4141295	10278	2
323	Picture	e030	4155138	0	45	7040	78	0	next
323	Response	1	4162176	7038	2
325	Picture	a119	4175119	0	67	7777	87	0	next
325	Response	1	4182895	7776	1
327	Picture	e017	4194947	0	59	7430	90	0	next
327	Response	2	4202376	7429	1
329	Picture	f119	4215210	0	136	7246	156	0	next
329	Response	2	4222455	7245	1
331	Picture	f109	4234736	0	95	15440	128	0	next
331	Response	1	4250175	15439	1
333	Picture	e060	4261956	0	46	21941	68	0	next
333	Response	1	4283895	21939	1
335	Picture	e056	4298770	0	45	8286	76	0	next
335	Response	2	4307055	8285	1
337	Picture	dc020	4318827	0	169	10990	190	0	next
337	Response	2	4329815	10988	2
339	Picture	ba109	4341735	0	75	9961	108	0	next
339	Response	2	4351695	9960	1
341	Picture	dc117	4364201	0	115	43056	137	0	next
341	Response	1	4407255	43054	2
343	Picture	e048	4420317	0	144	8659	175	0	next
343	Response	2	4428975	8658	1
345	Picture	f107	4440566	0	69	8410	91	0	next
345	Response	2	4448975	8409	1
347	Picture	gf008	4463869	0	80	7228	111	0	next
347	Response	2	4471095	7226	1
349	Picture	gf006	4483649	0	142	10847	165	0	next
349	Response	2	4494495	10846	1
351	Picture	c016	4508506	0	110	8870	142	0	next
351	Response	1	4517375	8869	1
353	Picture	c119	4530086	0	200	8010	222	0	next
353	Response	2	4538095	8009	1
355	Picture	e055	4551686	0	87	7131	118	0	next
355	Response	1	4558815	7129	1
357	Picture	e047	4573658	0	117	6678	144	0	next
357	Response	2	4580335	6677	1
359	Picture	gf107	4592976	0	123	8040	153	0	next
359	Response	2	4601015	8039	1
361	Picture	a109	4615926	0	174	6291	195	0	next
361	Response	2	4622215	6289	1
363	Picture	a107	4633445	0	146	80811	180	0	next
363	Response	2	4714255	80810	1
365	Picture	e053	4726706	0	204	27230	227	0	next
365	Response	1	4753935	27229	1
367	Picture	e026	4767216	0	176	14680	208	0	next
367	Response	2	4781895	14679	1
369	Picture	a006	4796896	0	167	27800	188	0	next
369	Response	2	4824694	27798	2
371	Picture	f006	4837045	0	173	12011	204	0	next
371	Response	1	4849054	12009	2
373	Picture	c117	4860877	0	175	10659	197	0	next
373	Response	2	4871534	10657	2
375	Picture	e057	4883936	0	104	7520	135	0	next
375	Response	1	4891454	7518	2
377	Picture	a008	4903166	0	44	8211	66	0	next
377	Response	2	4911375	8209	1
379	Picture	a117	4925167	0	35	14489	67	0	next
379	Response	1	4939655	14488	1
381	Picture	dc018	4953358	0	174	7799	175	0	next
381	Response	1	4961134	7776	2
383	Picture	gf117	4972225	0	134	11471	163	0	next
383	Response	1	4983694	11469	2
385	Picture	gf010	4996667	0	191	6909	212	0	next
385	Response	2	5003575	6908	1
387	Picture	e020	5017556	0	124	8260	154	0	next
387	Response	2	5025815	8259	1
389	Picture	c006	5038958	0	60	5858	81	0	next
389	Response	2	5044815	5857	1
391	Picture	e052	5059186	0	154	6670	187	0	next
391	Response	1	5065855	6669	1
393	Picture	dc010	5080147	0	195	7029	216	0	next
393	Response	2	5087175	7028	1
