# Supplementary material for: Effects of two different emotion-inducing methods on the emotional memory of non-clinically depressed individuals
Source: PLoS One. 2021 May 28;16(5):e0249863. doi: 10.1371/journal.pone.0249863 (PMC8162709; doi:10.1371/journal.pone.0249863)
Supplement: S1 Data — (ZIP) [file pone.0249863.s001.zip › data/experiment1-healthy/face1/b-study.log]

Scenario - For expli1
Logfile written - 2010-2-5 1:30:45

Trial	Event Type	Code	Time	TTime	Uncertainty	Duration	Uncertainty	ReqTime	ReqDur

1	Response	2	858232	858071	1
4	Picture	t005	888924	0	1	16160	2	0	16000
5	Response	1	909911	4661	1
8	Picture	t006	933571	0	1	16159	2	0	16000
9	Response	1	955990	6093	1
12	Picture	t002	981049	0	1	16160	2	0	16000
13	Response	1	999669	2294	1
16	Picture	t004	1024363	0	1	16159	2	0	16000
17	Response	1	1045589	4900	1
20	Picture	t001	1069009	0	1	16160	2	0	16000
21	Response	2	1088660	3325	1
24	Picture	t003	1110990	0	1	16159	3	0	16000
25	Response	2	1131507	4191	1
29	Response	2	1203026	38893	1
31	Picture	a002	1213444	0	1	16159	2	0	16000
32	Response	2	1233425	3656	1
35	Picture	a012	1256257	0	2	16160	3	0	16000
36	Response	1	1274385	1802	1
39	Picture	a004	1297905	0	1	16160	2	0	16000
40	Response	1	1319823	5592	2
43	Picture	f113	1343218	0	1	16159	2	0	16000
44	Response	1	1363983	4439	1
47	Picture	c002	1388198	0	1	16159	2	0	16000
48	Response	1	1408142	3619	1
51	Picture	c014	1432178	0	1	16159	2	0	16000
52	Response	2	1451661	3158	1
55	Picture	f012	1473659	0	1	16159	2	0	16000
56	Response	1	1492781	2796	1
59	Picture	c105	1514640	0	1	16159	2	0	16000
60	Response	1	1533580	2614	1
63	Picture	c012	1556121	0	1	16160	2	0	16000
64	Response	2	1575659	3212	1
67	Picture	f105	1598435	0	1	16160	2	0	16000
68	Response	1	1620458	5697	1
71	Picture	f101	1645747	0	1	16159	3	0	16000
71	Response	2	1659177	13430	1
72	Response	2	1666537	4464	1
75	Picture	f111	1688228	0	1	16159	2	0	16000
76	Response	1	1711496	6942	1
79	Picture	c101	1736206	0	1	16159	2	0	16000
80	Response	1	1759015	6483	2
83	Picture	c111	1782185	0	1	16159	3	0	16000
84	Response	2	1802535	4024	1
87	Picture	c004	1826998	0	1	16159	3	0	16000
88	Response	1	1849574	6250	1
91	Picture	a113	1872644	0	1	16159	2	0	16000
92	Response	2	1894213	5243	1
95	Picture	c115	1915958	0	1	16159	2	0	16000
96	Response	1	1940132	7848	1
99	Picture	a101	1963103	0	1	16159	2	0	16000
100	Response	1	1984131	4702	2
103	Picture	a111	2009748	0	1	16160	2	0	16000
104	Response	1	2032290	6216	2
107	Picture	f014	2055228	0	1	16159	2	0	16000
108	Response	2	2077090	5536	1
111	Picture	a115	2099041	0	1	16160	2	0	16000
112	Response	1	2120449	5082	1
115	Picture	c103	2143854	0	1	16159	3	0	16000
116	Response	1	2167008	6828	1
119	Picture	f103	2191999	0	1	16159	2	0	16000
120	Response	2	2214847	6522	1
123	Picture	f004	2238478	0	1	16159	2	0	16000
124	Response	1	2259006	4202	2
127	Picture	a103	2284624	0	1	16159	2	0	16000
128	Response	2	2307006	6057	1
131	Picture	f002	2331102	0	1	16160	2	0	16000
132	Response	2	2351484	4056	2
135	Picture	a014	2374916	0	1	16159	2	0	16000
136	Response	2	2394844	3602	1
139	Picture	c113	2417230	0	1	16159	2	0	16000
140	Response	1	2440763	7207	1
143	Picture	a105	2466374	0	1	16160	2	0	16000
144	Response	1	2488442	5742	1
147	Picture	f115	2513686	0	1	16159	2	0	16000
148	Response	1	2535001	4989	1
153	Response	2	2726038	56589	1
155	Picture	a018	2736418	0	1	16160	2	0	16000
156	Response	2	2755637	2893	1
159	Picture	c119	2781065	0	1	16159	2	0	16000
160	Response	1	2801076	3685	2
163	Picture	a107	2825378	0	1	16159	2	0	16000
164	Response	2	2846516	4812	1
167	Picture	a010	2869691	0	1	16159	2	0	16000
168	Response	2	2893395	7378	1
171	Picture	a109	2916170	0	1	16159	2	0	16000
172	Response	1	2937714	5218	1
175	Picture	f107	2961316	0	1	16159	2	0	16000
176	Response	1	2984273	6631	1
179	Picture	c006	3005962	0	1	16160	2	0	16000
180	Response	1	3029072	6784	2
183	Picture	f010	3051275	0	1	16159	3	0	16000
184	Response	2	3073872	6271	1
187	Picture	c107	3097421	0	1	16159	2	0	16000
188	Response	2	3118350	4603	2
191	Picture	c010	3140068	0	1	16159	3	0	16000
192	Response	2	3162990	6596	1
195	Picture	f016	3185381	0	1	16159	2	0	16000
196	Response	1	3205069	3362	1
199	Picture	f006	3230027	0	1	16160	2	0	16000
199	Response	1	3243308	13281	2
200	Response	1	3249868	3515	1
203	Picture	c117	3274840	0	1	16160	2	0	16000
204	Response	1	3299947	8781	2
207	Picture	f117	3321652	0	1	16160	2	0	16000
208	Response	2	3349226	11248	1
211	Picture	a020	3372296	0	1	16159	2	0	16000
212	Response	1	3393546	4924	1
215	Picture	c016	3416109	0	1	16160	2	0	16000
216	Response	1	3436265	3830	1
219	Picture	a117	3458590	0	1	16159	2	0	16000
220	Response	2	3481544	6628	1
223	Picture	f018	3505569	0	1	16159	2	0	16000
224	Response	2	3533223	11328	1
227	Picture	a008	3556046	0	1	16159	2	0	16000
228	Response	2	3578822	6450	1
231	Picture	f119	3604191	0	1	16159	2	0	16000
232	Response	1	3623781	3265	1
235	Picture	c018	3648837	0	1	16159	2	0	16000
236	Response	2	3673861	8698	1
239	Picture	f008	3699481	0	1	16159	2	0	16000
240	Response	2	3722020	6214	1
243	Picture	a016	3746126	0	1	16159	2	0	16000
244	Response	1	3769538	7086	2
247	Picture	a119	3793771	0	1	16159	2	0	16000
248	Response	2	3814978	4881	1
251	Picture	c109	3838251	0	1	16159	2	0	16000
252	Response	2	3872097	17520	1
255	Picture	f109	3895391	0	2	16160	3	0	16000
256	Response	2	3916256	4539	1
259	Picture	a006	3940538	0	1	16159	2	0	16000
260	Response	2	3962975	6111	2
263	Picture	c008	3987183	0	1	16159	3	0	16000
264	Response	1	4008414	4905	1
267	Picture	c010	4032662	0	2	16160	3	0	16000
268	Response	1	4054653	5665	1
271	Picture	f020	4078308	0	1	16160	2	0	16000
272	Response	2	4101692	7058	2
