# Supplementary material for: Effects of two different emotion-inducing methods on the emotional memory of non-clinically depressed individuals
Source: PLoS One. 2021 May 28;16(5):e0249863. doi: 10.1371/journal.pone.0249863 (PMC8162709; doi:10.1371/journal.pone.0249863)
Supplement: S1 Data — (ZIP) [file pone.0249863.s001.zip › data/experiment1-healthy/face1/b-test.log]

Scenario - For expli1
Logfile written - 2010-2-5 1:50:29

Trial	Event Type	Code	Time	TTime	Uncertainty	Duration	Uncertainty	ReqTime	ReqDur

1	Response	2	242442	242281	2
4	Picture	t010	273204	0	1	13661	2	0	next
4	Response	1	286761	13557	1
4A	Response	5	313481	26616	1
6	Picture	t008	328179	0	1	42148	2	0	next
6	Response	1	370280	42101	1
6A	Response	3	391079	20752	2
8	Picture	t006	405644	0	1	36983	2	0	next
8	Response	2	442598	36954	2
10	Picture	t003	461619	0	1	15159	2	0	next
10	Response	1	476678	15059	1
10A	Response	6	488998	12220	1
12	Picture	t009	504099	0	1	12828	2	0	next
12	Response	1	516837	12738	2
12A	Response	5	538277	21350	1
14	Picture	t004	550412	0	1	12494	2	0	next
14	Response	1	562757	12345	1
14A	Response	4	585476	22570	1
16	Picture	t012	598057	0	1	18658	2	0	next
16	Response	1	616676	18619	1
16A	Response	6	624995	8280	2
18	Picture	t011	639538	0	1	17159	2	0	next
18	Response	2	656515	16977	1
20	Picture	t005	674855	0	1	16992	2	0	next
20	Response	1	691714	16859	1
20A	Response	6	710434	18587	1
22	Picture	t001	723000	0	1	13660	2	0	next
22	Response	1	736513	13513	1
22A	Response	5	757633	20973	1
24	Picture	t007	769812	0	1	16992	2	0	next
24	Response	1	786752	16940	1
24A	Response	6	799552	12748	1
26	Picture	t002	811126	0	2	13161	3	0	next
26	Response	1	824192	13066	1
26A	Response	4	853791	29504	1
29	Response	2	895870	17774	1
31	Picture	a115	906250	0	1	19658	2	0	next
31	Response	1	925790	19540	1
31A	Response	6	937469	11561	2
33	Picture	gf103	950563	0	1	9496	2	0	next
33	Response	1	960029	9466	1
33A	Response	5	973309	13250	1
35	Picture	c012	988546	0	1	10162	2	0	next
35	Response	1	998588	10042	1
35A	Response	4	1010588	11880	1
37	Picture	c014	1024863	0	1	9162	2	0	next
37	Response	1	1033948	9085	1
37A	Response	3	1052987	18962	1
39	Picture	gf115	1064345	0	1	24988	2	0	next
39	Response	1	1089307	24962	1
39A	Response	6	1096027	6694	1
41	Picture	e039	1107825	0	1	12828	2	0	next
41	Response	1	1120506	12681	1
41A	Response	5	1131386	10733	1
43	Picture	ba103	1146641	0	1	38649	2	0	next
43	Response	2	1185145	38504	1
45	Picture	e009	1204948	0	1	14326	2	0	next
45	Response	2	1219224	14276	2
47	Picture	e042	1236267	0	1	10328	2	0	next
47	Response	1	1246424	10157	1
47A	Response	6	1256984	10389	1
49	Picture	gf105	1270918	0	1	12327	2	0	next
49	Response	1	1283063	12145	1
49A	Response	5	1307543	24298	1
51	Picture	gf002	1321395	0	1	10162	2	0	next
51	Response	1	1331382	9987	2
51A	Response	6	1335862	4305	1
53	Picture	ba105	1351048	0	1	22156	3	0	next
53	Response	2	1373142	22094	1
55	Picture	ba101	1392029	0	1	8163	2	0	next
55	Response	1	1400021	7992	1
55A	Response	3	1430261	30069	1
57	Picture	dc103	1442340	0	1	16992	2	0	next
57	Response	2	1459220	16880	1
59	Picture	ba111	1478823	0	1	32152	2	0	next
59	Response	1	1510899	32076	1
59A	Response	6	1520019	9044	1
61	Picture	e010	1534298	0	1	26821	2	0	next
61	Response	2	1560978	26680	1
63	Picture	ba113	1580110	0	2	25989	3	0	next
63	Response	1	1605937	25827	2
63A	Response	5	1627217	21118	1
65	Picture	ba115	1640750	0	1	113448	2	0	next
65	Response	2	1754095	113345	1
67	Picture	gf014	1771024	0	1	9329	2	0	next
67	Response	2	1780334	9310	1
69	Picture	gf004	1798345	0	1	10328	2	0	next
69	Response	1	1808654	10309	1
69A	Response	6	1821293	12620	2
71	Picture	dc101	1833162	0	1	8996	2	0	next
71	Response	2	1842093	8931	1
73	Picture	e038	1862149	0	1	20491	2	0	next
73	Response	2	1882572	20423	2
75	Picture	e004	1902464	0	1	28154	2	0	next
75	Response	2	1930571	28107	1
77	Picture	c115	1949942	0	2	9829	3	0	next
77	Response	1	1959691	9749	1
77A	Response	6	1971850	12079	2
79	Picture	e014	1983594	0	1	10329	2	0	next
79	Response	2	1993770	10176	1
81	Picture	e041	2012747	0	1	8996	2	0	next
81	Response	1	2021610	8863	1
81A	Response	3	2033609	11866	2
83	Picture	e035	2048564	0	1	9663	2	0	next
83	Response	2	2058089	9525	1
85	Picture	e033	2077051	0	2	26655	3	0	next
85	Response	1	2103528	26477	1
85A	Response	6	2111848	8142	1
87	Picture	f014	2127029	0	1	12661	2	0	next
87	Response	2	2139528	12499	1
89	Picture	e006	2158015	0	1	23322	2	0	next
89	Response	1	2181287	23272	1
89A	Response	6	2187046	5709	2
91	Picture	e011	2199829	0	1	53476	2	0	next
91	Response	2	2253285	53456	2
93	Picture	f002	2269964	0	1	8496	2	0	next
93	Response	2	2278405	8441	1
95	Picture	f004	2295286	0	1	17991	2	0	next
95	Response	2	2313124	17838	1
97	Picture	e043	2332269	0	1	7996	2	0	next
97	Response	1	2340164	7895	1
97A	Response	5	2354724	14459	1
99	Picture	f111	2369918	0	1	20324	2	0	next
99	Response	1	2390083	20165	1
99A	Response	6	2393922	3680	2
101	Picture	dc002	2406402	0	1	7830	2	0	next
101	Response	2	2414083	7681	1
103	Picture	e013	2434389	0	1	9662	2	0	next
103	Response	2	2444002	9613	1
105	Picture	e007	2464542	0	1	16326	2	0	next
105	Response	1	2480801	16259	1
105A	Response	4	2496961	16093	1
107	Picture	dc004	2509522	0	1	36983	2	0	next
107	Response	1	2546400	36878	1
107A	Response	6	2552159	5654	2
109	Picture	c002	2564497	0	1	18325	2	0	next
109	Response	1	2582719	18222	2
109A	Response	5	2590879	8057	1
111	Picture	c101	2605811	0	1	7663	2	0	next
111	Response	2	2613439	7628	1
113	Picture	ba004	2633965	0	1	15493	2	0	next
113	Response	2	2649438	15473	1
115	Picture	e001	2669782	0	1	22656	3	0	next
115	Response	2	2692317	22535	1
117	Picture	c103	2711596	0	2	10162	4	0	next
117	Response	1	2721597	10001	1
117A	Response	6	2728636	6878	2
119	Picture	e034	2743415	0	1	14993	3	0	next
119	Response	2	2758236	14821	1
121	Picture	c105	2778733	0	1	22656	2	0	next
121	Response	1	2801275	22542	1
121A	Response	6	2813435	12046	1
123	Picture	f103	2824878	0	1	19991	2	0	next
123	Response	1	2844794	19916	2
123A	Response	4	2860634	15765	1
125	Picture	e032	2873689	0	2	36484	3	0	next
125	Response	1	2910073	36384	2
125A	Response	5	2918873	8700	1
127	Picture	f012	2931330	0	1	26821	2	0	next
127	Response	2	2958072	26742	1
129	Picture	f115	2978808	0	1	22490	2	0	next
129	Response	2	3001272	22464	1
131	Picture	e044	3018957	0	1	10828	2	0	next
131	Response	1	3029751	10794	1
131A	Response	6	3034071	4286	1
133	Picture	a113	3045611	0	1	8663	2	0	next
133	Response	1	3054231	8620	1
133A	Response	6	3061751	7477	1
135	Picture	e003	3074931	0	1	28654	2	0	next
135	Response	1	3103510	28579	1
135A	Response	5	3112790	9205	1
137	Picture	c111	3124742	0	1	11328	2	0	next
137	Response	1	3135989	11247	1
137A	Response	6	3180308	44238	1
139	Picture	a111	3191712	0	1	32651	2	0	next
139	Response	1	3224308	32596	1
139A	Response	6	3235987	11624	1
141	Picture	f101	3248519	0	1	13661	2	0	next
141	Response	2	3262067	13548	1
143	Picture	e045	3279172	0	1	48811	2	0	next
143	Response	2	3327826	48654	1
145	Picture	e012	3348307	0	1	7163	3	0	next
145	Response	2	3355345	7038	2
147	Picture	e031	3375461	0	2	7664	3	0	next
147	Response	1	3383025	7564	1
147A	Response	6	3390864	7739	1
149	Picture	gf113	3405781	0	1	9329	2	0	next
149	Response	1	3415024	9243	1
149A	Response	5	3428784	13674	1
151	Picture	gf101	3443264	0	1	18158	2	0	next
151	Response	2	3461263	17999	2
153	Picture	c113	3478081	0	2	13494	3	0	next
153	Response	1	3491503	13422	1
153A	Response	6	3497902	6327	2
155	Picture	f105	3511233	0	1	6830	2	0	next
155	Response	1	3517902	6669	1
155A	Response	6	3522542	4479	1
157	Picture	e005	3537388	0	1	9162	2	0	next
157	Response	2	3546382	8994	1
159	Picture	a103	3564209	0	1	26821	2	0	next
159	Response	1	3590861	26652	1
159A	Response	5	3607660	16630	2
161	Picture	a004	3621350	0	1	22323	2	0	next
161	Response	1	3643500	22150	1
161A	Response	4	3660940	17267	1
163	Picture	e015	3675825	0	1	14826	3	0	next
163	Response	2	3690539	14714	1
165	Picture	ba012	3709476	0	1	14660	2	0	next
165	Response	2	3723979	14503	1
167	Picture	a002	3741295	0	1	9163	2	0	next
167	Response	1	3750378	9083	1
167A	Response	5	3771017	20559	2
169	Picture	dc014	3782776	0	1	32819	2	0	next
169	Response	1	3815497	32721	1
169A	Response	6	3825577	9982	1
171	Picture	a012	3840583	0	1	36317	2	0	next
171	Response	1	3876776	36193	1
171A	Response	6	3884456	7556	1
173	Picture	ba002	3897891	0	1	36816	2	0	next
173	Response	2	3934535	36644	1
175	Picture	dc012	3952033	0	1	63971	2	0	next
175	Response	2	4015973	63940	1
177	Picture	f113	4033995	0	2	17826	3	0	next
177	Response	2	4051652	17657	2
179	Picture	e040	4070979	0	1	21823	2	0	next
179	Response	1	4092772	21793	1
179A	Response	6	4102211	9409	2
181	Picture	e037	4115625	0	1	40648	2	0	next
181	Response	2	4156130	40505	2
183	Picture	gf111	4174598	0	1	9829	2	0	next
183	Response	1	4184290	9692	1
183A	Response	5	4207330	22903	1
185	Picture	c004	4222077	0	1	24655	2	0	next
185	Response	2	4246689	24612	1
187	Picture	a101	4265890	0	1	16159	2	0	next
187	Response	1	4281888	15998	1
187A	Response	6	4289248	7199	1
189	Picture	dc115	4303206	0	2	11495	3	0	next
189	Response	1	4314528	11322	1
189A	Response	3	4323647	8946	2
191	Picture	e008	4337524	0	1	12994	2	0	next
191	Response	2	4350367	12843	1
193	Picture	dc111	4370842	0	1	12828	2	0	next
193	Response	1	4383486	12644	2
193A	Response	6	4409886	26216	1
195	Picture	ba014	4423985	0	1	25488	2	0	next
195	Response	2	4449405	25420	1
197	Picture	e002	4468298	0	1	48978	2	0	next
197	Response	2	4517244	48946	1
199	Picture	gf012	4534435	0	1	35817	2	0	next
199	Response	2	4570203	35768	1
201	Picture	dc113	4588743	0	1	8996	2	0	next
201	Response	2	4597562	8819	1
203	Picture	e036	4617397	0	1	10162	2	0	next
203	Response	2	4627482	10085	1
205	Picture	a105	4644884	0	2	22490	3	0	next
205	Response	1	4667321	22437	1
205A	Response	6	4676921	9547	1
207	Picture	a014	4692196	0	1	11995	2	0	next
207	Response	1	4704121	11925	1
207A	Response	5	4731320	27129	1
209	Picture	dc105	4746005	0	1	20491	2	0	next
209	Response	2	4766359	20354	1
213	Response	2	4992595	98491	1
215	Picture	dc010	5003055	0	1	25655	2	0	next
215	Response	2	5028595	25540	1
217	Picture	dc107	5046868	0	1	17492	2	0	next
217	Response	1	5064274	17406	1
217A	Response	3	5078033	13673	2
219	Picture	ba020	5091015	0	1	13161	2	0	next
219	Response	1	5104113	13098	1
219A	Response	6	5111793	7617	1
221	Picture	gf020	5124666	0	1	11662	2	0	next
221	Response	2	5136272	11606	1
223	Picture	ba109	5154319	0	2	10995	4	0	next
223	Response	1	5165232	10913	1
223A	Response	6	5170352	5038	1
225	Picture	gf006	5184472	0	2	17659	3	0	next
225	Response	1	5202031	17559	2
225A	Response	6	5213551	11420	1
227	Picture	e024	5227120	0	1	10995	2	0	next
227	Response	2	5238031	10911	1
229	Picture	c016	5258272	0	1	13827	2	0	next
229	Response	2	5271950	13678	1
231	Picture	e053	5289925	0	1	8829	2	0	next
231	Response	1	5298670	8745	1
231A	Response	5	5314349	15595	1
233	Picture	ba119	5328907	0	1	20490	3	0	next
233	Response	1	5349228	20321	2
233A	Response	3	5383148	33751	1
235	Picture	dc016	5395210	0	1	15826	2	0	next
235	Response	2	5410988	15778	1
237	Picture	c117	5427862	0	1	14826	2	0	next
237	Response	2	5442667	14805	1
239	Picture	gf117	5461347	0	1	10495	2	0	next
239	Response	1	5471786	10439	1
239A	Response	4	5499946	28104	1
241	Picture	e060	5511824	0	1	30153	2	0	next
241	Response	1	5541865	30041	1
241A	Response	6	5552905	10928	1
243	Picture	a016	5566299	0	1	20990	2	0	next
243	Response	2	5587144	20845	1
245	Picture	e054	5607280	0	1	23823	2	0	next
245	Response	2	5630983	23703	1
247	Picture	e058	5648928	0	1	12661	2	0	next
247	Response	2	5661542	12614	2
249	Picture	ba016	5678914	0	1	8163	2	0	next
249	Response	1	5686983	8069	1
249A	Response	5	5696262	9185	1
251	Picture	a020	5708734	0	1	12828	2	0	next
251	Response	2	5721382	12648	1
253	Picture	f016	5741219	0	1	23323	2	0	next
253	Response	2	5764421	23202	1
255	Picture	e019	5782534	0	1	8163	2	0	next
255	Response	2	5790661	8127	1
257	Picture	a010	5808522	0	1	9329	2	0	next
257	Response	1	5817700	9178	1
257A	Response	6	5830980	13129	1
259	Picture	ba117	5845505	0	1	16160	2	0	next
259	Response	1	5861539	16034	1
259A	Response	6	5874499	12834	1
261	Picture	e047	5888319	0	1	20491	2	0	next
261	Response	2	5908738	20419	1
263	Picture	dc020	5926468	0	2	9996	3	0	next
263	Response	1	5936418	9950	1
263A	Response	3	5948577	12113	2
265	Picture	f006	5962452	0	1	45146	2	0	next
265	Response	2	6007457	45005	1
267	Picture	a109	6027423	0	1	22156	2	0	next
267	Response	2	6049536	22113	1
269	Picture	dc008	6066405	0	1	29153	2	0	next
269	Response	2	6095455	29050	1
271	Picture	f107	6116049	0	1	9496	2	0	next
271	Response	1	6125375	9326	1
271A	Response	6	6137054	11509	1
273	Picture	e020	6148867	0	1	10995	2	0	next
273	Response	1	6159774	10907	1
273A	Response	6	6164574	4712	1
275	Picture	gf107	6176855	0	1	17158	3	0	next
275	Response	1	6193853	16998	1
275A	Response	6	6197693	3680	1
277	Picture	e022	6211006	0	1	10995	2	0	next
277	Response	2	6221852	10846	2
279	Picture	e059	6239326	0	1	6997	2	0	next
279	Response	2	6246172	6846	1
281	Picture	ba010	6263482	0	1	8996	2	0	next
281	Response	2	6272412	8930	1
283	Picture	gf008	6292469	0	1	7163	2	0	next
283	Response	1	6299611	7142	1
283A	Response	5	6315131	15499	1
285	Picture	ba018	6327286	0	1	17659	2	0	next
285	Response	2	6344890	17604	1
287	Picture	dc117	6363103	0	1	13827	2	0	next
287	Response	2	6376890	13787	1
289	Picture	e057	6397421	0	1	9496	2	0	next
289	Response	1	6406809	9388	1
289A	Response	5	6416569	9652	1
291	Picture	c109	6429406	0	2	11828	3	0	next
291	Response	1	6441209	11803	1
291A	Response	5	6449368	8134	1
293	Picture	e046	6461059	0	1	20157	2	0	next
293	Response	2	6481048	19989	1
295	Picture	a006	6499041	0	2	12162	3	0	next
295	Response	2	6511127	12086	1
297	Picture	e027	6529861	0	1	28487	2	0	next
297	Response	1	6558167	28306	1
297A	Response	5	6569046	10698	1
299	Picture	ba008	6581171	0	1	14993	2	0	next
299	Response	1	6596086	14915	1
299A	Response	4	6610326	14162	1
301	Picture	e030	6622485	0	1	13161	2	0	next
301	Response	1	6635605	13120	1
301A	Response	6	6650965	15319	1
303	Picture	e026	6664133	0	1	11828	2	0	next
303	Response	2	6675924	11791	1
305	Picture	gf119	6692787	0	1	40648	2	0	next
305	Response	2	6733363	40576	1
307	Picture	e056	6751760	0	1	52476	2	0	next
307	Response	2	6804082	52322	1
309	Picture	c107	6822561	0	1	14327	2	0	next
309	Response	2	6836721	14160	2
311	Picture	c020	6854713	0	1	10162	2	0	next
311	Response	2	6864721	10008	1
313	Picture	f010	6882534	0	1	18991	2	0	next
313	Response	2	6901360	18826	1
315	Picture	dc119	6920017	0	1	24322	2	0	next
315	Response	2	6944239	24222	2
317	Picture	f109	6962831	0	1	64970	2	0	next
317	Response	2	7027758	64927	1
319	Picture	ba107	7046626	0	1	27654	2	0	next
319	Response	2	7074157	27531	1
321	Picture	e051	7091772	0	1	31319	2	0	next
321	Response	2	7122956	31184	1
323	Picture	e023	7142416	0	1	13327	2	0	next
323	Response	2	7155595	13179	2
325	Picture	a117	7175067	0	2	8163	3	0	next
325	Response	1	7183115	8048	1
325A	Response	6	7195435	12205	1
327	Picture	e021	7208219	0	1	10662	2	0	next
327	Response	1	7218794	10575	1
327A	Response	5	7224714	5833	1
329	Picture	c018	7238205	0	1	10995	2	0	next
329	Response	2	7249034	10829	1
331	Picture	e016	7267359	0	1	32485	2	0	next
331	Response	2	7299753	32394	1
333	Picture	c006	7317503	0	1	31819	2	0	next
333	Response	2	7349192	31689	1
335	Picture	a119	7367313	0	1	26988	2	0	next
335	Response	2	7394151	26838	1
337	Picture	dc006	7414459	0	1	19491	2	0	next
337	Response	2	7433830	19371	1
339	Picture	e025	7450609	0	1	30653	2	0	next
339	Response	1	7481189	30580	2
339A	Response	3	7498789	17527	1
341	Picture	gf109	7511081	0	1	8830	2	0	next
341	Response	2	7519749	8668	1
343	Picture	e055	7538569	0	1	13827	2	0	next
343	Response	1	7552228	13659	1
343A	Response	4	7567108	14712	1
345	Picture	a107	7579217	0	1	10329	2	0	next
345	Response	2	7589507	10290	2
347	Picture	e052	7609537	0	1	9162	2	0	next
347	Response	2	7618627	9090	1
349	Picture	f020	7639190	0	1	11994	2	0	next
349	Response	1	7651106	11916	2
349A	Response	5	7663586	12402	2
351	Picture	a018	7676339	0	2	7997	3	0	next
351	Response	2	7684226	7887	1
353	Picture	e017	7700995	0	1	7330	2	0	next
353	Response	2	7708225	7230	1
355	Picture	gf016	7726983	0	1	14993	2	0	next
355	Response	2	7741825	14842	1
357	Picture	e018	7759635	0	1	28154	2	0	next
357	Response	2	7787744	28109	1
359	Picture	gf018	7805614	0	1	12328	2	0	next
359	Response	2	7817823	12209	1
361	Picture	e050	7836267	0	1	7330	2	0	next
361	Response	2	7843423	7156	1
363	Picture	e028	7863421	0	1	55808	2	0	next
363	Response	2	7919101	55680	2
365	Picture	c010	7937721	0	1	24822	2	0	next
365	Response	2	7962461	24740	1
367	Picture	f008	7982367	0	1	10662	2	0	next
367	Response	1	7992860	10493	1
367A	Response	6	8002940	9911	1
369	Picture	e048	8015019	0	1	8329	2	0	next
369	Response	2	8023260	8241	1
371	Picture	c119	8041673	0	1	93791	2	0	next
371	Response	2	8135418	93745	1
373	Picture	f117	8154955	0	1	257883	2	0	next
373	Response	2	8412692	257737	1
375	Picture	c008	8432162	0	2	17826	3	0	next
375	Response	2	8449812	17650	1
377	Picture	e049	8470478	0	1	19325	2	0	next
377	Response	2	8489651	19173	1
379	Picture	f119	8506795	0	1	8663	2	0	next
379	Response	1	8515411	8616	1
379A	Response	6	8527570	12112	1
381	Picture	a008	8539114	0	1	9329	2	0	next
381	Response	1	8548370	9256	1
381A	Response	3	8555570	7127	1
383	Picture	e029	8568600	0	2	10829	3	0	next
383	Response	2	8579249	10649	2
385	Picture	f018	8599586	0	1	33485	2	0	next
385	Response	1	8633009	33423	1
385A	Response	3	8641648	8577	1
387	Picture	gf010	8655061	0	1	8163	2	0	next
387	Response	2	8663088	8027	1
389	Picture	dc109	8681716	0	1	8163	2	0	next
389	Response	1	8689807	8091	2
389A	Response	6	8694928	5049	1
391	Picture	dc018	8708703	0	1	15327	2	0	next
391	Response	1	8723887	15184	1
391A	Response	6	8727086	3056	1
393	Picture	ba006	8740689	0	1	8829	2	0	next
393	Response	1	8749486	8797	2
393A	Response	6	8752046	2528	1
