# Supplementary material for: Effects of two different emotion-inducing methods on the emotional memory of non-clinically depressed individuals
Source: PLoS One. 2021 May 28;16(5):e0249863. doi: 10.1371/journal.pone.0249863 (PMC8162709; doi:10.1371/journal.pone.0249863)
Supplement: S1 Data — (ZIP) [file pone.0249863.s001.zip › data/experiment1-healthy/face14/b-study.log]

Scenario - For expli1
Logfile written - 2018/12/26 14:46:43

Trial	Event Type	Code	Time	TTime	Uncertainty	Duration	Uncertainty	ReqTime	ReqDur

1	Response	2	296242	296242	2
4	Picture	t003	326908	0	305	16000	629	0	16000
5	Response	2	354139	10906	2
8	Picture	t004	377151	0	342	16000	640	0	16000
9	Response	2	401284	7834	1
12	Picture	t006	424594	0	310	16000	633	0	16000
13	Response	1	448056	7139	2
16	Picture	t005	473278	0	331	16000	631	0	16000
17	Response	1	495774	6196	1
20	Picture	t001	519814	0	309	16000	635	0	16000
21	Response	1	541974	5834	1
24	Picture	t002	566572	0	334	16000	636	0	16000
25	Response	1	587533	4659	1
29	Response	2	691011	68594	1
31	Picture	a012	701320	0	392	16000	695	0	16000
32	Response	1	726406	8782	1
35	Picture	a004	750248	0	303	16000	623	0	16000
36	Response	1	772281	5713	1
39	Picture	f012	795885	0	375	16000	677	0	16000
40	Response	2	817397	5210	1
43	Picture	a002	840862	0	309	16000	633	0	16000
44	Response	1	861288	4102	1
47	Picture	f113	884618	0	363	16000	667	0	16000
48	Response	1	906723	5801	1
51	Picture	c002	930502	0	314	16000	638	0	16000
52	Response	2	952888	5750	1
55	Picture	a115	977755	0	331	16000	632	0	16000
56	Response	1	999036	4981	1
59	Picture	c111	1021489	0	309	16000	630	0	16000
60	Response	2	1042985	5176	1
63	Picture	c113	1067237	0	331	16000	633	0	16000
64	Response	1	1088172	4633	1
67	Picture	f002	1110985	0	317	16000	637	0	16000
68	Response	1	1132032	4728	2
71	Picture	a113	1154722	0	333	16000	632	0	16000
72	Response	2	1175597	4576	2
75	Picture	a111	1201067	0	308	16000	629	0	16000
76	Response	1	1222537	5149	2
79	Picture	f105	1247866	0	335	16000	636	0	16000
80	Response	1	1272935	8767	2
83	Picture	c004	1295105	0	302	16000	624	0	16000
84	Response	1	1316207	4781	2
87	Picture	f101	1341473	0	349	16000	650	0	16000
88	Response	2	1361847	4073	2
91	Picture	f111	1385188	0	310	16000	644	0	16000
92	Response	1	1406496	4974	1
95	Picture	f115	1429676	0	324	16000	624	0	16000
96	Response	1	1448881	2904	1
99	Picture	c105	1472840	0	311	16000	630	0	16000
100	Response	1	1492212	3054	1
103	Picture	a103	1517088	0	342	16000	642	0	16000
104	Response	2	1537997	4609	1
107	Picture	a014	1562946	0	318	16000	643	0	16000
108	Response	2	1586152	6881	1
111	Picture	f014	1608682	0	329	16000	632	0	16000
112	Response	2	1630671	5685	2
115	Picture	c103	1656129	0	312	16000	632	0	16000
116	Response	1	1676087	3638	1
119	Picture	c012	1698929	0	341	16000	640	0	16000
120	Response	2	1719607	4379	2
123	Picture	c014	1743918	0	314	16000	637	0	16000
124	Response	2	1764249	4009	1
127	Picture	f004	1789391	0	321	16000	621	0	16000
128	Response	1	1811584	5892	2
131	Picture	a105	1836207	0	303	16000	625	0	16000
132	Response	1	1855694	3165	1
135	Picture	c115	1879273	0	340	16000	642	0	16000
136	Response	2	1900247	4672	1
139	Picture	c101	1924402	0	317	16000	639	0	16000
140	Response	1	1943994	3270	1
143	Picture	f103	1967508	0	332	16000	632	0	16000
144	Response	2	1987594	3786	1
147	Picture	a101	2009761	0	311	16000	631	0	16000
148	Response	1	2029634	3553	1
153	Response	2	2218265	53238	1
155	Picture	f016	2228597	0	310	16000	629	0	16000
156	Response	2	2249687	4771	1
159	Picture	c010	2271693	0	337	16000	638	0	16000
160	Response	1	2292678	4684	1
163	Picture	c117	2318075	0	312	16000	643	0	16000
164	Response	1	2337137	2731	1
167	Picture	f109	2358805	0	401	16000	702	0	16000
168	Response	2	2378296	3190	1
171	Picture	c109	2400051	0	317	16000	637	0	16000
172	Response	1	2419593	2916	1
175	Picture	a109	2441363	0	337	16000	638	0	16000
176	Response	1	2461062	3397	1
179	Picture	f119	2486020	0	2	16000	343	0	16000
180	Response	2	2504988	2625	2
183	Picture	c006	2529655	0	325	16000	627	0	16000
184	Response	2	2549806	3849	2
187	Picture	c018	2571857	0	314	16344	315	0	16000
188	Response	1	2593412	5209	1
191	Picture	a008	2618020	0	334	16000	634	0	16000
192	Response	1	2638232	3911	2
195	Picture	a018	2661754	0	304	16000	647	0	16000
196	Response	2	2681748	3651	1
199	Picture	f006	2704533	0	389	16000	688	0	16000
200	Response	1	2725912	5079	1
203	Picture	f117	2748132	0	315	16000	641	0	16000
204	Response	2	2768738	4280	1
207	Picture	c010	2790411	0	336	16000	637	0	16000
207	Response	2	2802653	12242	2
208	Response	2	2810874	4162	1
211	Picture	a010	2836040	0	318	16000	636	0	16000
212	Response	2	2858965	6607	1
215	Picture	a016	2882458	0	337	16000	636	0	16000
216	Response	1	2902012	3254	1
219	Picture	f107	2923759	0	311	16000	638	0	16000
220	Response	2	2946513	6426	1
223	Picture	c119	2968967	0	364	16000	666	0	16000
224	Response	1	2988512	3242	1
227	Picture	c107	3011623	0	314	16000	649	0	16000
227	Response	2	3023810	12187	2
228	Response	2	3032340	4381	1
231	Picture	f018	3055959	0	335	16000	637	0	16000
232	Response	2	3076347	3745	1
235	Picture	f010	3098596	0	311	16000	631	0	16000
236	Response	2	3118919	4003	2
239	Picture	a117	3141781	0	351	16000	652	0	16000
240	Response	2	3161563	3482	2
243	Picture	a107	3185406	0	308	16000	635	0	16000
244	Response	1	3205090	3356	1
247	Picture	a119	3227744	0	331	16000	630	0	16000
248	Response	2	3254011	9968	2
251	Picture	f020	3278101	0	302	16000	623	0	16000
252	Response	2	3299507	5085	2
255	Picture	a006	3323424	0	339	16000	635	0	16000
256	Response	1	3343113	3392	1
259	Picture	c016	3365777	0	317	16000	646	0	16000
260	Response	1	3386589	4484	1
263	Picture	f008	3408890	0	341	16000	643	0	16000
264	Response	2	3431573	6380	2
267	Picture	c008	3454105	0	304	16000	625	0	16000
268	Response	1	3475767	5340	1
271	Picture	a020	3498627	0	372	16000	670	0	16000
272	Response	2	3520675	5750	2
