# Supplementary material for: Effects of two different emotion-inducing methods on the emotional memory of non-clinically depressed individuals
Source: PLoS One. 2021 May 28;16(5):e0249863. doi: 10.1371/journal.pone.0249863 (PMC8162709; doi:10.1371/journal.pone.0249863)
Supplement: S1 Data — (ZIP) [file pone.0249863.s001.zip › data/experiment1-healthy/face14/b-test.log]

Scenario - For expli1
Logfile written - 2018/12/26 15:06:04

Trial	Event Type	Code	Time	TTime	Uncertainty	Duration	Uncertainty	ReqTime	ReqDur

1	Response	2	224655	224655	1
4	Picture	t012	255332	0	314	133717	649	0	next
4	Response	1	389048	133716	1
4A	Response	3	456459	67410	1
6	Picture	t006	471443	0	311	64200	659	0	next
6	Response	2	535642	64199	2
8	Picture	t007	555216	0	342	23567	640	0	next
8	Response	1	578782	23566	2
8A	Response	4	626599	47816	2
10	Picture	t004	641728	0	363	21015	661	0	next
10	Response	1	662742	21014	1
10A	Response	6	689586	26843	2
12	Picture	t002	701990	0	337	29055	641	0	next
12	Response	1	731044	29054	1
12A	Response	4	763875	32830	1
14	Picture	t001	777972	0	353	45486	652	0	next
14	Response	1	823457	45485	1
14A	Response	4	845142	21684	2
16	Picture	t010	859310	0	333	53641	630	0	next
16	Response	2	912950	53640	1
18	Picture	t009	932016	0	311	14803	641	0	next
18	Response	2	946818	14802	1
20	Picture	t008	964635	0	325	38174	628	0	next
20	Response	1	1002808	38173	1
20A	Response	6	1013419	10610	1
22	Picture	t011	1025497	0	336	32431	640	0	next
22	Response	1	1057927	32430	1
22A	Response	5	1090495	32567	1
24	Picture	t005	1103232	0	332	24576	634	0	next
24	Response	1	1127807	24575	1
24A	Response	6	1140713	12905	1
26	Picture	t003	1154870	0	336	20038	632	0	next
26	Response	2	1174906	20036	2
29	Response	2	1246493	43708	2
31	Picture	e013	1256804	0	352	19731	653	0	next
31	Response	1	1276534	19730	2
31A	Response	6	1333378	56843	2
33	Picture	e043	1346515	0	332	16581	634	0	next
33	Response	2	1363095	16580	1
35	Picture	a014	1382893	0	316	28449	644	0	next
35	Response	2	1411341	28448	1
37	Picture	gf105	1429784	0	343	21550	640	0	next
37	Response	2	1451332	21548	2
39	Picture	dc004	1470843	0	4	20026	328	0	next
39	Response	1	1490868	20025	2
39A	Response	6	1502348	11479	1
41	Picture	a103	1514140	0	304	18958	640	0	next
41	Response	1	1533097	18957	2
41A	Response	4	1566084	32986	1
43	Picture	e003	1577808	0	316	56527	648	0	next
43	Response	2	1634334	56526	1
45	Picture	e039	1653744	0	348	17619	652	0	next
45	Response	2	1671362	17618	1
47	Picture	gf115	1692018	0	318	17233	645	0	next
47	Response	1	1709250	17232	1
47A	Response	3	1718353	9102	1
49	Picture	e034	1732531	0	318	33841	667	0	next
49	Response	2	1766371	33840	2
51	Picture	dc111	1785277	0	350	67026	652	0	next
51	Response	2	1852302	67025	1
53	Picture	f105	1872352	0	313	15435	663	0	next
53	Response	1	1887786	15434	2
53A	Response	5	1913205	25418	2
55	Picture	f101	1925563	0	313	42477	652	0	next
55	Response	2	1968039	42476	1
57	Picture	c113	1985701	0	336	19431	638	0	next
57	Response	1	2005131	19430	1
57A	Response	3	2032023	26891	1
59	Picture	e005	2046295	0	339	17481	639	0	next
59	Response	2	2063775	17480	1
61	Picture	gf014	2083734	0	305	28745	633	0	next
61	Response	2	2112478	28744	2
63	Picture	dc014	2132034	0	370	12998	671	0	next
63	Response	2	2145031	12997	1
65	Picture	a101	2165502	0	310	19964	657	0	next
65	Response	2	2185465	19963	1
67	Picture	ba004	2205858	0	335	27839	634	0	next
67	Response	2	2233696	27838	1
69	Picture	gf111	2251304	0	319	22909	651	0	next
69	Response	2	2274212	22908	1
71	Picture	dc115	2294748	0	338	32593	639	0	next
71	Response	2	2327340	32592	1
73	Picture	a111	2345457	0	308	44273	634	0	next
73	Response	1	2389729	44272	2
73A	Response	6	2400359	10629	1
75	Picture	gf113	2414740	0	313	27272	650	0	next
75	Response	2	2442011	27271	1
77	Picture	ba111	2461558	0	343	29013	642	0	next
77	Response	1	2490570	29012	1
77A	Response	4	2504464	13893	1
79	Picture	e010	2517516	0	343	48031	648	0	next
79	Response	2	2565546	48030	2
81	Picture	c103	2583424	0	315	40679	640	0	next
81	Response	2	2624102	40678	1
83	Picture	e044	2644627	0	411	36687	711	0	next
83	Response	1	2681313	36686	1
83A	Response	6	2692559	11245	1
85	Picture	c002	2707422	0	333	34909	629	0	next
85	Response	2	2742330	34908	1
87	Picture	gf012	2760922	0	313	30507	647	0	next
87	Response	2	2791429	30507	1
89	Picture	e015	2810816	0	342	34269	638	0	next
89	Response	2	2845084	34268	1
91	Picture	ba115	2864506	0	314	47227	646	0	next
91	Response	1	2911732	47226	1
91A	Response	5	2950985	39252	1
93	Picture	e042	2964259	0	312	45255	642	0	next
93	Response	2	3009513	45254	1
95	Picture	a004	3026178	0	345	13971	644	0	next
95	Response	2	3040148	13970	2
97	Picture	f012	3059166	0	312	22370	644	0	next
97	Response	1	3081535	22369	1
97A	Response	3	3100176	18640	1
99	Picture	e012	3111664	0	305	30285	652	0	next
99	Response	2	3141948	30284	1
101	Picture	a115	3161264	0	364	34119	659	0	next
101	Response	1	3195382	34118	1
101A	Response	6	3205371	9988	1
103	Picture	c111	3218865	0	323	24066	624	0	next
103	Response	2	3242930	24065	1
105	Picture	f004	3262694	0	311	41215	635	0	next
105	Response	2	3303908	41214	1
107	Picture	ba014	3324390	0	327	19093	629	0	next
107	Response	1	3343482	19092	1
107A	Response	6	3378400	34917	1
109	Picture	dc105	3393688	0	327	24822	624	0	next
109	Response	2	3418508	24820	2
111	Picture	c115	3439107	0	304	28757	628	0	next
111	Response	1	3467863	28756	2
111A	Response	4	3477878	10014	2
113	Picture	ba113	3491691	0	313	20839	642	0	next
113	Response	1	3512529	20838	1
113A	Response	5	3522700	10170	1
115	Picture	e038	3534223	0	306	34091	631	0	next
115	Response	2	3568313	34090	1
117	Picture	c101	3585786	0	334	20194	636	0	next
117	Response	2	3605979	20193	2
119	Picture	dc002	3626440	0	314	32520	647	0	next
119	Response	2	3658959	32519	1
121	Picture	ba101	3679489	0	370	14604	670	0	next
121	Response	2	3694092	14603	1
123	Picture	e045	3714065	0	317	16146	640	0	next
123	Response	2	3730210	16145	1
125	Picture	a105	3749592	0	335	29103	633	0	next
125	Response	2	3778694	29102	1
127	Picture	f103	3796398	0	314	51247	647	0	next
127	Response	2	3847644	51246	1
129	Picture	f113	3865796	0	361	32063	662	0	next
129	Response	2	3897858	32062	2
131	Picture	e008	3916441	0	325	24300	657	0	next
131	Response	2	3940740	24299	1
133	Picture	gf103	3958484	0	333	34373	631	0	next
133	Response	1	3992856	34372	1
133A	Response	6	4014202	21345	1
135	Picture	e007	4026688	0	376	35861	671	0	next
135	Response	1	4062548	35860	2
135A	Response	4	4098464	35915	2
137	Picture	e036	4113200	0	333	38048	632	0	next
137	Response	1	4151246	38046	2
137A	Response	4	4171711	20463	2
139	Picture	f014	4184760	0	334	32347	630	0	next
139	Response	2	4217106	32346	1
141	Picture	e040	4234251	0	304	24388	622	0	next
141	Response	1	4258638	24387	1
141A	Response	4	4266546	7907	2
143	Picture	c012	4279524	0	329	30459	655	0	next
143	Response	2	4309982	30458	1
145	Picture	dc103	4329253	0	337	14927	641	0	next
145	Response	2	4344179	14926	2
147	Picture	c105	4362780	0	314	26885	642	0	next
147	Response	1	4389664	26884	1
147A	Response	3	4399074	9409	1
149	Picture	e002	4412726	0	311	58685	651	0	next
149	Response	1	4471410	58684	1
149A	Response	5	4492586	21175	1
151	Picture	c004	4506363	0	312	63806	689	0	next
151	Response	2	4570168	63805	2
153	Picture	dc113	4589788	0	345	28958	648	0	next
153	Response	2	4618745	28957	2
155	Picture	f111	4639262	0	317	26923	651	0	next
155	Response	1	4666184	26922	2
155A	Response	3	4686410	20225	1
157	Picture	a113	4700819	0	315	28902	659	0	next
157	Response	1	4729720	28901	1
157A	Response	3	4753129	23408	1
159	Picture	ba103	4765867	0	312	34896	644	0	next
159	Response	2	4800762	34895	1
161	Picture	c014	4820832	0	339	23806	640	0	next
161	Response	2	4844637	23805	2
163	Picture	ba012	4863517	0	314	42173	645	0	next
163	Response	1	4905688	42171	2
163A	Response	3	4914336	8646	1
165	Picture	a002	4929056	0	318	40651	656	0	next
165	Response	2	4969706	40650	1
167	Picture	e037	4987670	0	5	60586	308	0	next
167	Response	2	5048255	60585	2
169	Picture	ba105	5068794	0	314	34811	645	0	next
169	Response	2	5103604	34810	2
171	Picture	e009	5120610	0	346	23197	646	0	next
171	Response	1	5143806	23196	2
171A	Response	6	5172307	28500	1
173	Picture	e031	5186372	0	340	33072	636	0	next
173	Response	1	5219444	33072	1
173A	Response	6	5228786	9342	2
175	Picture	e011	5243117	0	378	36612	683	0	next
175	Response	2	5279728	36611	1
177	Picture	ba002	5298952	0	304	24053	641	0	next
177	Response	1	5323004	24052	2
177A	Response	4	5347960	24955	1
179	Picture	f002	5363301	0	315	64103	648	0	next
179	Response	1	5427403	64102	1
179A	Response	4	5468810	41406	1
181	Picture	e032	5481091	0	304	29548	637	0	next
181	Response	2	5510638	29547	2
183	Picture	e033	5530521	0	335	25589	635	0	next
183	Response	2	5556109	25588	2
185	Picture	gf002	5576628	0	311	22260	639	0	next
185	Response	2	5598887	22259	1
187	Picture	e041	5616492	0	394	24342	689	0	next
187	Response	1	5640833	24341	1
187A	Response	3	5668443	27609	2
189	Picture	f115	5682629	0	336	46627	632	0	next
189	Response	1	5729255	46626	1
189A	Response	4	5754449	25193	2
191	Picture	e006	5767369	0	346	46916	645	0	next
191	Response	1	5814284	46915	1
191A	Response	6	5837170	22885	1
193	Picture	e004	5851729	0	325	33170	629	0	next
193	Response	2	5884898	33169	1
195	Picture	gf101	5903349	0	313	52983	652	0	next
195	Response	2	5956331	52982	2
197	Picture	a012	5976475	0	4	29363	305	0	next
197	Response	1	6005837	29362	1
197A	Response	3	6015137	9299	2
199	Picture	dc012	6030186	0	356	26951	655	0	next
199	Response	2	6057136	26950	2
201	Picture	gf004	6076334	0	309	17410	631	0	next
201	Response	2	6093743	17409	1
203	Picture	e014	6111574	0	339	25941	636	0	next
203	Response	2	6137514	25940	2
205	Picture	dc101	6155171	0	320	23389	647	0	next
205	Response	2	6178559	23388	1
207	Picture	e001	6197514	0	339	16269	642	0	next
207	Response	2	6213782	16268	1
209	Picture	e035	6231253	0	305	17754	627	0	next
209	Response	1	6249006	17753	1
209A	Response	3	6257952	8945	2
213	Response	2	6396344	16203	1
215	Picture	gf006	6406651	0	324	49385	626	0	next
215	Response	1	6456035	49384	2
215A	Response	3	6490020	33984	1
217	Picture	f119	6501920	0	333	22226	634	0	next
217	Response	2	6524145	22225	1
219	Picture	e048	6542924	0	310	16190	634	0	next
219	Response	1	6559114	16190	1
219A	Response	6	6574756	15642	1
221	Picture	dc117	6588716	0	305	29419	632	0	next
221	Response	1	6618134	29418	1
221A	Response	4	6626735	8600	1
223	Picture	e016	6640908	0	317	41740	649	0	next
223	Response	1	6682647	41739	1
223A	Response	6	6727482	44834	2
225	Picture	f006	6742400	0	310	30594	657	0	next
225	Response	2	6772993	30593	1
227	Picture	e022	6792260	0	336	14776	637	0	next
227	Response	1	6807035	14775	1
227A	Response	3	6814832	7796	1
229	Picture	gf109	6829994	0	335	25131	632	0	next
229	Response	2	6855124	25130	2
231	Picture	a119	6875129	0	314	30798	641	0	next
231	Response	1	6905926	30797	1
231A	Response	5	6943169	37242	1
233	Picture	gf010	6956989	0	310	38589	642	0	next
233	Response	1	6995577	38588	2
233A	Response	3	7010347	14769	1
235	Picture	e059	7024911	0	310	33504	649	0	next
235	Response	1	7058414	33503	1
235A	Response	3	7070767	12352	1
237	Picture	ba006	7085433	0	316	78225	703	0	next
237	Response	1	7163656	78223	2
237A	Response	6	7178266	14608	1
239	Picture	dc016	7191045	0	317	44538	654	0	next
239	Response	1	7235582	44537	1
239A	Response	4	7251676	16093	1
241	Picture	a018	7265924	0	308	51980	639	0	next
241	Response	1	7317903	51979	2
241A	Response	5	7343388	25484	2
243	Picture	c016	7358127	0	316	22891	639	0	next
243	Response	2	7381017	22890	1
245	Picture	f107	7398537	0	336	17576	633	0	next
245	Response	2	7416112	17575	2
247	Picture	dc109	7435900	0	318	25893	644	0	next
247	Response	1	7461792	25892	2
247A	Response	6	7476452	14659	1
249	Picture	dc006	7489209	0	320	31628	641	0	next
249	Response	2	7520836	31627	1
251	Picture	c008	7538098	0	382	38394	686	0	next
251	Response	2	7576491	38393	1
253	Picture	e029	7593454	0	311	18188	631	0	next
253	Response	2	7611641	18187	2
255	Picture	e051	7632053	0	373	21236	674	0	next
255	Response	1	7653288	21235	1
255A	Response	4	7666291	13002	1
257	Picture	dc020	7679146	0	341	82913	342	0	next
257	Response	1	7761753	82607	2
257A	Response	6	7774433	12374	1
259	Picture	f016	7788033	0	401	18278	697	0	next
259	Response	1	7806310	18277	1
259A	Response	4	7818606	12295	1
261	Picture	f018	7833475	0	375	23503	682	0	next
261	Response	1	7856977	23502	2
261A	Response	3	7868658	11680	2
263	Picture	ba020	7882576	0	4	33795	310	0	next
263	Response	2	7916370	33794	1
265	Picture	dc008	7936426	0	318	19425	665	0	next
265	Response	1	7955850	19424	2
265A	Response	5	7975732	19881	2
267	Picture	a107	7990671	0	313	26150	635	0	next
267	Response	2	8016820	26149	1
269	Picture	ba010	8035360	0	370	29365	665	0	next
269	Response	2	8064724	29364	2
271	Picture	c107	8082643	0	315	16338	642	0	next
271	Response	2	8098981	16338	1
273	Picture	a006	8118900	0	334	19711	336	0	next
273	Response	1	8138312	19412	1
273A	Response	6	8169032	30421	1
275	Picture	c117	8183998	0	340	44645	643	0	next
275	Response	2	8228642	44644	1
277	Picture	c119	8248363	0	313	22537	635	0	next
277	Response	1	8270899	22536	1
277A	Response	3	8317859	46959	1
279	Picture	a109	8331229	0	309	25858	658	0	next
279	Response	2	8357086	25857	1
281	Picture	e054	8374978	0	4	15555	302	0	next
281	Response	2	8390532	15554	1
283	Picture	e057	8408279	0	309	14018	629	0	next
283	Response	1	8422297	14018	1
283A	Response	3	8459479	37182	1
285	Picture	a020	8473567	0	320	33197	671	0	next
285	Response	1	8506763	33196	1
285A	Response	5	8520969	14205	1
287	Picture	e019	8533254	0	311	45327	641	0	next
287	Response	2	8578581	45327	1
289	Picture	a016	8596548	0	333	18674	632	0	next
289	Response	1	8615221	18673	1
289A	Response	4	8637587	22365	1
291	Picture	gf107	8649546	0	341	25802	639	0	next
291	Response	2	8675347	25801	1
293	Picture	gf018	8695795	0	318	18117	646	0	next
293	Response	2	8713911	18116	2
295	Picture	e060	8733507	0	371	11727	670	0	next
295	Response	2	8745233	11726	1
297	Picture	ba016	8764562	0	313	24685	638	0	next
297	Response	1	8789246	24684	1
297A	Response	4	8800907	11660	1
299	Picture	e052	8815802	0	316	23974	688	0	next
299	Response	2	8839775	23973	1
301	Picture	e024	8858125	0	340	27065	643	0	next
301	Response	1	8885189	27064	1
301A	Response	4	8912543	27353	2
303	Picture	e026	8923950	0	341	28067	646	0	next
303	Response	1	8952016	28066	2
303A	Response	4	8957240	5223	1
305	Picture	c109	8972014	0	340	20157	639	0	next
305	Response	1	8992170	20156	1
305A	Response	6	9027904	35733	2
307	Picture	ba119	9043325	0	385	19563	686	0	next
307	Response	1	9062887	19562	1
307A	Response	6	9077430	14542	2
309	Picture	dc119	9088726	0	341	12936	647	0	next
309	Response	2	9101662	12936	1
311	Picture	c018	9121076	0	309	15040	657	0	next
311	Response	1	9136116	15040	1
311A	Response	3	9173865	37749	1
313	Picture	a010	9186417	0	308	26068	634	0	next
313	Response	1	9212484	26067	1
313A	Response	6	9228017	15532	1
315	Picture	ba018	9242002	0	315	18348	648	0	next
315	Response	2	9260350	18348	1
317	Picture	ba008	9278412	0	339	17864	637	0	next
317	Response	1	9296275	17863	2
317A	Response	4	9306628	10352	2
319	Picture	ba109	9318470	0	336	14386	641	0	next
319	Response	2	9332855	14385	2
321	Picture	dc018	9349948	0	2	11634	326	0	next
321	Response	1	9361581	11633	1
321A	Response	5	9405305	43723	1
323	Picture	a117	9418921	0	310	31415	644	0	next
323	Response	1	9450335	31414	2
323A	Response	4	9464448	14112	1
325	Picture	e017	9477079	0	313	16498	635	0	next
325	Response	2	9493576	16497	1
327	Picture	f010	9510477	0	345	17752	645	0	next
327	Response	2	9528228	17751	2
329	Picture	c010	9547979	0	319	9436	651	0	next
329	Response	1	9557414	9435	2
329A	Response	3	9591577	34162	2
331	Picture	e030	9605794	0	315	20088	638	0	next
331	Response	1	9625882	20088	1
331A	Response	3	9633565	7683	1
333	Picture	e023	9646547	0	313	27740	643	0	next
333	Response	2	9674286	27739	2
335	Picture	e049	9694567	0	348	22231	643	0	next
335	Response	2	9716797	22230	2
337	Picture	ba117	9734130	0	304	15085	628	0	next
337	Response	1	9749214	15084	1
337A	Response	6	9760611	11396	1
339	Picture	ba107	9775269	0	305	37062	635	0	next
339	Response	2	9812330	37061	2
341	Picture	f117	9832406	0	368	17829	671	0	next
341	Response	1	9850234	17828	2
341A	Response	4	9872494	22259	1
343	Picture	dc010	9885153	0	322	24492	617	0	next
343	Response	2	9909644	24491	1
345	Picture	e027	9928900	0	314	14304	648	0	next
345	Response	1	9943203	14303	1
345A	Response	4	9971035	27831	2
347	Picture	e020	9985694	0	309	43611	647	0	next
347	Response	1	10029304	43610	1
347A	Response	6	10045689	16384	1
349	Picture	f008	10061048	0	4	42729	336	0	next
349	Response	1	10103776	42728	1
349A	Response	4	10125331	21554	1
351	Picture	e046	10139150	0	318	21887	656	0	next
351	Response	1	10161036	21886	2
351A	Response	5	10178150	17113	2
353	Picture	e055	10193266	0	310	17826	637	0	next
353	Response	1	10211091	17825	2
353A	Response	3	10236213	25121	1
355	Picture	e021	10248884	0	312	24088	634	0	next
355	Response	2	10272971	24087	1
357	Picture	dc107	10289590	0	356	26762	653	0	next
357	Response	2	10316351	26761	2
359	Picture	e028	10334550	0	317	23689	648	0	next
359	Response	1	10358238	23688	1
359A	Response	6	10398247	40008	2
361	Picture	e056	10409950	0	305	21399	642	0	next
361	Response	1	10431348	21398	2
361A	Response	3	10452650	21301	1
363	Picture	e053	10467725	0	316	17525	648	0	next
363	Response	1	10485250	17525	1
363A	Response	4	10493508	8258	1
365	Picture	f020	10508630	0	311	21737	640	0	next
365	Response	1	10530367	21737	1
365A	Response	5	10546986	16619	1
367	Picture	c020	10559710	0	311	23349	657	0	next
367	Response	1	10583058	23348	1
367A	Response	5	10592906	9847	2
369	Picture	e018	10607519	0	311	37129	653	0	next
369	Response	1	10644647	37128	2
369A	Response	4	10656264	11616	1
371	Picture	gf020	10668763	0	315	19920	653	0	next
371	Response	1	10688682	19919	1
371A	Response	4	10699712	11029	1
373	Picture	gf016	10713417	0	320	22715	649	0	next
373	Response	2	10736131	22714	1
375	Picture	a008	10756542	0	345	20700	649	0	next
375	Response	2	10777241	20699	1
377	Picture	gf008	10795038	0	316	20081	643	0	next
377	Response	2	10815118	20080	1
379	Picture	e047	10833536	0	377	10786	678	0	next
379	Response	2	10844321	10785	2
381	Picture	e050	10862485	0	310	17104	636	0	next
381	Response	2	10879588	17103	1
383	Picture	gf119	10897292	0	339	40422	635	0	next
383	Response	1	10937713	40421	2
383A	Response	5	10959697	21983	2
385	Picture	e058	10972264	0	350	21041	644	0	next
385	Response	2	10993304	21040	1
387	Picture	c006	11013116	0	306	28017	640	0	next
387	Response	1	11041132	28016	2
387A	Response	6	11056842	15709	1
389	Picture	gf117	11070670	0	319	13384	655	0	next
389	Response	1	11084054	13384	1
389A	Response	3	11095289	11235	1
391	Picture	f109	11109230	0	320	22353	644	0	next
391	Response	2	11131582	22352	1
393	Picture	e025	11150050	0	337	10843	633	0	next
393	Response	2	11160892	10842	1
