# Supplementary material for: Effects of two different emotion-inducing methods on the emotional memory of non-clinically depressed individuals
Source: PLoS One. 2021 May 28;16(5):e0249863. doi: 10.1371/journal.pone.0249863 (PMC8162709; doi:10.1371/journal.pone.0249863)
Supplement: S1 Data — (ZIP) [file pone.0249863.s001.zip › data/experiment1-healthy/face15/b-study.log]

Scenario - For expli1
Logfile written - 2018/12/26 15:42:09

Trial	Event Type	Code	Time	TTime	Uncertainty	Duration	Uncertainty	ReqTime	ReqDur

1	Response	2	1029190	1029190	2
4	Picture	t001	1059879	0	310	16000	638	0	16000
5	Response	2	1113424	37216	1
8	Picture	t005	1135853	0	437	16000	737	0	16000
9	Response	2	1165544	13391	2
12	Picture	t004	1191075	0	313	16000	636	0	16000
13	Response	1	1221195	13797	1
16	Picture	t006	1245589	0	428	16000	731	0	16000
17	Response	2	1275197	13306	2
20	Picture	t003	1300614	0	302	16000	733	0	16000
21	Response	2	1327067	10022	1
24	Picture	t002	1348893	0	336	16000	638	0	16000
25	Response	1	1374426	9231	2
29	Response	2	1484246	75276	1
31	Picture	c002	1494557	0	412	16000	713	0	16000
32	Response	1	1523293	12435	1
35	Picture	f012	1548868	0	307	16000	634	0	16000
36	Response	1	1576022	10827	1
39	Picture	f115	1599932	0	332	16000	633	0	16000
40	Response	2	1627702	11469	1
43	Picture	f113	1652483	0	303	16000	634	0	16000
44	Response	2	1680752	11937	1
47	Picture	c115	1706298	0	367	16000	667	0	16000
48	Response	1	1731553	8954	1
51	Picture	a105	1754173	0	305	16000	631	0	16000
52	Response	1	1781092	10593	1
55	Picture	a115	1804557	0	337	16000	638	0	16000
56	Response	1	1830911	10052	1
59	Picture	a111	1853056	0	307	16000	630	0	16000
60	Response	1	1886733	17354	1
63	Picture	c103	1908912	0	330	16303	332	0	16000
64	Response	2	1934575	9357	1
67	Picture	a012	1958367	0	314	16000	640	0	16000
68	Response	1	1987298	12605	2
71	Picture	c012	2009132	0	329	16000	630	0	16000
72	Response	1	2043300	17867	2
75	Picture	f002	2068913	0	309	16000	653	0	16000
76	Response	2	2098247	12676	2
79	Picture	f101	2123616	0	333	16000	632	0	16000
80	Response	1	2158482	18568	2
81	Response	2	2158483	0	300
83	Picture	c101	2182855	0	311	16000	631	0	16000
84	Response	1	2210597	11423	1
87	Picture	c014	2234107	0	372	16000	674	0	16000
88	Response	2	2261244	10834	2
91	Picture	c004	2285453	0	318	16000	646	0	16000
92	Response	2	2319813	18033	2
95	Picture	c111	2341994	0	405	16000	706	0	16000
96	Response	1	2375750	17455	2
99	Picture	a103	2399403	0	316	16000	671	0	16000
100	Response	2	2429368	13610	1
103	Picture	a113	2452962	0	342	16000	644	0	16000
104	Response	2	2479355	10091	2
107	Picture	a004	2504559	0	307	16000	644	0	16000
108	Response	1	2530460	9563	1
111	Picture	f105	2553313	0	335	16000	637	0	16000
112	Response	1	2581143	11528	2
115	Picture	c113	2605734	0	312	16000	636	0	16000
116	Response	1	2639691	17633	1
119	Picture	f103	2661443	0	328	16000	628	0	16000
120	Response	1	2687629	9886	1
123	Picture	c105	2709457	0	312	16000	641	0	16000
124	Response	2	2738442	12656	1
127	Picture	a014	2763093	0	323	16000	624	0	16000
128	Response	1	2792221	12828	2
131	Picture	a101	2816941	0	314	16000	641	0	16000
132	Response	2	2849903	16634	2
135	Picture	f014	2871620	0	332	16000	633	0	16000
136	Response	1	2898110	10189	1
139	Picture	a002	2920414	0	308	16000	663	0	16000
140	Response	2	2948814	12046	1
143	Picture	f004	2973432	0	338	16000	642	0	16000
144	Response	1	3000199	10462	1
147	Picture	f111	3025594	0	309	16000	651	0	16000
148	Response	1	3050111	8175	2
153	Response	2	3219273	33220	1
155	Picture	a010	3229602	0	317	16000	663	0	16000
156	Response	2	3260961	15013	1
159	Picture	a020	3282681	0	331	16000	633	0	16000
160	Response	2	3306042	7059	2
163	Picture	f109	3330189	0	323	16000	655	0	16000
164	Response	2	3352803	6282	1
167	Picture	c119	3374406	0	340	16000	642	0	16000
168	Response	2	3412308	21600	1
171	Picture	c107	3435695	0	305	16000	628	0	16000
172	Response	1	3462855	10835	2
175	Picture	f018	3486606	0	356	16000	657	0	16000
176	Response	2	3511327	8420	1
179	Picture	c006	3535484	0	312	16000	635	0	16000
180	Response	1	3559157	7350	2
183	Picture	c117	3581884	0	344	16000	645	0	16000
184	Response	2	3605428	7242	2
187	Picture	a008	3628892	0	303	16000	645	0	16000
188	Response	1	3653952	8716	2
191	Picture	a016	3676401	0	332	16000	633	0	16000
192	Response	1	3701654	8952	2
195	Picture	a109	3726626	0	315	16344	316	0	16000
196	Response	2	3750845	7872	2
199	Picture	f006	3775230	0	347	16000	649	0	16000
200	Response	2	3802493	10960	2
203	Picture	c010	3827562	0	311	16000	655	0	16000
204	Response	2	3853023	9117	1
207	Picture	a006	3875062	0	363	16000	666	0	16000
208	Response	1	3900551	9186	1
211	Picture	a117	3924411	0	304	16000	637	0	16000
212	Response	1	3949801	9058	2
215	Picture	a018	3975030	0	336	16000	635	0	16000
216	Response	2	3999184	7855	2
219	Picture	a119	4022474	0	308	16000	646	0	16000
220	Response	1	4046842	8030	1
223	Picture	a107	4071540	0	351	16000	649	0	16000
224	Response	1	4099641	11456	1
227	Picture	c109	4123192	0	318	16334	319	0	16000
228	Response	1	4149064	9537	1
231	Picture	f016	4172022	0	328	16000	625	0	16000
232	Response	1	4197673	9354	2
235	Picture	f117	4220385	0	309	16000	651	0	16000
236	Response	1	4246397	9358	1
239	Picture	f020	4270688	0	345	16000	646	0	16000
240	Response	2	4295486	8498	1
243	Picture	c018	4320505	0	305	16000	639	0	16000
244	Response	1	4349175	12337	1
247	Picture	f107	4374682	0	335	16000	636	0	16000
248	Response	1	4403234	12251	1
251	Picture	f010	4426650	0	313	16000	650	0	16000
252	Response	2	4449791	6804	2
255	Picture	f008	4474102	0	345	16000	646	0	16000
256	Response	1	4498569	8165	1
259	Picture	c010	4521813	0	317	16000	647	0	16000
260	Response	1	4552676	14533	1
263	Picture	c016	4574963	0	340	16000	642	0	16000
264	Response	2	4602683	11418	1
267	Picture	c008	4625723	0	312	16000	647	0	16000
268	Response	1	4650292	8234	1
271	Picture	f119	4674505	0	336	16000	637	0	16000
272	Response	1	4699218	8412	2
