# Supplementary material for: Effects of two different emotion-inducing methods on the emotional memory of non-clinically depressed individuals
Source: PLoS One. 2021 May 28;16(5):e0249863. doi: 10.1371/journal.pone.0249863 (PMC8162709; doi:10.1371/journal.pone.0249863)
Supplement: S1 Data — (ZIP) [file pone.0249863.s001.zip › data/experiment1-healthy/face15/b-test.log]

Scenario - For expli1
Logfile written - 2018/12/26 15:58:23

Trial	Event Type	Code	Time	TTime	Uncertainty	Duration	Uncertainty	ReqTime	ReqDur

1	Response	2	655748	655748	2
4	Picture	t005	686437	0	311	32372	651	0	next
4	Response	2	718808	32371	1
6	Picture	t008	737277	0	336	24417	637	0	next
6	Response	1	761693	24416	2
6A	Response	3	848998	87304	2
8	Picture	t006	864061	0	364	45289	664	0	next
8	Response	1	909349	45288	2
8A	Response	3	923535	14185	1
10	Picture	t012	935428	0	322	40582	618	0	next
10	Response	2	976009	40581	1
12	Picture	t010	992863	0	311	17397	636	0	next
12	Response	1	1010259	17396	2
12A	Response	3	1026861	16601	1
14	Picture	t002	1038760	0	318	45513	653	0	next
14	Response	1	1084272	45512	1
14A	Response	3	1093029	8756	2
16	Picture	t007	1106997	0	318	143371	660	0	next
16	Response	1	1250367	143370	1
16A	Response	3	1289963	39595	2
18	Picture	t011	1302445	0	312	95967	665	0	next
18	Response	2	1398412	95967	1
20	Picture	t001	1418921	0	372	56522	672	0	next
20	Response	2	1475442	56521	2
22	Picture	t003	1495341	0	318	15589	640	0	next
22	Response	1	1510929	15588	1
22A	Response	5	1548236	37306	2
24	Picture	t004	1562543	0	316	27657	646	0	next
24	Response	1	1590199	27656	2
24A	Response	3	1598422	8222	1
26	Picture	t009	1613334	0	311	15188	643	0	next
26	Response	2	1628521	15187	2
29	Response	2	1678869	20620	2
31	Picture	e042	1689206	0	310	15200	644	0	next
31	Response	1	1704405	15199	1
31A	Response	3	1711593	7187	1
33	Picture	e038	1723762	0	302	11687	625	0	next
33	Response	2	1735447	11685	2
35	Picture	dc103	1753568	0	347	31550	652	0	next
35	Response	2	1785117	31549	1
37	Picture	ba012	1803788	0	312	16970	646	0	next
37	Response	1	1820757	16969	2
37A	Response	4	1830368	9610	1
39	Picture	e013	1845272	0	316	10522	640	0	next
39	Response	1	1855792	10520	2
39A	Response	5	1870696	14902	1
41	Picture	dc012	1886001	0	320	47664	661	0	next
41	Response	1	1933664	47663	2
41A	Response	6	1970786	37121	2
43	Picture	e003	1982493	0	314	11691	635	0	next
43	Response	1	1994183	11690	1
43A	Response	3	1999304	5120	2
45	Picture	ba105	2013018	0	305	30550	647	0	next
45	Response	2	2043567	30549	2
47	Picture	f103	2061921	0	337	40624	639	0	next
47	Response	2	2102544	40623	1
49	Picture	a101	2122815	0	306	19656	634	0	next
49	Response	2	2142470	19655	1
51	Picture	e039	2162587	0	324	20919	620	0	next
51	Response	1	2183505	20918	2
51A	Response	3	2198719	15213	1
53	Picture	e001	2212281	0	341	13355	637	0	next
53	Response	2	2225635	13354	1
55	Picture	f111	2245385	0	319	51973	657	0	next
55	Response	1	2297357	51972	2
55A	Response	3	2303666	6308	1
57	Picture	dc002	2317309	0	313	73809	648	0	next
57	Response	2	2391117	73808	1
59	Picture	dc004	2408981	0	333	15386	629	0	next
59	Response	2	2424366	15385	2
61	Picture	ba014	2442760	0	309	16337	634	0	next
61	Response	1	2459095	16335	2
61A	Response	5	2474620	15523	1
63	Picture	e035	2488468	0	308	22625	635	0	next
63	Response	2	2511092	22624	2
65	Picture	a115	2529358	0	381	17708	685	0	next
65	Response	2	2547065	17707	1
67	Picture	e004	2565714	0	314	14841	638	0	next
67	Response	1	2580554	14840	2
67A	Response	4	2616117	35562	2
69	Picture	a103	2627908	0	314	25469	638	0	next
69	Response	1	2653376	25468	1
69A	Response	3	2664741	11364	1
71	Picture	c105	2677949	0	322	13390	658	0	next
71	Response	1	2691338	13389	1
71A	Response	5	2706700	15361	1
73	Picture	e011	2720741	0	311	16177	640	0	next
73	Response	1	2736918	16177	1
73A	Response	5	2742793	5875	2
75	Picture	a002	2754772	0	321	27763	675	0	next
75	Response	1	2782534	27762	1
75A	Response	4	2795499	12964	1
77	Picture	e008	2807782	0	317	10476	656	0	next
77	Response	2	2818257	10475	2
79	Picture	c113	2835905	0	329	19738	624	0	next
79	Response	1	2855642	19737	2
79A	Response	3	2861569	5926	1
81	Picture	e014	2875142	0	351	9191	655	0	next
81	Response	2	2884332	9190	2
83	Picture	gf012	2904746	0	313	45435	642	0	next
83	Response	1	2950180	45434	1
83A	Response	3	2955473	5292	2
85	Picture	e015	2967951	0	314	9967	644	0	next
85	Response	1	2977917	9966	2
85A	Response	5	2986068	8150	2
87	Picture	dc111	2998896	0	321	35409	322	0	next
87	Response	2	3033967	35071	1
89	Picture	gf113	3051584	0	402	64618	704	0	next
89	Response	1	3116201	64617	1
89A	Response	3	3122284	6082	1
91	Picture	a113	3134429	0	353	77442	653	0	next
91	Response	2	3211870	77441	1
93	Picture	f105	3230528	0	326	9947	662	0	next
93	Response	1	3240474	9946	1
93A	Response	6	3256061	15586	1
95	Picture	dc115	3267618	0	320	22888	665	0	next
95	Response	1	3290505	22887	2
95A	Response	4	3307051	16545	2
97	Picture	ba113	3320646	0	326	12374	661	0	next
97	Response	2	3333019	12373	2
99	Picture	a004	3352371	0	349	22904	651	0	next
99	Response	2	3375274	22903	1
101	Picture	ba103	3393194	0	312	20313	638	0	next
101	Response	1	3413506	20312	2
101A	Response	4	3419945	6438	1
103	Picture	gf004	3432295	0	322	9711	647	0	next
103	Response	1	3442005	9710	1
103A	Response	3	3449750	7744	1
105	Picture	ba101	3461619	0	309	21795	643	0	next
105	Response	1	3483413	21794	2
105A	Response	3	3489611	6197	1
107	Picture	ba004	3504641	0	308	36482	655	0	next
107	Response	1	3541122	36481	2
107A	Response	4	3552475	11352	1
109	Picture	e040	3566428	0	313	22266	634	0	next
109	Response	2	3588693	22265	2
111	Picture	e006	3605381	0	366	9247	673	0	next
111	Response	1	3614627	9246	2
111A	Response	4	3645973	31345	1
113	Picture	c014	3658398	0	367	42160	667	0	next
113	Response	2	3700557	42159	1
115	Picture	f101	3721005	0	308	15847	663	0	next
115	Response	1	3736851	15846	1
115A	Response	5	3746857	10005	2
117	Picture	f002	3760165	0	305	20081	630	0	next
117	Response	1	3780245	20080	2
117A	Response	4	3789550	9304	2
119	Picture	f004	3803505	0	313	15571	644	0	next
119	Response	1	3819075	15570	1
119A	Response	3	3825748	6672	1
121	Picture	e045	3837445	0	319	25708	653	0	next
121	Response	1	3863152	25707	2
121A	Response	6	3880160	17007	1
123	Picture	a012	3891716	0	316	16545	317	0	next
123	Response	1	3907930	16214	1
123A	Response	3	3914600	6339	1
125	Picture	e005	3928097	0	2	28131	332	0	next
125	Response	2	3956227	28130	1
127	Picture	e031	3976264	0	335	12284	632	0	next
127	Response	2	3988547	12283	1
129	Picture	e007	4005939	0	4	33781	340	0	next
129	Response	1	4039719	33780	1
129A	Response	3	4046119	6399	1
131	Picture	e009	4061127	0	316	23466	638	0	next
131	Response	1	4084592	23465	2
131A	Response	3	4090356	5763	2
133	Picture	e034	4103320	0	315	20764	648	0	next
133	Response	2	4124084	20764	1
135	Picture	a105	4143814	0	346	21451	649	0	next
135	Response	2	4165264	21450	2
137	Picture	ba111	4185224	0	315	13255	640	0	next
137	Response	1	4198478	13254	2
137A	Response	3	4212992	14513	2
139	Picture	f113	4225076	0	315	14523	644	0	next
139	Response	1	4239598	14522	1
139A	Response	4	4247576	7977	2
141	Picture	dc101	4260168	0	319	19024	642	0	next
141	Response	1	4279191	19023	2
141A	Response	4	4284677	5485	1
143	Picture	e012	4299676	0	325	26276	662	0	next
143	Response	1	4325951	26275	1
143A	Response	3	4330784	4832	1
145	Picture	e036	4343186	0	319	8828	641	0	next
145	Response	1	4352013	8827	2
145A	Response	3	4359058	7044	2
147	Picture	a111	4371683	0	321	16193	648	0	next
147	Response	1	4387875	16192	1
147A	Response	4	4393987	6111	2
149	Picture	e037	4406474	0	313	7642	637	0	next
149	Response	1	4414115	7641	1
149A	Response	4	4419135	5019	2
151	Picture	gf103	4433195	0	320	11072	672	0	next
151	Response	1	4444266	11071	2
151A	Response	4	4450280	6013	1
153	Picture	a014	4463967	0	313	22893	636	0	next
153	Response	1	4486859	22892	1
153A	Response	3	4493783	6923	1
155	Picture	gf111	4508997	0	305	10163	640	0	next
155	Response	1	4519159	10162	2
155A	Response	3	4525102	5942	1
157	Picture	gf105	4538268	0	321	13970	660	0	next
157	Response	1	4552237	13969	1
157A	Response	4	4566722	14484	2
159	Picture	ba002	4578083	0	317	26399	640	0	next
159	Response	1	4604481	26398	2
159A	Response	5	4610047	5565	1
161	Picture	dc105	4625052	0	316	8256	642	0	next
161	Response	1	4633307	8255	1
161A	Response	5	4637825	4517	2
163	Picture	f012	4651471	0	319	12959	667	0	next
163	Response	1	4664429	12958	1
163A	Response	3	4669911	5481	1
165	Picture	e002	4685013	0	314	6392	634	0	next
165	Response	1	4691404	6391	1
165A	Response	4	4694912	3507	2
167	Picture	c101	4707949	0	320	31312	660	0	next
167	Response	1	4739260	31311	2
167A	Response	3	4750135	10874	1
169	Picture	c111	4763858	0	311	9922	634	0	next
169	Response	1	4773779	9921	2
169A	Response	4	4780707	6927	2
171	Picture	c103	4792937	0	313	7083	649	0	next
171	Response	1	4800019	7082	1
171A	Response	3	4805622	5602	1
173	Picture	gf101	4819759	0	314	42582	643	0	next
173	Response	1	4862340	42581	2
173A	Response	3	4866341	4000	1
175	Picture	c115	4880114	0	319	15010	694	0	next
175	Response	1	4895123	15009	2
175A	Response	3	4899745	4621	1
177	Picture	f115	4911723	0	312	15001	642	0	next
177	Response	1	4926723	15000	1
177A	Response	4	4938113	11389	1
179	Picture	c012	4952471	0	313	10313	638	0	next
179	Response	1	4962783	10312	1
179A	Response	3	4968281	5497	1
181	Picture	e033	4979857	0	316	16966	635	0	next
181	Response	1	4996822	16965	2
181A	Response	3	5003645	6822	2
183	Picture	c002	5017597	0	313	30972	644	0	next
183	Response	2	5048568	30971	1
185	Picture	gf115	5069019	0	352	9199	657	0	next
185	Response	1	5078217	9198	1
185A	Response	4	5083741	5523	1
187	Picture	gf014	5098331	0	345	7637	650	0	next
187	Response	1	5105967	7636	2
187A	Response	3	5110147	4179	1
189	Picture	ba115	5125290	0	396	16387	700	0	next
189	Response	1	5141676	16386	2
189A	Response	6	5157072	15395	1
191	Picture	e041	5169801	0	336	24549	635	0	next
191	Response	1	5194349	24548	2
191A	Response	3	5207939	13589	2
193	Picture	f014	5221048	0	336	11438	636	0	next
193	Response	1	5232485	11437	1
193A	Response	3	5237874	5388	1
195	Picture	e044	5249699	0	355	31229	658	0	next
195	Response	1	5280927	31228	1
195A	Response	3	5285122	4194	1
197	Picture	dc113	5300289	0	3	12937	300	0	next
197	Response	1	5313225	12936	1
197A	Response	4	5320441	7215	1
199	Picture	e032	5331806	0	338	18417	638	0	next
199	Response	1	5350222	18416	1
199A	Response	3	5354072	3849	1
201	Picture	e010	5368082	0	336	7641	644	0	next
201	Response	1	5375722	7640	1
201A	Response	4	5379258	3535	1
203	Picture	e043	5394290	0	333	8136	647	0	next
203	Response	1	5402425	8135	1
203A	Response	3	5407235	4809	2
205	Picture	gf002	5421973	0	3	12636	303	0	next
205	Response	1	5434608	12635	1
205A	Response	3	5438596	3987	1
207	Picture	dc014	5452002	0	336	20215	635	0	next
207	Response	1	5472216	20214	2
207A	Response	6	5509568	37351	2
209	Picture	c004	5522101	0	413	16123	712	0	next
209	Response	1	5538223	16122	1
209A	Response	3	5542858	4634	1
213	Response	2	5671708	5367	1
215	Picture	dc010	5682042	0	321	9942	641	0	next
215	Response	1	5691983	9941	2
215A	Response	3	5695286	3302	1
217	Picture	e026	5709568	0	313	11410	643	0	next
217	Response	1	5720977	11409	1
217A	Response	3	5724405	3427	2
219	Picture	e058	5738499	0	313	16454	652	0	next
219	Response	2	5754952	16453	2
221	Picture	a008	5772943	0	333	8236	637	0	next
221	Response	1	5781178	8235	1
221A	Response	5	5795328	14149	1
223	Picture	e060	5807665	0	334	11123	629	0	next
223	Response	1	5818787	11122	1
223A	Response	5	5822374	3586	1
225	Picture	dc020	5836785	0	337	11796	639	0	next
225	Response	1	5848580	11795	2
225A	Response	6	5861928	13347	2
227	Picture	a117	5875272	0	336	27954	632	0	next
227	Response	1	5903225	27953	1
227A	Response	3	5908382	5156	2
229	Picture	ba109	5920354	0	383	8674	693	0	next
229	Response	1	5929027	8673	1
229A	Response	4	5932039	3011	2
231	Picture	a020	5944922	0	334	9431	637	0	next
231	Response	1	5954352	9430	1
231A	Response	3	5959008	4655	2
233	Picture	e049	5970952	0	330	9726	641	0	next
233	Response	1	5980677	9725	1
233A	Response	6	5989777	9099	1
235	Picture	gf117	6001492	0	336	22131	631	0	next
235	Response	1	6023622	22130	2
235A	Response	3	6026432	2809	2
237	Picture	dc018	6039379	0	344	38459	642	0	next
237	Response	1	6077837	38458	1
237A	Response	3	6081726	3888	1
239	Picture	c010	6093350	0	362	23991	667	0	next
239	Response	1	6117340	23990	1
239A	Response	3	6120788	3447	2
241	Picture	e029	6132175	0	334	10868	634	0	next
241	Response	1	6143042	10867	1
241A	Response	4	6148717	5674	1
243	Picture	c020	6163887	0	342	6568	651	0	next
243	Response	1	6170454	6567	1
243A	Response	4	6173752	3297	1
245	Picture	e055	6187226	0	350	10490	645	0	next
245	Response	1	6197715	10489	1
245A	Response	4	6200223	2507	1
247	Picture	f018	6212573	0	339	12956	641	0	next
247	Response	2	6225528	12955	1
249	Picture	ba117	6243559	0	304	14824	628	0	next
249	Response	1	6258382	14823	2
249A	Response	3	6261037	2654	1
251	Picture	e024	6276241	0	305	16151	623	0	next
251	Response	2	6292391	16150	1
253	Picture	e017	6311161	0	341	19314	641	0	next
253	Response	1	6330474	19313	1
253A	Response	3	6333311	2836	1
255	Picture	f016	6348539	0	324	18623	623	0	next
255	Response	1	6367161	18622	1
255A	Response	3	6370293	3131	1
257	Picture	f109	6382753	0	334	10849	633	0	next
257	Response	2	6393601	10848	1
259	Picture	c008	6412035	0	315	16522	646	0	next
259	Response	2	6428556	16521	1
261	Picture	e053	6445167	0	342	9709	647	0	next
261	Response	2	6454875	9708	1
263	Picture	e021	6473893	0	311	8106	639	0	next
263	Response	2	6481998	8105	1
265	Picture	c119	6501517	0	344	7091	656	0	next
265	Response	2	6508607	7090	1
267	Picture	gf008	6526319	0	315	9352	636	0	next
267	Response	2	6535670	9351	1
269	Picture	ba010	6555067	0	361	9473	671	0	next
269	Response	2	6564539	9472	1
271	Picture	ba119	6582247	0	314	40064	652	0	next
271	Response	1	6622310	40063	1
271A	Response	3	6629419	7108	1
273	Picture	gf018	6643135	0	318	73804	668	0	next
273	Response	1	6716939	73804	1
273A	Response	4	6720462	3523	2
275	Picture	f119	6735343	0	312	23320	635	0	next
275	Response	2	6758662	23319	1
277	Picture	e050	6778283	0	336	18093	637	0	next
277	Response	1	6796375	18092	2
277A	Response	3	6816080	19704	1
279	Picture	gf109	6829751	0	427	64808	724	0	next
279	Response	1	6894558	64807	2
279A	Response	3	6899619	5060	2
281	Picture	a107	6911208	0	333	21036	641	0	next
281	Response	1	6932243	21035	2
281A	Response	3	6935045	2801	1
283	Picture	f020	6948224	0	362	15168	664	0	next
283	Response	1	6963391	15167	1
283A	Response	4	6969094	5702	1
285	Picture	e048	6983452	0	332	13453	636	0	next
285	Response	1	6996904	13452	1
285A	Response	4	7001746	4841	1
287	Picture	e030	7015702	0	339	14772	637	0	next
287	Response	1	7030473	14771	2
287A	Response	3	7034020	3546	1
289	Picture	c016	7046737	0	331	16345	635	0	next
289	Response	1	7063081	16344	2
289A	Response	3	7068474	5392	1
291	Picture	e022	7082121	0	334	34432	635	0	next
291	Response	1	7116552	34431	1
291A	Response	3	7119131	2578	2
293	Picture	e019	7131785	0	334	22653	637	0	next
293	Response	1	7154437	22652	1
293A	Response	3	7159224	4786	1
295	Picture	f008	7173765	0	332	23015	632	0	next
295	Response	1	7196779	23014	1
295A	Response	5	7200237	3457	2
297	Picture	e057	7213662	0	332	36849	630	0	next
297	Response	1	7250511	36849	1
297A	Response	3	7253269	2758	1
299	Picture	f006	7265761	0	351	8795	657	0	next
299	Response	1	7274555	8794	1
299A	Response	3	7277547	2991	1
301	Picture	a010	7292549	0	350	12908	650	0	next
301	Response	2	7305456	12907	1
303	Picture	e054	7322554	0	316	10436	637	0	next
303	Response	1	7332989	10435	1
303A	Response	4	7338614	5624	2
305	Picture	e027	7352337	0	314	8463	635	0	next
305	Response	1	7360799	8462	1
305A	Response	5	7364717	3917	1
307	Picture	ba016	7379794	0	314	18659	640	0	next
307	Response	1	7398452	18658	1
307A	Response	3	7410685	12232	1
309	Picture	e025	7423112	0	319	23146	664	0	next
309	Response	2	7446257	23145	2
311	Picture	ba107	7463700	0	350	9898	662	0	next
311	Response	1	7473597	9897	2
311A	Response	3	7488366	14768	1
313	Picture	a119	7503765	0	4	12874	303	0	next
313	Response	1	7516638	12873	1
313A	Response	3	7521808	5169	1
315	Picture	e052	7535872	0	331	40086	632	0	next
315	Response	2	7575957	40085	2
317	Picture	e028	7594386	0	306	12568	626	0	next
317	Response	1	7606953	12567	1
317A	Response	3	7611989	5035	1
319	Picture	c107	7624970	0	325	10394	648	0	next
319	Response	2	7635363	10393	1
321	Picture	a018	7652177	0	352	20872	652	0	next
321	Response	1	7673048	20871	2
321A	Response	3	7676557	3508	1
323	Picture	c109	7690280	0	337	6972	648	0	next
323	Response	1	7697251	6971	1
323A	Response	4	7700828	3576	1
325	Picture	dc109	7715699	0	330	8737	642	0	next
325	Response	2	7724435	8736	1
327	Picture	e047	7741883	0	314	9687	642	0	next
327	Response	2	7751569	9686	1
329	Picture	f010	7770030	0	354	11964	656	0	next
329	Response	2	7781993	11963	1
331	Picture	ba020	7800703	0	316	9331	643	0	next
331	Response	1	7810034	9331	1
331A	Response	3	7818918	8884	1
333	Picture	gf006	7832204	0	315	20236	637	0	next
333	Response	2	7852439	20235	2
335	Picture	gf020	7869098	0	364	13821	663	0	next
335	Response	2	7882918	13820	1
337	Picture	f117	7903159	0	310	14068	629	0	next
337	Response	1	7917226	14067	2
337A	Response	3	7922288	5061	1
339	Picture	f107	7937065	0	311	13230	640	0	next
339	Response	2	7950294	13229	1
341	Picture	e018	7968448	0	346	12370	645	0	next
341	Response	2	7980817	12369	1
343	Picture	ba008	7997766	0	319	13724	639	0	next
343	Response	1	8011489	13723	2
343A	Response	3	8014613	3123	1
345	Picture	dc117	8027566	0	321	8620	675	0	next
345	Response	1	8036185	8619	2
345A	Response	3	8039295	3109	1
347	Picture	c117	8054632	0	307	10678	628	0	next
347	Response	1	8065309	10677	2
347A	Response	4	8067674	2364	1
349	Picture	e059	8079334	0	320	11121	647	0	next
349	Response	1	8090454	11120	1
349A	Response	3	8092413	1958	2
351	Picture	dc008	8105898	0	315	10347	649	0	next
351	Response	1	8116244	10346	2
351A	Response	4	8119165	2920	1
353	Picture	c006	8134331	0	311	8194	632	0	next
353	Response	1	8142524	8193	1
353A	Response	5	8147509	4984	1
355	Picture	gf010	8162630	0	313	15086	645	0	next
355	Response	2	8177715	15085	1
357	Picture	dc119	8194339	0	332	14611	631	0	next
357	Response	2	8208949	14610	2
359	Picture	e023	8229418	0	305	12913	632	0	next
359	Response	1	8242330	12912	1
359A	Response	6	8256319	13988	1
361	Picture	e046	8269163	0	308	16221	634	0	next
361	Response	1	8285383	16220	2
361A	Response	3	8288661	3277	1
363	Picture	ba018	8303284	0	318	9199	641	0	next
363	Response	1	8312481	9197	2
363A	Response	4	8318061	5578	1
365	Picture	a006	8330815	0	318	17629	661	0	next
365	Response	1	8348443	17628	1
365A	Response	3	8353210	4766	1
367	Picture	gf107	8365465	0	305	8312	634	0	next
367	Response	1	8373776	8311	1
367A	Response	3	8378077	4300	1
369	Picture	dc006	8393058	0	310	10651	631	0	next
369	Response	1	8403708	10650	2
369A	Response	4	8407268	3559	2
371	Picture	a109	8420791	0	315	20367	644	0	next
371	Response	1	8441157	20366	1
371A	Response	5	8453285	12127	1
373	Picture	e051	8467271	0	319	48560	687	0	next
373	Response	1	8515830	48559	2
373A	Response	6	8541779	25948	1
375	Picture	ba006	8557376	0	310	16447	630	0	next
375	Response	1	8573822	16446	1
375A	Response	3	8578068	4245	2
377	Picture	gf016	8591713	0	308	7664	633	0	next
377	Response	1	8599376	7663	1
377A	Response	4	8603145	3768	1
379	Picture	e056	8614923	0	313	19137	651	0	next
379	Response	1	8634059	19136	1
379A	Response	4	8638185	4125	2
381	Picture	dc016	8652967	0	317	23753	644	0	next
381	Response	1	8676719	23752	1
381A	Response	4	8682413	5693	1
383	Picture	gf119	8696090	0	305	10175	623	0	next
383	Response	1	8706265	10175	1
383A	Response	4	8712755	6490	1
385	Picture	a016	8726029	0	312	17522	636	0	next
385	Response	1	8743550	17521	2
385A	Response	3	8746121	2570	1
387	Picture	e016	8758597	0	319	23896	649	0	next
387	Response	1	8782492	23895	2
387A	Response	5	8783651	1158	1
389	Picture	dc107	8798272	0	306	32498	644	0	next
389	Response	2	8830770	32498	1
391	Picture	e020	8847442	0	365	53098	665	0	next
391	Response	1	8900539	53097	2
391A	Response	5	8901931	1391	2
393	Picture	c018	8914530	0	383	22231	679	0	next
393	Response	1	8936760	22230	1
393A	Response	3	8938094	1333	1
