# Supplementary material for: Effects of two different emotion-inducing methods on the emotional memory of non-clinically depressed individuals
Source: PLoS One. 2021 May 28;16(5):e0249863. doi: 10.1371/journal.pone.0249863 (PMC8162709; doi:10.1371/journal.pone.0249863)
Supplement: S1 Data — (ZIP) [file pone.0249863.s001.zip › data/experiment1-healthy/face16/b-study.log]

Scenario - For expli1
Logfile written - 2018/12/26 16:17:38

Trial	Event Type	Code	Time	TTime	Uncertainty	Duration	Uncertainty	ReqTime	ReqDur

1	Response	2	500139	500139	1
4	Picture	t006	530820	0	304	16000	631	0	16000
5	Response	1	563559	16412	2
8	Picture	t005	586877	0	332	16000	633	0	16000
9	Response	1	607987	4808	1
12	Picture	t003	632582	0	321	16000	642	0	16000
13	Response	2	660199	11297	1
16	Picture	t002	682304	0	382	16000	684	0	16000
17	Response	1	703881	5275	1
20	Picture	t004	727502	0	303	16000	622	0	16000
21	Response	1	749234	5413	2
24	Picture	t001	773549	0	376	16000	678	0	16000
25	Response	1	794501	4650	2
29	Response	2	905087	74913	1
31	Picture	c014	915403	0	379	16000	677	0	16000
32	Response	1	937185	5484	2
35	Picture	f111	959555	0	314	16000	646	0	16000
36	Response	2	986287	10401	2
39	Picture	f105	1008795	0	335	16000	638	0	16000
40	Response	1	1030553	5456	2
43	Picture	c105	1055957	0	317	16000	636	0	16000
44	Response	1	1080157	7881	2
47	Picture	c012	1105524	0	341	16000	645	0	16000
48	Response	2	1127890	6061	1
51	Picture	c002	1151896	0	313	16000	642	0	16000
52	Response	1	1173582	5358	1
55	Picture	a113	1198752	0	357	16000	657	0	16000
56	Response	1	1219525	4472	1
59	Picture	a111	1241615	0	303	16000	627	0	16000
60	Response	1	1271773	13835	1
63	Picture	c103	1294034	0	330	16000	626	0	16000
64	Response	1	1317909	7579	1
67	Picture	a004	1340136	0	302	16000	639	0	16000
68	Response	1	1363329	6855	2
71	Picture	a103	1385064	0	341	16000	642	0	16000
72	Response	1	1405455	4089	1
75	Picture	c113	1427675	0	316	16000	640	0	16000
76	Response	2	1450266	6268	2
79	Picture	f012	1472776	0	333	16000	633	0	16000
80	Response	2	1492689	3612	1
83	Picture	f101	1517130	0	304	16000	644	0	16000
84	Response	2	1538317	4847	1
87	Picture	f014	1562810	0	336	16000	637	0	16000
88	Response	1	1581936	2824	1
91	Picture	a101	1604782	0	306	16000	631	0	16000
92	Response	1	1623854	2748	1
95	Picture	c115	1647650	0	357	16000	659	0	16000
96	Response	1	1667476	3523	1
99	Picture	a002	1689868	0	318	16000	647	0	16000
100	Response	2	1709322	3125	2
103	Picture	f002	1734843	0	333	16000	633	0	16000
104	Response	2	1754590	3446	1
107	Picture	f113	1779679	0	301	16000	629	0	16000
108	Response	2	1800317	4310	1
111	Picture	f115	1824695	0	333	16000	635	0	16000
112	Response	1	1844711	3713	1
115	Picture	c004	1866872	0	322	16000	654	0	16000
116	Response	2	1886483	3280	1
119	Picture	f004	1908885	0	335	16000	637	0	16000
120	Response	2	1929615	4428	1
123	Picture	a014	1953900	0	304	16000	628	0	16000
124	Response	2	1975656	5433	1
127	Picture	a012	1997561	0	324	16000	623	0	16000
128	Response	2	2017262	3402	1
131	Picture	c111	2042224	0	310	16000	635	0	16000
132	Response	2	2061674	3125	2
135	Picture	c101	2087012	0	389	16000	690	0	16000
136	Response	2	2107252	3938	1
139	Picture	f103	2132231	0	318	16000	639	0	16000
140	Response	1	2153212	4661	2
143	Picture	a115	2176126	0	343	16000	643	0	16000
144	Response	1	2195138	2711	1
147	Picture	a105	2219443	0	310	16000	645	0	16000
148	Response	2	2238419	2640	2
153	Response	2	2421503	47828	1
155	Picture	a018	2431854	0	310	16000	640	0	16000
156	Response	2	2451093	2908	1
159	Picture	a107	2476067	0	327	16000	629	0	16000
160	Response	2	2496541	4171	2
163	Picture	c119	2520655	0	304	16000	632	0	16000
164	Response	1	2539753	2770	1
167	Picture	f020	2563102	0	376	16000	675	0	16000
168	Response	2	2583343	3941	2
171	Picture	f016	2605995	0	306	16000	629	0	16000
172	Response	1	2626161	3844	1
175	Picture	f107	2650472	0	335	16000	639	0	16000
176	Response	1	2670677	3900	2
179	Picture	a006	2694872	0	319	16000	646	0	16000
180	Response	1	2714571	3373	1
183	Picture	f010	2738746	0	322	16000	625	0	16000
184	Response	1	2757985	2936	1
187	Picture	a117	2783626	0	307	16000	634	0	16000
188	Response	1	2803163	3210	1
191	Picture	c010	2826807	0	359	16000	660	0	16000
192	Response	2	2847834	4726	1
195	Picture	a020	2870745	0	311	16000	687	0	16000
196	Response	1	2891554	4432	1
199	Picture	c107	2914653	0	333	16000	631	0	16000
200	Response	2	2940010	9059	1
203	Picture	c117	2963138	0	306	16000	665	0	16000
204	Response	2	2988406	8908	1
207	Picture	a010	3013759	0	338	16000	640	0	16000
208	Response	2	3034148	4086	1
211	Picture	f018	3056537	0	318	16000	638	0	16000
212	Response	2	3078692	5836	1
215	Picture	c109	3104236	0	349	16000	648	0	16000
216	Response	1	3126612	6077	1
219	Picture	a109	3148899	0	308	16000	639	0	16000
220	Response	1	3171850	6621	1
223	Picture	f119	3194409	0	339	16000	639	0	16000
224	Response	1	3215133	4423	1
227	Picture	c008	3239774	0	303	16000	625	0	16000
228	Response	1	3263931	7835	1
231	Picture	c016	3285746	0	388	16000	686	0	16000
232	Response	1	3307052	5008	2
235	Picture	a016	3330319	0	302	16000	636	0	16000
236	Response	2	3360994	14338	1
239	Picture	c006	3386325	0	391	16000	692	0	16000
240	Response	2	3403639	1013	1
243	Picture	c010	3428293	0	312	16000	633	0	16000
244	Response	2	3450412	5798	1
247	Picture	f006	3475884	0	338	16000	638	0	16000
248	Response	1	3497185	5000	1
251	Picture	f109	3520429	0	312	16000	633	0	16000
252	Response	1	3548283	11533	2
255	Picture	a119	3573634	0	325	16000	627	0	16000
256	Response	2	3599158	9221	1
259	Picture	f008	3621698	0	2	16000	326	0	16000
260	Response	2	3644939	6917	2
263	Picture	a008	3666820	0	329	16000	629	0	16000
264	Response	1	3689689	6569	1
267	Picture	f117	3713767	0	302	16000	622	0	16000
268	Response	1	3741483	11395	1
271	Picture	c018	3765879	0	412	16000	713	0	16000
272	Response	1	3788062	5580	1
