# Supplementary material for: Effects of two different emotion-inducing methods on the emotional memory of non-clinically depressed individuals
Source: PLoS One. 2021 May 28;16(5):e0249863. doi: 10.1371/journal.pone.0249863 (PMC8162709; doi:10.1371/journal.pone.0249863)
Supplement: S1 Data — (ZIP) [file pone.0249863.s001.zip › data/experiment1-healthy/face16/b-test.log]

Scenario - For expli1
Logfile written - 2018/12/26 16:34:55

Trial	Event Type	Code	Time	TTime	Uncertainty	Duration	Uncertainty	ReqTime	ReqDur

1	Response	1	783613	783613	2
4	Picture	t004	814289	0	319	16226	656	0	next
4	Response	1	830514	16225	1
4A	Response	6	876305	45790	1
6	Picture	t011	888160	0	312	37654	649	0	next
6	Response	1	925813	37653	1
6A	Response	3	956643	30829	1
8	Picture	t012	971546	0	314	15945	632	0	next
8	Response	2	987490	15944	1
10	Picture	t005	1004407	0	345	12368	647	0	next
10	Response	1	1016774	12367	2
10A	Response	3	1038755	21980	2
12	Picture	t009	1053783	0	338	17085	641	0	next
12	Response	2	1070867	17084	1
14	Picture	t007	1090970	0	310	25499	639	0	next
14	Response	2	1116469	25499	1
16	Picture	t008	1134355	0	387	35048	684	0	next
16	Response	1	1169402	35047	1
16A	Response	6	1209034	39631	1
18	Picture	t003	1223998	0	341	10116	643	0	next
18	Response	2	1234113	10115	2
20	Picture	t001	1253222	0	315	17576	644	0	next
20	Response	1	1270797	17575	2
20A	Response	5	1293145	22347	1
22	Picture	t010	1305203	0	320	14384	644	0	next
22	Response	2	1319586	14383	1
24	Picture	t002	1337129	0	348	15422	649	0	next
24	Response	2	1352550	15421	2
26	Picture	t006	1370694	0	308	24604	636	0	next
26	Response	1	1395297	24603	1
26A	Response	5	1428543	33245	2
29	Response	2	1481589	28587	1
31	Picture	gf111	1491902	0	321	19317	625	0	next
31	Response	1	1511218	19316	2
31A	Response	5	1541098	29879	1
33	Picture	e012	1554373	0	368	9897	673	0	next
33	Response	2	1564269	9896	1
35	Picture	ba004	1583489	0	310	26552	640	0	next
35	Response	1	1610040	26551	2
35A	Response	6	1621002	10961	1
37	Picture	ba103	1633797	0	318	11192	641	0	next
37	Response	2	1644987	11190	2
39	Picture	a113	1664752	0	335	16883	636	0	next
39	Response	1	1681634	16882	1
39A	Response	5	1695312	13677	1
41	Picture	gf115	1709385	0	337	20773	638	0	next
41	Response	1	1730157	20772	1
41A	Response	6	1737905	7747	2
43	Picture	e033	1750775	0	329	14934	623	0	next
43	Response	2	1765708	14933	2
45	Picture	e043	1784351	0	311	20786	630	0	next
45	Response	2	1805136	20785	1
47	Picture	dc115	1825458	0	333	25411	629	0	next
47	Response	1	1850868	25410	2
47A	Response	4	1868451	17582	2
49	Picture	dc014	1883528	0	340	32779	644	0	next
49	Response	2	1916306	32778	2
51	Picture	gf014	1933038	0	313	16616	639	0	next
51	Response	2	1949653	16615	1
53	Picture	a101	1966978	0	330	14143	626	0	next
53	Response	2	1981120	14142	1
55	Picture	f105	1999522	0	305	14803	664	0	next
55	Response	2	2014324	14802	2
57	Picture	c012	2031192	0	401	21958	699	0	next
57	Response	1	2053149	21957	2
57A	Response	4	2070213	17063	1
59	Picture	e004	2084720	0	361	12156	665	0	next
59	Response	2	2096875	12155	1
61	Picture	e035	2117498	0	304	20221	639	0	next
61	Response	2	2137718	20220	2
63	Picture	e005	2155710	0	347	13077	650	0	next
63	Response	2	2168786	13076	1
65	Picture	f014	2186006	0	304	42038	638	0	next
65	Response	2	2228043	42037	2
67	Picture	e042	2248627	0	344	82244	648	0	next
67	Response	2	2330870	82243	2
69	Picture	e011	2348130	0	314	30074	636	0	next
69	Response	2	2378203	30073	1
71	Picture	e002	2394910	0	326	23681	622	0	next
71	Response	1	2418591	23681	1
71A	Response	6	2426101	7510	2
73	Picture	f103	2437450	0	352	16606	650	0	next
73	Response	2	2454055	16605	1
75	Picture	f113	2473111	0	303	54977	639	0	next
75	Response	2	2528087	54976	1
77	Picture	gf101	2548150	0	350	23956	650	0	next
77	Response	1	2572106	23956	1
77A	Response	5	2593114	21008	1
79	Picture	e036	2605721	0	324	20423	624	0	next
79	Response	1	2626143	20422	1
79A	Response	3	2639378	13234	2
81	Picture	e041	2654335	0	336	27654	631	0	next
81	Response	2	2681988	27653	2
83	Picture	ba012	2700737	0	315	19350	645	0	next
83	Response	2	2720086	19349	1
85	Picture	a105	2739996	0	344	13490	643	0	next
85	Response	2	2753485	13489	1
87	Picture	ba115	2773955	0	304	61798	661	0	next
87	Response	2	2835752	61797	2
89	Picture	a012	2855977	0	347	23048	641	0	next
89	Response	1	2879024	23047	1
89A	Response	5	2892479	13454	2
91	Picture	dc101	2905990	0	328	9170	635	0	next
91	Response	2	2915159	9169	2
93	Picture	e006	2935165	0	309	27951	636	0	next
93	Response	1	2963115	27950	1
93A	Response	4	2987897	24781	1
95	Picture	f004	2999523	0	311	13241	638	0	next
95	Response	2	3012763	13240	1
97	Picture	dc004	3031178	0	372	18611	673	0	next
97	Response	1	3049788	18610	2
97A	Response	6	3070841	21052	1
99	Picture	c113	3083935	0	333	19765	632	0	next
99	Response	2	3103699	19764	1
101	Picture	c105	3121070	0	317	14668	683	0	next
101	Response	1	3135737	14667	1
101A	Response	6	3160430	24692	2
103	Picture	e010	3175603	0	305	10816	633	0	next
103	Response	2	3186418	10815	1
105	Picture	e014	3203330	0	336	13187	638	0	next
105	Response	2	3216516	13186	1
107	Picture	c103	3235906	0	315	11564	640	0	next
107	Response	2	3247469	11563	2
109	Picture	dc113	3264113	0	344	40945	648	0	next
109	Response	1	3305057	40944	2
109A	Response	6	3334918	29860	1
111	Picture	f111	3346902	0	358	13759	659	0	next
111	Response	1	3360660	13758	1
111A	Response	5	3429063	68402	2
113	Picture	a111	3442709	0	345	13368	347	0	next
113	Response	1	3455780	13071	1
113A	Response	3	3470221	14144	1
115	Picture	ba101	3482540	0	329	32958	636	0	next
115	Response	1	3515497	32957	2
115A	Response	6	3530152	14654	1
117	Picture	c101	3542790	0	351	13800	651	0	next
117	Response	2	3556589	13799	2
119	Picture	c004	3573612	0	309	10664	636	0	next
119	Response	2	3584275	10663	1
121	Picture	e040	3602212	0	341	11358	642	0	next
121	Response	2	3613569	11357	2
123	Picture	ba014	3633221	0	317	10558	650	0	next
123	Response	1	3643778	10557	2
123A	Response	3	3662443	18664	1
125	Picture	e013	3676809	0	316	42597	642	0	next
125	Response	1	3719405	42596	1
125A	Response	5	3723856	4450	1
127	Picture	ba111	3735814	0	318	18701	640	0	next
127	Response	1	3754514	18700	1
127A	Response	6	3772822	18307	2
129	Picture	gf002	3785430	0	311	8599	649	0	next
129	Response	2	3794028	8598	2
131	Picture	ba113	3811335	0	348	41222	651	0	next
131	Response	1	3852556	41221	2
131A	Response	3	3866416	13859	2
133	Picture	dc002	3878078	0	332	13874	628	0	next
133	Response	2	3891951	13873	1
135	Picture	a103	3911059	0	318	26091	673	0	next
135	Response	1	3937149	26090	1
135A	Response	3	3950587	13437	2
137	Picture	gf012	3963011	0	316	15347	643	0	next
137	Response	2	3978357	15346	1
139	Picture	c115	3995488	0	328	14290	633	0	next
139	Response	1	4009777	14289	1
139A	Response	3	4015822	6044	1
141	Picture	c111	4028215	0	429	15524	726	0	next
141	Response	1	4043738	15523	1
141A	Response	4	4069593	25854	1
143	Picture	ba002	4082106	0	348	11370	643	0	next
143	Response	2	4093475	11369	1
145	Picture	e001	4110128	0	308	9255	628	0	next
145	Response	2	4119382	9254	1
147	Picture	e031	4137675	0	351	27578	650	0	next
147	Response	1	4165252	27577	2
147A	Response	5	4173700	8447	1
149	Picture	gf113	4185827	0	325	36893	628	0	next
149	Response	1	4222719	36892	1
149A	Response	5	4230696	7976	1
151	Picture	c002	4242837	0	343	11132	639	0	next
151	Response	2	4253968	11131	1
153	Picture	e008	4272458	0	316	13625	636	0	next
153	Response	2	4286082	13624	1
155	Picture	e045	4305660	0	41	11372	42	0	next
155	Response	2	4316731	11071	1
157	Picture	dc105	4335818	0	304	26320	652	0	next
157	Response	1	4362137	26319	1
157A	Response	6	4371538	9400	1
159	Picture	e039	4384856	0	316	16664	641	0	next
159	Response	1	4401519	16663	2
159A	Response	6	4408833	7313	2
161	Picture	e038	4422513	0	317	11994	648	0	next
161	Response	2	4434506	11993	1
163	Picture	e034	4454208	0	334	16069	636	0	next
163	Response	1	4470276	16068	1
163A	Response	4	4486197	15920	1
165	Picture	gf105	4501392	0	347	11677	649	0	next
165	Response	2	4513068	11676	1
167	Picture	dc111	4530456	0	306	10675	628	0	next
167	Response	1	4541131	10675	1
167A	Response	6	4551899	10768	2
169	Picture	e003	4564105	0	317	27818	654	0	next
169	Response	1	4591922	27817	1
169A	Response	6	4604680	12757	1
171	Picture	f115	4618841	0	312	12378	652	0	next
171	Response	2	4631218	12377	2
173	Picture	a014	4649136	0	349	24104	649	0	next
173	Response	1	4673239	24103	1
173A	Response	5	4678149	4909	2
175	Picture	a002	4691371	0	332	77236	631	0	next
175	Response	1	4768606	77235	1
175A	Response	6	4780323	11716	1
177	Picture	dc012	4792872	0	343	9086	658	0	next
177	Response	1	4801957	9085	1
177A	Response	6	4808707	6749	1
179	Picture	e015	4822114	0	334	8961	636	0	next
179	Response	2	4831073	8959	2
181	Picture	f101	4847881	0	316	19271	644	0	next
181	Response	2	4867151	19270	1
183	Picture	e009	4886010	0	342	16064	638	0	next
183	Response	2	4902073	16063	1
185	Picture	ba105	4919367	0	314	25142	650	0	next
185	Response	2	4944508	25141	2
187	Picture	a115	4963074	0	343	45472	643	0	next
187	Response	1	5008545	45471	1
187A	Response	6	5016691	8145	1
189	Picture	a004	5029320	0	352	9698	658	0	next
189	Response	2	5039018	9698	1
191	Picture	c014	5059575	0	313	28588	639	0	next
191	Response	2	5088163	28588	1
193	Picture	e032	5105916	0	326	13174	621	0	next
193	Response	2	5119089	13173	1
195	Picture	e037	5138966	0	318	15051	644	0	next
195	Response	2	5154016	15050	1
197	Picture	e007	5173783	0	333	15748	639	0	next
197	Response	1	5189530	15747	2
197A	Response	5	5233131	43600	2
199	Picture	f012	5245594	0	339	14256	635	0	next
199	Response	2	5259849	14255	1
201	Picture	gf004	5279870	0	316	10994	639	0	next
201	Response	2	5290863	10993	2
203	Picture	f002	5308840	0	324	16413	623	0	next
203	Response	1	5325252	16412	1
203A	Response	3	5344344	19091	1
205	Picture	e044	5358815	0	343	20869	638	0	next
205	Response	2	5379684	20869	1
207	Picture	gf103	5399667	0	309	36087	640	0	next
207	Response	2	5435754	36087	1
209	Picture	dc103	5454135	0	338	56382	635	0	next
209	Response	2	5510516	56381	1
213	Response	2	6078882	438330	2
215	Picture	f109	6089195	0	392	29648	694	0	next
215	Response	2	6118842	29647	1
217	Picture	e027	6136301	0	311	8936	634	0	next
217	Response	2	6145236	8935	2
219	Picture	c010	6162295	0	343	27790	643	0	next
219	Response	2	6190084	27789	1
221	Picture	e059	6207211	0	310	9562	648	0	next
221	Response	1	6216772	9561	1
221A	Response	5	6230069	13296	1
223	Picture	gf020	6243743	0	312	13118	664	0	next
223	Response	1	6256860	13117	2
223A	Response	4	6281455	24594	1
225	Picture	f016	6296198	0	310	12884	641	0	next
225	Response	2	6309081	12883	1
227	Picture	f020	6327192	0	395	9962	697	0	next
227	Response	1	6337153	9961	1
227A	Response	3	6345873	8719	2
229	Picture	ba016	6357755	0	344	15304	640	0	next
229	Response	2	6373058	15303	1
231	Picture	e025	6391793	0	312	84513	654	0	next
231	Response	2	6476305	84512	2
233	Picture	ba010	6493858	0	363	7101	672	0	next
233	Response	2	6500958	7100	1
235	Picture	a117	6521341	0	2	7801	346	0	next
235	Response	1	6529141	7800	1
235A	Response	3	6535334	6192	2
237	Picture	e049	6547548	0	305	15065	658	0	next
237	Response	2	6562612	15064	1
239	Picture	e057	6582829	0	384	12828	687	0	next
239	Response	1	6595656	12827	1
239A	Response	5	6626285	30628	2
241	Picture	e023	6639579	0	362	11691	660	0	next
241	Response	2	6651269	11690	1
243	Picture	e026	6670690	0	313	20529	660	0	next
243	Response	2	6691218	20528	1
245	Picture	c018	6711311	0	350	97281	647	0	next
245	Response	1	6808591	97280	1
245A	Response	6	6841918	33326	2
247	Picture	gf018	6855993	0	335	85049	636	0	next
247	Response	2	6941041	85048	1
249	Picture	ba107	6959499	0	323	32068	652	0	next
249	Response	1	6991566	32067	2
249A	Response	4	7012152	20585	2
251	Picture	dc016	7026509	0	310	11433	634	0	next
251	Response	1	7037941	11432	1
251A	Response	5	7052858	14916	2
253	Picture	dc109	7064767	0	313	23188	656	0	next
253	Response	2	7087954	23187	1
255	Picture	gf010	7105771	0	325	23556	625	0	next
255	Response	2	7129326	23555	1
257	Picture	f117	7148324	0	305	14563	631	0	next
257	Response	2	7162886	14562	1
259	Picture	f107	7179632	0	348	22642	643	0	next
259	Response	2	7202273	22641	1
261	Picture	a119	7219545	0	305	12270	637	0	next
261	Response	1	7231814	12269	2
261A	Response	3	7251574	19759	2
263	Picture	e017	7263368	0	322	12412	323	0	next
263	Response	2	7275442	12074	2
265	Picture	ba018	7296158	0	341	11100	637	0	next
265	Response	2	7307257	11099	1
267	Picture	dc117	7324560	0	306	16032	625	0	next
267	Response	2	7340591	16031	1
269	Picture	f010	7360621	0	343	13427	646	0	next
269	Response	1	7374047	13426	1
269A	Response	4	7393173	19125	1
271	Picture	e030	7408358	0	337	11228	634	0	next
271	Response	2	7419585	11227	1
273	Picture	gf008	7439570	0	306	20385	637	0	next
273	Response	1	7459954	20384	2
273A	Response	3	7465463	5508	2
275	Picture	e046	7479789	0	312	16486	639	0	next
275	Response	1	7496274	16485	2
275A	Response	3	7504042	7767	1
277	Picture	e053	7518879	0	310	12001	653	0	next
277	Response	2	7530879	12000	1
279	Picture	gf006	7548615	0	332	18169	635	0	next
279	Response	2	7566783	18168	2
281	Picture	dc008	7586294	0	313	18690	638	0	next
281	Response	2	7604983	18689	2
283	Picture	e020	7624058	0	372	10343	676	0	next
283	Response	2	7634400	10342	2
285	Picture	e021	7651666	0	2	22640	324	0	next
285	Response	2	7674305	22639	1
287	Picture	f006	7691258	0	328	11787	627	0	next
287	Response	1	7703044	11786	1
287A	Response	6	7707789	4744	2
289	Picture	e024	7720847	0	323	41741	621	0	next
289	Response	2	7762587	41740	1
291	Picture	ba006	7779340	0	307	30781	631	0	next
291	Response	2	7810120	30780	1
293	Picture	e058	7828483	0	379	13543	676	0	next
293	Response	1	7842025	13542	1
293A	Response	4	7863187	21161	1
295	Picture	f008	7874557	0	338	15302	637	0	next
295	Response	2	7889858	15301	1
297	Picture	a008	7907004	0	304	37089	643	0	next
297	Response	2	7944092	37088	1
299	Picture	e029	7961788	0	342	7561	648	0	next
299	Response	2	7969348	7560	1
301	Picture	dc010	7988689	0	306	14981	626	0	next
301	Response	1	8003670	14981	1
301A	Response	4	8055609	51939	2
303	Picture	f119	8070012	0	317	15112	649	0	next
303	Response	1	8085124	15112	1
303A	Response	5	8107555	22431	1
305	Picture	e016	8120219	0	310	26610	643	0	next
305	Response	2	8146828	26609	2
307	Picture	e056	8167134	0	343	10562	638	0	next
307	Response	1	8177695	10561	1
307A	Response	3	8192250	14554	1
309	Picture	gf016	8204040	0	335	16016	630	0	next
309	Response	1	8220055	16015	1
309A	Response	6	8223438	3382	1
311	Picture	c008	8236392	0	370	17078	665	0	next
311	Response	1	8253469	17077	1
311A	Response	6	8257534	4064	1
313	Picture	a107	8272349	0	333	11876	635	0	next
313	Response	1	8284224	11875	1
313A	Response	4	8322391	38166	1
315	Picture	e051	8335431	0	387	12445	683	0	next
315	Response	1	8347875	12444	1
315A	Response	3	8365178	17302	1
317	Picture	e060	8380005	0	332	18157	628	0	next
317	Response	1	8398161	18156	2
317A	Response	6	8419620	21458	2
319	Picture	dc020	8432565	0	366	13371	661	0	next
319	Response	1	8445935	13370	1
319A	Response	6	8459937	14001	1
321	Picture	a006	8472743	0	328	82296	630	0	next
321	Response	1	8555038	82295	2
321A	Response	6	8574155	19116	2
323	Picture	e052	8586734	0	341	22298	636	0	next
323	Response	2	8609031	22297	1
325	Picture	dc006	8626281	0	313	26449	642	0	next
325	Response	2	8652730	26449	1
327	Picture	c109	8670992	0	329	11318	330	0	next
327	Response	2	8682010	11018	2
329	Picture	a018	8699202	0	315	9181	635	0	next
329	Response	1	8708382	9180	2
329A	Response	3	8736172	27789	2
331	Picture	e048	8749251	0	315	16290	646	0	next
331	Response	2	8765540	16289	1
333	Picture	ba020	8784892	0	323	30725	621	0	next
333	Response	2	8815616	30724	2
335	Picture	dc018	8833731	0	312	15564	639	0	next
335	Response	2	8849294	15563	1
337	Picture	e018	8869572	0	341	9266	342	0	next
337	Response	2	8878533	8961	1
339	Picture	a016	8895925	0	305	18944	629	0	next
339	Response	2	8914868	18943	2
341	Picture	c006	8933340	0	374	9242	688	0	next
341	Response	2	8942581	9241	1
343	Picture	c107	8960831	0	306	11621	631	0	next
343	Response	2	8972451	11620	2
345	Picture	gf117	8992792	0	337	13884	642	0	next
345	Response	1	9006675	13883	1
345A	Response	6	9029864	23188	1
347	Picture	e047	9044578	0	334	14851	632	0	next
347	Response	1	9059428	14850	1
347A	Response	6	9088970	29541	1
349	Picture	e022	9104049	0	343	16738	647	0	next
349	Response	2	9120786	16737	1
351	Picture	ba109	9141343	0	311	12989	651	0	next
351	Response	1	9154331	12988	1
351A	Response	3	9187107	32775	2
353	Picture	gf109	9201936	0	314	26648	669	0	next
353	Response	2	9228583	26647	2
355	Picture	e054	9245278	0	338	16673	638	0	next
355	Response	1	9261951	16673	1
355A	Response	4	9287083	25132	1
357	Picture	ba119	9299958	0	405	16552	705	0	next
357	Response	1	9316509	16551	1
357A	Response	3	9332800	16290	1
359	Picture	ba117	9347711	0	389	21638	687	0	next
359	Response	1	9369348	21637	1
359A	Response	3	9382188	12839	1
361	Picture	c016	9393756	0	340	12934	644	0	next
361	Response	2	9406689	12933	1
363	Picture	dc107	9423649	0	305	11317	635	0	next
363	Response	2	9434965	11316	1
365	Picture	e050	9452306	0	332	9922	638	0	next
365	Response	2	9462227	9921	2
367	Picture	e055	9482439	0	314	12807	640	0	next
367	Response	1	9495245	12806	2
367A	Response	5	9525466	30220	1
369	Picture	e028	9539162	0	305	12105	640	0	next
369	Response	2	9551266	12104	1
371	Picture	e019	9570776	0	364	14804	665	0	next
371	Response	2	9585579	14803	1
373	Picture	ba008	9605442	0	309	10571	633	0	next
373	Response	2	9616012	10570	1
375	Picture	dc119	9636177	0	376	12505	680	0	next
375	Response	2	9648681	12504	2
377	Picture	c020	9667292	0	315	10024	643	0	next
377	Response	2	9677315	10023	1
379	Picture	c117	9694708	0	331	56046	635	0	next
379	Response	2	9750753	56045	1
381	Picture	gf119	9769286	0	303	10230	629	0	next
381	Response	2	9779515	10229	2
383	Picture	a109	9796770	0	328	8796	640	0	next
383	Response	2	9805565	8795	1
385	Picture	f018	9825689	0	314	15116	635	0	next
385	Response	2	9840804	15115	1
387	Picture	a010	9859066	0	357	9139	660	0	next
387	Response	2	9868204	9138	1
389	Picture	gf107	9887028	0	305	10789	624	0	next
389	Response	1	9897816	10788	1
389A	Response	6	9907291	9474	2
391	Picture	a020	9921305	0	313	28454	659	0	next
391	Response	1	9949758	28453	2
391A	Response	6	9963340	13581	2
393	Picture	c119	9978459	0	309	16333	634	0	next
393	Response	1	9994791	16332	1
393A	Response	5	10011785	16993	2
