# Supplementary material for: Effects of two different emotion-inducing methods on the emotional memory of non-clinically depressed individuals
Source: PLoS One. 2021 May 28;16(5):e0249863. doi: 10.1371/journal.pone.0249863 (PMC8162709; doi:10.1371/journal.pone.0249863)
Supplement: S1 Data — (ZIP) [file pone.0249863.s001.zip › data/experiment1-healthy/face17/b-study.log]

Scenario - For expli1
Logfile written - 2018/12/26 16:46:24

Trial	Event Type	Code	Time	TTime	Uncertainty	Duration	Uncertainty	ReqTime	ReqDur

1	Response	2	649085	649085	2
4	Picture	t005	679788	0	313	16000	638	0	16000
5	Response	1	753221	57108	1
8	Picture	t001	777036	0	330	16000	632	0	16000
9	Response	1	837903	44565	2
12	Picture	t006	862494	0	317	16000	635	0	16000
13	Response	2	914175	35363	1
16	Picture	t004	935929	0	329	16000	631	0	16000
17	Response	2	989187	36957	1
20	Picture	t002	1014440	0	302	16000	685	0	16000
21	Response	1	1052596	21771	1
24	Picture	t003	1077399	0	331	16000	633	0	16000
25	Response	2	1110472	16772	1
29	Response	2	1305603	158890	2
31	Picture	c014	1315922	0	334	16000	632	0	16000
32	Response	1	1344088	11868	1
35	Picture	c101	1366585	0	307	16000	631	0	16000
36	Response	1	1402666	19757	1
39	Picture	f115	1424846	0	418	16000	722	0	16000
40	Response	1	1465536	24386	1
43	Picture	a012	1489536	0	304	16000	626	0	16000
44	Response	1	1520916	15059	1
47	Picture	a105	1545835	0	332	16000	631	0	16000
48	Response	2	1572787	10653	2
51	Picture	f103	1594810	0	312	16000	635	0	16000
52	Response	2	1621328	10195	2
55	Picture	f105	1643602	0	338	16000	639	0	16000
56	Response	1	1669868	9965	2
59	Picture	c105	1693611	0	311	16000	634	0	16000
60	Response	2	1717575	7642	2
63	Picture	f113	1743102	0	333	16000	635	0	16000
64	Response	2	1770997	11593	1
67	Picture	a113	1796122	0	313	16000	637	0	16000
68	Response	2	1823917	11471	2
71	Picture	c113	1846205	0	335	16000	637	0	16000
72	Response	1	1874294	11787	1
75	Picture	a002	1899066	0	312	16000	646	0	16000
76	Response	2	1930224	14824	1
79	Picture	a004	1953741	0	341	16000	646	0	16000
80	Response	1	1984223	14176	1
83	Picture	c002	2006545	0	309	16000	683	0	16000
84	Response	2	2033243	10324	1
87	Picture	c012	2055293	0	333	16000	635	0	16000
88	Response	2	2097210	25615	2
91	Picture	a111	2119405	0	312	16000	631	0	16000
92	Response	2	2153225	17502	1
95	Picture	c004	2175039	0	342	16000	643	0	16000
96	Response	1	2200444	9103	1
99	Picture	f014	2225132	0	309	16000	628	0	16000
100	Response	1	2257386	15936	1
103	Picture	a115	2281354	0	323	16000	627	0	16000
104	Response	1	2310736	13077	2
107	Picture	a101	2335880	0	319	16000	642	0	16000
108	Response	2	2362245	10042	1
111	Picture	a103	2387270	0	335	16000	639	0	16000
112	Response	2	2417736	14161	1
115	Picture	c111	2441010	0	305	16000	628	0	16000
116	Response	1	2466924	9591	1
119	Picture	f111	2492484	0	336	16000	638	0	16000
120	Response	2	2514891	6105	2
123	Picture	f004	2540219	0	317	16000	644	0	16000
124	Response	1	2564572	8025	2
127	Picture	a014	2588012	0	351	16000	652	0	16000
128	Response	2	2613917	9604	2
131	Picture	f012	2636670	0	314	16000	637	0	16000
132	Response	2	2667043	14050	1
135	Picture	c103	2691265	0	357	16000	658	0	16000
136	Response	2	2722055	14489	1
139	Picture	c115	2743879	0	318	16000	636	0	16000
140	Response	1	2768546	8350	1
143	Picture	f101	2790777	0	339	16000	641	0	16000
144	Response	2	2823908	16829	1
147	Picture	f002	2846009	0	303	16000	627	0	16000
148	Response	2	2875665	13333	1
153	Response	2	3088453	78031	1
155	Picture	c109	3098797	0	315	16000	649	0	16000
156	Response	2	3123778	8342	2
159	Picture	f109	3149421	0	333	16000	634	0	16000
160	Response	2	3178759	13037	1
163	Picture	f010	3201324	0	307	16000	643	0	16000
164	Response	1	3229939	12279	1
167	Picture	a010	3255531	0	359	16000	661	0	16000
168	Response	2	3281932	10100	1
171	Picture	a008	3306767	0	308	16000	650	0	16000
172	Response	1	3335529	12421	2
175	Picture	a016	3357493	0	337	16000	639	0	16000
176	Response	1	3385518	11723	1
179	Picture	c016	3408915	0	306	16000	635	0	16000
180	Response	1	3434062	8817	2
183	Picture	c010	3456084	0	323	16000	624	0	16000
184	Response	2	3480989	8604	1
187	Picture	c006	3503424	0	317	16000	656	0	16000
188	Response	2	3537059	17297	1
191	Picture	f006	3561079	0	354	16000	658	0	16000
192	Response	1	3584171	6787	1
195	Picture	a020	3606666	0	309	16000	659	0	16000
196	Response	1	3632658	9642	1
199	Picture	f020	3657687	0	333	16000	635	0	16000
200	Response	2	3679610	5619	1
203	Picture	c008	3701903	0	309	16000	640	0	16000
204	Response	1	3730160	11926	2
207	Picture	c010	3755227	0	349	16301	350	0	16000
208	Response	2	3786090	14561	1
211	Picture	c119	3808987	0	310	16000	646	0	16000
212	Response	1	3834709	9386	2
215	Picture	f016	3858060	0	354	16000	654	0	16000
216	Response	2	3880598	6238	1
219	Picture	c018	3902984	0	311	16000	648	0	16000
220	Response	2	3931925	12603	1
223	Picture	c107	3954979	0	337	16000	637	0	16000
224	Response	1	3991689	20409	1
227	Picture	a107	4013814	0	310	16000	640	0	16000
228	Response	2	4040375	10231	2
231	Picture	a109	4062524	0	322	16000	624	0	16000
232	Response	1	4088310	9484	1
235	Picture	f008	4110924	0	306	16000	645	0	16000
236	Response	2	4140986	13724	1
239	Picture	f107	4165258	0	334	16000	635	0	16000
240	Response	1	4192395	10836	2
243	Picture	a117	4215819	0	311	16000	628	0	16000
244	Response	1	4239615	7479	1
247	Picture	a119	4262716	0	356	16000	658	0	16000
248	Response	2	4289582	10563	1
251	Picture	f117	4313597	0	310	16000	644	0	16000
252	Response	1	4340494	10564	1
255	Picture	a006	4362978	0	347	16302	348	0	16000
256	Response	2	4385175	5894	1
259	Picture	c117	4408906	0	311	16000	647	0	16000
260	Response	1	4431989	6747	1
263	Picture	f119	4454302	0	348	16000	649	0	16000
264	Response	2	4484217	13258	2
267	Picture	a018	4506833	0	312	16000	647	0	16000
268	Response	2	4532703	9535	1
271	Picture	f018	4557685	0	338	16000	640	0	16000
272	Response	1	4585332	11345	1
