# Supplementary material for: Effects of two different emotion-inducing methods on the emotional memory of non-clinically depressed individuals
Source: PLoS One. 2021 May 28;16(5):e0249863. doi: 10.1371/journal.pone.0249863 (PMC8162709; doi:10.1371/journal.pone.0249863)
Supplement: S1 Data — (ZIP) [file pone.0249863.s001.zip › data/experiment1-healthy/face17/b-test.log]

Scenario - For expli1
Logfile written - 2018/12/26 17:03:12

Trial	Event Type	Code	Time	TTime	Uncertainty	Duration	Uncertainty	ReqTime	ReqDur

1	Response	2	407226	407226	2
4	Picture	t001	438213	0	2	28365	326	0	next
4	Response	1	466577	28364	2
4A	Response	4	489260	22682	1
6	Picture	t006	501669	0	313	12989	651	0	next
6	Response	1	514657	12988	1
6A	Response	4	531212	16554	1
8	Picture	t003	544061	0	2	14813	323	0	next
8	Response	2	558873	14812	2
10	Picture	t005	577927	0	338	14455	633	0	next
10	Response	1	592381	14454	1
10A	Response	4	641175	48793	1
12	Picture	t011	652879	0	334	25569	634	0	next
12	Response	2	678447	25568	2
14	Picture	t002	696950	0	317	15157	650	0	next
14	Response	1	712106	15156	2
14A	Response	5	730158	18051	1
16	Picture	t008	744621	0	320	11233	644	0	next
16	Response	1	755854	11233	1
16A	Response	3	773220	17366	1
18	Picture	t009	785302	0	317	25082	650	0	next
18	Response	2	810383	25081	1
20	Picture	t010	829445	0	349	12067	653	0	next
20	Response	1	841511	12066	1
20A	Response	4	884595	43083	1
22	Picture	t012	896272	0	372	38862	667	0	next
22	Response	1	935133	38861	1
22A	Response	3	942656	7522	2
24	Picture	t004	953963	0	336	10861	634	0	next
24	Response	2	964823	10860	1
26	Picture	t007	981727	0	311	10694	349	0	next
26	Response	1	992120	10393	1
26A	Response	3	1032817	40396	1
29	Response	2	1069420	14676	2
31	Picture	e043	1079736	0	330	28963	634	0	next
31	Response	1	1108698	28962	1
31A	Response	4	1144846	36147	2
33	Picture	a002	1157527	0	340	9995	653	0	next
33	Response	2	1167521	9994	1
35	Picture	ba012	1187633	0	302	18907	641	0	next
35	Response	1	1206539	18906	1
35A	Response	6	1216122	9582	1
37	Picture	c113	1229974	0	308	42106	633	0	next
37	Response	1	1272079	42105	1
37A	Response	5	1279107	7027	1
39	Picture	f103	1290870	0	312	19843	678	0	next
39	Response	2	1310712	19842	2
41	Picture	a004	1328919	0	325	10142	621	0	next
41	Response	1	1339060	10141	1
41A	Response	5	1345602	6541	2
43	Picture	c012	1358600	0	335	15058	638	0	next
43	Response	2	1373657	15057	1
45	Picture	c101	1393069	0	306	11624	646	0	next
45	Response	1	1404692	11623	1
45A	Response	4	1428086	23393	1
47	Picture	c111	1440755	0	313	13333	651	0	next
47	Response	2	1454087	13332	2
49	Picture	e039	1472011	0	339	16259	642	0	next
49	Response	2	1488269	16258	1
51	Picture	dc014	1505700	0	310	29280	630	0	next
51	Response	2	1534979	29279	1
53	Picture	e045	1555030	0	333	9953	634	0	next
53	Response	1	1564982	9952	1
53A	Response	4	1593328	28345	2
55	Picture	dc004	1605043	0	4	43023	304	0	next
55	Response	2	1648065	43022	1
57	Picture	gf103	1668346	0	318	15503	647	0	next
57	Response	1	1683847	15501	2
57A	Response	4	1692729	8880	1
59	Picture	f004	1705896	0	312	15412	637	0	next
59	Response	1	1721307	15411	1
59A	Response	4	1737939	16631	1
61	Picture	gf111	1750945	0	312	18718	641	0	next
61	Response	1	1769662	18717	1
61A	Response	3	1774531	4868	1
63	Picture	f002	1787716	0	328	34088	659	0	next
63	Response	2	1821804	34088	1
65	Picture	dc002	1839472	0	333	12923	629	0	next
65	Response	2	1852394	12922	1
67	Picture	a101	1870513	0	316	14997	669	0	next
67	Response	2	1885509	14996	1
69	Picture	e014	1902368	0	333	19516	630	0	next
69	Response	2	1921883	19515	2
71	Picture	dc111	1941759	0	304	65640	645	0	next
71	Response	2	2007398	65639	1
73	Picture	e036	2027556	0	338	11620	636	0	next
73	Response	2	2039175	11619	1
75	Picture	ba101	2059430	0	313	33218	643	0	next
75	Response	2	2092647	33217	2
77	Picture	e032	2110547	0	70	18969	372	0	next
77	Response	1	2129515	18968	1
77A	Response	6	2146241	16725	1
79	Picture	ba105	2157778	0	335	18673	635	0	next
79	Response	2	2176450	18672	1
81	Picture	c105	2196169	0	313	14291	642	0	next
81	Response	2	2210459	14290	2
83	Picture	c115	2228949	0	406	11918	706	0	next
83	Response	1	2240866	11917	1
83A	Response	3	2247477	6610	2
85	Picture	dc103	2258820	0	333	15150	334	0	next
85	Response	2	2273671	14851	1
87	Picture	ba111	2294190	0	311	31324	658	0	next
87	Response	1	2325513	31323	1
87A	Response	3	2331678	6164	1
89	Picture	a113	2345851	0	311	14577	642	0	next
89	Response	2	2360427	14576	1
91	Picture	e006	2378474	0	336	33959	632	0	next
91	Response	1	2412433	33959	1
91A	Response	4	2424169	11736	1
93	Picture	f111	2438056	0	332	40404	628	0	next
93	Response	1	2478459	40403	1
93A	Response	6	2484975	6515	1
95	Picture	gf002	2499650	0	337	24229	636	0	next
95	Response	1	2523878	24228	1
95A	Response	4	2527576	3697	1
97	Picture	f115	2540980	0	333	9993	635	0	next
97	Response	2	2550972	9992	1
99	Picture	a105	2569429	0	316	24839	643	0	next
99	Response	2	2594267	24838	2
101	Picture	dc113	2611690	0	361	43877	656	0	next
101	Response	1	2655566	43876	1
101A	Response	4	2663274	7707	1
103	Picture	e042	2677636	0	343	12080	643	0	next
103	Response	2	2689715	12079	2
105	Picture	c103	2708674	0	305	59784	634	0	next
105	Response	2	2768457	59783	2
107	Picture	f101	2788176	0	337	19571	640	0	next
107	Response	2	2807747	19571	1
109	Picture	e002	2826985	0	324	29694	652	0	next
109	Response	2	2856678	29693	2
111	Picture	ba115	2873756	0	334	15391	634	0	next
111	Response	2	2889146	15390	2
113	Picture	gf105	2909566	0	305	15272	622	0	next
113	Response	2	2924837	15271	1
115	Picture	e011	2945067	0	342	66476	644	0	next
115	Response	2	3011542	66475	1
117	Picture	e004	3029980	0	307	12588	626	0	next
117	Response	2	3042567	12587	1
119	Picture	c014	3061509	0	340	54684	636	0	next
119	Response	1	3116193	54684	1
119A	Response	5	3128335	12142	2
121	Picture	dc012	3143057	0	333	25978	636	0	next
121	Response	1	3169034	25977	1
121A	Response	4	3185407	16372	1
123	Picture	ba004	3197999	0	331	34575	628	0	next
123	Response	2	3232573	34574	2
125	Picture	gf113	3251677	0	305	15606	637	0	next
125	Response	1	3267282	15605	2
125A	Response	3	3274295	7012	1
127	Picture	dc115	3286743	0	312	11834	634	0	next
127	Response	2	3298577	11834	1
129	Picture	gf101	3317891	0	332	42014	628	0	next
129	Response	2	3359904	42013	1
131	Picture	ba002	3378793	0	315	50413	647	0	next
131	Response	1	3429205	50412	1
131A	Response	4	3439417	10211	2
133	Picture	e041	3453846	0	312	56688	650	0	next
133	Response	1	3510533	56687	1
133A	Response	4	3518172	7638	1
135	Picture	e009	3529878	0	319	29229	638	0	next
135	Response	2	3559106	29228	1
137	Picture	a103	3577436	0	351	26221	352	0	next
137	Response	2	3603357	25921	2
139	Picture	e044	3621747	0	315	50626	639	0	next
139	Response	2	3672372	50625	1
141	Picture	gf014	3689714	0	337	12440	634	0	next
141	Response	2	3702154	12440	1
143	Picture	f012	3721976	0	313	32331	638	0	next
143	Response	2	3754306	32330	2
145	Picture	dc105	3773190	0	357	9099	663	0	next
145	Response	2	3782288	9098	1
147	Picture	e037	3798945	0	319	15628	652	0	next
147	Response	1	3814572	15627	1
147A	Response	6	3823954	9381	1
149	Picture	e033	3836566	0	314	42033	636	0	next
149	Response	2	3878598	42032	1
151	Picture	e010	3897848	0	341	20465	643	0	next
151	Response	1	3918312	20464	1
151A	Response	4	3922603	4290	1
153	Picture	dc101	3934904	0	333	11982	630	0	next
153	Response	2	3946885	11981	2
155	Picture	e031	3965181	0	311	60937	652	0	next
155	Response	1	4026117	60936	1
155A	Response	4	4030767	4649	1
157	Picture	ba103	4044205	0	313	53883	642	0	next
157	Response	2	4098087	53882	1
159	Picture	ba113	4117487	0	359	20927	654	0	next
159	Response	1	4138413	20926	1
159A	Response	3	4145803	7389	2
161	Picture	e008	4160344	0	337	21385	638	0	next
161	Response	2	4181728	21384	1
163	Picture	gf004	4201270	0	321	16963	660	0	next
163	Response	2	4218232	16962	2
165	Picture	e001	4237630	0	344	18923	644	0	next
165	Response	2	4256552	18922	1
167	Picture	e040	4276454	0	315	22856	667	0	next
167	Response	1	4299309	22855	1
167A	Response	5	4303089	3779	1
169	Picture	e035	4316043	0	312	36167	673	0	next
169	Response	2	4352209	36166	1
171	Picture	ba014	4372045	0	353	21896	654	0	next
171	Response	2	4393940	21895	1
173	Picture	f014	4412961	0	316	25313	639	0	next
173	Response	2	4438273	25312	2
175	Picture	a012	4458309	0	335	17468	637	0	next
175	Response	2	4475776	17467	2
177	Picture	e005	4494966	0	312	11361	651	0	next
177	Response	2	4506326	11360	1
179	Picture	e038	4523663	0	333	23297	633	0	next
179	Response	2	4546959	23296	1
181	Picture	gf012	4565433	0	316	17367	633	0	next
181	Response	2	4582799	17366	1
183	Picture	gf115	4601778	0	428	22346	728	0	next
183	Response	1	4624123	22345	2
183A	Response	5	4628715	4591	1
185	Picture	c004	4642199	0	377	49928	673	0	next
185	Response	2	4692126	49927	1
187	Picture	e007	4709521	0	319	12716	662	0	next
187	Response	1	4722237	12716	1
187A	Response	5	4739909	17672	1
189	Picture	a014	4753997	0	309	55446	652	0	next
189	Response	1	4809442	55445	1
189A	Response	4	4815472	6029	2
191	Picture	a111	4828123	0	311	20876	637	0	next
191	Response	2	4848998	20875	2
193	Picture	e034	4866536	0	354	10624	658	0	next
193	Response	2	4877159	10623	1
195	Picture	f113	4897772	0	311	32057	648	0	next
195	Response	2	4929828	32056	2
197	Picture	a115	4947673	0	333	14575	630	0	next
197	Response	2	4962247	14574	1
199	Picture	e013	4979621	0	306	19416	641	0	next
199	Response	2	4999036	19415	1
201	Picture	e012	5016493	0	337	14951	636	0	next
201	Response	1	5031444	14951	1
201A	Response	5	5043885	12441	1
202	Response	6	5043885	0	331
203	Picture	e015	5058832	0	340	10115	643	0	next
203	Response	2	5068946	10114	1
205	Picture	e003	5089269	0	311	29501	644	0	next
205	Response	1	5118769	29500	1
205A	Response	4	5129400	10630	1
207	Picture	f105	5143635	0	307	9945	628	0	next
207	Response	2	5153579	9944	2
209	Picture	c002	5173254	0	343	15253	644	0	next
209	Response	2	5188506	15252	1
213	Response	2	5350843	32238	2
215	Picture	gf008	5361156	0	333	20366	633	0	next
215	Response	2	5381521	20365	1
217	Picture	c119	5401289	0	312	16935	653	0	next
217	Response	1	5418223	16934	1
217A	Response	3	5427246	9022	1
219	Picture	a020	5440169	0	304	18531	623	0	next
219	Response	2	5458699	18530	1
221	Picture	a107	5478991	0	353	9422	666	0	next
221	Response	2	5488412	9421	1
223	Picture	a018	5506587	0	319	77747	650	0	next
223	Response	2	5584333	77746	1
225	Picture	e046	5601568	0	360	35549	657	0	next
225	Response	1	5637116	35548	1
225A	Response	5	5644248	7131	2
227	Picture	f008	5656628	0	337	48162	642	0	next
227	Response	1	5704790	48162	1
227A	Response	6	5714181	9391	1
229	Picture	ba117	5726197	0	336	37032	630	0	next
229	Response	2	5763228	37031	1
231	Picture	dc107	5781971	0	310	17249	635	0	next
231	Response	1	5799219	17248	2
231A	Response	5	5808690	9470	2
233	Picture	f119	5822856	0	315	13443	637	0	next
233	Response	2	5836298	13442	1
235	Picture	dc006	5853047	0	334	58942	635	0	next
235	Response	2	5911988	58941	1
237	Picture	c008	5930798	0	320	8377	648	0	next
237	Response	2	5939174	8376	1
239	Picture	c006	5957452	0	332	59429	635	0	next
239	Response	2	6016880	59428	1
241	Picture	gf010	6034297	0	309	13531	629	0	next
241	Response	2	6047828	13531	1
243	Picture	e053	6068210	0	347	19733	648	0	next
243	Response	1	6087941	19731	2
243A	Response	5	6091826	3883	1
245	Picture	a006	6105857	0	380	40054	684	0	next
245	Response	2	6145910	40053	1
247	Picture	gf020	6164021	0	307	18843	630	0	next
247	Response	1	6182863	18842	1
247A	Response	4	6189057	6193	1
249	Picture	ba109	6201450	0	309	26176	636	0	next
249	Response	2	6227625	26175	2
251	Picture	e055	6244534	0	335	10198	635	0	next
251	Response	1	6254732	10198	1
251A	Response	4	6273247	18515	2
253	Picture	e029	6286518	0	329	50753	629	0	next
253	Response	2	6337270	50752	2
255	Picture	f109	6356175	0	315	12552	637	0	next
255	Response	2	6368726	12551	1
257	Picture	ba119	6387130	0	337	12992	640	0	next
257	Response	2	6400121	12991	2
259	Picture	e018	6418021	0	306	16765	646	0	next
259	Response	2	6434785	16764	2
261	Picture	ba107	6453896	0	331	137850	627	0	next
261	Response	2	6591745	137849	1
263	Picture	a010	6610290	0	309	11801	636	0	next
263	Response	2	6622090	11800	1
265	Picture	e052	6642047	0	329	21543	637	0	next
265	Response	1	6663589	21542	2
265A	Response	4	6711222	47632	2
267	Picture	e020	6724929	0	348	52487	645	0	next
267	Response	2	6777415	52486	2
269	Picture	e023	6794839	0	327	32137	667	0	next
269	Response	2	6826975	32136	1
271	Picture	a109	6846102	0	351	22237	650	0	next
271	Response	2	6868339	22237	1
273	Picture	dc119	6886259	0	317	22040	656	0	next
273	Response	2	6908298	22039	1
275	Picture	f117	6928341	0	345	10622	640	0	next
275	Response	2	6938962	10621	1
277	Picture	gf006	6956617	0	316	13849	648	0	next
277	Response	2	6970465	13848	1
279	Picture	e021	6989775	0	351	12397	652	0	next
279	Response	2	7002171	12396	2
281	Picture	e056	7019333	0	321	85444	652	0	next
281	Response	2	7104776	85443	1
283	Picture	f010	7124480	0	327	19129	633	0	next
283	Response	1	7143608	19128	1
283A	Response	5	7148791	5182	1
285	Picture	e049	7163507	0	346	29694	644	0	next
285	Response	2	7193200	29693	2
287	Picture	e026	7211989	0	318	30072	646	0	next
287	Response	1	7242060	30071	2
287A	Response	5	7321736	79675	1
289	Picture	c117	7336580	0	309	12939	634	0	next
289	Response	2	7349518	12938	2
291	Picture	e024	7369678	0	352	11561	650	0	next
291	Response	2	7381238	11560	1
293	Picture	gf109	7399004	0	310	13999	642	0	next
293	Response	2	7413002	13998	1
295	Picture	e022	7431043	0	359	24556	659	0	next
295	Response	2	7455598	24555	1
297	Picture	c107	7475470	0	313	64166	653	0	next
297	Response	1	7539635	64165	1
297A	Response	6	7551139	11503	1
299	Picture	e054	7564471	0	311	19884	635	0	next
299	Response	1	7584354	19883	2
299A	Response	4	7595620	11265	1
301	Picture	f006	7609458	0	316	14563	664	0	next
301	Response	2	7624020	14562	1
303	Picture	a008	7641912	0	334	12205	637	0	next
303	Response	2	7654116	12204	1
305	Picture	c020	7670983	0	310	57636	669	0	next
305	Response	2	7728618	57635	1
307	Picture	gf119	7746739	0	337	18001	338	0	next
307	Response	1	7764437	17698	1
307A	Response	3	7776039	11299	2
309	Picture	a119	7789899	0	356	41207	658	0	next
309	Response	1	7831105	41206	2
309A	Response	6	7840757	9651	1
311	Picture	ba018	7852623	0	340	10298	341	0	next
311	Response	2	7862606	9983	1
313	Picture	dc018	7882758	0	314	10758	641	0	next
313	Response	2	7893515	10757	1
315	Picture	dc020	7912574	0	385	13069	686	0	next
315	Response	2	7925643	13069	1
317	Picture	e047	7945050	0	311	20799	640	0	next
317	Response	2	7965848	20798	2
319	Picture	e017	7985977	0	344	14049	644	0	next
319	Response	2	8000025	14048	2
321	Picture	e050	8019724	0	311	32872	664	0	next
321	Response	2	8052595	32871	1
323	Picture	a016	8070326	0	340	63273	642	0	next
323	Response	2	8133598	63272	2
325	Picture	e058	8154189	0	306	32188	635	0	next
325	Response	2	8186376	32187	2
327	Picture	ba006	8204341	0	341	16752	641	0	next
327	Response	2	8221092	16751	1
329	Picture	e057	8241478	0	309	47354	669	0	next
329	Response	1	8288831	47353	1
329A	Response	4	8293440	4608	1
331	Picture	dc008	8305949	0	310	11011	649	0	next
331	Response	2	8316959	11010	1
333	Picture	e030	8336126	0	345	20697	346	0	next
333	Response	2	8356519	20393	2
335	Picture	c010	8375245	0	313	36113	651	0	next
335	Response	2	8411357	36112	1
337	Picture	c016	8431916	0	331	45077	633	0	next
337	Response	1	8476993	45077	1
337A	Response	3	8481412	4419	2
339	Picture	e028	8493367	0	364	18033	663	0	next
339	Response	2	8511399	18032	2
341	Picture	gf117	8532026	0	309	50830	644	0	next
341	Response	1	8582855	50829	1
341A	Response	6	8587954	5098	2
343	Picture	f016	8600362	0	309	29240	652	0	next
343	Response	1	8629601	29239	1
343A	Response	5	8634032	4430	2
345	Picture	dc016	8648994	0	320	24301	675	0	next
345	Response	2	8673294	24300	1
347	Picture	e019	8693704	0	3	12967	300	0	next
347	Response	2	8706670	12966	2
349	Picture	e059	8727329	0	320	20112	642	0	next
349	Response	1	8747440	20111	1
349A	Response	4	8754841	7400	2
351	Picture	e027	8769716	0	308	19384	648	0	next
351	Response	2	8789099	19383	1
353	Picture	dc117	8806168	0	380	40428	681	0	next
353	Response	1	8846596	40428	1
353A	Response	4	8856512	9916	2
355	Picture	f107	8871317	0	355	16107	657	0	next
355	Response	2	8887423	16106	2
357	Picture	gf107	8906069	0	325	19528	648	0	next
357	Response	2	8925596	19527	1
359	Picture	dc010	8943046	0	349	14187	651	0	next
359	Response	2	8957232	14186	1
361	Picture	gf016	8976704	0	305	23224	633	0	next
361	Response	1	8999927	23223	2
361A	Response	5	9003706	3778	1
363	Picture	e025	9018990	0	315	14037	649	0	next
363	Response	2	9033026	14036	2
365	Picture	f020	9052784	0	351	14488	653	0	next
365	Response	2	9067271	14487	2
367	Picture	gf018	9087310	0	326	30647	662	0	next
367	Response	2	9117956	30646	1
369	Picture	dc109	9135117	0	345	11077	646	0	next
369	Response	2	9146193	11076	1
371	Picture	e051	9163360	0	307	29127	634	0	next
371	Response	1	9192486	29126	1
371A	Response	6	9199797	7310	1
373	Picture	a117	9213275	0	4	31313	326	0	next
373	Response	1	9244587	31312	2
373A	Response	3	9248536	3948	1
375	Picture	e016	9262422	0	306	8002	637	0	next
375	Response	2	9270423	8001	1
377	Picture	ba016	9290121	0	2	18085	296	0	next
377	Response	1	9308205	18084	2
377A	Response	4	9329179	20973	1
379	Picture	e060	9341974	0	343	11624	647	0	next
379	Response	2	9353597	11623	2
381	Picture	ba010	9373719	0	312	28133	644	0	next
381	Response	1	9401851	28132	2
381A	Response	4	9410286	8434	1
383	Picture	ba020	9422531	0	315	26470	641	0	next
383	Response	2	9449000	26469	1
385	Picture	f018	9469545	0	339	93066	639	0	next
385	Response	1	9562610	93065	2
385A	Response	6	9569898	7287	1
387	Picture	e048	9582944	0	365	8578	676	0	next
387	Response	2	9591521	8577	1
389	Picture	c018	9612171	0	318	80700	647	0	next
389	Response	2	9692869	80698	2
391	Picture	ba008	9712277	0	377	17305	677	0	next
391	Response	1	9729581	17304	1
391A	Response	5	9738157	8575	1
393	Picture	c109	9753386	0	355	9026	663	0	next
393	Response	2	9762411	9025	2
