# Supplementary material for: Effects of two different emotion-inducing methods on the emotional memory of non-clinically depressed individuals
Source: PLoS One. 2021 May 28;16(5):e0249863. doi: 10.1371/journal.pone.0249863 (PMC8162709; doi:10.1371/journal.pone.0249863)
Supplement: S1 Data — (ZIP) [file pone.0249863.s001.zip › data/experiment1-healthy/face19/b-study.log]

Scenario - For expli1
Logfile written - 2018/12/26 17:38:31

Trial	Event Type	Code	Time	TTime	Uncertainty	Duration	Uncertainty	ReqTime	ReqDur

1	Response	2	1075894	1075894	2
4	Picture	t006	1106552	0	316	16000	655	0	16000
5	Response	1	1125306	2415	2
8	Picture	t002	1149461	0	350	16000	650	0	16000
8	Response	1	1164516	15055	1
9	Response	1	1175710	9950	1
12	Picture	t004	1198440	0	307	16000	636	0	16000
13	Response	1	1222230	7461	1
16	Picture	t001	1246169	0	331	16000	631	0	16000
17	Response	1	1275991	13522	2
20	Picture	t005	1301604	0	318	16000	653	0	16000
21	Response	1	1323518	5579	1
24	Picture	t003	1348710	0	394	16000	696	0	16000
25	Response	2	1382051	17039	2
29	Response	2	1453291	36021	2
31	Picture	a113	1463607	0	331	16000	628	0	16000
32	Response	1	1496435	16188	2
35	Picture	c103	1520280	0	318	16000	639	0	16000
36	Response	1	1549654	13053	1
39	Picture	c115	1574814	0	329	16000	628	0	16000
40	Response	1	1597727	6614	1
43	Picture	a115	1621794	0	311	16000	663	0	16000
44	Response	1	1643883	5737	2
47	Picture	a012	1667677	0	342	16000	644	0	16000
48	Response	2	1693118	9138	1
51	Picture	c002	1716098	0	318	16000	639	0	16000
52	Response	1	1738124	5706	1
55	Picture	f115	1763004	0	341	16000	644	0	16000
56	Response	2	1783905	4598	1
59	Picture	c012	1809024	0	318	16000	649	0	16000
60	Response	1	1829016	3662	1
63	Picture	a105	1853419	0	339	16000	640	0	16000
64	Response	1	1873734	4013	1
67	Picture	c014	1895435	0	319	16000	650	0	16000
68	Response	1	1920133	8367	1
71	Picture	c105	1944014	0	402	16000	704	0	16000
72	Response	1	1964238	3921	1
75	Picture	c113	1989874	0	316	16000	655	0	16000
76	Response	1	2012963	6749	1
79	Picture	f111	2034799	0	329	16000	629	0	16000
80	Response	1	2055664	4565	2
83	Picture	c004	2078409	0	313	16000	654	0	16000
84	Response	2	2097386	2635	2
87	Picture	f105	2120698	0	365	16307	367	0	16000
88	Response	1	2141756	4748	1
91	Picture	a014	2167178	0	311	16000	636	0	16000
92	Response	1	2186607	3103	2
95	Picture	f101	2211374	0	370	16000	671	0	16000
96	Response	1	2231565	3890	2
99	Picture	f103	2256608	0	309	16000	641	0	16000
100	Response	1	2278795	5854	2
103	Picture	f004	2303218	0	340	16000	639	0	16000
104	Response	1	2323789	4272	1
107	Picture	a103	2346137	0	314	16000	637	0	16000
108	Response	1	2365725	3266	2
111	Picture	f014	2391009	0	337	16000	639	0	16000
112	Response	2	2410564	3253	2
115	Picture	a002	2434134	0	303	16000	623	0	16000
116	Response	1	2453727	3272	1
119	Picture	f113	2478512	0	333	16000	632	0	16000
120	Response	2	2499797	4986	2
123	Picture	f002	2522796	0	312	16000	652	0	16000
124	Response	1	2543216	4080	1
127	Picture	c111	2564973	0	333	16000	634	0	16000
128	Response	2	2585264	3989	2
131	Picture	f012	2609174	0	314	16000	650	0	16000
132	Response	1	2628347	2837	2
135	Picture	c101	2653104	0	340	16000	642	0	16000
136	Response	1	2673035	3629	1
139	Picture	a101	2695099	0	310	16000	632	0	16000
140	Response	2	2714835	3414	1
143	Picture	a111	2737403	0	349	16000	651	0	16000
144	Response	2	2761411	7706	2
147	Picture	a004	2783544	0	318	16000	647	0	16000
148	Response	2	2803372	3500	1
153	Response	2	2955739	16415	1
155	Picture	f006	2966066	0	314	16000	646	0	16000
156	Response	1	2990179	7780	1
159	Picture	a117	3012229	0	335	16000	636	0	16000
160	Response	2	3031345	2814	1
163	Picture	a119	3056165	0	312	16000	632	0	16000
164	Response	2	3075679	3195	1
167	Picture	c008	3100431	0	340	16000	642	0	16000
168	Response	2	3119608	2875	2
171	Picture	a006	3143577	0	310	16000	632	0	16000
172	Response	2	3162851	2952	2
175	Picture	a020	3185362	0	336	16000	638	0	16000
176	Response	2	3205039	3375	1
179	Picture	a008	3229108	0	303	16000	637	0	16000
180	Response	2	3248787	3345	1
183	Picture	c119	3272314	0	333	16000	635	0	16000
184	Response	2	3291659	3043	1
187	Picture	c006	3313417	0	311	16000	643	0	16000
188	Response	1	3333176	3427	2
191	Picture	f119	3358645	0	342	16000	643	0	16000
192	Response	1	3378628	3682	2
195	Picture	c016	3401321	0	309	16000	629	0	16000
196	Response	2	3420417	2777	1
199	Picture	c018	3445696	0	336	16000	638	0	16000
200	Response	2	3464582	2584	1
203	Picture	f016	3488515	0	321	16000	653	0	16000
204	Response	1	3509702	4855	2
207	Picture	a018	3532920	0	390	16000	690	0	16000
208	Response	1	3552576	3356	2
211	Picture	c010	3577959	0	313	16000	641	0	16000
212	Response	1	3597910	3623	1
215	Picture	c107	3622945	0	357	16000	656	0	16000
216	Response	2	3642369	3125	1
219	Picture	c117	3667960	0	307	16000	629	0	16000
220	Response	1	3687409	3128	1
223	Picture	f010	3709204	0	330	16000	633	0	16000
224	Response	1	3729172	3664	1
227	Picture	c109	3751766	0	316	16000	640	0	16000
228	Response	1	3771462	3061	1
231	Picture	a016	3794207	0	334	16000	633	0	16000
232	Response	2	3813314	2808	1
235	Picture	a010	3836455	0	314	16000	638	0	16000
236	Response	2	3855721	2942	1
239	Picture	c010	3879186	0	340	16000	640	0	16000
240	Response	2	3898128	2642	1
243	Picture	f117	3922538	0	305	16000	642	0	16000
244	Response	1	3941997	3122	2
247	Picture	f109	3967489	0	339	16000	642	0	16000
248	Response	2	3987220	3426	1
251	Picture	f107	4009404	0	312	16000	642	0	16000
252	Response	1	4029288	3554	1
255	Picture	a107	4050913	0	345	16000	648	0	16000
256	Response	2	4071179	3963	1
259	Picture	a109	4093420	0	319	16000	668	0	16000
260	Response	1	4112438	2669	2
263	Picture	f020	4136295	0	401	16000	702	0	16000
264	Response	2	4155477	2881	2
267	Picture	f018	4180533	0	311	16000	629	0	16000
268	Response	2	4199522	2672	1
271	Picture	f008	4223726	0	379	16000	681	0	16000
272	Response	2	4242961	2933	1
