# Supplementary material for: Effects of two different emotion-inducing methods on the emotional memory of non-clinically depressed individuals
Source: PLoS One. 2021 May 28;16(5):e0249863. doi: 10.1371/journal.pone.0249863 (PMC8162709; doi:10.1371/journal.pone.0249863)
Supplement: S1 Data — (ZIP) [file pone.0249863.s001.zip › data/experiment1-healthy/face19/b-test.log]

Scenario - For expli1
Logfile written - 2018/12/26 17:52:37

Trial	Event Type	Code	Time	TTime	Uncertainty	Duration	Uncertainty	ReqTime	ReqDur

1	Response	2	630665	630665	1
4	Picture	t008	661333	0	305	54939	634	0	next
4	Response	1	716271	54938	2
4A	Response	6	758695	42423	1
6	Picture	t001	771334	0	314	16661	642	0	next
6	Response	2	787994	16660	2
8	Picture	t002	805591	0	338	23960	639	0	next
8	Response	1	829550	23959	1
8A	Response	6	854346	24795	1
10	Picture	t012	868016	0	388	15674	685	0	next
10	Response	2	883689	15673	1
12	Picture	t011	901234	0	305	15287	630	0	next
12	Response	2	916520	15286	2
14	Picture	t004	934773	0	342	18372	646	0	next
14	Response	1	953144	18371	1
14A	Response	6	960268	7123	1
16	Picture	t003	972160	0	418	20950	713	0	next
16	Response	2	993109	20949	2
18	Picture	t007	1011890	0	308	12924	636	0	next
18	Response	1	1024813	12923	2
18A	Response	6	1038500	13686	2
20	Picture	t006	1053700	0	314	39923	654	0	next
20	Response	2	1093622	39922	2
22	Picture	t010	1112319	0	327	37094	631	0	next
22	Response	2	1149412	37093	1
24	Picture	t005	1167973	0	311	26522	655	0	next
24	Response	1	1194494	26521	1
24A	Response	6	1200100	5605	1
26	Picture	t009	1212406	0	319	12538	652	0	next
26	Response	2	1224943	12537	2
29	Response	2	1284146	28602	2
31	Picture	gf111	1294490	0	308	20825	634	0	next
31	Response	2	1315314	20824	2
33	Picture	c014	1332315	0	335	11261	633	0	next
33	Response	2	1343575	11260	2
35	Picture	ba012	1360280	0	311	10797	662	0	next
35	Response	2	1371076	10796	1
37	Picture	e036	1390427	0	323	10727	624	0	next
37	Response	2	1401153	10726	2
39	Picture	f014	1420022	0	305	25570	636	0	next
39	Response	2	1445591	25569	1
41	Picture	e015	1464279	0	376	15266	672	0	next
41	Response	2	1479544	15265	1
43	Picture	f105	1496265	0	312	23946	638	0	next
43	Response	2	1520210	23945	2
45	Picture	dc101	1538743	0	336	20007	633	0	next
45	Response	1	1558749	20006	2
45A	Response	6	1564852	6102	1
47	Picture	dc115	1578721	0	335	11590	336	0	next
47	Response	2	1590008	11287	1
49	Picture	e038	1609317	0	310	68064	650	0	next
49	Response	1	1677380	68063	2
49A	Response	6	1682109	4728	1
51	Picture	c004	1695887	0	312	20952	640	0	next
51	Response	2	1716838	20951	1
53	Picture	dc113	1735073	0	342	18988	636	0	next
53	Response	1	1754060	18987	1
53A	Response	6	1759111	5050	1
55	Picture	f111	1772689	0	383	13753	679	0	next
55	Response	2	1786441	13752	2
57	Picture	e003	1804604	0	310	19488	638	0	next
57	Response	1	1824091	19487	1
57A	Response	6	1829803	5711	1
59	Picture	a115	1843451	0	308	19147	638	0	next
59	Response	1	1862597	19146	1
59A	Response	6	1867422	4824	1
61	Picture	ba103	1880387	0	310	16494	629	0	next
61	Response	1	1896880	16493	1
61A	Response	6	1900950	4069	1
63	Picture	e039	1913256	0	311	14724	634	0	next
63	Response	2	1927979	14723	1
65	Picture	dc012	1947772	0	325	11229	625	0	next
65	Response	1	1959000	11228	1
65A	Response	6	1963958	4957	1
67	Picture	e008	1976213	0	347	13858	652	0	next
67	Response	1	1990070	13857	1
67A	Response	6	1995133	5062	2
69	Picture	f004	2008937	0	340	18820	645	0	next
69	Response	2	2027756	18819	1
71	Picture	dc002	2047408	0	314	10416	635	0	next
71	Response	1	2057823	10415	2
71A	Response	6	2062163	4339	1
73	Picture	e005	2076975	0	315	12951	639	0	next
73	Response	2	2089925	12950	2
75	Picture	e043	2107506	0	342	14811	642	0	next
75	Response	1	2122316	14810	2
75A	Response	6	2125870	3553	1
77	Picture	c105	2138451	0	335	18370	635	0	next
77	Response	1	2156820	18369	2
77A	Response	6	2161830	5009	1
79	Picture	e006	2174864	0	341	18685	639	0	next
79	Response	2	2193548	18684	1
81	Picture	e041	2212705	0	306	60903	640	0	next
81	Response	2	2273607	60902	2
83	Picture	c103	2291154	0	339	17718	639	0	next
83	Response	1	2308871	17717	1
83A	Response	6	2311904	3032	1
85	Picture	ba014	2326576	0	332	12254	633	0	next
85	Response	1	2338829	12253	1
85A	Response	6	2342572	3742	1
87	Picture	e045	2355974	0	333	11197	633	0	next
87	Response	2	2367170	11196	1
89	Picture	dc004	2385133	0	315	66695	646	0	next
89	Response	1	2451827	66694	1
89A	Response	6	2454498	2670	2
91	Picture	c113	2467547	0	306	11779	631	0	next
91	Response	2	2479325	11778	2
93	Picture	gf113	2498204	0	337	19023	638	0	next
93	Response	1	2517226	19022	1
93A	Response	6	2521802	4575	2
95	Picture	gf101	2534710	0	340	10273	643	0	next
95	Response	2	2544982	10272	1
97	Picture	ba105	2562173	0	307	22720	643	0	next
97	Response	2	2584892	22719	2
99	Picture	a012	2601547	0	332	14959	637	0	next
99	Response	2	2616505	14958	1
101	Picture	dc105	2636046	0	310	13640	645	0	next
101	Response	2	2649686	13640	1
103	Picture	a014	2669745	0	399	12052	400	0	next
103	Response	2	2681489	11744	1
105	Picture	f101	2698802	0	318	12187	674	0	next
105	Response	2	2710988	12186	1
107	Picture	c002	2731019	0	418	14877	721	0	next
107	Response	1	2745895	14876	1
107A	Response	6	2749849	3953	2
109	Picture	e037	2763223	0	367	10041	676	0	next
109	Response	2	2773263	10040	1
111	Picture	e031	2790865	0	311	16950	312	0	next
111	Response	2	2807484	16619	1
113	Picture	dc014	2828087	0	336	22975	638	0	next
113	Response	2	2851061	22974	1
115	Picture	f113	2869922	0	305	20879	640	0	next
115	Response	2	2890801	20879	1
117	Picture	gf103	2908034	0	326	24668	626	0	next
117	Response	2	2932701	24667	1
119	Picture	f012	2949894	0	315	21075	708	0	next
119	Response	2	2970968	21074	2
121	Picture	ba113	2991544	0	337	9900	643	0	next
121	Response	2	3001443	9899	1
123	Picture	c111	3020011	0	2	11625	333	0	next
123	Response	1	3031635	11624	1
123A	Response	6	3037456	5820	1
125	Picture	e040	3051584	0	313	11420	650	0	next
125	Response	2	3063003	11419	1
127	Picture	e014	3079796	0	340	19772	643	0	next
127	Response	2	3099567	19771	2
129	Picture	e002	3117939	0	310	9598	644	0	next
129	Response	1	3127536	9597	1
129A	Response	6	3130757	3220	2
131	Picture	f002	3145928	0	311	11403	638	0	next
131	Response	1	3157331	11403	1
131A	Response	6	3160599	3268	1
133	Picture	a004	3175027	0	310	9618	632	0	next
133	Response	1	3184644	9617	1
133A	Response	6	3187602	2957	2
135	Picture	a105	3199022	0	314	10329	635	0	next
135	Response	1	3209350	10328	2
135A	Response	6	3212279	2928	1
137	Picture	gf105	3225755	0	311	10365	630	0	next
137	Response	2	3236119	10364	1
139	Picture	e034	3256394	0	340	30466	647	0	next
139	Response	2	3286859	30465	1
141	Picture	e033	3307479	0	308	15012	646	0	next
141	Response	2	3322490	15011	2
143	Picture	dc103	3340802	0	339	16307	634	0	next
143	Response	2	3357108	16306	2
145	Picture	ba115	3377213	0	310	12924	636	0	next
145	Response	2	3390136	12923	1
147	Picture	e009	3410612	0	352	23784	655	0	next
147	Response	1	3434395	23783	1
147A	Response	6	3438115	3719	2
149	Picture	e007	3450920	0	338	11028	638	0	next
149	Response	1	3461947	11027	1
149A	Response	6	3464889	2941	1
151	Picture	ba002	3478821	0	340	35178	637	0	next
151	Response	1	3513998	35177	1
151A	Response	6	3517538	3539	1
153	Picture	a111	3531738	0	354	18997	650	0	next
153	Response	1	3550734	18996	1
153A	Response	3	3561510	10775	1
155	Picture	e035	3576383	0	393	19864	689	0	next
155	Response	1	3596246	19863	2
155A	Response	6	3618686	22439	1
157	Picture	f103	3633290	0	381	60613	681	0	next
157	Response	1	3693902	60612	1
157A	Response	6	3700963	7060	1
159	Picture	a113	3714268	0	325	10669	623	0	next
159	Response	2	3724936	10668	2
161	Picture	gf012	3744131	0	306	17636	635	0	next
161	Response	1	3761766	17635	2
161A	Response	6	3769710	7943	1
163	Picture	ba111	3783039	0	308	27530	628	0	next
163	Response	2	3810568	27529	1
165	Picture	ba101	3829319	0	339	21706	638	0	next
165	Response	2	3851024	21705	2
167	Picture	e011	3867790	0	312	13119	633	0	next
167	Response	2	3880908	13118	2
169	Picture	ba004	3900830	0	344	12634	640	0	next
169	Response	2	3913463	12633	1
171	Picture	e012	3932435	0	307	11395	649	0	next
171	Response	2	3943829	11394	1
173	Picture	dc111	3962373	0	338	11864	633	0	next
173	Response	2	3974236	11863	1
175	Picture	c115	3994820	0	306	14834	631	0	next
175	Response	2	4009653	14833	1
177	Picture	f115	4028512	0	340	28782	637	0	next
177	Response	1	4057293	28781	2
177A	Response	6	4069711	12417	2
179	Picture	a002	4081670	0	318	16203	614	0	next
179	Response	1	4097872	16202	1
179A	Response	6	4106865	8992	1
181	Picture	gf014	4120717	0	328	13154	632	0	next
181	Response	2	4133870	13153	1
183	Picture	e032	4152184	0	313	8708	639	0	next
183	Response	2	4160891	8707	1
185	Picture	e013	4180209	0	325	13075	628	0	next
185	Response	2	4193283	13074	2
187	Picture	e004	4212325	0	310	8959	642	0	next
187	Response	2	4221283	8958	1
189	Picture	gf004	4240821	0	350	14367	653	0	next
189	Response	2	4255187	14366	2
191	Picture	e010	4272305	0	315	19090	642	0	next
191	Response	2	4291394	19089	2
193	Picture	e042	4309609	0	333	18891	637	0	next
193	Response	2	4328497	18888	3
195	Picture	c012	4346232	0	315	10673	638	0	next
195	Response	2	4356904	10672	2
197	Picture	gf115	4373615	0	337	18423	638	0	next
197	Response	1	4392037	18422	1
197A	Response	6	4397363	5325	1
199	Picture	gf002	4411092	0	342	25953	638	0	next
199	Response	2	4437045	25953	1
201	Picture	a103	4457488	0	313	18366	660	0	next
201	Response	1	4475853	18365	1
201A	Response	6	4505414	29560	1
203	Picture	a101	4520724	0	315	17114	658	0	next
203	Response	2	4537837	17113	2
205	Picture	c101	4557105	0	344	19264	644	0	next
205	Response	1	4576368	19263	1
205A	Response	6	4580020	3651	2
207	Picture	e001	4592020	0	330	14515	626	0	next
207	Response	2	4606534	14514	1
209	Picture	e044	4624808	0	305	41569	639	0	next
209	Response	2	4666377	41569	1
213	Response	2	4811008	16889	2
215	Picture	f016	4821342	0	313	18307	659	0	next
215	Response	1	4839648	18306	2
215A	Response	6	4847859	8210	2
217	Picture	f119	4862936	0	4	15697	343	0	next
217	Response	1	4878632	15696	1
217A	Response	6	4883033	4400	1
219	Picture	e026	4895904	0	311	23131	641	0	next
219	Response	2	4919034	23130	1
221	Picture	f107	4936670	0	343	100953	643	0	next
221	Response	1	5037622	100952	1
221A	Response	6	5041274	3651	1
223	Picture	e029	5054383	0	340	10748	341	0	next
223	Response	2	5064828	10445	1
225	Picture	c020	5085148	0	312	29092	634	0	next
225	Response	1	5114239	29091	1
225A	Response	6	5117695	3455	2
227	Picture	e050	5132245	0	319	12840	650	0	next
227	Response	2	5145084	12839	1
229	Picture	c119	5164874	0	369	24179	665	0	next
229	Response	2	5189052	24178	1
231	Picture	a119	5206096	0	305	13977	637	0	next
231	Response	2	5220072	13976	2
233	Picture	e028	5237933	0	337	9593	650	0	next
233	Response	2	5247525	9592	2
235	Picture	a010	5267250	0	309	11344	634	0	next
235	Response	2	5278593	11343	2
237	Picture	a016	5298388	0	332	18175	629	0	next
237	Response	1	5316562	18174	1
237A	Response	6	5321864	5301	1
239	Picture	e047	5336477	0	356	9019	668	0	next
239	Response	2	5345495	9018	2
241	Picture	f018	5365789	0	305	25803	631	0	next
241	Response	1	5391590	25801	2
241A	Response	6	5395101	3509	1
243	Picture	e030	5409662	0	319	17019	640	0	next
243	Response	2	5426680	17018	2
245	Picture	e056	5444140	0	340	10125	642	0	next
245	Response	2	5454264	10124	1
247	Picture	dc117	5471231	0	313	6583	640	0	next
247	Response	2	5477814	6583	1
249	Picture	dc006	5495506	0	334	7284	643	0	next
249	Response	2	5502789	7283	1
251	Picture	ba010	5523411	0	316	6826	643	0	next
251	Response	2	5530235	6824	2
253	Picture	gf006	5550617	0	334	14985	628	0	next
253	Response	2	5565601	14984	1
255	Picture	e059	5584037	0	3	20039	345	0	next
255	Response	2	5604075	20038	1
257	Picture	f109	5621397	0	349	10906	650	0	next
257	Response	2	5632302	10905	2
259	Picture	e054	5651103	0	314	17689	651	0	next
259	Response	1	5668791	17688	1
259A	Response	6	5672327	3535	1
261	Picture	e051	5687270	0	320	19731	638	0	next
261	Response	1	5707001	19731	1
261A	Response	6	5711678	4677	1
263	Picture	e019	5723013	0	315	21048	657	0	next
263	Response	2	5744060	21047	1
265	Picture	ba107	5763897	0	377	9959	687	0	next
265	Response	2	5773855	9958	1
267	Picture	ba008	5793696	0	319	8485	643	0	next
267	Response	2	5802181	8485	1
269	Picture	ba020	5822241	0	359	20075	656	0	next
269	Response	1	5842315	20074	1
269A	Response	6	5845781	3465	2
271	Picture	c016	5857143	0	339	18885	637	0	next
271	Response	2	5876027	18884	2
273	Picture	f008	5894585	0	311	10638	637	0	next
273	Response	2	5905223	10638	1
275	Picture	e046	5925657	0	368	8731	676	0	next
275	Response	2	5934387	8730	2
277	Picture	f117	5954518	0	311	24859	675	0	next
277	Response	1	5979376	24858	1
277A	Response	6	5982934	3557	1
279	Picture	gf107	5994895	0	313	32317	641	0	next
279	Response	2	6027210	32315	2
281	Picture	c010	6046561	0	338	8959	650	0	next
281	Response	2	6055519	8958	2
283	Picture	c008	6072931	0	305	7917	620	0	next
283	Response	2	6080847	7916	1
285	Picture	e060	6098665	0	347	12624	642	0	next
285	Response	2	6111288	12623	1
287	Picture	c107	6130251	0	306	14738	638	0	next
287	Response	2	6144988	14737	1
289	Picture	e020	6165242	0	380	15261	680	0	next
289	Response	2	6180502	15260	1
291	Picture	f020	6200670	0	308	21422	635	0	next
291	Response	1	6222091	21421	1
291A	Response	6	6226211	4119	2
293	Picture	dc020	6239344	0	317	21017	639	0	next
293	Response	2	6260360	21016	2
295	Picture	e024	6279443	0	339	15195	635	0	next
295	Response	2	6294637	15194	1
297	Picture	a008	6315214	0	310	13833	633	0	next
297	Response	2	6329046	13832	2
297A	Response	6	6332903	3856	1
299	Picture	gf018	6347522	0	356	15549	660	0	next
299	Response	1	6363070	15548	1
299A	Response	6	6366808	3737	2
301	Picture	e055	6379064	0	345	14609	648	0	next
301	Response	1	6393672	14608	2
301A	Response	6	6397059	3386	2
303	Picture	e052	6410677	0	338	18802	639	0	next
303	Response	2	6429478	18801	1
305	Picture	c006	6449077	0	313	9024	637	0	next
305	Response	2	6458100	9023	1
307	Picture	gf010	6477753	0	357	8911	358	0	next
307	Response	2	6486352	8599	1
309	Picture	e049	6503573	0	316	12611	639	0	next
309	Response	2	6516183	12610	1
311	Picture	ba109	6536696	0	347	10116	647	0	next
311	Response	2	6546811	10115	2
313	Picture	gf109	6565750	0	307	33756	634	0	next
313	Response	1	6599505	33755	2
313A	Response	6	6603190	3684	2
315	Picture	dc008	6615676	0	317	24783	639	0	next
315	Response	2	6640458	24782	2
317	Picture	c117	6657587	0	338	10256	639	0	next
317	Response	2	6667842	10255	1
319	Picture	c018	6686789	0	315	11231	635	0	next
319	Response	1	6698019	11230	2
319A	Response	6	6701766	3746	1
321	Picture	e018	6715271	0	313	10479	639	0	next
321	Response	2	6725749	10478	1
323	Picture	a018	6744589	0	343	20323	644	0	next
323	Response	1	6764911	20322	2
323A	Response	6	6768097	3185	1
325	Picture	ba016	6781184	0	336	22625	637	0	next
325	Response	1	6803808	22624	1
325A	Response	6	6806858	3049	2
327	Picture	e025	6821924	0	338	12971	635	0	next
327	Response	2	6834894	12970	1
329	Picture	c109	6853101	0	304	12153	693	0	next
329	Response	2	6865253	12152	2
331	Picture	a109	6885779	0	343	9518	649	0	next
331	Response	2	6895297	9518	1
333	Picture	a006	6913765	0	314	7921	643	0	next
333	Response	2	6921685	7920	1
335	Picture	e048	6938506	0	395	18851	700	0	next
335	Response	2	6957356	18850	2
337	Picture	ba119	6977518	0	314	25427	646	0	next
337	Response	1	7002944	25426	2
337A	Response	6	7006721	3776	1
339	Picture	f006	7019849	0	315	38900	659	0	next
339	Response	1	7058748	38899	2
339A	Response	6	7062340	3591	1
341	Picture	dc010	7076440	0	320	26265	643	0	next
341	Response	2	7102704	26264	1
343	Picture	a107	7120568	0	341	11852	644	0	next
343	Response	2	7132419	11851	1
345	Picture	gf119	7149239	0	312	12488	637	0	next
345	Response	2	7161726	12487	2
347	Picture	e023	7182029	0	342	19415	640	0	next
347	Response	2	7201443	19414	1
349	Picture	e058	7218410	0	311	10427	630	0	next
349	Response	2	7228837	10427	1
351	Picture	gf016	7247375	0	340	13584	638	0	next
351	Response	1	7260958	13583	2
351A	Response	6	7272517	11558	2
353	Picture	dc119	7285482	0	334	37299	634	0	next
353	Response	2	7322780	37298	2
355	Picture	e016	7342664	0	316	8482	643	0	next
355	Response	2	7351145	8481	1
357	Picture	ba018	7368611	0	362	12848	663	0	next
357	Response	2	7381458	12847	1
359	Picture	ba006	7399104	0	316	8159	633	0	next
359	Response	2	7407262	8158	2
361	Picture	gf008	7425852	0	339	9438	649	0	next
361	Response	2	7435289	9437	1
363	Picture	e017	7453825	0	315	9140	654	0	next
363	Response	2	7462964	9139	2
365	Picture	ba117	7480981	0	336	21385	636	0	next
365	Response	2	7502365	21384	1
367	Picture	e021	7521706	0	320	34282	655	0	next
367	Response	2	7555987	34281	2
369	Picture	dc016	7573307	0	364	21850	661	0	next
369	Response	2	7595156	21849	1
371	Picture	e027	7615771	0	305	11799	639	0	next
371	Response	2	7627569	11798	1
373	Picture	dc107	7644680	0	332	10725	632	0	next
373	Response	2	7655404	10724	2
375	Picture	a117	7673544	0	320	41682	651	0	next
375	Response	1	7715225	41681	1
375A	Response	6	7721402	6176	2
377	Picture	gf117	7736690	0	323	12873	647	0	next
377	Response	1	7749562	12872	1
377A	Response	6	7753535	3972	1
379	Picture	dc109	7767257	0	319	14502	671	0	next
379	Response	2	7781758	14501	1
381	Picture	e057	7799618	0	338	38639	637	0	next
381	Response	1	7838256	38638	2
381A	Response	6	7841399	3142	2
383	Picture	gf020	7855889	0	376	17701	676	0	next
383	Response	1	7873589	17700	2
383A	Response	6	7878408	4818	1
385	Picture	f010	7890772	0	337	20293	640	0	next
385	Response	1	7911064	20292	2
385A	Response	6	7914054	2989	2
387	Picture	a020	7927338	0	341	11961	638	0	next
387	Response	1	7939298	11960	1
387A	Response	6	7942208	2909	1
389	Picture	dc018	7956438	0	346	10963	644	0	next
389	Response	2	7967401	10963	1
391	Picture	e053	7984251	0	315	12800	646	0	next
391	Response	2	7997050	12799	2
393	Picture	e022	8016131	0	340	8588	649	0	next
393	Response	2	8024718	8587	2
