# Supplementary material for: Effects of two different emotion-inducing methods on the emotional memory of non-clinically depressed individuals
Source: PLoS One. 2021 May 28;16(5):e0249863. doi: 10.1371/journal.pone.0249863 (PMC8162709; doi:10.1371/journal.pone.0249863)
Supplement: S1 Data — (ZIP) [file pone.0249863.s001.zip › data/experiment1-healthy/face20/b-study.log]

Scenario - For expli1
Logfile written - 2018/12/26 18:26:26

Trial	Event Type	Code	Time	TTime	Uncertainty	Duration	Uncertainty	ReqTime	ReqDur

1	Response	2	290881	290881	2
4	Picture	t002	321541	0	314	16000	637	0	16000
5	Response	2	350237	12373	2
8	Picture	t004	372395	0	329	16000	630	0	16000
9	Response	1	399073	10377	1
12	Picture	t005	424257	0	305	16000	626	0	16000
12	Response	2	433496	9239	2
13	Response	2	448613	8035	2
16	Picture	t003	473186	0	377	16000	680	0	16000
17	Response	1	505441	15950	1
20	Picture	t006	530943	0	308	16000	628	0	16000
21	Response	1	554117	6854	2
24	Picture	t001	577090	0	334	16000	638	0	16000
24	Response	1	591027	13937	2
25	Response	1	599591	6196	2
29	Response	2	654572	20760	1
31	Picture	f111	664881	0	349	16000	653	0	16000
32	Response	2	683744	2560	1
35	Picture	c105	709172	0	309	16000	637	0	16000
36	Response	2	729388	3888	2
39	Picture	c002	754498	0	340	16000	640	0	16000
40	Response	1	777737	6939	1
43	Picture	f014	799808	0	314	16000	640	0	16000
44	Response	1	824051	7917	1
47	Picture	f115	848623	0	336	16000	638	0	16000
48	Response	1	868378	3453	2
51	Picture	c103	890252	0	307	16000	640	0	16000
52	Response	1	908858	2272	1
55	Picture	c101	933723	0	334	16000	637	0	16000
56	Response	1	952153	2128	2
59	Picture	a004	975025	0	312	16000	637	0	16000
60	Response	1	995242	3892	1
63	Picture	f105	1020815	0	354	16000	656	0	16000
64	Response	1	1042671	5555	2
67	Picture	a103	1066282	0	1	16000	322	0	16000
68	Response	2	1094547	11944	1
71	Picture	a115	1119578	0	347	16000	646	0	16000
72	Response	2	1145973	10096	2
75	Picture	f101	1168152	0	305	16000	630	0	16000
76	Response	2	1190428	5952	1
79	Picture	c113	1214723	0	338	16000	639	0	16000
80	Response	1	1238717	7693	2
83	Picture	f002	1263953	0	310	16000	631	0	16000
84	Response	2	1287367	7094	2
87	Picture	c012	1310349	0	332	16303	333	0	16000
88	Response	2	1334751	8098	2
91	Picture	a101	1357506	0	313	16000	655	0	16000
92	Response	2	1376800	2952	2
95	Picture	f113	1400817	0	333	16000	632	0	16000
96	Response	2	1422153	5036	1
99	Picture	f012	1445736	0	315	16000	654	0	16000
100	Response	2	1463266	1192	1
103	Picture	a002	1488217	0	337	16000	640	0	16000
104	Response	2	1509111	4590	2
107	Picture	c014	1532783	0	310	16000	633	0	16000
108	Response	2	1555539	6434	2
111	Picture	c115	1580676	0	330	16000	629	0	16000
112	Response	2	1602080	5105	2
115	Picture	c004	1624074	0	307	16000	665	0	16000
116	Response	2	1645234	4802	1
119	Picture	a105	1670058	0	376	16000	676	0	16000
120	Response	2	1699492	13134	1
123	Picture	a014	1723412	0	310	16000	636	0	16000
124	Response	2	1741867	1824	1
127	Picture	c111	1764714	0	420	16000	721	0	16000
128	Response	2	1785853	4838	1
131	Picture	f103	1811270	0	304	16000	642	0	16000
132	Response	2	1835681	8072	1
135	Picture	a111	1860242	0	377	16000	678	0	16000
136	Response	2	1877033	490	1
139	Picture	a012	1901200	0	314	16000	642	0	16000
140	Response	1	1917958	430	1
143	Picture	f004	1941329	0	338	16000	639	0	16000
144	Response	2	1958182	552	2
147	Picture	a113	1981458	0	314	16000	640	0	16000
147	Response	2	1995504	14046	1
148	Response	2	2004773	6989	2
153	Response	2	2539048	400103	1
155	Picture	c008	2549387	0	316	16000	659	0	16000
156	Response	2	2580219	14489	1
159	Picture	c107	2603654	0	362	16000	664	0	16000
160	Response	1	2629918	9962	1
163	Picture	c010	2655465	0	303	16000	645	0	16000
164	Response	2	2673079	1272	1
167	Picture	a107	2695300	0	337	16000	638	0	16000
167	Response	1	2711300	16000	302
168	Response	1	2717750	6148	1
171	Picture	f020	2743019	0	319	16000	640	0	16000
172	Response	2	2768516	9177	2
175	Picture	a016	2792478	0	338	16000	640	0	16000
175	Response	1	2806689	14211	1
176	Response	1	2814105	5325	2
179	Picture	a117	2837095	0	310	16000	637	0	16000
179	Response	1	2851870	14775	1
180	Response	1	2855234	1812	1
183	Picture	a010	2879860	0	412	16000	716	0	16000
184	Response	2	2903472	7308	2
187	Picture	c117	2926212	0	315	16000	643	0	16000
188	Response	2	2950087	7548	1
191	Picture	f109	2973197	0	333	16000	634	0	16000
192	Response	1	2994658	5159	2
195	Picture	a006	3018442	0	311	16000	632	0	16000
196	Response	2	3037904	3142	1
199	Picture	f107	3062500	0	376	16000	678	0	16000
199	Response	2	3078284	15784	1
200	Response	1	3085029	6226	2
203	Picture	a119	3108453	0	313	16000	647	0	16000
204	Response	1	3129460	4672	1
207	Picture	c016	3154096	0	332	16000	635	0	16000
207	Response	2	3169359	15263	2
208	Response	2	3175003	4604	1
211	Picture	a109	3198670	0	310	16000	633	0	16000
212	Response	1	3219292	4300	1
215	Picture	f010	3242498	0	337	16000	638	0	16000
216	Response	2	3265409	6610	1
219	Picture	c109	3287735	0	307	16000	628	0	16000
219	Response	2	3303513	15778	2
220	Response	2	3309203	5147	2
223	Picture	c006	3334543	0	331	16000	633	0	16000
223	Response	2	3349634	15091	2
224	Response	2	3355231	4386	1
227	Picture	f016	3379561	0	305	16000	626	0	16000
227	Response	2	3393966	14405	1
228	Response	2	3397686	1804	1
231	Picture	c010	3421106	0	324	16000	626	0	16000
231	Response	2	3434376	13270	2
232	Response	2	3438685	1276	1
235	Picture	a008	3462299	0	310	16000	634	0	16000
236	Response	1	3491637	13014	1
239	Picture	a018	3514921	0	340	16000	642	0	16000
239	Response	2	3529080	14159	2
240	Response	2	3533455	2231	1
243	Picture	f119	3556554	0	304	16000	638	0	16000
244	Response	1	3581981	9093	2
247	Picture	f018	3604065	0	334	16000	638	0	16000
248	Response	2	3623901	3532	1
251	Picture	c119	3646947	0	304	16000	647	0	16000
252	Response	1	3665743	2452	1
255	Picture	f006	3690276	0	345	16000	646	0	16000
256	Response	2	3708966	2388	1
259	Picture	a020	3730608	0	303	16000	624	0	16000
260	Response	1	3751081	4152	2
263	Picture	f117	3775976	0	334	16000	639	0	16000
264	Response	2	3796777	4496	1
267	Picture	f008	3821705	0	314	16000	639	0	16000
268	Response	2	3840763	2426	1
271	Picture	c018	3864684	0	391	16000	694	0	16000
272	Response	1	3882837	1850	1
