# Supplementary material for: Effects of two different emotion-inducing methods on the emotional memory of non-clinically depressed individuals
Source: PLoS One. 2021 May 28;16(5):e0249863. doi: 10.1371/journal.pone.0249863 (PMC8162709; doi:10.1371/journal.pone.0249863)
Supplement: S1 Data — (ZIP) [file pone.0249863.s001.zip › data/experiment1-healthy/face20/b-test.log]

Scenario - For expli1
Logfile written - 2018/12/26 18:48:52

Trial	Event Type	Code	Time	TTime	Uncertainty	Duration	Uncertainty	ReqTime	ReqDur

1	Response	2	717655	717655	1
4	Picture	t010	748321	0	330	31348	655	0	next
4	Response	2	779668	31347	1
6	Picture	t005	797708	0	335	25332	630	0	next
6	Response	1	823039	25331	2
6A	Response	6	917115	94075	1
8	Picture	t002	929430	0	334	181803	632	0	next
8	Response	1	1111232	181802	1
8A	Response	5	1187391	76158	1
10	Picture	t009	1200883	0	411	22639	709	0	next
10	Response	2	1223522	22639	1
12	Picture	t003	1241286	0	327	23091	656	0	next
12	Response	1	1264376	23090	1
12A	Response	4	1272163	7786	2
14	Picture	t001	1285909	0	312	22804	636	0	next
14	Response	1	1308712	22803	1
14A	Response	6	1353059	44346	1
16	Picture	t006	1366517	0	303	84154	641	0	next
16	Response	2	1450670	84153	2
18	Picture	t008	1469434	0	360	12095	654	0	next
18	Response	3	1481528	12094	1
20	Picture	t004	1501314	0	312	21730	649	0	next
20	Response	2	1523043	21729	1
22	Picture	t012	1541355	0	339	4383	653	0	next
22	Response	4	1545737	4382	1
24	Picture	t007	1562409	0	312	996780	645	0	next
24	Response	1	2559187	996778	2
24A	Response	3	2566713	7524	1
25	Response	2	2579426	12712	2
26	Picture	t011	2581733	0	311	1239	638	0	next
26	Response	1	2582970	1237	2
26A	Response	4	2591527	8555	1
27	Response	1	2596471	4943	2
27	Response	5	2601319	9791	1
28	Response	1	2610948	4121	1
28	Response	6	2612874	6047	1
29	Response	2	3772199	1155036	2
31	Picture	c105	3782510	0	322	117265	619	0	next
31	Response	1	3899774	117264	1
31A	Response	4	3996821	97046	1
33	Picture	a101	4011189	0	340	70870	642	0	next
33	Response	2	4082058	70869	1
35	Picture	e040	4100736	0	312	51416	645	0	next
35	Response	1	4152151	51415	2
35A	Response	3	4191132	38980	1
37	Picture	e042	4205018	0	314	14833	690	0	next
37	Response	2	4219850	14832	1
39	Picture	a103	4240212	0	341	22793	645	0	next
39	Response	1	4263004	22792	2
39A	Response	6	4467655	204650	2
41	Picture	dc113	4482894	0	343	17253	642	0	next
41	Response	2	4500146	17252	1
43	Picture	e041	4518835	0	307	18966	647	0	next
43	Response	2	4537800	18965	2
45	Picture	gf101	4557358	0	44	27289	346	0	next
45	Response	1	4584646	27288	1
45A	Response	3	4610269	25622	1
47	Picture	e033	4623173	0	421	15811	723	0	next
47	Response	2	4638983	15810	2
49	Picture	c113	4655991	0	311	18389	639	0	next
49	Response	1	4674379	18388	1
49A	Response	6	4707489	33109	2
51	Picture	dc111	4719524	0	304	40926	696	0	next
51	Response	1	4760449	40925	1
51A	Response	6	4791368	30918	1
53	Picture	c012	4802853	0	322	10364	658	0	next
53	Response	2	4813216	10363	2
55	Picture	ba101	4831728	0	331	17590	633	0	next
55	Response	1	4849317	17589	1
55A	Response	5	4870144	20826	2
57	Picture	a105	4883675	0	340	12434	644	0	next
57	Response	2	4896108	12433	1
59	Picture	dc101	4915363	0	319	61156	649	0	next
59	Response	2	4976518	61155	1
61	Picture	a004	4995903	0	342	13726	637	0	next
61	Response	1	5009628	13725	1
61A	Response	6	5025920	16291	2
63	Picture	a002	5040175	0	336	21258	634	0	next
63	Response	1	5061432	21257	2
63A	Response	6	5066110	4677	2
65	Picture	ba004	5079173	0	367	100230	669	0	next
65	Response	1	5179402	100229	1
65A	Response	6	5186448	7045	1
67	Picture	ba111	5201009	0	417	31804	716	0	next
67	Response	2	5232812	31803	2
69	Picture	ba014	5253461	0	315	10284	639	0	next
69	Response	2	5263744	10283	1
71	Picture	e045	5281816	0	335	66052	633	0	next
71	Response	2	5347867	66051	1
73	Picture	c101	5366091	0	323	20125	655	0	next
73	Response	2	5386215	20124	1
75	Picture	ba115	5405768	0	332	55898	631	0	next
75	Response	2	5461665	55897	2
77	Picture	f101	5481344	0	312	26020	314	0	next
77	Response	2	5507033	25689	1
79	Picture	c115	5524129	0	346	50397	645	0	next
79	Response	2	5574525	50396	2
81	Picture	a014	5592612	0	311	14392	640	0	next
81	Response	2	5607003	14391	2
83	Picture	c103	5624219	0	322	24588	623	0	next
83	Response	1	5648806	24587	1
83A	Response	5	5666439	17632	1
85	Picture	e044	5680840	0	352	19146	650	0	next
85	Response	2	5699985	19145	2
87	Picture	e009	5718002	0	316	125540	664	0	next
87	Response	2	5843541	125539	1
89	Picture	e015	5862258	0	352	64148	651	0	next
89	Response	2	5926405	64147	1
91	Picture	dc014	5945632	0	312	37663	638	0	next
91	Response	2	5983294	37662	1
93	Picture	e036	6002368	0	331	297360	633	0	next
93	Response	2	6299726	297358	2
95	Picture	ba105	6316871	0	316	26658	656	0	next
95	Response	2	6343528	26657	1
97	Picture	a012	6362033	0	337	14586	632	0	next
97	Response	2	6376618	14585	2
99	Picture	a111	6394160	0	305	9014	628	0	next
99	Response	2	6403173	9013	1
101	Picture	e034	6422736	0	367	7900	671	0	next
101	Response	2	6430635	7899	1
103	Picture	c014	6451072	0	310	11351	637	0	next
103	Response	1	6462423	11351	1
103A	Response	4	6500811	38388	1
105	Picture	gf014	6514451	0	316	10997	644	0	next
105	Response	1	6525447	10996	1
105A	Response	3	6556004	30556	1
107	Picture	f115	6568018	0	317	8543	635	0	next
107	Response	2	6576560	8542	1
109	Picture	e012	6594838	0	337	8270	644	0	next
109	Response	2	6603107	8269	1
111	Picture	gf103	6620525	0	311	27414	635	0	next
111	Response	1	6647938	27413	2
111A	Response	3	6674059	26120	2
113	Picture	e039	6686495	0	314	9473	642	0	next
113	Response	2	6695966	9471	2
115	Picture	e004	6715836	0	413	11597	714	0	next
115	Response	2	6727432	11596	1
117	Picture	e037	6744296	0	308	10675	650	0	next
117	Response	2	6754970	10674	2
119	Picture	e011	6774776	0	387	14348	690	0	next
119	Response	1	6789124	14348	1
119A	Response	4	6794682	5558	2
121	Picture	ba103	6806599	0	410	24450	710	0	next
121	Response	1	6831048	24449	2
121A	Response	3	6836943	5894	1
123	Picture	a115	6850371	0	361	18407	657	0	next
123	Response	2	6868777	18406	1
125	Picture	e038	6889337	0	316	26116	659	0	next
125	Response	2	6915452	26115	1
127	Picture	e014	6933209	0	339	21028	637	0	next
127	Response	2	6954236	21027	1
129	Picture	e007	6971210	0	312	13622	641	0	next
129	Response	1	6984831	13621	1
129A	Response	4	7007632	22800	1
131	Picture	a113	7019620	0	316	7885	640	0	next
131	Response	2	7027504	7884	2
133	Picture	e006	7046490	0	337	13912	635	0	next
133	Response	2	7060401	13911	1
135	Picture	gf105	7077888	0	319	11160	661	0	next
135	Response	2	7089047	11159	1
137	Picture	e002	7108894	0	335	33019	630	0	next
137	Response	2	7141912	33018	1
139	Picture	gf012	7161938	0	319	76234	697	0	next
139	Response	2	7238171	76233	2
141	Picture	ba113	7254878	0	333	20135	632	0	next
141	Response	2	7275012	20134	1
143	Picture	e001	7294015	0	315	11964	634	0	next
143	Response	2	7305977	11962	2
145	Picture	c004	7323619	0	3	20770	305	0	next
145	Response	1	7344388	20769	2
145A	Response	4	7347440	3051	1
147	Picture	e003	7361473	0	346	8551	648	0	next
147	Response	2	7370024	8551	1
147A	Response	4	7372019	1995	1
149	Picture	c002	7387287	0	310	31572	641	0	next
149	Response	1	7418858	31571	1
149A	Response	4	7426271	7412	2
151	Picture	dc004	7437601	0	305	24435	630	0	next
151	Response	2	7462035	24434	1
153	Picture	dc012	7481268	0	342	45407	638	0	next
153	Response	2	7526674	45406	1
155	Picture	gf115	7543971	0	311	51283	638	0	next
155	Response	2	7595253	51282	1
157	Picture	f105	7613012	0	375	18225	673	0	next
157	Response	2	7631236	18224	1
159	Picture	gf113	7651695	0	313	19952	652	0	next
159	Response	2	7671646	19951	1
161	Picture	f111	7688606	0	330	16575	626	0	next
161	Response	2	7705181	16575	1
163	Picture	gf002	7724266	0	307	29214	636	0	next
163	Response	1	7753479	29213	1
163A	Response	5	7763822	10342	2
165	Picture	e043	7777599	0	317	11778	644	0	next
165	Response	2	7789376	11777	2
167	Picture	f014	7806389	0	334	10074	637	0	next
167	Response	2	7816463	10074	1
169	Picture	dc002	7835584	0	311	19204	633	0	next
169	Response	2	7854787	19203	1
171	Picture	f012	7873249	0	337	11404	641	0	next
171	Response	1	7884652	11403	2
171A	Response	3	7891056	6403	2
173	Picture	f002	7903047	0	350	16003	649	0	next
173	Response	2	7919050	16003	1
175	Picture	dc115	7936146	0	308	21916	629	0	next
175	Response	2	7958061	21915	2
177	Picture	gf004	7977790	0	343	11678	644	0	next
177	Response	1	7989467	11677	2
177A	Response	4	7993085	3617	1
179	Picture	dc105	8004490	0	320	32374	619	0	next
179	Response	1	8036863	32373	1
179A	Response	5	8039997	3133	1
181	Picture	e032	8051974	0	335	26361	633	0	next
181	Response	1	8078334	26360	1
181A	Response	5	8080640	2305	1
183	Picture	gf111	8093292	0	337	12400	637	0	next
183	Response	1	8105691	12399	2
183A	Response	6	8114577	8885	1
185	Picture	e035	8129751	0	343	41698	645	0	next
185	Response	2	8171448	41697	1
187	Picture	e031	8188463	0	307	15967	641	0	next
187	Response	1	8204429	15966	2
187A	Response	5	8206690	2260	1
189	Picture	dc103	8218198	0	313	35630	638	0	next
189	Response	2	8253827	35629	1
191	Picture	f103	8271890	0	338	17684	636	0	next
191	Response	2	8289574	17684	1
193	Picture	c111	8309510	0	306	12535	677	0	next
193	Response	2	8322044	12534	1
195	Picture	e013	8339247	0	343	10013	649	0	next
195	Response	2	8349259	10012	2
197	Picture	f004	8368332	0	311	8789	636	0	next
197	Response	2	8377120	8788	1
199	Picture	e008	8395677	0	335	9608	640	0	next
199	Response	2	8405284	9607	2
201	Picture	ba002	8425244	0	310	15531	629	0	next
201	Response	2	8440774	15530	1
203	Picture	e010	8457973	0	336	14081	636	0	next
203	Response	1	8472053	14080	1
203A	Response	6	8476893	4839	1
205	Picture	ba012	8489835	0	331	9360	638	0	next
205	Response	2	8499194	9359	1
207	Picture	f113	8517190	0	319	10614	642	0	next
207	Response	2	8527803	10613	1
209	Picture	e005	8544966	0	337	8667	640	0	next
209	Response	2	8553632	8666	1
213	Response	2	8711529	29706	2
215	Picture	f107	8721842	0	398	66368	695	0	next
215	Response	1	8788209	66367	2
215A	Response	6	8793742	5532	1
217	Picture	ba109	8805929	0	383	233229	680	0	next
217	Response	2	9039157	233228	2
219	Picture	e020	9058537	0	310	11632	629	0	next
219	Response	2	9070168	11631	1
221	Picture	e049	9090100	0	337	10784	632	0	next
221	Response	2	9100883	10783	1
223	Picture	f020	9119540	0	313	15338	643	0	next
223	Response	2	9134877	15337	2
225	Picture	c008	9153358	0	342	6354	646	0	next
225	Response	2	9159711	6353	1
227	Picture	dc008	9179129	0	316	9007	659	0	next
227	Response	2	9188135	9006	2
229	Picture	e024	9208883	0	4	37809	300	0	next
229	Response	2	9246691	37808	1
231	Picture	gf018	9267196	0	311	7868	642	0	next
231	Response	2	9275063	7867	1
233	Picture	dc020	9295311	0	347	12891	645	0	next
233	Response	2	9308201	12890	1
235	Picture	e016	9326733	0	3	37395	334	0	next
235	Response	2	9364127	37394	1
237	Picture	e046	9383915	0	344	9043	654	0	next
237	Response	2	9392957	9042	1
239	Picture	a119	9413542	0	309	28830	640	0	next
239	Response	2	9442371	28829	1
241	Picture	dc109	9461280	0	354	22598	652	0	next
241	Response	2	9483877	22597	1
243	Picture	c107	9501038	0	309	7843	639	0	next
243	Response	2	9508880	7842	2
245	Picture	e058	9525786	0	354	6952	663	0	next
245	Response	2	9532738	6952	1
247	Picture	e048	9551887	0	312	15525	640	0	next
247	Response	2	9567411	15524	2
249	Picture	f018	9584860	0	333	21848	628	0	next
249	Response	2	9606707	21847	1
251	Picture	a006	9624503	0	318	11754	641	0	next
251	Response	1	9636256	11753	2
251A	Response	6	9653047	16790	1
253	Picture	dc016	9666770	0	312	23629	642	0	next
253	Response	2	9690398	23628	1
255	Picture	a107	9708486	0	349	8205	656	0	next
255	Response	2	9716690	8204	1
257	Picture	c018	9734726	0	314	66275	644	0	next
257	Response	2	9801001	66275	1
259	Picture	dc119	9820364	0	377	12021	675	0	next
259	Response	2	9832385	12021	1
261	Picture	e018	9849175	0	316	27594	640	0	next
261	Response	1	9876768	27593	1
261A	Response	6	9882390	5621	1
263	Picture	f119	9895911	0	312	18009	650	0	next
263	Response	2	9913919	18008	2
265	Picture	e021	9930883	0	343	32725	642	0	next
265	Response	1	9963607	32724	1
265A	Response	6	9966305	2697	1
267	Picture	e054	9978617	0	336	13449	637	0	next
267	Response	2	9992065	13448	2
269	Picture	c119	10012386	0	313	11883	377	0	next
269	Response	2	10023973	11587	1
271	Picture	ba117	10041301	0	336	14201	337	0	next
271	Response	2	10055203	13902	1
273	Picture	e051	10072769	0	308	8795	646	0	next
273	Response	2	10081562	8793	2
275	Picture	e057	10101344	0	334	8663	339	0	next
275	Response	2	10109696	8352	1
277	Picture	ba010	10129199	0	310	7656	637	0	next
277	Response	2	10136854	7655	2
279	Picture	dc107	10154472	0	350	73539	653	0	next
279	Response	6	10228010	73538	2
281	Picture	e019	10246423	0	306	11211	642	0	next
281	Response	2	10257633	11210	1
283	Picture	f010	10275868	0	340	13500	341	0	next
283	Response	2	10289066	13198	2
285	Picture	gf020	10309655	0	313	16337	651	0	next
285	Response	1	10325991	16336	2
285A	Response	6	10327792	1800	1
287	Picture	f109	10343002	0	313	38391	655	0	next
287	Response	1	10381392	38390	2
287A	Response	6	10382683	1290	1
289	Picture	dc117	10394600	0	315	20851	689	0	next
289	Response	2	10415450	20850	1
291	Picture	gf119	10434991	0	338	57884	637	0	next
291	Response	2	10492874	57883	2
293	Picture	ba119	10511930	0	315	22165	644	0	next
293	Response	2	10534094	22164	2
295	Picture	f016	10553116	0	346	13508	647	0	next
295	Response	2	10566623	13507	1
297	Picture	e030	10587576	0	3	69235	338	0	next
297	Response	2	10656810	69234	2
299	Picture	e022	10673520	0	344	142907	639	0	next
299	Response	2	10816426	142906	1
301	Picture	e052	10834997	0	313	16260	651	0	next
301	Response	2	10851256	16259	1
303	Picture	gf008	10871744	0	336	85348	636	0	next
303	Response	2	10957091	85347	2
305	Picture	e023	10974096	0	314	9436	637	0	next
305	Response	2	10983531	9435	2
307	Picture	ba020	11000242	0	334	12087	636	0	next
307	Response	2	11012328	12086	1
309	Picture	e017	11032420	0	311	8436	626	0	next
309	Response	2	11040855	8435	2
311	Picture	ba107	11060178	0	344	18230	644	0	next
311	Response	2	11078407	18229	1
313	Picture	a018	11097430	0	316	9559	638	0	next
313	Response	2	11106988	9558	1
315	Picture	ba008	11124791	0	391	31971	695	0	next
315	Response	1	11156761	31970	1
315A	Response	6	11158367	1605	1
317	Picture	a020	11173445	0	341	12680	640	0	next
317	Response	2	11186124	12679	1
319	Picture	e025	11205549	0	314	11365	648	0	next
319	Response	2	11216913	11364	2
321	Picture	e028	11236181	0	351	94309	648	0	next
321	Response	2	11330489	94308	1
321A	Response	6	11331959	1469	2
323	Picture	e050	11347681	0	4	7180	329	0	next
323	Response	2	11354860	7179	1
325	Picture	e047	11375068	0	335	12199	635	0	next
325	Response	2	11387266	12198	2
327	Picture	c006	11407483	0	313	10744	652	0	next
327	Response	2	11418226	10743	1
329	Picture	gf117	11437870	0	339	7315	654	0	next
329	Response	2	11445185	7315	1
331	Picture	dc018	11462430	0	315	14848	651	0	next
331	Response	2	11477277	14847	1
333	Picture	dc006	11497257	0	334	8148	646	0	next
333	Response	2	11505404	8147	1
335	Picture	a008	11525818	0	313	11590	630	0	next
335	Response	2	11537407	11589	2
337	Picture	e053	11556670	0	332	27359	630	0	next
337	Response	2	11584028	27358	1
339	Picture	e060	11603114	0	306	8368	634	0	next
339	Response	2	11611481	8367	1
341	Picture	e055	11631653	0	408	15107	710	0	next
341	Response	2	11646759	15106	1
343	Picture	a010	11666951	0	311	38985	641	0	next
343	Response	2	11705935	38984	2
345	Picture	e059	11724577	0	339	19558	634	0	next
345	Response	1	11744134	19557	2
345A	Response	6	11747785	3650	1
347	Picture	a016	11761212	0	383	154624	680	0	next
347	Response	2	11915835	154623	1
349	Picture	gf016	11933546	0	314	16143	636	0	next
349	Response	2	11949688	16142	2
351	Picture	e029	11967549	0	363	123392	659	0	next
351	Response	2	12090939	123390	2
353	Picture	ba006	12108143	0	305	48898	647	0	next
353	Response	1	12157040	48897	1
353A	Response	6	12160427	3386	1
355	Picture	ba018	12175672	0	304	7988	638	0	next
355	Response	2	12183659	7987	2
357	Picture	gf006	12203867	0	340	43117	644	0	next
357	Response	2	12246983	43116	1
359	Picture	f006	12265426	0	312	11265	633	0	next
359	Response	2	12276690	11264	2
361	Picture	e027	12294292	0	338	6673	652	0	next
361	Response	2	12300964	6672	2
363	Picture	gf107	12320644	0	305	13214	631	0	next
363	Response	2	12333857	13213	1
365	Picture	c020	12351604	0	329	15889	330	0	next
365	Response	2	12367192	15588	1
367	Picture	dc010	12384320	0	310	40702	649	0	next
367	Response	2	12425021	40701	2
369	Picture	f008	12442237	0	342	19533	643	0	next
369	Response	2	12461769	19532	1
371	Picture	c010	12479667	0	305	16302	655	0	next
371	Response	2	12495969	16302	1
373	Picture	a109	12512816	0	335	7106	641	0	next
373	Response	2	12519921	7105	1
375	Picture	c117	12537019	0	313	6699	638	0	next
375	Response	2	12543718	6699	1
377	Picture	ba016	12562432	0	340	5800	656	0	next
377	Response	2	12568231	5799	2
379	Picture	f117	12587177	0	317	25497	663	0	next
379	Response	2	12612673	25496	1
381	Picture	c109	12632691	0	334	7105	641	0	next
381	Response	2	12639795	7104	1
383	Picture	c016	12660175	0	312	9900	641	0	next
383	Response	2	12670074	9899	2
385	Picture	gf010	12687320	0	342	10473	637	0	next
385	Response	2	12697792	10472	1
387	Picture	gf109	12714456	0	318	12342	654	0	next
387	Response	1	12726797	12341	1
387A	Response	6	12728405	1607	1
389	Picture	e026	12741333	0	315	21045	636	0	next
389	Response	2	12762377	21044	1
391	Picture	e056	12781889	0	356	19935	653	0	next
391	Response	6	12801823	19934	1
393	Picture	a117	12818538	0	310	76646	647	0	next
393	Response	2	12895183	76645	1
393A	Response	6	12897768	2584	1
