# Supplementary material for: Effects of two different emotion-inducing methods on the emotional memory of non-clinically depressed individuals
Source: PLoS One. 2021 May 28;16(5):e0249863. doi: 10.1371/journal.pone.0249863 (PMC8162709; doi:10.1371/journal.pone.0249863)
Supplement: S1 Data — (ZIP) [file pone.0249863.s001.zip › data/experiment1-healthy/face21/b-study.log]

Scenario - For expli1
Logfile written - 2018/12/26 18:57:32

Trial	Event Type	Code	Time	TTime	Uncertainty	Duration	Uncertainty	ReqTime	ReqDur

1	Response	2	530437	530437	1
4	Picture	t004	561095	0	304	16000	627	0	16000
5	Response	2	609507	32089	1
8	Picture	t001	631770	0	355	16000	657	0	16000
9	Response	1	662979	14908	1
12	Picture	t002	685604	0	302	16000	627	0	16000
13	Response	2	705091	3162	2
16	Picture	t006	729263	0	319	16000	617	0	16000
17	Response	1	747839	2278	2
20	Picture	t003	771675	0	309	16000	632	0	16000
21	Response	1	792393	4396	2
24	Picture	t005	815480	0	334	16000	636	0	16000
24	Response	2	828317	12837	1
25	Response	2	841619	9837	2
29	Response	2	926487	52338	2
31	Picture	c113	936797	0	336	16000	637	0	16000
32	Response	2	959768	6670	1
35	Picture	f012	984705	0	309	16000	634	0	16000
36	Response	2	1011729	10699	1
39	Picture	a014	1035157	0	333	16000	634	0	16000
40	Response	1	1056215	4757	1
43	Picture	f115	1081846	0	313	16000	647	0	16000
44	Response	2	1118472	20292	1
47	Picture	f101	1143455	0	377	16000	677	0	16000
48	Response	2	1164711	4956	1
51	Picture	c012	1189121	0	311	16000	635	0	16000
52	Response	2	1210084	4639	2
55	Picture	f004	1234278	0	343	16000	646	0	16000
56	Response	1	1259004	8423	2
59	Picture	a103	1283737	0	311	16000	650	0	16000
60	Response	2	1305451	5375	1
63	Picture	f111	1329076	0	365	16000	666	0	16000
64	Response	1	1355024	9647	2
67	Picture	c014	1377187	0	310	16000	630	0	16000
68	Response	1	1394765	1259	1
71	Picture	f103	1417768	0	330	16000	627	0	16000
72	Response	1	1444308	10244	3
73	Response	2	1444797	487	2
75	Picture	c103	1468515	0	312	16000	649	0	16000
76	Response	1	1488721	3868	1
79	Picture	f014	1514062	0	336	16000	637	0	16000
80	Response	2	1534702	4340	2
83	Picture	c002	1559006	0	313	16000	656	0	16000
84	Response	2	1577995	2647	2
87	Picture	c101	1603005	0	381	16000	682	0	16000
88	Response	2	1628879	9160	1
91	Picture	f002	1652180	0	307	16000	653	0	16000
92	Response	2	1672013	3488	1
95	Picture	a002	1694901	0	331	16000	632	0	16000
96	Response	2	1719179	7978	1
99	Picture	f105	1741118	0	310	16000	636	0	16000
100	Response	1	1765416	7971	1
103	Picture	c004	1789868	0	339	16000	641	0	16000
104	Response	2	1809113	2943	2
107	Picture	f113	1831760	0	312	16000	646	0	16000
108	Response	2	1851010	2917	2
111	Picture	c115	1874648	0	342	16000	643	0	16000
111	Response	1	1890258	15610	1
112	Response	1	1899257	8308	2
115	Picture	a012	1922917	0	311	16000	640	0	16000
116	Response	2	1943399	4154	1
119	Picture	a111	1965422	0	337	16000	639	0	16000
120	Response	1	1992006	10283	1
121	Response	2	1992318	311	1
123	Picture	a101	2016826	0	318	16000	636	0	16000
124	Response	1	2039368	6224	2
125	Response	2	2039815	446	1
127	Picture	c105	2062242	0	332	16000	635	0	16000
128	Response	1	2088241	9696	2
129	Response	2	2088684	442	1
131	Picture	a115	2110450	0	310	16000	630	0	16000
131	Response	2	2123412	12962	1
132	Response	1	2131431	4661	2
133	Response	2	2131432	0	323
135	Picture	a105	2154377	0	334	16000	635	0	16000
136	Response	2	2178925	8247	1
139	Picture	a004	2203580	0	316	16000	643	0	16000
140	Response	2	2224995	5089	1
143	Picture	c111	2246602	0	402	16000	703	0	16000
144	Response	1	2273657	10754	2
145	Response	2	2274282	623	2
147	Picture	a113	2297951	0	304	16000	631	0	16000
148	Response	2	2318546	4269	1
153	Response	2	2482446	29047	1
155	Picture	a117	2492780	0	310	16000	633	0	16000
156	Response	1	2514058	4955	1
157	Response	2	2514059	0	324
159	Picture	a119	2536507	0	333	16000	638	0	16000
160	Response	2	2557948	5135	2
163	Picture	c018	2581359	0	319	16331	320	0	16000
164	Response	2	2617416	19724	1
167	Picture	a006	2642614	0	379	16000	679	0	16000
168	Response	2	2662801	3887	1
171	Picture	f109	2686738	0	314	16000	637	0	16000
172	Response	1	2711631	8260	2
173	Response	2	2712033	401	1
175	Picture	f008	2734068	0	333	16000	634	0	16000
176	Response	1	2757220	6851	1
177	Response	2	2757221	0	311
179	Picture	f117	2779979	0	316	16000	641	0	16000
180	Response	1	2814095	17791	2
183	Picture	f119	2836571	0	347	16000	648	0	16000
184	Response	1	2859492	6620	2
187	Picture	c109	2883166	0	313	16000	639	0	16000
188	Response	1	2907068	7575	1
189	Response	2	2907426	357	1
191	Picture	a109	2931958	0	334	16000	636	0	16000
192	Response	1	2963551	15292	1
195	Picture	f020	2988247	0	310	16333	311	0	16000
196	Response	2	3011266	6684	2
199	Picture	a008	3032889	0	332	16000	634	0	16000
200	Response	1	3054316	5125	1
203	Picture	a010	3076304	0	312	16000	635	0	16000
204	Response	2	3098633	6007	2
207	Picture	a018	3121514	0	336	16000	639	0	16000
208	Response	2	3145660	7842	1
211	Picture	f016	3168767	0	314	16000	640	0	16000
212	Response	1	3196176	11084	1
213	Response	2	3196534	358	1
215	Picture	a016	3221203	0	342	16000	644	0	16000
216	Response	1	3243680	6175	2
219	Picture	c117	3268401	0	313	16000	637	0	16000
220	Response	1	3293182	8458	1
223	Picture	a107	3318472	0	340	16000	645	0	16000
224	Response	1	3346687	11910	1
225	Response	2	3346688	0	295
227	Picture	c010	3372300	0	308	16334	309	0	16000
228	Response	2	3395262	6626	1
231	Picture	f107	3418734	0	332	16000	633	0	16000
232	Response	1	3450622	15586	2
235	Picture	a020	3473009	0	320	16000	640	0	16000
236	Response	2	3497030	7701	1
239	Picture	f010	3522288	0	343	16000	643	0	16000
240	Response	1	3552121	13532	1
243	Picture	c016	3573816	0	323	16000	648	0	16000
244	Response	1	3597651	7511	1
245	Response	2	3598051	399	1
247	Picture	c006	3621557	0	370	16000	672	0	16000
248	Response	2	3638689	831	1
251	Picture	f006	3663610	0	312	16000	654	0	16000
252	Response	1	3688445	8492	2
253	Response	2	3688980	534	1
255	Picture	c008	3713372	0	342	16000	644	0	16000
256	Response	1	3735776	6102	2
259	Picture	f018	3760750	0	311	16000	633	0	16000
259	Response	2	3771377	10627	1
260	Response	1	3784657	7585	1
261	Response	2	3785107	449	1
263	Picture	c010	3806919	0	336	16000	638	0	16000
264	Response	2	3831714	8494	1
267	Picture	c119	3854267	0	311	16000	634	0	16000
268	Response	1	3876218	5629	2
271	Picture	c107	3898474	0	330	16000	632	0	16000
272	Response	2	3921882	7107	1
