# Supplementary material for: Effects of two different emotion-inducing methods on the emotional memory of non-clinically depressed individuals
Source: PLoS One. 2021 May 28;16(5):e0249863. doi: 10.1371/journal.pone.0249863 (PMC8162709; doi:10.1371/journal.pone.0249863)
Supplement: S1 Data — (ZIP) [file pone.0249863.s001.zip › data/experiment1-healthy/face21/b-test.log]

Scenario - For expli1
Logfile written - 2018/12/26 19:14:11

Trial	Event Type	Code	Time	TTime	Uncertainty	Duration	Uncertainty	ReqTime	ReqDur

1	Response	2	442212	442212	2
4	Picture	t006	472885	0	313	16390	663	0	next
4	Response	1	489274	16389	1
4A	Response	4	572493	83218	2
6	Picture	t010	586654	0	316	33819	667	0	next
6	Response	1	620472	33818	1
6A	Response	5	670714	50241	1
8	Picture	t001	683266	0	318	28564	644	0	next
8	Response	2	711829	28563	1
10	Picture	t012	732254	0	335	10462	630	0	next
10	Response	1	742715	10461	1
10A	Response	5	757548	14832	2
12	Picture	t005	771946	0	331	18079	633	0	next
12	Response	1	790024	18078	2
12A	Response	5	803830	13805	2
14	Picture	t007	818855	0	339	46253	641	0	next
14	Response	1	865107	46252	1
14A	Response	4	929189	64081	2
16	Picture	t008	943876	0	345	15266	651	0	next
16	Response	2	959142	15266	1
18	Picture	t003	976402	0	304	16222	623	0	next
18	Response	2	992623	16221	1
20	Picture	t002	1010882	0	334	64551	629	0	next
20	Response	1	1075432	64550	1
20A	Response	3	1098158	22725	1
22	Picture	t011	1110432	0	353	13047	656	0	next
22	Response	2	1123478	13046	2
24	Picture	t004	1143110	0	311	31678	641	0	next
24	Response	1	1174787	31677	1
24A	Response	4	1199958	25170	1
26	Picture	t009	1213404	0	319	13425	651	0	next
26	Response	1	1226828	13424	2
26A	Response	4	1235309	8480	1
29	Response	2	1276003	17383	1
31	Picture	f115	1286315	0	326	20918	625	0	next
31	Response	1	1307232	20917	2
31A	Response	3	1326089	18856	2
33	Picture	a103	1339885	0	331	48626	630	0	next
33	Response	1	1388510	48625	1
33A	Response	4	1443954	55443	1
35	Picture	ba004	1458899	0	451	54905	746	0	next
35	Response	1	1513803	54904	1
35A	Response	4	1532714	18910	1
37	Picture	e015	1544190	0	325	16358	629	0	next
37	Response	2	1560547	16357	1
39	Picture	dc002	1577298	0	312	11531	650	0	next
39	Response	1	1588828	11530	2
39A	Response	5	1633775	44946	1
41	Picture	e041	1647390	0	319	16907	651	0	next
41	Response	1	1664297	16907	1
41A	Response	3	1679058	14761	1
43	Picture	ba012	1692452	0	313	10919	636	0	next
43	Response	2	1703370	10918	2
45	Picture	e003	1723888	0	381	11404	685	0	next
45	Response	1	1735291	11403	2
45A	Response	4	1765811	30519	2
47	Picture	e002	1778759	0	331	23775	631	0	next
47	Response	1	1802533	23774	1
47A	Response	5	1810142	7608	1
49	Picture	gf105	1822353	0	3	59618	303	0	next
49	Response	2	1881970	59617	1
51	Picture	e032	1901682	0	308	12660	647	0	next
51	Response	1	1914341	12659	1
51A	Response	5	1925464	11122	1
53	Picture	gf101	1939702	0	3	11939	339	0	next
53	Response	1	1951640	11938	2
53A	Response	3	1994049	42408	1
55	Picture	dc004	2005826	0	315	9678	643	0	next
55	Response	1	2015503	9677	2
55A	Response	5	2057687	42183	2
57	Picture	e037	2070934	0	310	17422	655	0	next
57	Response	1	2088355	17421	1
57A	Response	5	2096447	8091	1
59	Picture	c111	2108857	0	309	12862	632	0	next
59	Response	2	2121718	12861	2
61	Picture	f012	2140043	0	340	30191	342	0	next
61	Response	2	2169932	29889	2
63	Picture	e045	2186948	0	314	36885	651	0	next
63	Response	1	2223832	36884	1
63A	Response	5	2272590	48757	2
65	Picture	a111	2287219	0	308	32636	632	0	next
65	Response	2	2319854	32635	1
67	Picture	f111	2340077	0	331	57127	633	0	next
67	Response	1	2397203	57126	2
67A	Response	3	2419546	22342	2
69	Picture	ba105	2434337	0	387	12577	690	0	next
69	Response	1	2446913	12576	1
69A	Response	5	2494020	47106	1
71	Picture	e005	2508760	0	332	15187	628	0	next
71	Response	2	2523946	15186	1
73	Picture	c012	2544228	0	311	11237	654	0	next
73	Response	1	2555464	11236	1
73A	Response	6	2564309	8844	2
75	Picture	a105	2576213	0	310	12275	641	0	next
75	Response	1	2588487	12274	1
75A	Response	5	2610698	22210	2
77	Picture	ba115	2622366	0	304	31504	655	0	next
77	Response	2	2653869	31503	1
79	Picture	c105	2670555	0	342	22882	636	0	next
79	Response	1	2693436	22881	1
79A	Response	5	2724932	31495	1
81	Picture	f113	2737265	0	345	12565	647	0	next
81	Response	1	2749829	12564	1
81A	Response	3	2782636	32806	2
83	Picture	e010	2795466	0	329	13806	633	0	next
83	Response	2	2809270	13804	2
85	Picture	gf002	2829296	0	311	13818	642	0	next
85	Response	2	2843113	13817	1
87	Picture	ba103	2861931	0	349	33615	650	0	next
87	Response	1	2895545	33614	1
87A	Response	4	2907156	11610	1
89	Picture	c014	2919646	0	337	59387	639	0	next
89	Response	1	2979032	59386	2
89A	Response	4	2991242	12209	2
91	Picture	c115	3004833	0	332	14448	635	0	next
91	Response	1	3019280	14447	2
91A	Response	6	3039205	19924	2
93	Picture	f002	3052196	0	326	10001	629	0	next
93	Response	2	3062196	10000	1
95	Picture	e012	3081909	0	314	9213	638	0	next
95	Response	2	3091121	9212	1
97	Picture	a004	3109757	0	460	14560	761	0	next
97	Response	2	3124316	14559	2
99	Picture	e004	3143333	0	312	10745	640	0	next
99	Response	1	3154077	10744	2
99A	Response	5	3165037	10959	1
101	Picture	f014	3179682	0	320	29861	641	0	next
101	Response	1	3209542	29860	2
101A	Response	5	3215585	6042	2
103	Picture	dc113	3230371	0	313	45285	641	0	next
103	Response	1	3275655	45284	1
103A	Response	4	3302460	26804	2
105	Picture	f101	3315525	0	306	10675	643	0	next
105	Response	2	3326199	10674	1
107	Picture	e013	3346506	0	341	17438	647	0	next
107	Response	1	3363944	17438	1
107A	Response	4	3377745	13801	1
109	Picture	a002	3391077	0	335	13842	632	0	next
109	Response	2	3404918	13841	2
111	Picture	f105	3423337	0	321	20632	642	0	next
111	Response	2	3443968	20631	1
113	Picture	e001	3462297	0	325	46225	623	0	next
113	Response	2	3508521	46224	1
115	Picture	e036	3525431	0	316	12856	634	0	next
115	Response	1	3538286	12855	1
115A	Response	3	3557542	19255	1
117	Picture	e035	3572676	0	309	11685	635	0	next
117	Response	1	3584360	11684	2
117A	Response	3	3590767	6406	1
119	Picture	e008	3604493	0	311	16555	671	0	next
119	Response	2	3621047	16554	1
121	Picture	gf113	3639463	0	343	23989	641	0	next
121	Response	1	3663451	23988	2
121A	Response	4	3673636	10184	1
123	Picture	ba002	3686308	0	324	54279	622	0	next
123	Response	2	3740586	54278	1
125	Picture	ba113	3759693	0	311	9957	629	0	next
125	Response	1	3769649	9956	1
125A	Response	6	3783599	13949	1
127	Picture	gf004	3795629	0	3	18003	4	0	next
127	Response	2	3813301	17672	2
129	Picture	gf115	3831742	0	398	26322	705	0	next
129	Response	1	3858063	26321	2
129A	Response	5	3882411	24347	2
131	Picture	e034	3894656	0	353	10773	656	0	next
131	Response	2	3905428	10772	1
133	Picture	a101	3925359	0	314	39658	639	0	next
133	Response	1	3965016	39657	1
133A	Response	3	3971706	6689	2
135	Picture	dc012	3983456	0	317	11868	318	0	next
135	Response	2	3994991	11535	1
137	Picture	c101	4012848	0	340	23712	638	0	next
137	Response	2	4036559	23711	2
139	Picture	gf111	4055673	0	310	13693	638	0	next
139	Response	1	4069365	13692	2
139A	Response	4	4095525	26159	1
141	Picture	c004	4110485	0	322	17143	660	0	next
141	Response	1	4127628	17143	1
141A	Response	4	4132701	5073	1
143	Picture	e039	4145977	0	320	16292	650	0	next
143	Response	2	4162268	16291	1
145	Picture	e042	4179776	0	341	14672	640	0	next
145	Response	2	4194448	14672	1
147	Picture	gf012	4211131	0	313	17010	644	0	next
147	Response	1	4228140	17009	1
147A	Response	5	4246793	18652	1
149	Picture	gf103	4258476	0	311	11620	635	0	next
149	Response	2	4270095	11619	2
151	Picture	f004	4289359	0	334	9727	648	0	next
151	Response	2	4299085	9726	1
153	Picture	dc101	4319294	0	312	13107	647	0	next
153	Response	2	4332400	13106	1
155	Picture	e044	4352044	0	344	10208	645	0	next
155	Response	1	4362251	10207	1
155A	Response	3	4385392	23140	1
157	Picture	a113	4398006	0	339	12969	642	0	next
157	Response	1	4410974	12968	1
157A	Response	3	4431472	20497	1
159	Picture	e009	4443619	0	331	37567	631	0	next
159	Response	2	4481185	37566	2
161	Picture	e014	4499849	0	314	15862	639	0	next
161	Response	2	4515710	15861	1
163	Picture	dc105	4535724	0	372	10391	669	0	next
163	Response	2	4546114	10390	1
165	Picture	e038	4565560	0	312	12844	638	0	next
165	Response	1	4578403	12843	1
165A	Response	5	4596000	17596	1
167	Picture	f103	4607832	0	319	14807	650	0	next
167	Response	1	4622638	14806	1
167A	Response	4	4627239	4600	1
169	Picture	e007	4641157	0	318	15924	644	0	next
169	Response	1	4657080	15923	1
169A	Response	5	4672634	15553	1
171	Picture	ba111	4687188	0	315	25622	640	0	next
171	Response	2	4712809	25621	1
173	Picture	e033	4730723	0	374	14064	670	0	next
173	Response	2	4744786	14063	1
175	Picture	dc103	4765270	0	313	12798	635	0	next
175	Response	2	4778067	12797	2
177	Picture	dc014	4796466	0	346	38422	646	0	next
177	Response	2	4834887	38421	1
179	Picture	c103	4851682	0	312	33993	637	0	next
179	Response	2	4885674	33992	1
181	Picture	c002	4905496	0	341	35629	638	0	next
181	Response	2	4941124	35628	1
183	Picture	c113	4959850	0	311	11610	641	0	next
183	Response	1	4971459	11609	1
183A	Response	6	4979200	7740	2
185	Picture	a012	4991947	0	313	40874	659	0	next
185	Response	2	5032820	40873	2
187	Picture	e011	5049930	0	342	52555	644	0	next
187	Response	2	5102484	52554	1
189	Picture	e040	5121444	0	311	9869	655	0	next
189	Response	1	5131312	9868	1
189A	Response	6	5147238	15925	1
191	Picture	ba014	5162507	0	318	33080	640	0	next
191	Response	1	5195586	33079	1
191A	Response	5	5226140	30553	1
193	Picture	dc111	5240947	0	312	11806	651	0	next
193	Response	1	5252752	11805	2
193A	Response	3	5277361	24608	1
195	Picture	gf014	5288805	0	319	16220	639	0	next
195	Response	2	5305024	16219	1
197	Picture	e031	5323905	0	377	11953	683	0	next
197	Response	2	5335857	11952	2
199	Picture	dc115	5353962	0	318	12721	319	0	next
199	Response	2	5366350	12388	2
201	Picture	ba101	5387169	0	342	13760	641	0	next
201	Response	2	5400928	13759	2
203	Picture	e043	5417623	0	311	16928	680	0	next
203	Response	2	5434550	16927	2
205	Picture	e006	5454297	0	359	8514	668	0	next
205	Response	2	5462810	8513	2
207	Picture	a115	5480267	0	307	22344	633	0	next
207	Response	1	5502610	22343	1
207A	Response	5	5510704	8093	2
209	Picture	a014	5522251	0	314	11483	648	0	next
209	Response	1	5533733	11482	1
209A	Response	5	5579068	45334	1
213	Response	2	5715606	13439	1
215	Picture	gf107	5725921	0	341	10822	645	0	next
215	Response	1	5736742	10821	1
215A	Response	4	5778933	42190	1
217	Picture	f020	5791176	0	335	11468	637	0	next
217	Response	1	5802643	11467	1
217A	Response	4	5808078	5434	2
219	Picture	dc018	5820126	0	333	21403	636	0	next
219	Response	2	5841528	21402	2
221	Picture	e022	5860876	0	313	8960	641	0	next
221	Response	2	5869835	8959	2
223	Picture	e030	5888384	0	336	12258	637	0	next
223	Response	2	5900641	12257	2
225	Picture	c020	5918383	0	311	9199	652	0	next
225	Response	1	5927581	9198	1
225A	Response	3	5939831	12249	2
227	Picture	f117	5953129	0	314	11235	630	0	next
227	Response	2	5964363	11234	1
229	Picture	c006	5983232	0	349	8597	659	0	next
229	Response	2	5991828	8596	2
231	Picture	e027	6010584	0	324	8961	667	0	next
231	Response	1	6019544	8960	2
231A	Response	6	6038687	19142	1
233	Picture	a020	6050719	0	316	10070	652	0	next
233	Response	2	6060788	10069	1
235	Picture	gf020	6079916	0	336	20628	635	0	next
235	Response	2	6100543	20627	1
237	Picture	ba016	6119616	0	307	21494	639	0	next
237	Response	2	6141109	21493	1
239	Picture	e048	6160462	0	338	8070	648	0	next
239	Response	1	6168531	8069	1
239A	Response	4	6181670	13138	1
241	Picture	a010	6197299	0	3	21210	298	0	next
241	Response	1	6218508	21209	1
241A	Response	5	6235480	16971	2
243	Picture	e054	6248707	0	370	30150	670	0	next
243	Response	1	6278856	30149	1
243A	Response	3	6283812	4955	1
245	Picture	e020	6296059	0	338	9161	643	0	next
245	Response	2	6305219	9160	1
247	Picture	ba020	6322131	0	309	21486	642	0	next
247	Response	2	6343616	21485	1
249	Picture	gf018	6363087	0	334	31988	639	0	next
249	Response	2	6395074	31987	2
251	Picture	e059	6413529	0	319	35434	653	0	next
251	Response	2	6448962	35433	1
253	Picture	e056	6468633	0	340	14441	638	0	next
253	Response	2	6483073	14440	1
255	Picture	ba008	6501989	0	313	12093	639	0	next
255	Response	2	6514081	12092	2
257	Picture	e019	6531616	0	359	11333	655	0	next
257	Response	2	6542948	11332	1
259	Picture	a018	6559971	0	305	12842	631	0	next
259	Response	2	6572812	12841	2
261	Picture	c119	6591690	0	341	9174	654	0	next
261	Response	1	6600863	9173	1
261A	Response	4	6618668	17804	1
263	Picture	c109	6631740	0	351	22193	651	0	next
263	Response	1	6653933	22193	1
263A	Response	3	6674531	20598	1
265	Picture	ba107	6687337	0	331	10085	633	0	next
265	Response	1	6697421	10084	2
265A	Response	4	6708490	11068	1
267	Picture	dc016	6722583	0	322	8222	635	0	next
267	Response	1	6730804	8221	1
267A	Response	4	6743884	13079	1
269	Picture	f119	6756997	0	332	18793	632	0	next
269	Response	2	6775789	18792	2
271	Picture	e026	6795028	0	305	8004	627	0	next
271	Response	2	6803031	8003	1
273	Picture	gf119	6822162	0	345	16333	644	0	next
273	Response	2	6838494	16332	2
275	Picture	f018	6858504	0	304	12273	627	0	next
275	Response	1	6870776	12272	1
275A	Response	5	6879238	8461	2
277	Picture	dc020	6893210	0	322	11794	643	0	next
277	Response	1	6905003	11793	1
277A	Response	4	6959174	54170	1
279	Picture	e046	6973839	0	316	10098	641	0	next
279	Response	1	6983936	10097	1
279A	Response	6	6997452	13515	1
281	Picture	e029	7012067	0	319	30549	657	0	next
281	Response	2	7042615	30548	2
283	Picture	dc109	7062773	0	344	86789	648	0	next
283	Response	2	7149561	86788	1
285	Picture	dc107	7169515	0	313	11041	636	0	next
285	Response	2	7180555	11040	1
287	Picture	e021	7200691	0	355	12613	654	0	next
287	Response	2	7213303	12612	2
289	Picture	e055	7233449	0	312	29908	657	0	next
289	Response	1	7263357	29908	1
289A	Response	4	7284964	21607	1
291	Picture	dc008	7299864	0	316	9566	638	0	next
291	Response	1	7309429	9565	1
291A	Response	4	7320066	10636	2
293	Picture	ba018	7334463	0	318	9585	637	0	next
293	Response	2	7344047	9584	1
295	Picture	f008	7364277	0	336	10141	633	0	next
295	Response	2	7374417	10140	1
297	Picture	a107	7393890	0	314	12381	634	0	next
297	Response	2	7406270	12380	1
299	Picture	e028	7425644	0	395	29375	699	0	next
299	Response	1	7455018	29374	2
299A	Response	5	7461637	6618	1
301	Picture	ba117	7476669	0	339	9042	650	0	next
301	Response	1	7485710	9041	2
301A	Response	3	7507449	21738	1
303	Picture	e049	7520528	0	344	27187	647	0	next
303	Response	2	7547714	27186	1
305	Picture	f107	7568254	0	308	12197	648	0	next
305	Response	2	7580450	12196	2
307	Picture	e052	7599677	0	335	40131	632	0	next
307	Response	1	7639807	40130	1
307A	Response	5	7647798	7990	1
309	Picture	a016	7662173	0	342	21903	640	0	next
309	Response	2	7684075	21902	2
311	Picture	e025	7702244	0	319	13757	640	0	next
311	Response	2	7716001	13757	1
313	Picture	f010	7733459	0	364	17686	665	0	next
313	Response	2	7751144	17685	2
315	Picture	c018	7771079	0	306	20062	631	0	next
315	Response	1	7791139	20060	2
315A	Response	3	7824624	33483	1
317	Picture	gf006	7838738	0	317	14528	648	0	next
317	Response	1	7853265	14527	1
317A	Response	4	7868733	15467	1
319	Picture	dc119	7880843	0	306	16937	635	0	next
319	Response	2	7897779	16936	2
321	Picture	e058	7915133	0	343	17884	642	0	next
321	Response	2	7933016	17883	1
323	Picture	dc010	7951986	0	319	20717	646	0	next
323	Response	2	7972702	20716	2
325	Picture	gf109	7991367	0	345	27898	648	0	next
325	Response	2	8019264	27897	2
327	Picture	e024	8038564	0	313	25913	640	0	next
327	Response	1	8064477	25913	1
327A	Response	3	8070285	5808	1
329	Picture	e047	8085110	0	319	13689	642	0	next
329	Response	2	8098798	13688	2
331	Picture	c008	8118868	0	338	13798	640	0	next
331	Response	1	8132665	13797	1
331A	Response	6	8157782	25116	1
333	Picture	a006	8172236	0	321	14579	623	0	next
333	Response	1	8186814	14578	1
333A	Response	5	8201278	14463	2
335	Picture	e053	8215977	0	354	12666	657	0	next
335	Response	2	8228642	12665	1
337	Picture	ba119	8248358	0	311	34076	646	0	next
337	Response	2	8282433	34075	1
339	Picture	e023	8299436	0	344	12471	642	0	next
339	Response	2	8311906	12470	1
341	Picture	e060	8330027	0	314	18874	641	0	next
341	Response	1	8348900	18873	2
341A	Response	6	8361963	13062	2
343	Picture	c117	8376537	0	313	12949	633	0	next
343	Response	2	8389485	12948	1
345	Picture	c107	8408673	0	337	20773	643	0	next
345	Response	1	8429445	20772	1
345A	Response	4	8531902	102456	1
347	Picture	e051	8546412	0	328	15402	627	0	next
347	Response	2	8561813	15401	1
349	Picture	e016	8581570	0	312	9959	632	0	next
349	Response	2	8591528	9958	1
351	Picture	gf016	8610690	0	335	13579	633	0	next
351	Response	1	8624268	13578	1
351A	Response	3	8651547	27278	1
353	Picture	e050	8666336	0	364	8700	672	0	next
353	Response	2	8675035	8699	2
355	Picture	e017	8692641	0	304	18316	630	0	next
355	Response	2	8710956	18315	2
357	Picture	gf117	8730722	0	375	18689	670	0	next
357	Response	1	8749410	18688	1
357A	Response	5	8766825	17414	2
359	Picture	gf008	8781418	0	338	20412	641	0	next
359	Response	1	8801829	20411	1
359A	Response	4	8805708	3878	1
361	Picture	a117	8820896	0	324	7503	638	0	next
361	Response	2	8828398	7502	2
363	Picture	f006	8847004	0	4	17821	333	0	next
363	Response	1	8864824	17820	2
363A	Response	5	8871162	6337	2
365	Picture	c016	8885483	0	315	11965	658	0	next
365	Response	2	8897448	11965	1
367	Picture	ba010	8917334	0	335	9513	645	0	next
367	Response	2	8926846	9512	1
369	Picture	ba006	8943827	0	310	9088	631	0	next
369	Response	1	8952914	9087	1
369A	Response	4	8998339	45424	1
371	Picture	a119	9011469	0	318	8805	648	0	next
371	Response	2	9020273	8804	1
373	Picture	e057	9040613	0	335	8654	651	0	next
373	Response	2	9049266	8653	1
375	Picture	e018	9066254	0	312	10342	638	0	next
375	Response	2	9076595	10341	2
377	Picture	gf010	9096057	0	333	11906	630	0	next
377	Response	2	9107962	11905	1
379	Picture	a008	9126121	0	317	28626	641	0	next
379	Response	2	9154745	28624	2
381	Picture	dc117	9174016	0	343	22298	645	0	next
381	Response	2	9196313	22297	2
383	Picture	c010	9213471	0	313	15268	651	0	next
383	Response	2	9228738	15267	2
385	Picture	a109	9248870	0	342	18333	642	0	next
385	Response	1	9267202	18332	1
385A	Response	5	9294622	27419	1
387	Picture	dc006	9306471	0	336	13395	632	0	next
387	Response	1	9319865	13394	1
387A	Response	4	9324246	4380	1
389	Picture	ba109	9336682	0	334	43256	629	0	next
389	Response	1	9379937	43255	1
389A	Response	5	9425555	45617	1
391	Picture	f016	9438565	0	372	11395	676	0	next
391	Response	2	9449959	11394	1
393	Picture	f109	9467927	0	313	14979	648	0	next
393	Response	2	9482904	14977	1
