# Supplementary material for: Effects of two different emotion-inducing methods on the emotional memory of non-clinically depressed individuals
Source: PLoS One. 2021 May 28;16(5):e0249863. doi: 10.1371/journal.pone.0249863 (PMC8162709; doi:10.1371/journal.pone.0249863)
Supplement: S1 Data — (ZIP) [file pone.0249863.s001.zip › data/experiment1-healthy/face22/b-study.log]

Scenario - For expli1
Logfile written - 2018/12/26 19:23:19

Trial	Event Type	Code	Time	TTime	Uncertainty	Duration	Uncertainty	ReqTime	ReqDur

1	Response	2	888720	888720	2
4	Picture	t006	919400	0	310	16000	628	0	16000
5	Response	1	952630	16912	2
8	Picture	t002	976513	0	326	16000	629	0	16000
9	Response	1	1006006	13191	1
12	Picture	t004	1031119	0	4	16000	324	0	16000
13	Response	1	1053704	6265	2
16	Picture	t005	1077825	0	347	16305	348	0	16000
17	Response	1	1100985	6853	1
20	Picture	t001	1125182	0	315	16000	637	0	16000
21	Response	2	1147907	6403	2
24	Picture	t003	1172062	0	331	16000	633	0	16000
25	Response	2	1191143	2779	1
29	Response	2	1270780	44487	1
31	Picture	f004	1281085	0	400	16000	697	0	16000
32	Response	1	1304284	6902	2
35	Picture	c113	1326051	0	316	16000	643	0	16000
35	Response	2	1340970	14919	2
36	Response	2	1357911	15533	1
39	Picture	c115	1380254	0	375	16000	673	0	16000
40	Response	2	1407824	11272	2
43	Picture	f111	1430849	0	307	16000	652	0	16000
44	Response	1	1461287	13774	1
47	Picture	a103	1485696	0	396	16000	697	0	16000
48	Response	1	1508399	6401	2
51	Picture	a004	1531820	0	309	16000	632	0	16000
52	Response	1	1554264	6121	2
55	Picture	c103	1577230	0	347	16304	348	0	16000
56	Response	2	1600508	6973	1
59	Picture	f113	1622555	0	305	16000	652	0	16000
60	Response	1	1640318	1415	1
63	Picture	a002	1663381	0	343	16000	647	0	16000
64	Response	1	1684289	4243	1
67	Picture	c002	1707537	0	303	16000	624	0	16000
68	Response	1	1728071	4214	1
71	Picture	c111	1751454	0	321	16000	624	0	16000
72	Response	2	1774452	6694	1
75	Picture	a115	1796665	0	308	16000	641	0	16000
76	Response	1	1817673	4675	1
79	Picture	f115	1842070	0	342	16000	642	0	16000
80	Response	1	1862885	4515	1
83	Picture	a105	1888238	0	319	16000	639	0	16000
84	Response	2	1911254	6697	1
87	Picture	c105	1935905	0	323	16000	624	0	16000
88	Response	1	1958306	6099	2
91	Picture	f105	1980634	0	314	16000	632	0	16000
92	Response	2	2003567	6310	2
95	Picture	c004	2025789	0	346	16000	647	0	16000
96	Response	1	2050822	8732	1
99	Picture	f014	2076050	0	318	16000	650	0	16000
100	Response	2	2099990	7609	1
103	Picture	c014	2124949	0	337	16000	639	0	16000
104	Response	2	2150021	8771	2
107	Picture	c012	2173669	0	313	16000	667	0	16000
108	Response	1	2194689	4664	1
111	Picture	f103	2220067	0	339	16000	640	0	16000
112	Response	1	2243397	7028	1
115	Picture	f002	2265733	0	318	16000	652	0	16000
116	Response	1	2287371	5305	1
119	Picture	a012	2309030	0	324	16000	627	0	16000
120	Response	2	2335648	10314	1
123	Picture	f012	2359261	0	302	16000	624	0	16000
124	Response	2	2380936	5353	2
127	Picture	f101	2404488	0	331	16000	632	0	16000
128	Response	2	2428727	7938	2
131	Picture	a111	2451752	0	315	16000	661	0	16000
132	Response	2	2480278	12179	1
135	Picture	a113	2504330	0	348	16000	647	0	16000
136	Response	1	2535371	14741	2
139	Picture	c101	2560454	0	311	16000	629	0	16000
140	Response	1	2582311	5539	1
143	Picture	a101	2606887	0	342	16000	643	0	16000
144	Response	2	2629575	6064	2
147	Picture	a014	2653393	0	305	16000	628	0	16000
148	Response	2	2677584	7869	1
153	Response	2	2902021	91309	1
155	Picture	a016	2912366	0	304	16000	631	0	16000
156	Response	2	2935865	7173	2
159	Picture	a008	2960929	0	356	16000	657	0	16000
160	Response	2	2979764	2535	2
163	Picture	c109	3004114	0	311	16000	630	0	16000
164	Response	1	3025730	5297	1
167	Picture	c107	3050811	0	335	16000	637	0	16000
168	Response	2	3073148	6035	2
171	Picture	f107	3096833	0	308	16000	634	0	16000
172	Response	1	3120553	7394	2
175	Picture	c018	3143498	0	333	16000	634	0	16000
176	Response	2	3165142	5343	2
179	Picture	c117	3188290	0	309	16000	635	0	16000
180	Response	1	3209899	5283	2
183	Picture	a010	3233791	0	335	16000	637	0	16000
184	Response	1	3254256	3824	1
187	Picture	f016	3278007	0	306	16000	639	0	16000
188	Response	1	3303453	9114	2
191	Picture	f010	3328201	0	360	16000	659	0	16000
192	Response	1	3350685	6185	1
195	Picture	a109	3376048	0	317	16000	652	0	16000
196	Response	1	3399102	6719	1
199	Picture	a117	3421225	0	333	16000	634	0	16000
200	Response	2	3443841	6314	1
203	Picture	f018	3466272	0	303	16000	635	0	16000
204	Response	2	3486700	4096	2
207	Picture	c016	3509447	0	335	16000	637	0	16000
208	Response	1	3531252	5503	1
211	Picture	c010	3554475	0	1	16000	324	0	16000
212	Response	2	3574885	4087	2
215	Picture	f020	3599993	0	340	16000	640	0	16000
216	Response	2	3622813	6520	2
219	Picture	c006	3646679	0	315	16000	636	0	16000
220	Response	2	3670459	7459	2
223	Picture	f006	3692778	0	332	16000	633	0	16000
224	Response	2	3709506	427	3
227	Picture	a119	3734565	0	309	16000	647	0	16000
228	Response	2	3757014	6110	1
231	Picture	a107	3780390	0	378	16000	679	0	16000
232	Response	2	3802310	5619	1
235	Picture	f109	3825259	0	318	16000	634	0	16000
236	Response	2	3847900	6325	2
239	Picture	c008	3872425	0	332	16000	634	0	16000
240	Response	2	3894979	6253	1
243	Picture	a018	3919028	0	307	16000	647	0	16000
244	Response	2	3941041	5672	1
247	Picture	a020	3964911	0	331	16000	632	0	16000
248	Response	1	3991459	10247	1
251	Picture	c010	4013157	0	314	16000	638	0	16000
252	Response	2	4039806	10326	1
255	Picture	c119	4064281	0	336	16000	639	0	16000
256	Response	2	4093506	12921	2
259	Picture	f008	4118033	0	311	16000	633	0	16000
260	Response	2	4147234	12879	1
263	Picture	f119	4170488	0	341	16000	641	0	16000
264	Response	2	4203564	16776	2
267	Picture	f117	4226039	0	308	16000	632	0	16000
268	Response	2	4248511	6149	1
271	Picture	a006	4270928	0	337	16000	638	0	16000
272	Response	1	4297125	9896	2
