# Supplementary material for: Effects of two different emotion-inducing methods on the emotional memory of non-clinically depressed individuals
Source: PLoS One. 2021 May 28;16(5):e0249863. doi: 10.1371/journal.pone.0249863 (PMC8162709; doi:10.1371/journal.pone.0249863)
Supplement: S1 Data — (ZIP) [file pone.0249863.s001.zip › data/experiment1-healthy/face22/b-test.log]

Scenario - For expli1
Logfile written - 2018/12/26 19:40:14

Trial	Event Type	Code	Time	TTime	Uncertainty	Duration	Uncertainty	ReqTime	ReqDur

1	Response	2	896091	896091	2
4	Picture	t005	927064	0	313	60685	655	0	next
4	Response	2	987747	60683	2
6	Picture	t009	1006545	0	336	26484	632	0	next
6	Response	2	1033028	26483	1
8	Picture	t006	1050298	0	310	10490	636	0	next
8	Response	2	1060787	10489	2
10	Picture	t001	1077416	0	356	5806	662	0	next
10	Response	3	1083221	5805	1
12	Picture	t010	1101208	0	304	9112	629	0	next
12	Response	2	1110320	9112	1
14	Picture	t008	1130633	0	348	212138	655	0	next
14	Response	2	1342770	212137	1
15	Response	3	1358021	9917	2
16	Picture	t004	1360776	0	317	62351	652	0	next
16	Response	1	1423126	62350	1
16A	Response	3	1617239	194112	1
18	Picture	t011	1631664	0	303	31320	633	0	next
18	Response	2	1662983	31319	1
20	Picture	t003	1681565	0	343	23377	643	0	next
20	Response	2	1704941	23376	2
22	Picture	t007	1722522	0	311	14964	634	0	next
22	Response	1	1737485	14963	1
22A	Response	4	1811191	73705	1
24	Picture	t012	1822849	0	312	31523	639	0	next
24	Response	1	1854371	31522	2
24A	Response	4	1881322	26950	1
26	Picture	t002	1892781	0	322	17805	646	0	next
26	Response	1	1910586	17805	1
26A	Response	4	1944044	33458	1
29	Response	2	2035098	66981	1
31	Picture	e008	2045411	0	343	39835	639	0	next
31	Response	2	2085245	39834	1
33	Picture	ba111	2105322	0	314	30277	640	0	next
33	Response	1	2135599	30277	1
33A	Response	3	2158243	22644	2
35	Picture	f111	2170731	0	310	24833	632	0	next
35	Response	1	2195563	24832	1
35A	Response	4	2214869	19305	1
37	Picture	e043	2228041	0	311	19520	634	0	next
37	Response	2	2247561	19520	1
39	Picture	dc115	2267005	0	383	21370	687	0	next
39	Response	1	2288374	21369	2
39A	Response	4	2300351	11976	1
41	Picture	gf004	2313153	0	336	15662	636	0	next
41	Response	1	2328814	15661	2
41A	Response	4	2344864	16049	1
43	Picture	f004	2358165	0	335	16843	635	0	next
43	Response	2	2375007	16842	2
45	Picture	e007	2392124	0	305	19744	627	0	next
45	Response	1	2411867	19743	1
45A	Response	4	2423418	11550	1
47	Picture	f012	2438136	0	313	12110	637	0	next
47	Response	1	2450245	12109	1
47A	Response	4	2460203	9957	1
49	Picture	dc113	2473923	0	320	13098	640	0	next
49	Response	1	2487020	13097	2
49A	Response	4	2494509	7488	1
51	Picture	e012	2506116	0	314	33355	663	0	next
51	Response	2	2539470	33354	1
53	Picture	gf103	2558128	0	335	12013	631	0	next
53	Response	1	2570140	12012	1
53A	Response	3	2584903	14762	1
55	Picture	c004	2599387	0	332	18838	629	0	next
55	Response	2	2618225	18838	1
57	Picture	e015	2636466	0	312	29609	647	0	next
57	Response	2	2666074	29608	2
59	Picture	ba012	2684557	0	333	16398	637	0	next
59	Response	2	2700954	16397	1
61	Picture	ba101	2718525	0	315	17094	636	0	next
61	Response	1	2735618	17093	1
61A	Response	4	2749525	13906	1
63	Picture	e037	2761962	0	310	18472	647	0	next
63	Response	1	2780434	18472	1
63A	Response	4	2788482	8048	1
65	Picture	dc105	2801988	0	317	15355	638	0	next
65	Response	2	2817342	15354	1
67	Picture	a101	2837416	0	341	14120	641	0	next
67	Response	2	2851535	14119	1
69	Picture	gf105	2869569	0	315	15990	649	0	next
69	Response	1	2885558	15989	1
69A	Response	4	2901272	15713	1
71	Picture	gf113	2913126	0	314	22320	640	0	next
71	Response	1	2935445	22319	2
71A	Response	3	2952508	17062	1
73	Picture	ba103	2965231	0	320	25134	321	0	next
73	Response	1	2990026	24795	1
73A	Response	5	3016019	25654	1
75	Picture	e036	3029442	0	315	17426	638	0	next
75	Response	2	3046867	17425	2
77	Picture	e009	3063537	0	357	14275	652	0	next
77	Response	2	3077811	14274	1
79	Picture	dc101	3095962	0	307	10735	630	0	next
79	Response	2	3106696	10734	1
81	Picture	f105	3126761	0	342	11536	644	0	next
81	Response	2	3138296	11535	1
83	Picture	c002	3155294	0	306	20282	641	0	next
83	Response	1	3175575	20281	2
83A	Response	4	3183258	7682	1
85	Picture	e013	3197036	0	304	9967	635	0	next
85	Response	1	3207002	9966	1
85A	Response	4	3212577	5574	1
87	Picture	a012	3225757	0	324	24399	661	0	next
87	Response	1	3250155	24398	1
87A	Response	4	3272677	22521	1
89	Picture	f101	3286982	0	312	15476	641	0	next
89	Response	2	3302457	15475	1
91	Picture	c012	3321384	0	337	22539	634	0	next
91	Response	2	3343922	22538	2
93	Picture	dc103	3360714	0	324	12550	665	0	next
93	Response	2	3373263	12549	1
95	Picture	f113	3391594	0	345	14162	346	0	next
95	Response	1	3405449	13855	2
95A	Response	3	3423893	18137	1
97	Picture	e045	3435877	0	348	12730	646	0	next
97	Response	1	3448606	12729	1
97A	Response	5	3460360	11753	1
99	Picture	f002	3474453	0	370	14002	668	0	next
99	Response	1	3488454	14001	2
99A	Response	5	3497375	8920	1
101	Picture	dc004	3512083	0	338	21028	643	0	next
101	Response	1	3533110	21027	2
101A	Response	3	3552014	18903	1
103	Picture	a105	3566839	0	328	18185	625	0	next
103	Response	2	3585023	18184	1
105	Picture	gf014	3605284	0	2	8121	325	0	next
105	Response	1	3613404	8120	1
105A	Response	4	3622772	9367	1
107	Picture	e044	3637053	0	304	9894	630	0	next
107	Response	1	3646946	9893	2
107A	Response	3	3652551	5604	1
109	Picture	ba004	3665255	0	317	9483	651	0	next
109	Response	1	3674737	9482	2
109A	Response	4	3679767	5029	2
111	Picture	a111	3691465	0	310	10853	639	0	next
111	Response	1	3702317	10852	1
111A	Response	5	3706381	4063	1
113	Picture	ba113	3719824	0	320	10181	646	0	next
113	Response	1	3730004	10180	1
113A	Response	4	3745834	15829	1
115	Picture	gf012	3757983	0	310	15537	642	0	next
115	Response	1	3773519	15536	2
115A	Response	5	3778362	4842	1
117	Picture	gf002	3791987	0	318	19235	651	0	next
117	Response	1	3811221	19234	1
117A	Response	4	3823576	12354	1
119	Picture	e014	3835846	0	322	24382	646	0	next
119	Response	2	3860227	24381	1
121	Picture	dc111	3878992	0	374	41270	672	0	next
121	Response	1	3920261	41269	2
121A	Response	3	3936766	16504	2
123	Picture	e034	3951431	0	341	20380	636	0	next
123	Response	1	3971810	20379	1
123A	Response	5	3982676	10865	1
125	Picture	e006	3997384	0	345	17755	643	0	next
125	Response	2	4015138	17754	1
127	Picture	e038	4032604	0	312	14728	634	0	next
127	Response	2	4047331	14727	1
129	Picture	f103	4064801	0	345	9415	660	0	next
129	Response	2	4074215	9414	2
131	Picture	a113	4090950	0	324	6839	643	0	next
131	Response	2	4097788	6838	1
133	Picture	c014	4117349	0	335	6142	651	0	next
133	Response	2	4123490	6141	1
135	Picture	c111	4141168	0	308	15463	630	0	next
135	Response	2	4156630	15462	1
137	Picture	c101	4174450	0	375	10646	676	0	next
137	Response	2	4185095	10645	1
139	Picture	dc012	4205015	0	306	13152	636	0	next
139	Response	1	4218166	13151	2
139A	Response	4	4241411	23244	2
141	Picture	a103	4254094	0	316	18315	653	0	next
141	Response	2	4272408	18314	2
143	Picture	e041	4289601	0	335	22257	634	0	next
143	Response	2	4311857	22256	2
145	Picture	ba002	4330926	0	310	15201	630	0	next
145	Response	1	4346126	15200	1
145A	Response	4	4353636	7509	1
147	Picture	e039	4368970	0	313	11081	630	0	next
147	Response	2	4380050	11080	1
149	Picture	c115	4400120	0	345	17879	649	0	next
149	Response	2	4417998	17878	1
151	Picture	gf101	4436780	0	312	8945	633	0	next
151	Response	2	4445725	8945	1
153	Picture	f115	4464976	0	322	23438	621	0	next
153	Response	2	4488413	23437	1
155	Picture	e035	4507233	0	318	11650	654	0	next
155	Response	2	4518882	11649	1
157	Picture	f014	4535689	0	341	8683	654	0	next
157	Response	1	4544371	8682	2
157A	Response	4	4567870	23498	1
159	Picture	e004	4581568	0	336	21043	639	0	next
159	Response	2	4602610	21042	1
161	Picture	c103	4621042	0	305	13762	633	0	next
161	Response	1	4634803	13761	1
161A	Response	4	4658804	24000	1
163	Picture	gf111	4670159	0	312	219735	660	0	next
163	Response	1	4889892	219733	2
163A	Response	3	4902479	12585	1
165	Picture	e011	4915003	0	322	17589	647	0	next
165	Response	1	4932592	17589	1
165A	Response	4	4949428	16836	2
167	Picture	a002	4961643	0	309	13372	657	0	next
167	Response	2	4975014	13371	1
169	Picture	e010	4995104	0	321	6720	634	0	next
169	Response	3	5001823	6719	2
171	Picture	a004	5019355	0	312	11065	635	0	next
171	Response	2	5030419	11064	1
173	Picture	e002	5049661	0	345	15052	644	0	next
173	Response	2	5064712	15051	1
175	Picture	ba115	5082033	0	318	11493	639	0	next
175	Response	2	5093525	11492	2
177	Picture	dc014	5111078	0	338	13239	637	0	next
177	Response	1	5124316	13238	2
177A	Response	4	5143368	19051	1
179	Picture	e001	5155146	0	338	11679	638	0	next
179	Response	2	5166824	11678	1
181	Picture	e005	5185352	0	305	9815	632	0	next
181	Response	2	5195166	9814	1
183	Picture	dc002	5212636	0	336	14454	633	0	next
183	Response	2	5227089	14453	1
185	Picture	ba014	5247347	0	3	12950	334	0	next
185	Response	1	5260296	12949	1
185A	Response	4	5272414	12117	1
187	Picture	e032	5285959	0	309	18428	631	0	next
187	Response	1	5304386	18427	1
187A	Response	4	5309705	5318	1
189	Picture	e031	5325008	0	315	15502	637	0	next
189	Response	2	5340509	15501	1
191	Picture	e003	5359841	0	334	15174	631	0	next
191	Response	1	5375014	15173	2
191A	Response	4	5388349	13334	1
193	Picture	e033	5403432	0	335	22865	637	0	next
193	Response	1	5426296	22864	2
193A	Response	5	5435087	8790	1
195	Picture	ba105	5446383	0	340	21838	638	0	next
195	Response	1	5468221	21838	1
195A	Response	5	5476681	8460	1
197	Picture	gf115	5490804	0	355	10045	671	0	next
197	Response	1	5500848	10044	2
197A	Response	5	5507355	6506	2
199	Picture	a115	5521556	0	345	13012	643	0	next
199	Response	1	5534567	13011	1
199A	Response	6	5545137	10569	2
201	Picture	e042	5556741	0	350	26819	651	0	next
201	Response	2	5583559	26818	1
203	Picture	c113	5601535	0	307	16240	647	0	next
203	Response	1	5617774	16239	1
203A	Response	5	5628733	10958	2
205	Picture	a014	5641891	0	310	16712	651	0	next
205	Response	1	5658602	16711	1
205A	Response	4	5668131	9528	1
207	Picture	e040	5682362	0	313	10784	642	0	next
207	Response	1	5693145	10783	1
207A	Response	4	5698274	5128	1
209	Picture	c105	5710729	0	311	35408	664	0	next
209	Response	1	5746136	35407	1
209A	Response	3	5755339	9202	1
213	Response	2	6748231	870770	2
215	Picture	ba119	6758546	0	335	11635	637	0	next
215	Response	1	6770180	11634	1
215A	Response	3	6784305	14124	1
217	Picture	e023	6797952	0	355	13313	652	0	next
217	Response	2	6811264	13312	2
219	Picture	ba008	6829973	0	311	5496	645	0	next
219	Response	1	6835468	5495	1
219A	Response	3	6844669	9200	1
221	Picture	e020	6858757	0	309	9977	644	0	next
221	Response	2	6868733	9976	1
223	Picture	e018	6887414	0	350	15354	649	0	next
223	Response	1	6902767	15353	2
223A	Response	4	6912516	9748	1
225	Picture	ba109	6926697	0	339	19751	639	0	next
225	Response	2	6946447	19750	2
227	Picture	gf117	6965397	0	331	21422	666	0	next
227	Response	1	6986818	21421	1
227A	Response	3	6995561	8742	1
229	Picture	dc109	7007496	0	310	13559	630	0	next
229	Response	1	7021054	13558	1
229A	Response	4	7031858	10803	1
231	Picture	gf109	7045808	0	316	18891	667	0	next
231	Response	2	7064698	18890	2
232	Response	3	7070760	751	1
233	Picture	e046	7083607	0	348	9296	659	0	next
233	Response	1	7092902	9295	1
233A	Response	4	7099267	6364	1
235	Picture	e049	7111105	0	347	10551	643	0	next
235	Response	1	7121655	10550	1
235A	Response	3	7126333	4677	1
237	Picture	f006	7141426	0	335	49342	638	0	next
237	Response	1	7190767	49341	1
237A	Response	4	7198650	7882	1
239	Picture	f119	7210956	0	4	23051	299	0	next
239	Response	1	7234006	23050	2
239A	Response	4	7239955	5948	1
241	Picture	gf018	7251805	0	352	9449	662	0	next
241	Response	1	7261253	9448	1
241A	Response	4	7267030	5776	1
243	Picture	dc016	7282206	0	375	7466	683	0	next
243	Response	1	7289671	7465	1
243A	Response	3	7295331	5659	1
245	Picture	dc119	7308597	0	331	8225	642	0	next
245	Response	1	7316821	8224	1
245A	Response	4	7322009	5187	1
247	Picture	f010	7335705	0	333	13020	631	0	next
247	Response	2	7348724	13019	1
249	Picture	e054	7366535	0	316	10667	652	0	next
249	Response	5	7377201	10666	1
251	Picture	gf010	7395656	0	348	15965	645	0	next
251	Response	2	7411620	15964	1
253	Picture	ba107	7429057	0	323	6706	657	0	next
253	Response	3	7435762	6705	2
255	Picture	e058	7452477	0	340	46209	644	0	next
255	Response	2	7498685	46208	2
257	Picture	a018	7515633	0	324	6355	643	0	next
257	Response	3	7521987	6354	1
259	Picture	a010	7540012	0	344	27562	639	0	next
259	Response	1	7567573	27561	1
259A	Response	4	7574375	6801	1
261	Picture	e055	7587973	0	335	15909	637	0	next
261	Response	1	7603881	15908	1
261A	Response	4	7609827	5945	1
263	Picture	e059	7623808	0	333	13033	631	0	next
263	Response	1	7636840	13032	2
263A	Response	3	7646943	10102	1
265	Picture	e047	7658693	0	339	12923	636	0	next
265	Response	1	7671614	12921	2
265A	Response	3	7677015	5399	1
267	Picture	f008	7691496	0	336	9989	642	0	next
267	Response	1	7701484	9988	1
267A	Response	4	7707056	5571	1
269	Picture	e030	7720519	0	337	21938	632	0	next
269	Response	2	7742456	21937	1
269A	Response	3	7746673	4216	1
271	Picture	dc020	7759488	0	312	20440	649	0	next
271	Response	2	7779927	20439	2
273	Picture	c016	7797552	0	344	24659	643	0	next
273	Response	2	7822210	24658	1
275	Picture	f109	7842741	0	322	11346	645	0	next
275	Response	2	7854086	11345	1
277	Picture	ba010	7870836	0	336	19474	634	0	next
277	Response	1	7890309	19473	1
277A	Response	4	7896200	5890	1
279	Picture	c010	7909431	0	338	17513	638	0	next
279	Response	1	7926943	17512	1
279A	Response	4	7935635	8691	1
281	Picture	e057	7949711	0	336	9835	649	0	next
281	Response	1	7959545	9834	1
281A	Response	4	7965281	5735	1
283	Picture	e025	7978532	0	355	14368	657	0	next
283	Response	2	7992899	14367	1
285	Picture	a006	8013088	0	307	4902	630	0	next
285	Response	1	8017989	4901	2
285A	Response	3	8026818	8828	2
287	Picture	e024	8041891	0	303	20338	627	0	next
287	Response	2	8062228	20337	1
289	Picture	e060	8079642	0	341	18655	639	0	next
289	Response	2	8098296	18654	1
291	Picture	e050	8118463	0	312	18715	637	0	next
291	Response	2	8137177	18714	2
293	Picture	e051	8155396	0	338	11384	642	0	next
293	Response	2	8166779	11383	2
295	Picture	ba020	8183789	0	318	10602	646	0	next
295	Response	2	8194390	10601	1
297	Picture	ba018	8213948	0	344	12209	644	0	next
297	Response	1	8226156	12208	1
297A	Response	4	8231225	5068	2
299	Picture	e048	8243691	0	330	13648	629	0	next
299	Response	1	8257338	13647	1
299A	Response	3	8261970	4631	1
301	Picture	c117	8275671	0	354	12542	651	0	next
301	Response	2	8288212	12541	1
303	Picture	c018	8307477	0	315	9409	654	0	next
303	Response	2	8316885	9408	2
305	Picture	a020	8335506	0	337	7775	650	0	next
305	Response	2	8343280	7774	2
307	Picture	e022	8361066	0	311	16352	646	0	next
307	Response	1	8377418	16352	1
307A	Response	3	8382357	4939	1
309	Picture	gf006	8396034	0	312	12011	634	0	next
309	Response	1	8408044	12010	2
309A	Response	4	8412446	4401	1
311	Picture	c107	8427104	0	311	10135	629	0	next
311	Response	1	8437238	10134	1
311A	Response	2	8438268	1029	1
313	Picture	e052	8449823	0	317	1670	642	0	next
313	Response	1	8451492	1669	2
313A	Response	3	8468300	16807	1
314	Response	1	8473789	5488	2
315	Picture	a119	8479987	0	309	6692	635	0	next
315	Response	1	8486678	6691	1
315A	Response	1	8512394	25715	2
317	Picture	e017	8524425	0	312	31028	635	0	next
317	Response	1	8555452	31027	2
317A	Response	4	8563724	8271	1
319	Picture	a107	8578651	0	305	31737	648	0	next
319	Response	2	8610387	31736	2
321	Picture	c109	8628062	0	347	31787	642	0	next
321	Response	1	8659848	31786	1
321A	Response	2	8676158	16309	1
323	Picture	e026	8689625	0	383	18375	384	0	next
323	Response	1	8707696	18071	1
323A	Response	4	8713226	5226	1
325	Picture	a117	8724530	0	336	10082	631	0	next
325	Response	1	8734611	10081	1
325A	Response	4	8739782	5170	2
327	Picture	dc018	8753421	0	349	9261	657	0	next
327	Response	1	8762681	9260	1
327A	Response	4	8768060	5378	2
329	Picture	gf119	8781159	0	331	11256	635	0	next
329	Response	1	8792414	11255	1
329A	Response	4	8797548	5133	1
331	Picture	dc107	8812294	0	338	9247	650	0	next
331	Response	1	8821540	9246	2
331A	Response	4	8826170	4629	1
333	Picture	f020	8837870	0	345	9420	656	0	next
333	Response	1	8847290	9420	1
333A	Response	3	8852979	5689	2
335	Picture	e019	8864729	0	339	20089	638	0	next
335	Response	2	8884817	20088	1
336	Response	3	8890510	349	2
337	Picture	c008	8903596	0	310	13139	638	0	next
337	Response	2	8916734	13138	2
339	Picture	ba006	8937021	0	342	6763	652	0	next
339	Response	2	8943784	6763	1
341	Picture	f018	8962445	0	314	7768	657	0	next
341	Response	2	8970212	7767	1
343	Picture	ba117	8989257	0	345	5739	649	0	next
343	Response	1	8994995	5738	2
343A	Response	3	9008362	13366	1
345	Picture	e027	9023202	0	335	11667	636	0	next
345	Response	2	9034868	11666	2
347	Picture	dc010	9051517	0	304	6817	629	0	next
347	Response	2	9058333	6816	2
349	Picture	c119	9075739	0	387	11230	685	0	next
349	Response	1	9086968	11229	2
349A	Response	4	9098311	11342	2
351	Picture	e028	9109993	0	322	18565	324	0	next
351	Response	1	9128252	18259	1
351A	Response	3	9133158	4600	1
353	Picture	dc117	9144580	0	347	9928	656	0	next
353	Response	1	9154507	9927	2
353A	Response	3	9158837	4329	1
355	Picture	gf107	9171957	0	400	11190	699	0	next
355	Response	2	9183146	11189	1
357	Picture	a109	9201304	0	309	8862	628	0	next
357	Response	4	9210165	8861	1
359	Picture	f107	9228498	0	340	12690	638	0	next
359	Response	2	9241187	12689	1
360	Response	4	9247106	588	2
361	Picture	gf016	9260255	0	309	12552	647	0	next
361	Response	2	9272806	12551	2
363	Picture	gf008	9293224	0	334	9079	639	0	next
363	Response	2	9302302	9078	1
365	Picture	e056	9320406	0	313	10939	633	0	next
365	Response	2	9331344	10938	2
367	Picture	f117	9349303	0	343	4697	652	0	next
367	Response	1	9353999	4696	1
367A	Response	3	9363702	9702	1
369	Picture	ba016	9376214	0	351	7363	659	0	next
369	Response	1	9383576	7362	1
369A	Response	3	9390204	6627	1
371	Picture	c020	9402251	0	332	10868	631	0	next
371	Response	2	9413118	10867	2
371A	Response	3	9418069	4950	2
373	Picture	dc006	9430975	0	308	9193	634	0	next
373	Response	1	9440167	9192	1
373A	Response	3	9444186	4018	1
375	Picture	e029	9457594	0	309	7885	632	0	next
375	Response	1	9465478	7884	2
375A	Response	3	9469592	4113	1
377	Picture	dc008	9483650	0	312	9995	638	0	next
377	Response	1	9493645	9995	1
377A	Response	3	9498100	4455	1
379	Picture	e021	9511991	0	314	10204	641	0	next
379	Response	2	9522194	10203	2
381	Picture	e016	9539148	0	336	10790	634	0	next
381	Response	1	9549937	10789	1
381A	Response	4	9553777	3839	2
383	Picture	f016	9568528	0	376	16316	674	0	next
383	Response	2	9584843	16315	1
385	Picture	c006	9601927	0	309	7071	645	0	next
385	Response	2	9608997	7070	1
387	Picture	gf020	9627701	0	351	10121	646	0	next
387	Response	2	9637821	10120	1
389	Picture	a008	9655809	0	318	12658	320	0	next
389	Response	2	9668128	12319	2
391	Picture	e053	9687453	0	339	18743	641	0	next
391	Response	2	9706195	18742	1
393	Picture	a016	9723235	0	314	8951	641	0	next
393	Response	1	9732185	8950	1
393A	Response	4	9742478	10292	2
