# Supplementary material for: Effects of two different emotion-inducing methods on the emotional memory of non-clinically depressed individuals
Source: PLoS One. 2021 May 28;16(5):e0249863. doi: 10.1371/journal.pone.0249863 (PMC8162709; doi:10.1371/journal.pone.0249863)
Supplement: S1 Data — (ZIP) [file pone.0249863.s001.zip › data/experiment1-healthy/face26/b-study.log]

Scenario - For expli1
Logfile written - 2018/12/28 18:13:24

Trial	Event Type	Code	Time	TTime	Uncertainty	Duration	Uncertainty	ReqTime	ReqDur

1	Response	2	497919	497919	2
4	Picture	t002	527968	0	91	16000	113	0	16000
5	Response	1	624119	80129	1
8	Picture	t006	647581	0	123	16000	145	0	16000
9	Response	1	675119	11517	2
12	Picture	t004	698476	0	46	16000	69	0	16000
13	Response	2	722520	8021	1
16	Picture	t003	745010	0	174	16000	197	0	16000
17	Response	2	771600	10568	1
20	Picture	t005	793428	0	79	16000	101	0	16000
21	Response	1	816639	7189	2
24	Picture	t001	839812	0	187	16000	207	0	16000
25	Response	1	865559	9728	2
29	Response	2	1005959	107675	1
31	Picture	f012	1015981	0	149	16000	168	0	16000
32	Response	1	1040359	8359	2
35	Picture	f014	1064237	0	50	16000	71	0	16000
36	Response	1	1089759	9500	1
39	Picture	c111	1114729	0	47	16000	68	0	16000
40	Response	2	1137639	6890	1
43	Picture	a111	1161416	0	187	16000	208	0	16000
44	Response	1	1184999	7562	1
47	Picture	a103	1208951	0	145	16000	165	0	16000
48	Response	2	1235999	11029	1
51	Picture	c002	1257833	0	80	16000	102	0	16000
52	Response	2	1280239	6384	1
55	Picture	c103	1304088	0	153	16000	173	0	16000
56	Response	1	1329639	9532	1
59	Picture	a113	1354286	0	112	16000	134	0	16000
60	Response	2	1389719	19410	2
63	Picture	c012	1413850	0	34	16000	54	0	16000
64	Response	2	1436279	6410	1
67	Picture	f105	1457414	0	130	16000	152	0	16000
68	Response	2	1482079	8643	2
71	Picture	f101	1503568	0	133	16000	153	0	16000
72	Response	2	1528239	8651	1
75	Picture	f004	1551364	0	162	16000	185	0	16000
76	Response	2	1577159	9770	1
79	Picture	a012	1601741	0	108	16000	130	0	16000
80	Response	1	1633119	15356	1
83	Picture	f111	1654697	0	141	16000	163	0	16000
84	Response	1	1677159	6440	1
87	Picture	a101	1700349	0	148	16000	168	0	16000
88	Response	2	1721159	4791	1
91	Picture	c014	1746063	0	91	16000	113	0	16000
92	Response	1	1766559	4475	1
95	Picture	a004	1788641	0	171	16000	192	0	16000
96	Response	1	1815399	10737	1
99	Picture	f103	1837075	0	58	16000	80	0	16000
100	Response	2	1861719	8621	1
103	Picture	f113	1886700	0	94	16000	114	0	16000
104	Response	1	1907839	5120	1
107	Picture	a115	1931767	0	184	16000	207	0	16000
108	Response	2	1955199	7410	1
111	Picture	a105	1977600	0	176	16000	196	0	16000
112	Response	1	2008239	14619	1
115	Picture	c004	2029395	0	37	16000	60	0	16000
116	Response	1	2052799	7381	2
119	Picture	a014	2075813	0	111	16000	131	0	16000
120	Response	2	2098759	6927	1
123	Picture	c113	2122274	0	138	16000	160	0	16000
124	Response	2	2146519	8223	1
127	Picture	f002	2168826	0	79	16000	99	0	16000
128	Response	1	2189439	4594	1
131	Picture	f115	2211135	0	95	16000	120	0	16000
132	Response	2	2233559	6400	1
135	Picture	c105	2254977	0	78	16000	99	0	16000
136	Response	1	2280119	9122	1
139	Picture	a002	2304375	0	170	16000	193	0	16000
140	Response	2	2327679	7279	1
143	Picture	c115	2350531	0	171	16000	192	0	16000
144	Response	1	2372839	6287	1
147	Picture	c101	2396124	0	66	16000	88	0	16000
148	Response	1	2417719	5573	1
153	Response	2	2616359	64856	1
155	Picture	c117	2626385	0	96	16000	119	0	16000
156	Response	2	2648319	5911	1
159	Picture	f018	2670909	0	64	16000	84	0	16000
160	Response	2	2692479	5550	1
163	Picture	a018	2714277	0	188	16000	210	0	16000
164	Response	2	2737039	6741	1
167	Picture	a109	2761872	0	82	16000	103	0	16000
168	Response	1	2784639	6746	1
171	Picture	c107	2807944	0	169	16000	193	0	16000
172	Response	2	2830519	6552	1
175	Picture	f010	2853980	0	124	16000	146	0	16000
176	Response	2	2876759	6758	1
179	Picture	f010	2900721	0	37	16000	58	0	16000
180	Response	2	2921879	5135	1
183	Picture	f107	2943150	0	103	16000	127	0	16000
184	Response	2	2964839	5665	1
187	Picture	f109	2986124	0	120	16000	142	0	16000
188	Response	2	3010839	8694	1
191	Picture	c018	3034758	0	143	16000	164	0	16000
192	Response	2	3057599	6821	1
195	Picture	f016	3079854	0	35	16000	57	0	16000
196	Response	2	3099599	3723	1
199	Picture	a006	3121349	0	35	16000	56	0	16000
200	Response	2	3151079	13709	1
203	Picture	f008	3176088	0	120	16000	142	0	16000
204	Response	2	3198359	6249	1
207	Picture	f006	3222411	0	120	16000	141	0	16000
208	Response	1	3245198	6767	2
211	Picture	c010	3268409	0	113	16000	135	0	16000
212	Response	2	3293199	8768	1
215	Picture	a107	3316401	0	111	16000	132	0	16000
216	Response	2	3343639	11218	1
219	Picture	c109	3368263	0	73	16000	94	0	16000
220	Response	2	3391639	7355	1
223	Picture	f119	3416231	0	95	16000	115	0	16000
224	Response	1	3438799	6549	1
227	Picture	c016	3463446	0	36	16000	59	0	16000
228	Response	1	3487319	7850	1
231	Picture	a010	3509909	0	67	16000	87	0	16000
232	Response	1	3530919	4990	1
235	Picture	f117	3555096	0	35	16000	58	0	16000
236	Response	1	3576998	5880	2
239	Picture	a008	3598228	0	61	16000	82	0	16000
240	Response	2	3624479	10231	1
243	Picture	a016	3646503	0	113	16000	136	0	16000
244	Response	2	3667879	5353	1
247	Picture	a119	3692610	0	162	16000	182	0	16000
248	Response	1	3719039	10410	1
251	Picture	c006	3741545	0	46	16000	68	0	16000
252	Response	1	3762959	5392	1
255	Picture	c119	3784472	0	114	16000	137	0	16000
256	Response	1	3805839	5344	1
259	Picture	c010	3827447	0	133	16000	156	0	16000
260	Response	1	3853439	9970	1
263	Picture	c008	3876888	0	182	16000	207	0	16000
264	Response	1	3899319	6407	1
267	Picture	a117	3921865	0	34	16000	57	0	16000
268	Response	1	3943279	5392	1
271	Picture	a020	3965459	0	92	16000	113	0	16000
272	Response	2	3986558	5079	2
