# Supplementary material for: Effects of two different emotion-inducing methods on the emotional memory of non-clinically depressed individuals
Source: PLoS One. 2021 May 28;16(5):e0249863. doi: 10.1371/journal.pone.0249863 (PMC8162709; doi:10.1371/journal.pone.0249863)
Supplement: S1 Data — (ZIP) [file pone.0249863.s001.zip › data/experiment1-healthy/face26/b-test.log]

Scenario - For expli1
Logfile written - 2018/12/28 18:29:57

Trial	Event Type	Code	Time	TTime	Uncertainty	Duration	Uncertainty	ReqTime	ReqDur

1	Response	2	58817	58817	1
4	Picture	t007	88860	0	119	30438	143	0	next
4	Response	1	119297	30437	1
4A	Response	6	194057	74759	1
6	Picture	t005	206972	0	152	21885	176	0	next
6	Response	1	228856	21884	2
6A	Response	6	247776	18919	2
8	Picture	t006	259841	0	105	25136	130	0	next
8	Response	1	284976	25135	2
8A	Response	4	307097	22120	1
10	Picture	t002	321260	0	172	17637	195	0	next
10	Response	1	338896	17636	1
10A	Response	6	354416	15519	2
12	Picture	t010	368110	0	148	16507	173	0	next
12	Response	1	384616	16506	2
12A	Response	6	434616	49999	2
14	Picture	t011	445950	0	126	22348	148	0	next
14	Response	2	468296	22346	2
16	Picture	t009	487619	0	117	24998	138	0	next
16	Response	1	512616	24997	2
16A	Response	5	531816	19199	2
18	Picture	t012	543668	0	51	43749	72	0	next
18	Response	2	587416	43748	2
20	Picture	t004	604413	0	132	21245	154	0	next
20	Response	1	625657	21244	1
20A	Response	5	642577	16919	1
22	Picture	t003	657129	0	69	20648	92	0	next
22	Response	2	677776	20647	2
24	Picture	t008	697149	0	41	21469	63	0	next
24	Response	1	718617	21468	1
24A	Response	6	727456	8838	2
26	Picture	t001	742197	0	154	20740	176	0	next
26	Response	1	762937	20740	1
26A	Response	6	772856	9919	1
29	Response	2	822776	26476	2
31	Picture	c002	832801	0	32	36497	55	0	next
31	Response	1	869297	36496	1
31A	Response	6	881176	11878	1
33	Picture	ba103	893162	0	165	25816	188	0	next
33	Response	2	918977	25815	1
35	Picture	e044	937216	0	97	16761	122	0	next
35	Response	1	953977	16761	1
35A	Response	5	968377	14400	1
37	Picture	f105	983247	0	57	23930	79	0	next
37	Response	2	1007176	23929	2
39	Picture	c115	1024210	0	86	16207	108	0	next
39	Response	1	1040416	16206	2
39A	Response	6	1055017	14600	1
41	Picture	dc113	1066240	0	43	28097	66	0	next
41	Response	1	1094336	28096	2
41A	Response	6	1156657	62320	1
43	Picture	e015	1169080	0	188	25177	211	0	next
43	Response	2	1194256	25176	2
45	Picture	ba014	1212496	0	97	21522	118	0	next
45	Response	2	1234017	21521	1
47	Picture	dc115	1253645	0	106	61932	129	0	next
47	Response	2	1315576	61931	2
49	Picture	f014	1331851	0	47	14806	69	0	next
49	Response	2	1346656	14805	2
51	Picture	c111	1363191	0	36	29347	58	0	next
51	Response	2	1392536	29345	2
53	Picture	ba113	1411570	0	149	11327	171	0	next
53	Response	1	1422896	11326	2
53A	Response	6	1431016	8119	1
55	Picture	f115	1445807	0	72	11650	93	0	next
55	Response	1	1457456	11649	1
55A	Response	6	1465096	7639	2
57	Picture	a103	1479818	0	52	14479	74	0	next
57	Response	2	1494296	14478	2
59	Picture	e043	1513539	0	161	13759	183	0	next
59	Response	2	1527296	13757	2
61	Picture	e037	1544688	0	174	44689	195	0	next
61	Response	2	1589376	44688	2
63	Picture	e005	1605824	0	191	10833	214	0	next
63	Response	2	1616656	10832	1
65	Picture	a115	1634805	0	36	28773	59	0	next
65	Response	2	1663577	28772	1
67	Picture	dc105	1679624	0	40	12553	63	0	next
67	Response	2	1692176	12552	2
69	Picture	c105	1708956	0	35	28421	56	0	next
69	Response	2	1737376	28420	2
71	Picture	ba111	1753843	0	144	14134	168	0	next
71	Response	1	1767976	14133	2
71A	Response	6	1775896	7919	2
73	Picture	c113	1790211	0	102	10686	125	0	next
73	Response	2	1800896	10685	1
75	Picture	e034	1819886	0	86	20731	108	0	next
75	Response	2	1840616	20730	1
77	Picture	e004	1857810	0	155	10367	178	0	next
77	Response	2	1868176	10366	2
79	Picture	gf103	1885328	0	132	11889	155	0	next
79	Response	1	1897217	11889	1
79A	Response	6	1905256	8039	2
81	Picture	gf101	1919908	0	43	10992	63	0	next
81	Response	2	1930896	10988	2
83	Picture	c101	1949515	0	95	9742	117	0	next
83	Response	1	1959256	9741	1
83A	Response	6	1965656	6399	1
85	Picture	ba101	1979650	0	126	12287	149	0	next
85	Response	1	1991936	12286	1
85A	Response	6	1996576	4639	1
87	Picture	dc002	2011241	0	194	19576	216	0	next
87	Response	1	2030816	19575	1
87A	Response	5	2048216	17399	1
89	Picture	dc014	2060109	0	150	34868	172	0	next
89	Response	2	2094976	34867	1
91	Picture	f101	2113357	0	55	10621	77	0	next
91	Response	2	2123977	10620	1
93	Picture	gf113	2141593	0	150	9745	173	0	next
93	Response	1	2151337	9744	1
93A	Response	6	2158736	7398	2
95	Picture	e010	2173481	0	89	19736	113	0	next
95	Response	1	2193216	19735	1
95A	Response	6	2200536	7319	2
97	Picture	ba012	2213890	0	174	20127	196	0	next
97	Response	2	2234016	20126	2
99	Picture	e041	2251027	0	197	25750	219	0	next
99	Response	1	2276776	25749	1
99A	Response	6	2283216	6439	1
101	Picture	e002	2294728	0	152	13450	173	0	next
101	Response	1	2308177	13449	1
101A	Response	6	2312656	4478	1
103	Picture	gf012	2325009	0	30	62648	52	0	next
103	Response	1	2387656	62647	2
103A	Response	6	2394096	6439	1
105	Picture	e012	2407619	0	69	12198	90	0	next
105	Response	2	2419816	12197	1
107	Picture	e032	2438702	0	150	11955	171	0	next
107	Response	2	2450656	11954	1
109	Picture	a012	2469556	0	124	10261	146	0	next
109	Response	1	2479816	10260	2
109A	Response	6	2488816	8999	1
111	Picture	e009	2502076	0	98	30981	121	0	next
111	Response	1	2533056	30980	2
111A	Response	6	2538936	5879	1
113	Picture	dc111	2553088	0	71	12089	93	0	next
113	Response	1	2565176	12088	1
113A	Response	6	2569176	3999	1
115	Picture	ba115	2583349	0	142	18188	163	0	next
115	Response	1	2601536	18187	1
115A	Response	6	2605096	3559	1
117	Picture	e040	2617867	0	116	20750	137	0	next
117	Response	2	2638616	20749	1
117A	Response	6	2642616	3999	1
119	Picture	c014	2656564	0	78	29453	102	0	next
119	Response	1	2686016	29452	2
119A	Response	6	2695136	9119	1
121	Picture	e007	2707899	0	67	12558	90	0	next
121	Response	1	2720456	12557	2
121A	Response	6	2725616	5159	1
123	Picture	gf115	2737201	0	92	35296	114	0	next
123	Response	1	2772496	35295	1
123A	Response	6	2778776	6279	2
125	Picture	c012	2790979	0	136	15398	158	0	next
125	Response	2	2806376	15397	1
127	Picture	e008	2823356	0	86	14781	106	0	next
127	Response	2	2838136	14780	1
129	Picture	e003	2857923	0	179	13214	202	0	next
129	Response	1	2871136	13213	2
129A	Response	6	2875816	4679	1
131	Picture	dc103	2888570	0	193	18967	222	0	next
131	Response	2	2907536	18966	1
133	Picture	f002	2924030	0	58	21467	82	0	next
133	Response	1	2945496	21466	1
133A	Response	6	2951455	5958	2
135	Picture	e031	2965167	0	80	16570	103	0	next
135	Response	2	2981736	16569	1
137	Picture	gf002	3000112	0	129	21305	154	0	next
137	Response	2	3021416	21304	2
139	Picture	f012	3040316	0	84	17421	105	0	next
139	Response	2	3057736	17420	1
141	Picture	e045	3076985	0	71	23752	93	0	next
141	Response	2	3100736	23751	1
143	Picture	f111	3118546	0	172	12031	192	0	next
143	Response	2	3130576	12030	1
145	Picture	f103	3149723	0	156	13134	179	0	next
145	Response	2	3162856	13133	1
147	Picture	f004	3182439	0	99	53338	121	0	next
147	Response	1	3235776	53337	1
147A	Response	6	3242296	6519	1
149	Picture	a002	3254877	0	149	52380	172	0	next
149	Response	1	3307256	52379	2
149A	Response	6	3313176	5919	2
151	Picture	e035	3327808	0	32	33809	54	0	next
151	Response	2	3361616	33808	2
153	Picture	gf004	3381061	0	107	15036	130	0	next
153	Response	1	3396096	15035	1
153A	Response	6	3405376	9279	1
155	Picture	a014	3416941	0	50	50956	72	0	next
155	Response	1	3467896	50955	1
155A	Response	6	3472856	4959	1
157	Picture	e036	3487150	0	163	14707	187	0	next
157	Response	2	3501856	14706	1
159	Picture	a105	3519366	0	107	14651	130	0	next
159	Response	1	3534016	14650	1
159A	Response	6	3539136	5119	1
161	Picture	dc004	3553608	0	192	24489	214	0	next
161	Response	2	3578096	24488	1
163	Picture	e001	3596204	0	87	24053	110	0	next
163	Response	2	3620256	24052	1
165	Picture	gf105	3636885	0	66	10932	87	0	next
165	Response	2	3647816	10931	1
167	Picture	gf014	3665570	0	39	13327	62	0	next
167	Response	2	3678896	13326	1
169	Picture	a111	3698096	0	176	12721	197	0	next
169	Response	2	3710816	12720	1
171	Picture	f113	3729820	0	111	24757	133	0	next
171	Response	2	3754576	24756	1
173	Picture	c103	3771387	0	33	13190	55	0	next
173	Response	2	3784576	13189	1
175	Picture	ba002	3802234	0	183	13543	206	0	next
175	Response	1	3815776	13542	1
175A	Response	6	3824816	9039	1
177	Picture	c004	3838178	0	62	11319	84	0	next
177	Response	1	3849496	11318	1
177A	Response	6	3854055	4558	2
179	Picture	e011	3865709	0	197	30428	219	0	next
179	Response	2	3896136	30427	1
181	Picture	dc012	3915769	0	126	15928	148	0	next
181	Response	2	3931696	15927	1
183	Picture	ba004	3948110	0	111	11707	133	0	next
183	Response	1	3959816	11706	1
183A	Response	6	3964176	4359	1
185	Picture	e033	3977201	0	181	10536	203	0	next
185	Response	1	3987736	10535	1
185A	Response	6	3991616	3879	1
187	Picture	dc101	4005769	0	108	11568	130	0	next
187	Response	2	4017336	11567	1
189	Picture	e014	4034287	0	85	24490	107	0	next
189	Response	2	4058776	24489	1
191	Picture	e006	4077503	0	196	11634	219	0	next
191	Response	1	4089136	11633	1
191A	Response	6	4094936	5799	1
193	Picture	e039	4109020	0	170	10476	193	0	next
193	Response	2	4119496	10476	1
195	Picture	e038	4138055	0	130	24562	151	0	next
195	Response	2	4162616	24561	1
197	Picture	e013	4179851	0	159	17367	180	0	next
197	Response	1	4197216	17365	2
197A	Response	6	4204816	7598	1
199	Picture	e042	4216859	0	144	23958	166	0	next
199	Response	2	4240816	23957	1
201	Picture	ba105	4257576	0	85	15481	105	0	next
201	Response	2	4273056	15480	1
203	Picture	a101	4292912	0	80	14225	103	0	next
203	Response	1	4307136	14224	1
203A	Response	6	4316216	9079	1
205	Picture	a004	4328582	0	62	19075	85	0	next
205	Response	1	4347656	19074	1
205A	Response	6	4351655	3998	2
207	Picture	a113	4364080	0	56	16457	77	0	next
207	Response	2	4380536	16456	1
209	Picture	gf111	4399917	0	47	32340	68	0	next
209	Response	2	4432256	32339	1
213	Response	2	4600816	42070	1
215	Picture	e019	4610839	0	86	94538	106	0	next
215	Response	2	4705376	94537	1
217	Picture	e051	4722663	0	74	10713	97	0	next
217	Response	2	4733376	10713	1
219	Picture	e050	4749484	0	78	28173	99	0	next
219	Response	1	4777656	28172	1
219A	Response	6	4782616	4959	1
221	Picture	e060	4797527	0	195	15090	216	0	next
221	Response	1	4812616	15089	1
221A	Response	6	4817375	4758	2
223	Picture	ba018	4831277	0	105	23460	126	0	next
223	Response	2	4854736	23459	1
225	Picture	c119	4874411	0	132	29085	154	0	next
225	Response	2	4903495	29084	2
227	Picture	gf119	4922617	0	80	39800	100	0	next
227	Response	2	4962416	39799	1
229	Picture	e048	4981523	0	163	14014	185	0	next
229	Response	2	4995536	14013	1
231	Picture	dc020	5015355	0	157	14822	180	0	next
231	Response	2	5030176	14821	1
233	Picture	c016	5046700	0	140	24317	164	0	next
233	Response	2	5071016	24316	1
235	Picture	ba117	5088978	0	185	17759	206	0	next
235	Response	2	5106736	17758	1
237	Picture	e053	5125393	0	97	31424	120	0	next
237	Response	2	5156816	31423	1
239	Picture	gf018	5176218	0	94	25519	115	0	next
239	Response	1	5201735	25517	2
239A	Response	6	5209176	7439	1
241	Picture	f018	5222197	0	108	18060	130	0	next
241	Response	2	5240256	18059	1
243	Picture	a119	5257283	0	181	24254	204	0	next
243	Response	1	5281536	24253	1
243A	Response	6	5285855	4318	1
245	Picture	ba020	5299219	0	67	23718	91	0	next
245	Response	2	5322935	23716	2
247	Picture	ba109	5342227	0	50	12869	73	0	next
247	Response	1	5355095	12868	2
247A	Response	6	5359015	3919	2
249	Picture	a016	5372976	0	133	17680	154	0	next
249	Response	2	5390655	17679	2
251	Picture	gf107	5407301	0	134	19595	158	0	next
251	Response	1	5426895	19594	2
251A	Response	6	5430976	4080	2
253	Picture	c018	5444341	0	88	16716	109	0	next
253	Response	2	5461055	16714	2
255	Picture	a020	5479177	0	77	26320	98	0	next
255	Response	2	5505496	26319	1
257	Picture	e017	5523406	0	174	13250	196	0	next
257	Response	2	5536655	13249	2
259	Picture	e024	5553345	0	62	12071	83	0	next
259	Response	1	5565415	12070	2
259A	Response	6	5570375	4959	2
261	Picture	f109	5582007	0	61	16209	82	0	next
261	Response	2	5598215	16208	2
263	Picture	dc117	5614772	0	122	11685	144	0	next
263	Response	2	5626456	11684	1
265	Picture	f006	5645659	0	63	36519	84	0	next
265	Response	1	5682177	36518	1
265A	Response	6	5688096	5918	1
267	Picture	e018	5700309	0	69	18868	90	0	next
267	Response	2	5719175	18866	2
269	Picture	f119	5737881	0	157	18455	179	0	next
269	Response	2	5756335	18454	2
271	Picture	a107	5772975	0	55	28362	74	0	next
271	Response	2	5801335	28360	2
273	Picture	f117	5820114	0	74	11703	96	0	next
273	Response	2	5831816	11702	1
275	Picture	c109	5851616	0	66	38520	89	0	next
275	Response	2	5890136	38520	1
277	Picture	e056	5908847	0	156	33649	178	0	next
277	Response	1	5942495	33648	2
277A	Response	6	5947256	4760	1
279	Picture	e058	5960429	0	62	15667	86	0	next
279	Response	1	5976095	15666	1
279A	Response	6	5980295	4199	2
281	Picture	dc109	5992909	0	78	14548	100	0	next
281	Response	1	6007456	14547	1
281A	Response	6	6011255	3798	1
283	Picture	e025	6023212	0	104	13884	127	0	next
283	Response	2	6037095	13883	2
285	Picture	e047	6056218	0	90	13518	112	0	next
285	Response	2	6069736	13518	1
287	Picture	a018	6089020	0	115	15437	136	0	next
287	Response	2	6104456	15436	1
289	Picture	gf020	6121616	0	178	11040	200	0	next
289	Response	1	6132655	11039	2
289A	Response	6	6136335	3679	1
291	Picture	ba119	6150930	0	26	17647	48	0	next
291	Response	1	6168576	17646	1
291A	Response	6	6172615	4038	1
293	Picture	c008	6186046	0	66	14250	88	0	next
293	Response	1	6200295	14249	2
293A	Response	6	6203255	2959	1
295	Picture	e055	6218146	0	131	12110	153	0	next
295	Response	2	6230255	12109	2
297	Picture	e049	6248029	0	74	28307	97	0	next
297	Response	2	6276335	28306	2
299	Picture	dc119	6295195	0	66	26822	88	0	next
299	Response	1	6322016	26821	1
299A	Response	6	6327616	5599	1
301	Picture	dc016	6340310	0	108	10306	130	0	next
301	Response	2	6350615	10305	2
303	Picture	gf117	6368242	0	174	18375	198	0	next
303	Response	1	6386616	18374	1
303A	Response	6	6390615	3998	2
305	Picture	f008	6405439	0	133	21977	155	0	next
305	Response	2	6427415	21976	2
307	Picture	dc018	6445996	0	69	15581	91	0	next
307	Response	1	6461576	15580	1
307A	Response	6	6465095	3518	1
309	Picture	a008	6478205	0	187	11811	208	0	next
309	Response	1	6490015	11810	2
309A	Response	6	6493735	3719	2
311	Picture	e023	6506026	0	194	13871	215	0	next
311	Response	2	6519896	13870	1
311A	Response	6	6524495	4598	1
313	Picture	a109	6537331	0	45	19285	68	0	next
313	Response	1	6556615	19284	2
313A	Response	6	6561535	4919	1
315	Picture	a010	6574199	0	174	14657	197	0	next
315	Response	2	6588855	14656	2
317	Picture	ba016	6604984	0	45	14192	66	0	next
317	Response	2	6619175	14191	2
319	Picture	ba008	6637311	0	46	9865	68	0	next
319	Response	2	6647175	9864	2
321	Picture	e046	6667124	0	64	29812	85	0	next
321	Response	2	6696935	29811	1
323	Picture	e054	6716000	0	179	16097	202	0	next
323	Response	1	6732095	16095	2
323A	Response	6	6736575	4478	1
325	Picture	e020	6750050	0	122	14807	144	0	next
325	Response	1	6764856	14806	1
325A	Response	6	6769695	4838	2
327	Picture	e022	6784670	0	162	10066	184	0	next
327	Response	2	6794735	10065	2
329	Picture	e028	6811159	0	168	14737	190	0	next
329	Response	1	6825895	14736	2
329A	Response	6	6830255	4359	1
331	Picture	e059	6844856	0	132	76241	155	0	next
331	Response	1	6921096	76240	1
331A	Response	6	6927255	6158	2
333	Picture	e030	6938938	0	31	17598	52	0	next
333	Response	2	6956535	17597	1
335	Picture	c020	6973531	0	96	21046	118	0	next
335	Response	2	6994576	21045	1
337	Picture	dc006	7014088	0	28	13688	51	0	next
337	Response	1	7027775	13687	2
337A	Response	6	7032375	4599	1
339	Picture	gf016	7047236	0	41	17380	65	0	next
339	Response	2	7064615	17379	2
341	Picture	dc010	7082925	0	183	18531	205	0	next
341	Response	2	7101455	18530	2
343	Picture	ba006	7118295	0	139	14121	160	0	next
343	Response	2	7132415	14120	1
345	Picture	e016	7149326	0	101	30251	125	0	next
345	Response	1	7179575	30249	2
345A	Response	6	7183175	3598	2
347	Picture	c006	7195888	0	197	11368	219	0	next
347	Response	2	7207255	11367	1
349	Picture	ba107	7226276	0	134	48821	155	0	next
349	Response	2	7275095	48819	2
351	Picture	gf010	7292225	0	174	10871	196	0	next
351	Response	1	7303095	10870	1
351A	Response	6	7306375	3279	2
353	Picture	f016	7319579	0	147	11678	169	0	next
353	Response	1	7331255	11676	2
353A	Response	6	7333575	2318	1
355	Picture	f020	7344768	0	119	13208	142	0	next
355	Response	1	7357975	13207	1
355A	Response	6	7360015	2039	2
357	Picture	c010	7374688	0	194	19048	217	0	next
357	Response	2	7393735	19047	2
359	Picture	gf109	7409927	0	114	26889	137	0	next
359	Response	1	7436815	26888	1
359A	Response	6	7439135	2319	1
361	Picture	gf008	7450897	0	138	8799	159	0	next
361	Response	2	7459695	8798	1
363	Picture	c107	7477641	0	51	26895	74	0	next
363	Response	2	7504535	26894	2
365	Picture	e021	7522298	0	55	21918	76	0	next
365	Response	2	7544215	21917	1
367	Picture	e052	7562027	0	153	16269	176	0	next
367	Response	2	7578295	16268	1
369	Picture	e057	7594375	0	133	14681	157	0	next
369	Response	1	7609055	14680	2
369A	Response	6	7611935	2879	1
371	Picture	gf006	7624996	0	170	30420	192	0	next
371	Response	1	7655415	30419	1
371A	Response	6	7658175	2759	1
373	Picture	dc008	7671357	0	132	10819	153	0	next
373	Response	2	7682175	10818	1
375	Picture	e026	7701140	0	178	16476	199	0	next
375	Response	1	7717615	16475	1
375A	Response	6	7720895	3279	1
377	Picture	dc107	7734638	0	174	15298	197	0	next
377	Response	1	7749935	15297	2
377A	Response	6	7753135	3199	1
379	Picture	ba010	7764848	0	124	16528	146	0	next
379	Response	2	7781375	16527	1
381	Picture	f107	7797925	0	35	10131	56	0	next
381	Response	2	7808055	10130	2
383	Picture	a006	7826118	0	178	9979	201	0	next
383	Response	2	7836096	9978	1
385	Picture	f010	7853326	0	128	26690	151	0	next
385	Response	1	7880015	26689	1
385A	Response	6	7882335	2319	1
387	Picture	e029	7896706	0	74	46190	97	0	next
387	Response	2	7942895	46189	1
387A	Response	6	7945295	2399	1
389	Picture	e027	7958989	0	111	27147	134	0	next
389	Response	2	7986135	27146	2
391	Picture	a117	8005646	0	112	14410	134	0	next
391	Response	2	8020055	14409	2
393	Picture	c117	8039223	0	33	9674	55	0	next
393	Response	2	8048895	9672	2
