# Supplementary material for: Effects of two different emotion-inducing methods on the emotional memory of non-clinically depressed individuals
Source: PLoS One. 2021 May 28;16(5):e0249863. doi: 10.1371/journal.pone.0249863 (PMC8162709; doi:10.1371/journal.pone.0249863)
Supplement: S1 Data — (ZIP) [file pone.0249863.s001.zip › data/experiment1-healthy/face30/b-study.log]

Scenario - For expli1
Logfile written - 2018/12/30 11:23:03

Trial	Event Type	Code	Time	TTime	Uncertainty	Duration	Uncertainty	ReqTime	ReqDur

1	Response	2	1009714	1009714	1
4	Picture	t002	1040306	0	273	16000	496	0	16000
5	Response	2	1090694	34165	1
8	Picture	t006	1114167	0	338	16000	586	0	16000
9	Response	1	1138271	7856	2
12	Picture	t004	1162168	0	288	16000	528	0	16000
12	Response	1	1177665	15497	1
13	Response	1	1208301	29894	1
16	Picture	t001	1232915	0	347	16000	598	0	16000
16	Response	1	1247128	14213	1
17	Response	1	1280535	31369	1
20	Picture	t005	1305016	0	257	16000	461	0	16000
21	Response	1	1336802	15582	1
24	Picture	t003	1359010	0	355	16000	606	0	16000
24	Response	2	1374773	15763	2
25	Response	2	1415097	39837	1
29	Response	2	1487168	39998	2
31	Picture	c115	1497462	0	389	16000	627	0	16000
32	Response	1	1515093	1393	1
35	Picture	f105	1538969	0	303	16000	629	0	16000
36	Response	1	1565045	9751	1
39	Picture	f004	1586989	0	350	16000	597	0	16000
40	Response	1	1622907	19671	2
43	Picture	c105	1646227	0	306	16000	556	0	16000
44	Response	2	1671816	9339	1
47	Picture	a103	1694176	0	344	16000	595	0	16000
48	Response	1	1732765	22336	1
51	Picture	f014	1757636	0	304	16000	554	0	16000
52	Response	1	1786279	12393	1
55	Picture	a111	1809646	0	419	16000	668	0	16000
56	Response	2	1827089	1194	1
59	Picture	a014	1849200	0	296	16000	545	0	16000
60	Response	1	1882679	17230	2
63	Picture	a004	1904809	0	402	16000	653	0	16000
64	Response	1	1926975	5914	1
67	Picture	c103	1952334	0	304	16000	553	0	16000
68	Response	1	1977329	8747	1
71	Picture	f012	2000280	0	384	16000	634	0	16000
72	Response	1	2020921	4391	1
75	Picture	a113	2046394	0	304	16000	570	0	16000
76	Response	2	2068066	5405	1
79	Picture	f101	2090436	0	352	16000	601	0	16000
80	Response	1	2118293	11608	1
83	Picture	a101	2142803	0	306	16000	557	0	16000
84	Response	1	2172766	13712	2
87	Picture	f103	2197469	0	345	16000	594	0	16000
88	Response	1	2222968	9250	1
91	Picture	c113	2247336	0	299	16000	550	0	16000
91	Response	1	2261619	14283	2
92	Response	1	2271906	8319	1
95	Picture	c002	2297157	0	354	16000	603	0	16000
96	Response	1	2345991	32201	1
99	Picture	f002	2370314	0	297	16000	541	0	16000
99	Response	2	2381792	11478	1
100	Response	2	2391579	5022	1
103	Picture	c111	2416533	0	357	16000	609	0	16000
104	Response	1	2444553	11768	1
107	Picture	a105	2470150	0	306	16000	560	0	16000
108	Response	1	2493651	7248	1
111	Picture	c014	2517321	0	349	16000	596	0	16000
112	Response	1	2537801	4233	2
115	Picture	c101	2561087	0	310	16000	574	0	16000
116	Response	1	2586295	8944	2
119	Picture	c012	2609817	0	381	16000	631	0	16000
120	Response	2	2636199	10131	1
123	Picture	f111	2661093	0	302	16249	303	0	16000
124	Response	1	2691356	14013	1
127	Picture	a002	2715601	0	352	16000	602	0	16000
128	Response	1	2738304	6453	1
131	Picture	f113	2762499	0	295	16000	568	0	16000
132	Response	2	2792286	13513	2
135	Picture	c004	2817008	0	346	16000	597	0	16000
136	Response	2	2844587	11327	2
139	Picture	a115	2866576	0	284	16000	533	0	16000
140	Response	2	2904525	21701	1
141	Response	1	2904526	0	385
143	Picture	f115	2927477	0	406	16000	659	0	16000
144	Response	1	2973028	29298	2
147	Picture	a012	2998458	0	290	16000	536	0	16000
148	Response	1	3018792	4088	1
153	Response	2	3228899	76733	1
155	Picture	a018	3239243	0	287	16000	537	0	16000
156	Response	2	3263799	8307	1
159	Picture	c008	3289203	0	378	16000	626	0	16000
160	Response	1	3318087	12636	2
163	Picture	c117	3341098	0	235	16000	494	0	16000
164	Response	1	3365889	8533	1
165	Response	2	3366603	713	2
167	Picture	c016	3387953	0	339	16000	589	0	16000
168	Response	1	3405501	1298	2
169	Response	2	3405903	401	1
171	Picture	f109	3429241	0	293	16000	535	0	16000
172	Response	1	3445948	466	1
175	Picture	a008	3467962	0	342	16000	584	0	16000
175	Response	1	3478251	10289	2
176	Response	1	3485609	1404	1
179	Picture	f016	3508929	0	281	16000	517	0	16000
180	Response	2	3533124	7959	1
183	Picture	a107	3558431	0	353	16000	597	0	16000
184	Response	2	3589215	14539	1
187	Picture	f006	3612981	0	304	16000	555	0	16000
188	Response	1	3638896	9665	1
191	Picture	f008	3661082	0	348	16000	598	0	16000
192	Response	1	3689625	12292	1
195	Picture	f107	3714388	0	301	16000	550	0	16000
196	Response	1	3735030	4394	2
199	Picture	f117	3758586	0	348	16000	595	0	16000
200	Response	2	3786517	11684	1
203	Picture	c010	3811120	0	294	16000	531	0	16000
204	Response	1	3841162	13805	1
207	Picture	a119	3864053	0	347	16000	599	0	16000
208	Response	2	3889877	9571	2
211	Picture	a016	3914884	0	279	16000	504	0	16000
212	Response	1	3942424	11315	1
215	Picture	f119	3967335	0	357	16000	607	0	16000
216	Response	1	4007465	23879	1
219	Picture	c010	4030501	0	295	16000	530	0	16000
220	Response	2	4056499	9764	1
223	Picture	f020	4078746	0	352	16000	600	0	16000
223	Response	2	4092875	14129	1
224	Response	2	4105151	10156	1
227	Picture	c018	4129725	0	281	16000	519	0	16000
228	Response	1	4160804	14841	2
231	Picture	a020	4183588	0	352	16000	602	0	16000
232	Response	1	4205405	5566	1
235	Picture	a006	4230019	0	307	16000	557	0	16000
235	Response	2	4243349	13330	1
236	Response	2	4252041	5772	2
239	Picture	f010	4274371	0	342	16000	593	0	16000
239	Response	2	4288194	13823	1
240	Response	2	4294641	4019	2
243	Picture	c119	4317051	0	303	16000	555	0	16000
244	Response	1	4342171	8869	2
247	Picture	c006	4367343	0	344	16000	592	0	16000
247	Response	2	4380475	13132	1
248	Response	2	4388845	5254	2
251	Picture	a010	4413206	0	244	16000	435	0	16000
251	Response	1	4421445	8239	1
251	Response	2	4423589	10383	1
252	Response	1	4430836	1439	1
255	Picture	c107	4452967	0	348	16000	597	0	16000
256	Response	1	4493991	24774	2
259	Picture	c109	4516131	0	281	16000	520	0	16000
260	Response	1	4545568	13198	1
263	Picture	a109	4570937	0	353	16000	603	0	16000
263	Response	2	4586780	15843	1
264	Response	2	4596230	9043	1
267	Picture	f018	4617856	0	284	16000	520	0	16000
268	Response	2	4639018	4927	1
271	Picture	a117	4660471	0	352	16000	600	0	16000
272	Response	1	4702888	26169	2
273	Response	2	4702889	-237	237
