# Supplementary material for: Effects of two different emotion-inducing methods on the emotional memory of non-clinically depressed individuals
Source: PLoS One. 2021 May 28;16(5):e0249863. doi: 10.1371/journal.pone.0249863 (PMC8162709; doi:10.1371/journal.pone.0249863)
Supplement: S1 Data — (ZIP) [file pone.0249863.s001.zip › data/experiment1-healthy/face30/b-test.log]

Scenario - For expli1
Logfile written - 2018/12/30 11:40:36

Trial	Event Type	Code	Time	TTime	Uncertainty	Duration	Uncertainty	ReqTime	ReqDur

1	Response	2	1259612	1259612	1
4	Picture	t002	1290179	0	297	36310	552	0	next
4	Response	1	1326488	36309	2
4A	Response	3	1365545	39056	1
6	Picture	t009	1377858	0	274	88410	599	0	next
6	Response	2	1466268	88410	1
8	Picture	t010	1483434	0	385	17698	656	0	next
8	Response	1	1501131	17697	1
8A	Response	4	1573166	72034	1
10	Picture	t005	1588123	0	365	18519	597	0	next
10	Response	1	1606641	18518	1
10A	Response	4	1627820	21178	1
12	Picture	t003	1642187	0	350	31926	615	0	next
12	Response	2	1674112	31925	2
14	Picture	t011	1692382	0	291	17734	509	0	next
14	Response	1	1710115	17733	2
14A	Response	6	1729652	19536	1
16	Picture	t001	1741013	0	254	15210	460	0	next
16	Response	1	1756223	15210	1
16A	Response	6	1766700	10477	1
18	Picture	t008	1781119	0	299	16118	589	0	next
18	Response	1	1797236	16117	1
18A	Response	3	1810524	13287	1
20	Picture	t007	1822526	0	302	11836	518	0	next
20	Response	1	1834361	11835	1
20A	Response	4	1845058	10696	2
22	Picture	t012	1856449	0	286	22134	566	0	next
22	Response	1	1878582	22133	1
22A	Response	6	1893710	15127	1
24	Picture	t006	1906052	0	304	67631	651	0	next
24	Response	2	1973683	67631	1
26	Picture	t004	1991340	0	348	27356	647	0	next
26	Response	1	2018696	27356	1
26A	Response	3	2027177	8481	1
29	Response	2	2075974	23378	2
31	Picture	e038	2086208	0	305	17568	550	0	next
31	Response	2	2103775	17567	2
33	Picture	a105	2121968	0	373	17610	574	0	next
33	Response	1	2139577	17609	1
33A	Response	6	2163933	24355	1
35	Picture	c115	2176341	0	342	32952	517	0	next
35	Response	1	2209292	32951	1
35A	Response	3	2223080	13787	2
37	Picture	dc113	2235873	0	393	44313	612	0	next
37	Response	1	2280185	44312	1
37A	Response	4	2298477	18291	1
39	Picture	dc014	2312123	0	345	18071	557	0	next
39	Response	1	2330193	18070	1
39A	Response	3	2340547	10353	1
41	Picture	f105	2352126	0	346	30976	619	0	next
41	Response	2	2383101	30975	1
43	Picture	gf111	2401069	0	292	16129	576	0	next
43	Response	1	2417197	16128	1
43A	Response	6	2430792	13594	1
45	Picture	e036	2444975	0	284	15409	488	0	next
45	Response	2	2460383	15408	1
47	Picture	f004	2479006	0	349	15338	632	0	next
47	Response	1	2494343	15337	2
47A	Response	6	2509016	14672	1
49	Picture	f103	2522909	0	354	14841	673	0	next
49	Response	1	2537750	14841	1
49A	Response	3	2555558	17808	1
51	Picture	e039	2569946	0	339	26917	605	0	next
51	Response	1	2596862	26916	2
51A	Response	6	2611119	14256	1
53	Picture	dc111	2623535	0	350	28283	667	0	next
53	Response	1	2651816	28281	2
53A	Response	6	2662919	11101	1
55	Picture	gf004	2674788	0	360	34243	650	0	next
55	Response	2	2709030	34242	2
57	Picture	e004	2728119	0	280	19557	559	0	next
57	Response	2	2747675	19556	1
59	Picture	gf103	2766193	0	346	14205	517	0	next
59	Response	1	2780397	14204	1
59A	Response	6	2797772	17374	1
61	Picture	ba002	2809007	0	354	21170	589	0	next
61	Response	1	2830176	21169	1
61A	Response	3	2837458	7281	1
63	Picture	ba113	2851192	0	364	16255	676	0	next
63	Response	1	2867446	16254	1
63A	Response	6	2882419	14972	2
65	Picture	c101	2896978	0	349	19647	543	0	next
65	Response	1	2916624	19646	2
65A	Response	3	2924678	8053	1
67	Picture	e037	2937597	0	403	20611	573	0	next
67	Response	2	2958207	20610	1
69	Picture	f111	2978565	0	301	28203	535	0	next
69	Response	2	3006767	28202	1
71	Picture	e040	3025884	0	404	33237	602	0	next
71	Response	2	3059120	33236	2
73	Picture	gf101	3076841	0	308	47119	539	0	next
73	Response	1	3123959	47118	1
73A	Response	6	3133213	9253	1
75	Picture	f014	3144676	0	284	13336	521	0	next
75	Response	1	3158011	13335	1
75A	Response	6	3164462	6450	1
77	Picture	a101	3179034	0	296	23853	502	0	next
77	Response	2	3202886	23852	2
79	Picture	e003	3219632	0	353	22738	584	0	next
79	Response	1	3242369	22737	1
79A	Response	6	3256844	14474	2
81	Picture	a115	3271508	0	352	15683	608	0	next
81	Response	2	3287191	15683	1
83	Picture	dc101	3303722	0	300	16419	598	0	next
83	Response	2	3320140	16418	2
85	Picture	dc105	3339952	0	429	12550	686	0	next
85	Response	2	3352501	12549	1
87	Picture	e042	3369193	0	301	15680	557	0	next
87	Response	2	3384872	15679	1
89	Picture	ba105	3402759	0	346	40547	580	0	next
89	Response	2	3443306	40547	1
91	Picture	c113	3459993	0	284	18350	525	0	next
91	Response	1	3478342	18349	1
91A	Response	6	3492212	13869	2
93	Picture	a111	3505302	0	286	19667	607	0	next
93	Response	1	3524969	19667	1
93A	Response	3	3532219	7250	1
95	Picture	e010	3545162	0	275	17406	497	0	next
95	Response	1	3562567	17405	1
95A	Response	6	3572057	9489	1
97	Picture	dc002	3584971	0	297	22969	628	0	next
97	Response	2	3607939	22968	1
99	Picture	e005	3624641	0	349	9858	653	0	next
99	Response	2	3634498	9857	1
101	Picture	ba115	3651691	0	304	26769	575	0	next
101	Response	1	3678459	26768	1
101A	Response	3	3687195	8735	1
103	Picture	dc004	3700610	0	288	14107	552	0	next
103	Response	1	3714716	14106	2
103A	Response	6	3723255	8538	1
105	Picture	e008	3737643	0	295	31704	622	0	next
105	Response	2	3769346	31703	2
107	Picture	gf115	3786827	0	351	23918	655	0	next
107	Response	1	3810745	23918	1
107A	Response	6	3819947	9202	1
109	Picture	e009	3832924	0	363	40933	679	0	next
109	Response	1	3873856	40932	1
109A	Response	6	3880331	6474	1
111	Picture	f113	3893553	0	355	22611	552	0	next
111	Response	1	3916163	22610	2
111A	Response	6	3924324	8160	1
113	Picture	e006	3935579	0	435	9153	665	0	next
113	Response	2	3944731	9152	2
115	Picture	e031	3964043	0	297	16754	570	0	next
115	Response	2	3980796	16753	1
117	Picture	gf012	3999646	0	353	38945	624	0	next
117	Response	2	4038591	38945	1
119	Picture	c111	4058733	0	303	22868	564	0	next
119	Response	2	4081600	22867	1
121	Picture	f101	4101365	0	351	10484	649	0	next
121	Response	2	4111848	10483	1
123	Picture	gf105	4129212	0	295	48494	543	0	next
123	Response	2	4177705	48493	1
125	Picture	e041	4196210	0	352	17297	554	0	next
125	Response	2	4213507	17297	1
127	Picture	a103	4230625	0	284	14723	546	0	next
127	Response	1	4245347	14722	1
127A	Response	6	4255637	10289	1
129	Picture	f012	4268093	0	4	41765	293	0	next
129	Response	1	4309857	41764	1
129A	Response	6	4320560	10702	1
131	Picture	ba004	4333477	0	248	18514	603	0	next
131	Response	1	4351990	18513	1
131A	Response	6	4361594	9603	1
133	Picture	gf002	4373423	0	296	12187	298	0	next
133	Response	2	4385412	11989	2
135	Picture	c014	4405900	0	336	13529	555	0	next
135	Response	1	4419428	13528	2
135A	Response	6	4429528	10099	2
137	Picture	a012	4441056	0	347	11816	563	0	next
137	Response	1	4452872	11816	1
137A	Response	6	4461499	8627	1
139	Picture	e033	4472932	0	343	12221	623	0	next
139	Response	1	4485152	12220	1
139A	Response	6	4493230	8077	2
141	Picture	e002	4507932	0	346	23128	656	0	next
141	Response	1	4531059	23127	1
141A	Response	6	4541732	10672	1
143	Picture	ba103	4555120	0	355	12977	658	0	next
143	Response	2	4568097	12977	1
145	Picture	e011	4584674	0	303	32629	646	0	next
145	Response	2	4617302	32628	2
147	Picture	ba014	4637308	0	384	11326	620	0	next
147	Response	1	4648633	11325	1
147A	Response	6	4657333	8699	2
149	Picture	a002	4671377	0	337	15026	624	0	next
149	Response	2	4686402	15025	1
151	Picture	e044	4704822	0	2	26231	201	0	next
151	Response	2	4731052	26230	1
153	Picture	ba012	4751370	0	355	11786	602	0	next
153	Response	2	4763155	11785	1
155	Picture	a014	4780928	0	304	10611	626	0	next
155	Response	2	4791538	10610	2
157	Picture	f115	4810127	0	331	9934	556	0	next
157	Response	2	4820060	9933	1
159	Picture	e035	4840488	0	272	19602	493	0	next
159	Response	2	4860089	19601	1
161	Picture	dc012	4879501	0	361	14176	557	0	next
161	Response	2	4893676	14175	2
163	Picture	gf014	4911551	0	308	10801	604	0	next
163	Response	2	4922351	10800	2
165	Picture	e001	4940281	0	415	11254	727	0	next
165	Response	2	4951534	11253	1
167	Picture	dc115	4970146	0	308	13515	546	0	next
167	Response	1	4983660	13514	1
167A	Response	6	4993310	9649	1
169	Picture	ba111	5006398	0	304	33935	605	0	next
169	Response	1	5040332	33934	1
169A	Response	3	5047453	7120	1
171	Picture	c004	5058745	0	311	14810	504	0	next
171	Response	2	5073554	14809	2
173	Picture	e014	5093250	0	349	70106	557	0	next
173	Response	1	5163355	70105	1
173A	Response	3	5176793	13437	1
175	Picture	c002	5188876	0	360	20659	641	0	next
175	Response	2	5209535	20659	1
177	Picture	e012	5229421	0	257	10090	583	0	next
177	Response	2	5239510	10089	1
179	Picture	c103	5257317	0	346	23948	616	0	next
179	Response	1	5281264	23947	1
179A	Response	3	5290095	8830	2
181	Picture	e043	5303722	0	348	15610	521	0	next
181	Response	2	5319332	15610	1
183	Picture	dc103	5338289	0	294	17591	502	0	next
183	Response	2	5355879	17590	2
185	Picture	e015	5375753	0	360	27500	361	0	next
185	Response	1	5402990	27237	2
185A	Response	4	5411462	8209	1
187	Picture	e034	5426066	0	350	46264	576	0	next
187	Response	1	5472330	46264	1
187A	Response	4	5481123	8793	1
189	Picture	a004	5493107	0	347	12763	552	0	next
189	Response	2	5505869	12762	2
191	Picture	e013	5525947	0	299	9984	631	0	next
191	Response	2	5535930	9983	1
193	Picture	ba101	5556388	0	348	9750	605	0	next
193	Response	2	5566137	9749	1
195	Picture	e032	5585799	0	292	12193	585	0	next
195	Response	2	5597991	12192	1
197	Picture	c012	5614823	0	352	32351	657	0	next
197	Response	1	5647173	32350	1
197A	Response	4	5659058	11884	1
199	Picture	e045	5670920	0	355	21275	639	0	next
199	Response	1	5692195	21275	1
199A	Response	4	5701713	9518	1
201	Picture	f002	5716551	0	330	16460	580	0	next
201	Response	2	5733010	16459	2
203	Picture	a113	5751097	0	306	100829	583	0	next
203	Response	1	5851925	100828	1
203A	Response	3	5859605	7679	1
205	Picture	e007	5872507	0	291	40635	603	0	next
205	Response	1	5913141	40634	2
205A	Response	6	5931078	17936	1
207	Picture	c105	5943924	0	286	68732	629	0	next
207	Response	2	6012655	68731	2
209	Picture	gf113	6029358	0	356	10983	622	0	next
209	Response	1	6040340	10982	1
209A	Response	3	6046815	6474	1
213	Response	2	6212412	41645	1
215	Picture	f010	6222662	0	301	29845	644	0	next
215	Response	2	6252506	29844	1
217	Picture	dc006	6270294	0	363	16654	581	0	next
217	Response	2	6286947	16653	1
219	Picture	gf016	6305628	0	303	13719	492	0	next
219	Response	1	6319346	13718	1
219A	Response	4	6332135	12788	1
221	Picture	dc109	6344559	0	280	37585	487	0	next
221	Response	2	6382143	37584	2
223	Picture	a018	6400450	0	356	15832	622	0	next
223	Response	1	6416281	15831	1
223A	Response	3	6417924	1642	2
225	Picture	e017	6430142	0	381	15428	574	0	next
225	Response	2	6445569	15427	1
227	Picture	e047	6463902	0	2	12742	237	0	next
227	Response	2	6476643	12741	1
229	Picture	e025	6494353	0	351	7628	542	0	next
229	Response	2	6501981	7628	1
231	Picture	e055	6519221	0	296	7205	594	0	next
231	Response	1	6526425	7204	2
231A	Response	6	6542605	16179	1
233	Picture	dc018	6556164	0	236	19929	573	0	next
233	Response	1	6576092	19928	1
233A	Response	6	6589184	13091	1
235	Picture	gf018	6603289	0	301	9483	499	0	next
235	Response	1	6612771	9482	2
235A	Response	6	6617517	4745	2
237	Picture	c119	6630495	0	285	25286	627	0	next
237	Response	1	6655780	25285	1
237A	Response	6	6667075	11294	2
239	Picture	e027	6680024	0	286	27124	489	0	next
239	Response	2	6707147	27123	1
241	Picture	f018	6727485	0	347	3565	553	0	next
241	Response	3	6731049	3564	1
243	Picture	f006	6750956	0	307	33452	615	0	next
243	Response	2	6784407	33451	1
245	Picture	gf006	6803783	0	3	23624	249	0	next
245	Response	1	6827406	23623	1
245A	Response	6	6847862	20455	1
247	Picture	ba020	6861564	0	342	21813	555	0	next
247	Response	1	6883376	21812	2
247A	Response	3	6898953	15576	1
249	Picture	e051	6913905	0	359	10785	672	0	next
249	Response	1	6924689	10784	1
249A	Response	4	6932548	7858	1
251	Picture	c010	6944532	0	349	19629	562	0	next
251	Response	1	6964160	19628	2
251A	Response	3	6982046	17885	2
253	Picture	f119	6996406	0	365	14454	596	0	next
253	Response	2	7010859	14453	1
255	Picture	dc010	7028010	0	286	10731	488	0	next
255	Response	2	7038741	10731	1
257	Picture	e050	7057498	0	350	10133	535	0	next
257	Response	2	7067630	10132	1
259	Picture	e020	7087838	0	303	14403	588	0	next
259	Response	2	7102240	14402	1
261	Picture	c016	7120782	0	354	23794	626	0	next
261	Response	1	7144575	23793	1
261A	Response	5	7165552	20976	2
263	Picture	ba008	7180782	0	349	12895	578	0	next
263	Response	1	7193676	12894	1
263A	Response	3	7206765	13088	2
265	Picture	gf008	7218128	0	344	18466	625	0	next
265	Response	1	7236593	18465	1
265A	Response	3	7241364	4770	1
267	Picture	gf119	7256251	0	343	8372	580	0	next
267	Response	1	7264622	8371	2
267A	Response	6	7282450	17827	1
269	Picture	e052	7297752	0	348	39563	626	0	next
269	Response	2	7337314	39562	2
271	Picture	gf109	7357939	0	299	40262	499	0	next
271	Response	2	7398200	40261	1
273	Picture	e060	7416343	0	356	25098	570	0	next
273	Response	2	7441440	25097	1
275	Picture	c107	7459492	0	299	12883	546	0	next
275	Response	1	7472374	12882	1
275A	Response	6	7486225	13850	1
277	Picture	a119	7498087	0	300	24813	490	0	next
277	Response	1	7522899	24812	1
277A	Response	3	7529719	6819	1
279	Picture	a010	7542787	0	295	9702	577	0	next
279	Response	2	7552488	9701	2
281	Picture	e048	7569629	0	349	47095	595	0	next
281	Response	1	7616723	47094	1
281A	Response	3	7620655	3931	1
283	Picture	e049	7635100	0	369	11793	604	0	next
283	Response	2	7646892	11792	2
285	Picture	c020	7663556	0	305	54979	350	0	next
285	Response	2	7718216	54660	2
287	Picture	dc016	7735569	0	371	10707	600	0	next
287	Response	1	7746275	10706	1
287A	Response	3	7749948	3672	1
289	Picture	f107	7764631	0	348	13885	523	0	next
289	Response	1	7778516	13885	1
289A	Response	3	7788636	10120	1
291	Picture	e028	7802287	0	344	16499	563	0	next
291	Response	2	7818785	16498	2
293	Picture	gf010	7839054	0	278	13959	513	0	next
293	Response	1	7853012	13958	2
293A	Response	4	7862061	9048	1
295	Picture	f016	7875450	0	288	23343	526	0	next
295	Response	2	7898792	23342	1
297	Picture	a020	7915413	0	353	17446	564	0	next
297	Response	2	7932858	17445	2
299	Picture	e030	7951529	0	306	26636	550	0	next
299	Response	1	7978164	26635	2
299A	Response	6	7989494	11329	1
301	Picture	e026	8001062	0	307	14035	647	0	next
301	Response	2	8015096	14034	1
303	Picture	e029	8034165	0	383	21676	582	0	next
303	Response	2	8055840	21675	1
305	Picture	c018	8073115	0	283	26069	615	0	next
305	Response	1	8099183	26068	1
305A	Response	6	8123445	24261	1
307	Picture	a008	8138576	0	291	22140	483	0	next
307	Response	1	8160715	22139	1
307A	Response	3	8178597	17881	1
309	Picture	e053	8189971	0	299	36887	606	0	next
309	Response	1	8226857	36886	2
309A	Response	6	8243946	17088	1
311	Picture	e046	8255449	0	295	25157	597	0	next
311	Response	2	8280605	25156	1
313	Picture	gf117	8301045	0	349	23872	537	0	next
313	Response	2	8324916	23871	2
315	Picture	dc107	8343093	0	307	11867	631	0	next
315	Response	1	8354959	11866	1
315A	Response	6	8373718	18758	1
317	Picture	ba109	8387785	0	303	14958	501	0	next
317	Response	2	8402742	14957	1
319	Picture	dc117	8421363	0	349	19806	537	0	next
319	Response	2	8441168	19805	2
321	Picture	a117	8458119	0	283	46395	588	0	next
321	Response	1	8504513	46394	1
321A	Response	6	8510937	6423	1
323	Picture	dc119	8523883	0	305	19816	652	0	next
323	Response	2	8543698	19815	1
325	Picture	ba006	8561209	0	347	15208	602	0	next
325	Response	1	8576417	15208	1
325A	Response	3	8586165	9748	1
327	Picture	e019	8601204	0	349	20152	664	0	next
327	Response	2	8621355	20151	1
329	Picture	e016	8641237	0	287	21379	630	0	next
329	Response	1	8662615	21378	2
329A	Response	3	8677124	14508	2
331	Picture	e018	8690623	0	283	14867	552	0	next
331	Response	2	8705489	14866	2
333	Picture	e022	8724642	0	353	9730	636	0	next
333	Response	1	8734371	9729	2
333A	Response	3	8736599	2227	1
335	Picture	c109	8750891	0	359	16059	551	0	next
335	Response	1	8766949	16058	1
335A	Response	3	8776105	9155	1
337	Picture	f020	8789019	0	340	27407	589	0	next
337	Response	6	8816425	27406	1
339	Picture	c006	8836868	0	285	47059	560	0	next
339	Response	2	8883925	47057	2
341	Picture	dc008	8903240	0	349	13289	651	0	next
341	Response	1	8916528	13288	1
341A	Response	6	8932082	15553	1
343	Picture	a107	8943393	0	395	12346	713	0	next
343	Response	1	8955738	12345	1
343A	Response	4	8981358	25619	1
345	Picture	c117	8996365	0	337	99694	571	0	next
345	Response	1	9096059	99694	1
345A	Response	3	9114657	18598	1
347	Picture	e057	9129805	0	403	23627	684	0	next
347	Response	1	9153431	23626	2
347A	Response	5	9190525	37093	1
349	Picture	e054	9205743	0	347	24722	627	0	next
349	Response	1	9230465	24722	1
349A	Response	5	9241416	10951	2
351	Picture	ba117	9256058	0	358	15475	662	0	next
351	Response	1	9271532	15474	1
351A	Response	3	9286381	14848	2
353	Picture	a006	9299024	0	351	22581	583	0	next
353	Response	1	9321604	22580	2
353A	Response	3	9325093	3488	2
355	Picture	gf107	9336683	0	393	9898	657	0	next
355	Response	2	9346581	9898	1
356	Response	3	9353501	1644	2
357	Picture	e059	9366709	0	299	36175	529	0	next
357	Response	1	9402883	36174	1
357A	Response	3	9410641	7757	2
359	Picture	f117	9423426	0	299	46234	680	0	next
359	Response	3	9469660	46234	1
361	Picture	ba107	9488558	0	358	11201	565	0	next
361	Response	1	9499758	11200	2
361A	Response	3	9518131	18372	1
363	Picture	f008	9530122	0	445	16681	639	0	next
363	Response	2	9546802	16680	1
365	Picture	ba119	9567176	0	305	11399	639	0	next
365	Response	2	9578574	11398	1
367	Picture	e024	9595434	0	349	14331	551	0	next
367	Response	2	9609764	14330	1
369	Picture	e056	9627957	0	304	10682	577	0	next
369	Response	2	9638639	10682	1
371	Picture	ba016	9658875	0	346	11227	523	0	next
371	Response	1	9670102	11227	1
371A	Response	3	9674387	4285	1
373	Picture	e023	9686061	0	349	25528	602	0	next
373	Response	1	9711588	25527	1
373A	Response	3	9714975	3386	1
375	Picture	f109	9726375	0	351	25998	602	0	next
375	Response	2	9752372	25997	1
377	Picture	e021	9769366	0	2	19700	310	0	next
377	Response	2	9789065	19699	2
379	Picture	ba018	9806844	0	352	17777	544	0	next
379	Response	2	9824620	17776	1
381	Picture	a109	9844680	0	309	10500	594	0	next
381	Response	2	9855179	10499	2
383	Picture	c008	9874187	0	364	19479	575	0	next
383	Response	2	9893665	19478	1
385	Picture	ba010	9913120	0	296	36688	494	0	next
385	Response	2	9949807	36687	1
387	Picture	a016	9968257	0	352	23681	577	0	next
387	Response	1	9991937	23680	1
387A	Response	6	10012580	20642	1
389	Picture	dc020	10025910	0	364	13836	592	0	next
389	Response	2	10039745	13835	1
391	Picture	gf020	10058282	0	305	15584	501	0	next
391	Response	1	10073865	15583	1
391A	Response	4	10111728	37862	1
393	Picture	e058	10125320	0	286	36113	588	0	next
393	Response	3	10161432	36112	2
393A	Response	1	10161834	401	2
