# Supplementary material for: Effects of two different emotion-inducing methods on the emotional memory of non-clinically depressed individuals
Source: PLoS One. 2021 May 28;16(5):e0249863. doi: 10.1371/journal.pone.0249863 (PMC8162709; doi:10.1371/journal.pone.0249863)
Supplement: S1 Data — (ZIP) [file pone.0249863.s001.zip › data/experiment1-healthy/face33/b-study.log]

Scenario - For expli1
Logfile written - 2018/12/30 21:04:45

Trial	Event Type	Code	Time	TTime	Uncertainty	Duration	Uncertainty	ReqTime	ReqDur

1	Response	2	803450	803450	1
4	Picture	t004	834107	0	283	16000	513	0	16000
5	Response	2	872022	21685	1
8	Picture	t003	896717	0	349	16000	598	0	16000
9	Response	1	921549	8582	2
12	Picture	t002	945644	0	318	16000	598	0	16000
13	Response	1	970166	8243	2
16	Picture	t005	995156	0	354	16000	603	0	16000
17	Response	2	1017268	5863	1
20	Picture	t001	1040339	0	300	16000	547	0	16000
21	Response	1	1061975	5389	1
24	Picture	t006	1085939	0	337	16000	588	0	16000
25	Response	2	1108757	6566	1
29	Response	2	1167955	25101	1
31	Picture	c115	1178131	0	339	16000	584	0	16000
32	Response	1	1199781	5405	1
35	Picture	f101	1223622	0	294	16000	545	0	16000
36	Response	2	1247410	7537	2
39	Picture	a004	1270942	0	341	16000	589	0	16000
40	Response	2	1296142	8951	1
43	Picture	f103	1320975	0	295	16000	540	0	16000
44	Response	2	1346014	8795	1
47	Picture	c103	1368835	0	1	16169	2	0	16000
48	Response	1	1390368	5363	1
51	Picture	c105	1412540	0	291	16000	537	0	16000
52	Response	1	1438695	9909	1
55	Picture	a101	1463911	0	403	16000	655	0	16000
56	Response	1	1486553	6389	1
59	Picture	f105	1510826	0	290	16000	526	0	16000
60	Response	2	1532545	5483	1
63	Picture	f113	1555165	0	359	16000	606	0	16000
64	Response	2	1574535	3124	1
67	Picture	f014	1597375	0	303	16000	553	0	16000
68	Response	1	1619001	5377	1
71	Picture	a113	1642666	0	333	16000	580	0	16000
71	Response	2	1656882	14216	1
72	Response	2	1664272	5358	2
75	Picture	f115	1686518	0	309	16000	565	0	16000
76	Response	1	1715537	12764	2
79	Picture	c004	1738918	0	345	16000	594	0	16000
80	Response	1	1761675	6508	1
83	Picture	a115	1784560	0	1	16000	271	0	16000
84	Response	1	1806932	6102	1
87	Picture	c101	1830794	0	340	16000	588	0	16000
88	Response	1	1853953	6911	1
91	Picture	c012	1879581	0	293	16000	530	0	16000
92	Response	2	1903139	7321	1
95	Picture	f004	1927200	0	352	16000	604	0	16000
96	Response	1	1944396	943	2
99	Picture	f012	1967079	0	291	16000	549	0	16000
99	Response	2	1981754	14675	1
100	Response	2	1988844	5507	2
103	Picture	c002	2010638	0	354	16000	604	0	16000
104	Response	2	2031913	4652	1
107	Picture	a105	2057399	0	277	16000	521	0	16000
108	Response	2	2078144	4501	1
111	Picture	c113	2101423	0	342	16000	591	0	16000
112	Response	1	2124784	7112	2
115	Picture	f002	2149103	0	294	16000	554	0	16000
115	Response	2	2161639	12536	1
116	Response	2	2169199	3837	2
119	Picture	a012	2192674	0	340	16000	589	0	16000
120	Response	1	2217375	8451	1
123	Picture	a014	2242232	0	291	16000	565	0	16000
124	Response	2	2264790	6285	2
127	Picture	c111	2288299	0	363	16000	612	0	16000
128	Response	2	2310015	5466	1
131	Picture	a103	2333792	0	302	16000	553	0	16000
132	Response	2	2356695	6652	1
135	Picture	c014	2379081	0	344	16000	593	0	16000
136	Response	1	2401591	6261	1
139	Picture	f111	2425041	0	307	16000	561	0	16000
140	Response	1	2447013	5719	1
143	Picture	a002	2469554	0	330	16000	576	0	16000
144	Response	1	2491580	5780	2
147	Picture	a111	2513330	0	297	16000	541	0	16000
148	Response	2	2538222	8648	2
153	Response	2	2692884	20040	2
155	Picture	c010	2703192	0	281	16000	510	0	16000
156	Response	2	2723133	3713	2
159	Picture	a018	2747526	0	350	16000	598	0	16000
160	Response	1	2769343	5569	1
163	Picture	f008	2794424	0	295	16000	545	0	16000
164	Response	2	2814867	4193	1
167	Picture	f109	2837998	0	342	16000	588	0	16000
168	Response	2	2858817	4572	1
171	Picture	f020	2883655	0	290	16000	527	0	16000
172	Response	1	2905214	5322	1
175	Picture	c119	2927530	0	346	16000	593	0	16000
176	Response	1	2944237	460	2
179	Picture	a107	2968967	0	293	16000	531	0	16000
180	Response	2	2994224	9020	2
183	Picture	c018	3018150	0	345	16251	347	0	16000
184	Response	1	3035157	754	1
187	Picture	c010	3057094	0	288	16000	524	0	16000
187	Response	1	3069614	12520	2
188	Response	1	3078345	5016	1
191	Picture	c006	3100499	0	341	16248	342	0	16000
192	Response	2	3120394	3646	1
195	Picture	c107	3144588	0	288	16000	545	0	16000
196	Response	1	3166394	5549	1
199	Picture	a119	3189092	0	342	16000	592	0	16000
200	Response	1	3209804	4460	2
203	Picture	a010	3232866	0	301	16000	556	0	16000
204	Response	1	3252115	2995	1
207	Picture	f117	3276905	0	349	16000	601	0	16000
208	Response	1	3297905	4747	1
211	Picture	a109	3323021	0	303	16000	556	0	16000
212	Response	2	3344131	4858	2
215	Picture	f010	3367221	0	402	16000	649	0	16000
216	Response	1	3388256	4788	2
219	Picture	f107	3413816	0	293	16000	534	0	16000
220	Response	1	3436380	6324	1
223	Picture	a006	3460195	0	404	16000	575	0	16000
224	Response	1	3483373	7006	1
227	Picture	c117	3505766	0	308	16000	576	0	16000
228	Response	2	3534329	12294	1
231	Picture	f016	3559655	0	384	16000	634	0	16000
232	Response	1	3580313	4406	2
235	Picture	a117	3605475	0	287	16000	520	0	16000
236	Response	1	3630526	8819	2
239	Picture	c008	3655281	0	352	16000	601	0	16000
240	Response	2	3676953	5422	2
243	Picture	c109	3702179	0	301	16000	551	0	16000
244	Response	2	3721963	3535	2
247	Picture	a008	3746064	0	336	16000	583	0	16000
248	Response	1	3765831	3519	1
251	Picture	a016	3787801	0	305	16000	559	0	16000
252	Response	1	3808033	3979	1
255	Picture	a020	3829657	0	348	16000	600	0	16000
256	Response	1	3849318	3408	1
259	Picture	f006	3872962	0	302	16000	572	0	16000
260	Response	2	3892955	3723	2
263	Picture	f018	3916227	0	340	16000	583	0	16000
264	Response	2	3936558	4087	1
267	Picture	c016	3961722	0	295	16000	536	0	16000
268	Response	1	3985457	7495	2
271	Picture	f119	4007627	0	343	16000	593	0	16000
272	Response	1	4029331	5454	1
