# Supplementary material for: Effects of two different emotion-inducing methods on the emotional memory of non-clinically depressed individuals
Source: PLoS One. 2021 May 28;16(5):e0249863. doi: 10.1371/journal.pone.0249863 (PMC8162709; doi:10.1371/journal.pone.0249863)
Supplement: S1 Data — (ZIP) [file pone.0249863.s001.zip › data/experiment1-healthy/face33/b-test.log]

Scenario - For expli1
Logfile written - 2018/12/30 21:21:21

Trial	Event Type	Code	Time	TTime	Uncertainty	Duration	Uncertainty	ReqTime	ReqDur

1	Response	2	747281	747281	2
4	Picture	t012	777812	0	307	38196	564	0	next
4	Response	1	816007	38195	1
4A	Response	3	840179	24171	2
6	Picture	t002	852972	0	302	35067	550	0	next
6	Response	1	888038	35066	1
6A	Response	3	923093	35054	2
8	Picture	t005	934700	0	371	88180	708	0	next
8	Response	1	1022879	88179	1
8A	Response	4	1053136	30256	2
10	Picture	t011	1065724	0	285	43994	519	0	next
10	Response	1	1109717	43993	1
10A	Response	5	1150661	40943	1
12	Picture	t007	1162804	0	242	29789	243	0	next
12	Response	1	1192275	29471	1
12A	Response	4	1219594	27001	1
14	Picture	t004	1234008	0	280	19095	543	0	next
14	Response	1	1253102	19094	1
14A	Response	3	1272267	19164	2
16	Picture	t010	1287119	0	297	18589	622	0	next
16	Response	1	1305707	18588	1
16A	Response	5	1328299	22591	2
18	Picture	t009	1343388	0	283	15689	516	0	next
18	Response	1	1359076	15688	1
18A	Response	3	1365613	6536	1
19	Response	1	1371182	5568	1
20	Picture	t001	1380397	0	308	12391	574	0	next
20	Response	1	1392787	12390	2
20A	Response	3	1409646	16858	2
21	Response	1	1417099	7452	2
22	Picture	t003	1422920	0	286	12743	511	0	next
22	Response	1	1435662	12742	1
22A	Response	3	1442714	7051	1
24	Picture	t008	1456180	0	308	13456	621	0	next
24	Response	1	1469635	13455	2
24A	Response	5	1476349	6713	2
26	Picture	t006	1488838	0	309	9701	611	0	next
26	Response	1	1498538	9700	2
26A	Response	4	1508050	9511	2
29	Response	2	1551552	19735	1
31	Picture	a002	1562098	0	340	33563	524	0	next
31	Response	2	1595660	33562	2
33	Picture	gf012	1612279	0	301	40773	668	0	next
33	Response	1	1653051	40772	2
33A	Response	6	1672474	19422	1
35	Picture	gf111	1685872	0	307	36561	632	0	next
35	Response	1	1722432	36560	2
35A	Response	3	1736422	13989	1
37	Picture	a012	1751494	0	302	17155	495	0	next
37	Response	1	1768648	17154	1
37A	Response	3	1796218	27569	1
39	Picture	e031	1809471	0	299	18297	609	0	next
39	Response	2	1827767	18296	1
41	Picture	e005	1845538	0	340	19589	593	0	next
41	Response	2	1865126	19588	1
43	Picture	e032	1883529	0	306	13852	517	0	next
43	Response	1	1897381	13852	1
43A	Response	6	1912486	15105	1
45	Picture	e014	1924012	0	291	19508	618	0	next
45	Response	1	1943519	19507	1
45A	Response	6	1968662	25142	1
47	Picture	c002	1981659	0	299	19621	520	0	next
47	Response	2	2001279	19620	1
49	Picture	e035	2017882	0	382	17008	563	0	next
49	Response	1	2034889	17007	2
49A	Response	3	2049701	14811	1
51	Picture	f105	2061014	0	339	39373	340	0	next
51	Response	2	2100143	39129	1
53	Picture	e010	2120582	0	283	16149	524	0	next
53	Response	1	2136730	16148	1
53A	Response	6	2184696	47965	1
55	Picture	e036	2196665	0	289	12409	530	0	next
55	Response	1	2209074	12409	1
55A	Response	4	2231702	22628	2
57	Picture	dc111	2244665	0	265	14286	471	0	next
57	Response	1	2258950	14285	1
57A	Response	4	2264771	5820	2
59	Picture	e008	2276659	0	303	15620	643	0	next
59	Response	2	2292278	15619	1
61	Picture	ba101	2310542	0	350	25938	663	0	next
61	Response	1	2336479	25937	1
61A	Response	3	2349255	12775	1
63	Picture	e040	2361794	0	344	28567	526	0	next
63	Response	2	2390360	28566	2
65	Picture	c115	2410100	0	294	23546	509	0	next
65	Response	2	2433645	23545	1
67	Picture	e045	2453826	0	352	27885	592	0	next
67	Response	2	2481710	27884	1
69	Picture	ba014	2499796	0	289	22679	588	0	next
69	Response	1	2522474	22678	1
69A	Response	6	2539447	16972	1
71	Picture	e042	2553246	0	286	24989	595	0	next
71	Response	2	2578234	24988	1
73	Picture	c014	2596804	0	349	21387	515	0	next
73	Response	1	2618190	21386	1
73A	Response	3	2632586	14395	1
75	Picture	f115	2646639	0	348	39949	556	0	next
75	Response	1	2686587	39948	1
75A	Response	4	2700416	13828	2
77	Picture	e007	2711955	0	341	21464	595	0	next
77	Response	1	2733418	21463	2
77A	Response	4	2756985	23566	1
79	Picture	e011	2771958	0	405	65665	676	0	next
79	Response	1	2837622	65664	1
79A	Response	6	2847691	10068	1
81	Picture	f012	2861959	0	353	28223	566	0	next
81	Response	2	2890181	28222	1
83	Picture	gf004	2907763	0	304	43932	620	0	next
83	Response	1	2951694	43931	1
83A	Response	5	2982620	30925	1
85	Picture	ba105	2996830	0	300	33728	701	0	next
85	Response	1	3030557	33727	1
85A	Response	5	3036494	5936	2
87	Picture	e038	3051539	0	275	19878	535	0	next
87	Response	1	3071415	19876	2
87A	Response	3	3088355	16938	1
89	Picture	ba113	3103553	0	297	17977	298	0	next
89	Response	1	3121229	17676	2
89A	Response	3	3128489	6959	1
91	Picture	dc012	3140582	0	299	40835	561	0	next
91	Response	1	3181416	40834	1
91A	Response	5	3186916	5499	1
93	Picture	e006	3199509	0	281	28767	572	0	next
93	Response	2	3228276	28767	1
95	Picture	a105	3246340	0	348	25483	645	0	next
95	Response	1	3271822	25482	1
95A	Response	5	3288156	16333	1
97	Picture	ba115	3299934	0	347	23124	348	0	next
97	Response	1	3322868	22934	2
97A	Response	5	3337411	14353	1
99	Picture	e039	3351654	0	348	20541	586	0	next
99	Response	1	3372194	20540	1
99A	Response	3	3393007	20812	2
101	Picture	dc101	3405871	0	354	18350	597	0	next
101	Response	1	3424220	18349	1
101A	Response	6	3459214	34993	1
103	Picture	f113	3473374	0	343	25364	603	0	next
103	Response	1	3498737	25363	1
103A	Response	3	3506899	8161	1
105	Picture	gf101	3518371	0	396	12722	645	0	next
105	Response	2	3531092	12721	1
107	Picture	dc113	3550739	0	308	25980	579	0	next
107	Response	1	3576718	25979	2
107A	Response	5	3600661	23942	2
109	Picture	ba004	3612321	0	290	16031	500	0	next
109	Response	1	3628351	16030	1
109A	Response	3	3648055	19703	1
111	Picture	f004	3663087	0	304	32305	497	0	next
111	Response	2	3695391	32304	1
113	Picture	dc014	3713531	0	366	51081	536	0	next
113	Response	1	3764611	51080	2
113A	Response	6	3779295	14683	1
115	Picture	c101	3793688	0	379	24330	580	0	next
115	Response	1	3818016	24328	2
115A	Response	3	3835136	17118	1
117	Picture	f103	3846657	0	346	26331	577	0	next
117	Response	2	3872987	26330	2
119	Picture	gf002	3893089	0	302	16875	612	0	next
119	Response	2	3909963	16874	2
121	Picture	dc002	3929005	0	347	14487	544	0	next
121	Response	1	3943491	14486	1
121A	Response	5	3961434	17942	1
123	Picture	a113	3975883	0	348	15073	586	0	next
123	Response	1	3990955	15072	2
123A	Response	6	3999589	8633	1
125	Picture	e004	4010879	0	338	13969	587	0	next
125	Response	2	4024847	13968	1
127	Picture	c004	4044654	0	301	16892	593	0	next
127	Response	2	4061545	16891	2
129	Picture	a103	4080723	0	349	22020	515	0	next
129	Response	1	4102742	22019	1
129A	Response	3	4115039	12296	2
131	Picture	e044	4127132	0	343	20573	550	0	next
131	Response	1	4147704	20572	1
131A	Response	3	4155005	7300	1
133	Picture	e002	4166348	0	351	18882	533	0	next
133	Response	2	4185229	18881	2
135	Picture	c111	4201997	0	307	17142	528	0	next
135	Response	2	4219138	17141	1
137	Picture	e043	4235724	0	359	18337	616	0	next
137	Response	1	4254060	18336	1
137A	Response	6	4268800	14739	2
139	Picture	e003	4283538	0	353	25553	581	0	next
139	Response	2	4309090	25552	1
141	Picture	f014	4326545	0	290	16255	592	0	next
141	Response	1	4342799	16254	1
141A	Response	5	4360512	17712	2
143	Picture	e033	4375281	0	304	23656	560	0	next
143	Response	1	4398937	23656	1
143A	Response	3	4406403	7466	1
145	Picture	ba111	4421551	0	288	15536	514	0	next
145	Response	1	4437086	15535	2
145A	Response	5	4446168	9081	2
147	Picture	e041	4460753	0	307	15632	609	0	next
147	Response	2	4476384	15631	1
149	Picture	e013	4495733	0	350	17547	610	0	next
149	Response	2	4513279	17546	1
151	Picture	dc004	4533404	0	309	25658	524	0	next
151	Response	1	4559061	25657	2
151A	Response	3	4569631	10569	1
153	Picture	c113	4582004	0	306	14066	307	0	next
153	Response	1	4595805	13801	2
153A	Response	3	4608492	12422	2
155	Picture	a004	4620614	0	287	29187	619	0	next
155	Response	2	4649800	29186	1
157	Picture	e037	4666516	0	350	14035	530	0	next
157	Response	2	4680550	14034	1
159	Picture	e001	4698725	0	307	12697	577	0	next
159	Response	2	4711421	12696	1
161	Picture	gf105	4729327	0	350	17943	531	0	next
161	Response	1	4747269	17942	2
161A	Response	6	4758687	11417	2
163	Picture	a014	4773232	0	348	13627	633	0	next
163	Response	1	4786858	13626	1
163A	Response	6	4796044	9185	2
165	Picture	gf014	4810422	0	367	22080	630	0	next
165	Response	1	4832502	22080	1
165A	Response	5	4839803	7301	1
167	Picture	a115	4854017	0	353	25608	524	0	next
167	Response	1	4879624	25607	2
167A	Response	6	4886786	7161	1
169	Picture	ba012	4898860	0	349	9166	565	0	next
169	Response	1	4908025	9165	1
169A	Response	4	4924282	16256	1
171	Picture	e034	4936676	0	332	26705	497	0	next
171	Response	2	4963380	26704	1
173	Picture	dc115	4982178	0	298	12117	513	0	next
173	Response	2	4994294	12116	1
175	Picture	c105	5011050	0	347	15790	649	0	next
175	Response	1	5026839	15789	1
175A	Response	5	5061741	34901	1
177	Picture	ba002	5073704	0	386	21940	635	0	next
177	Response	1	5095643	21939	1
177A	Response	3	5107366	11722	1
179	Picture	e015	5120269	0	391	16188	609	0	next
179	Response	2	5136456	16187	1
181	Picture	ba103	5153429	0	296	27927	486	0	next
181	Response	2	5181355	27926	1
183	Picture	e009	5200741	0	345	23014	609	0	next
183	Response	1	5223754	23013	1
183A	Response	4	5239421	15666	1
185	Picture	gf113	5253864	0	346	13916	649	0	next
185	Response	1	5267779	13915	2
185A	Response	3	5274933	7153	2
187	Picture	f111	5289961	0	343	12043	643	0	next
187	Response	2	5302003	12042	1
189	Picture	c103	5320616	0	294	18146	578	0	next
189	Response	2	5338761	18145	2
191	Picture	dc105	5357619	0	341	22607	542	0	next
191	Response	1	5380225	22606	1
191A	Response	5	5401333	21107	2
193	Picture	gf115	5414179	0	356	11573	662	0	next
193	Response	1	5425752	11573	1
193A	Response	5	5445304	19552	1
195	Picture	c012	5459804	0	348	13873	536	0	next
195	Response	1	5473676	13872	2
195A	Response	3	5483700	10023	2
197	Picture	dc103	5497774	0	358	20575	563	0	next
197	Response	1	5518348	20574	1
197A	Response	6	5529717	11368	1
199	Picture	a111	5543872	0	352	25756	530	0	next
199	Response	2	5569627	25755	1
201	Picture	f101	5587953	0	304	12239	566	0	next
201	Response	1	5600191	12238	1
201A	Response	4	5607640	7448	2
203	Picture	e012	5622494	0	292	15031	563	0	next
203	Response	2	5637524	15030	1
205	Picture	gf103	5657929	0	362	14725	635	0	next
205	Response	1	5672653	14724	2
205A	Response	4	5715016	42362	1
207	Picture	a101	5730116	0	347	12430	573	0	next
207	Response	1	5742545	12429	2
207A	Response	3	5749671	7125	1
209	Picture	f002	5762309	0	342	22121	560	0	next
209	Response	1	5784429	22120	1
209A	Response	4	5793463	9033	1
213	Response	2	5932167	13603	1
215	Picture	e060	5942493	0	309	14620	532	0	next
215	Response	2	5957112	14619	2
217	Picture	e030	5975283	0	357	19078	658	0	next
217	Response	1	5994360	19077	1
217A	Response	6	6011261	16900	1
219	Picture	a107	6023878	0	431	17361	727	0	next
219	Response	2	6041238	17360	1
221	Picture	e022	6060012	0	291	20703	547	0	next
221	Response	1	6080714	20702	1
221A	Response	5	6138157	57442	2
223	Picture	e017	6150455	0	2	13276	351	0	next
223	Response	2	6163730	13275	1
225	Picture	a018	6182320	0	345	15844	592	0	next
225	Response	1	6198163	15843	1
225A	Response	3	6205094	6930	2
227	Picture	e049	6218570	0	389	16190	602	0	next
227	Response	1	6234760	16190	1
227A	Response	4	6239884	5124	1
229	Picture	ba117	6252629	0	352	25417	561	0	next
229	Response	2	6278045	25416	1
231	Picture	gf020	6296721	0	297	11125	576	0	next
231	Response	1	6307845	11124	1
231A	Response	4	6350248	42402	1
233	Picture	a008	6362294	0	282	13684	482	0	next
233	Response	1	6375977	13683	1
233A	Response	6	6386164	10186	1
235	Picture	dc018	6401340	0	293	22925	503	0	next
235	Response	1	6424264	22924	1
235A	Response	3	6437413	13148	1
237	Picture	e027	6449788	0	290	11980	487	0	next
237	Response	2	6461767	11979	2
239	Picture	f109	6481160	0	334	30459	498	0	next
239	Response	2	6511618	30458	1
241	Picture	e056	6531649	0	303	11212	505	0	next
241	Response	1	6542860	11211	1
241A	Response	4	6563139	20278	2
243	Picture	gf109	6578512	0	5	17632	206	0	next
243	Response	1	6596143	17631	2
243A	Response	5	6612273	16129	1
245	Picture	e058	6624483	0	277	11379	616	0	next
245	Response	1	6635861	11378	1
245A	Response	6	6648922	13060	1
247	Picture	e016	6660879	0	300	30959	587	0	next
247	Response	2	6691837	30958	1
249	Picture	f010	6711782	0	358	14514	530	0	next
249	Response	2	6726295	14513	1
251	Picture	f006	6746497	0	298	17670	591	0	next
251	Response	2	6764166	17669	1
253	Picture	e051	6781319	0	333	14803	527	0	next
253	Response	1	6796121	14802	2
253A	Response	6	6810390	14268	1
255	Picture	f008	6825850	0	428	18133	727	0	next
255	Response	2	6843982	18132	1
257	Picture	dc008	6862899	0	304	7770	504	0	next
257	Response	1	6870669	7770	1
257A	Response	5	6888996	18327	2
259	Picture	a109	6901184	0	304	10600	637	0	next
259	Response	1	6911783	10599	2
259A	Response	3	6928542	16758	1
261	Picture	ba016	6940741	0	277	11490	494	0	next
261	Response	1	6952230	11489	1
261A	Response	3	6956710	4479	2
263	Picture	e046	6969636	0	295	11531	625	0	next
263	Response	1	6981166	11530	1
263A	Response	6	7001613	20446	1
265	Picture	a020	7013244	0	268	12928	624	0	next
265	Response	1	7026171	12927	1
265A	Response	6	7048259	22087	1
267	Picture	e047	7060265	0	290	10911	612	0	next
267	Response	1	7071175	10910	1
267A	Response	6	7076315	5139	2
269	Picture	c006	7088220	0	292	16750	570	0	next
269	Response	2	7104969	16749	1
271	Picture	gf119	7121945	0	417	10743	610	0	next
271	Response	1	7132687	10742	2
271A	Response	5	7149357	16669	1
273	Picture	a016	7162567	0	356	12366	646	0	next
273	Response	1	7174932	12365	1
273A	Response	3	7192861	17928	1
275	Picture	e057	7204911	0	354	15285	540	0	next
275	Response	1	7220195	15284	2
275A	Response	3	7229320	9124	2
277	Picture	f117	7242413	0	344	24672	515	0	next
277	Response	1	7267084	24671	2
277A	Response	5	7271490	4405	2
279	Picture	a006	7285281	0	2	18035	195	0	next
279	Response	2	7303315	18034	1
281	Picture	dc109	7321968	0	304	26477	570	0	next
281	Response	1	7348444	26476	1
281A	Response	4	7365280	16835	1
283	Picture	c008	7377624	0	277	23250	593	0	next
283	Response	1	7400873	23249	1
283A	Response	5	7408621	7747	1
285	Picture	e050	7421349	0	306	19255	592	0	next
285	Response	2	7440603	19254	2
287	Picture	a119	7460072	0	391	33206	622	0	next
287	Response	1	7493277	33205	2
287A	Response	3	7502468	9190	2
289	Picture	a010	7515543	0	400	15248	619	0	next
289	Response	2	7530790	15247	2
291	Picture	e054	7547450	0	295	16545	614	0	next
291	Response	2	7563994	16544	1
293	Picture	e020	7583512	0	356	14356	531	0	next
293	Response	2	7597867	14355	2
295	Picture	f119	7617440	0	306	10475	626	0	next
295	Response	1	7627914	10474	1
295A	Response	6	7641024	13109	1
297	Picture	ba119	7652910	0	304	30500	586	0	next
297	Response	2	7683409	30499	1
299	Picture	ba006	7703202	0	361	12765	562	0	next
299	Response	1	7715966	12764	2
299A	Response	6	7742534	26567	2
301	Picture	dc020	7757735	0	353	27052	642	0	next
301	Response	2	7784786	27051	2
303	Picture	ba010	7804788	0	302	14766	536	0	next
303	Response	1	7819553	14765	2
303A	Response	4	7842491	22937	1
305	Picture	c109	7855349	0	212	19312	495	0	next
305	Response	1	7874660	19311	1
305A	Response	5	7880803	6142	1
307	Picture	f107	7892448	0	297	24619	526	0	next
307	Response	1	7917066	24618	2
307A	Response	3	7922427	5360	2
309	Picture	gf008	7936215	0	279	13213	497	0	next
309	Response	2	7949427	13212	2
311	Picture	gf010	7966484	0	345	12478	522	0	next
311	Response	1	7978962	12478	1
311A	Response	6	7996561	17599	2
313	Picture	e028	8010393	0	345	11549	514	0	next
313	Response	1	8021941	11548	2
313A	Response	4	8028743	6801	1
315	Picture	dc016	8040860	0	368	9866	671	0	next
315	Response	1	8050725	9865	1
315A	Response	5	8060294	9568	1
317	Picture	gf117	8072580	0	367	13443	675	0	next
317	Response	1	8086022	13442	2
317A	Response	5	8096214	10191	1
319	Picture	e019	8108985	0	347	10615	515	0	next
319	Response	1	8119599	10614	1
319A	Response	6	8150440	30840	2
321	Picture	e024	8164456	0	345	18517	574	0	next
321	Response	1	8182972	18516	1
321A	Response	5	8200113	17140	1
323	Picture	dc006	8211953	0	346	31921	614	0	next
323	Response	2	8243873	31920	1
325	Picture	gf006	8260570	0	310	11742	604	0	next
325	Response	1	8272311	11741	1
325A	Response	5	8280786	8474	2
327	Picture	dc119	8292312	0	287	16871	599	0	next
327	Response	1	8309182	16870	2
327A	Response	5	8332086	22903	1
329	Picture	e053	8344960	0	285	18154	556	0	next
329	Response	1	8363113	18153	1
329A	Response	4	8384267	21153	1
331	Picture	dc117	8398702	0	300	19575	566	0	next
331	Response	2	8418276	19574	1
333	Picture	e018	8436645	0	336	17810	649	0	next
333	Response	2	8454454	17809	1
335	Picture	f018	8471355	0	311	14306	538	0	next
335	Response	1	8485660	14305	1
335A	Response	6	8492526	6865	2
337	Picture	ba018	8504808	0	280	15768	604	0	next
337	Response	2	8520575	15767	2
339	Picture	ba109	8540241	0	352	22583	579	0	next
339	Response	2	8562823	22582	1
341	Picture	f020	8580264	0	302	20256	515	0	next
341	Response	1	8600519	20255	1
341A	Response	3	8619406	18886	1
343	Picture	ba008	8631682	0	284	16692	673	0	next
343	Response	2	8648373	16691	2
345	Picture	c010	8667114	0	357	18503	604	0	next
345	Response	1	8685616	18502	2
345A	Response	6	8702376	16759	1
347	Picture	c020	8713678	0	401	23541	612	0	next
347	Response	2	8737218	23540	1
349	Picture	ba020	8755890	0	303	13868	496	0	next
349	Response	1	8769757	13867	2
349A	Response	6	8780018	10260	1
351	Picture	c018	8793250	0	291	14876	558	0	next
351	Response	1	8808125	14875	2
351A	Response	6	8815049	6923	1
353	Picture	ba107	8830008	0	247	28298	487	0	next
353	Response	1	8858305	28297	2
353A	Response	6	8868949	10643	1
355	Picture	e048	8882926	0	303	12447	513	0	next
355	Response	1	8895372	12446	2
355A	Response	3	8907832	12459	2
357	Picture	e052	8921996	0	291	18629	570	0	next
357	Response	2	8940624	18628	2
359	Picture	e025	8957430	0	354	17155	544	0	next
359	Response	2	8974584	17154	1
361	Picture	gf107	8994180	0	297	23533	522	0	next
361	Response	2	9017712	23532	1
363	Picture	e055	9036651	0	346	11877	347	0	next
363	Response	1	9048262	11611	2
363A	Response	6	9059555	11027	2
365	Picture	e023	9073996	0	353	15171	651	0	next
365	Response	1	9089167	15171	1
365A	Response	3	9102688	13521	2
367	Picture	dc010	9117433	0	358	24379	671	0	next
367	Response	2	9141811	24378	1
369	Picture	e026	9161044	0	1	11369	200	0	next
369	Response	1	9172412	11368	2
369A	Response	5	9182751	10338	2
371	Picture	c119	9197303	0	303	11004	549	0	next
371	Response	1	9208306	11003	1
371A	Response	6	9227110	18803	2
373	Picture	a117	9238606	0	251	12597	569	0	next
373	Response	1	9251202	12596	1
373A	Response	4	9262070	10867	1
375	Picture	e059	9276400	0	273	9744	494	0	next
375	Response	1	9286144	9744	1
375A	Response	4	9296634	10490	1
377	Picture	dc107	9311211	0	296	28111	665	0	next
377	Response	2	9339321	28110	1
379	Picture	c107	9357124	0	351	19701	656	0	next
379	Response	2	9376824	19700	1
381	Picture	e029	9394965	0	299	23709	493	0	next
381	Response	2	9418673	23708	1
383	Picture	c016	9437754	0	350	25852	587	0	next
383	Response	1	9463605	25851	1
383A	Response	6	9476506	12900	1
385	Picture	e021	9491347	0	354	14398	642	0	next
385	Response	2	9505744	14397	2
387	Picture	f016	9526222	0	293	11381	635	0	next
387	Response	2	9537602	11380	1
389	Picture	gf018	9557595	0	357	10764	531	0	next
389	Response	2	9568358	10763	1
391	Picture	gf016	9586227	0	293	17485	613	0	next
391	Response	1	9603711	17484	1
391A	Response	6	9616857	13145	1
393	Picture	c117	9629076	0	254	15056	458	0	next
393	Response	1	9644131	15055	1
393A	Response	4	9658242	14110	1
