# Supplementary material for: Effects of two different emotion-inducing methods on the emotional memory of non-clinically depressed individuals
Source: PLoS One. 2021 May 28;16(5):e0249863. doi: 10.1371/journal.pone.0249863 (PMC8162709; doi:10.1371/journal.pone.0249863)
Supplement: S1 Data — (ZIP) [file pone.0249863.s001.zip › data/experiment1-healthy/face36/b-study.log]

Scenario - For expli1
Logfile written - 2019/3/3 16:06:17

Trial	Event Type	Code	Time	TTime	Uncertainty	Duration	Uncertainty	ReqTime	ReqDur

1	Response	2	592663	592663	1
4	Picture	t005	623176	0	2	16000	172	0	16000
5	Response	2	658364	18858	1
9	Picture	t006	681996	0	173	16162	174	0	16000
10	Response	2	716067	17908	2
14	Picture	t001	742147	0	1	16000	169	0	16000
15	Response	1	770061	11585	1
19	Picture	t002	794968	0	173	16000	336	0	16000
20	Response	2	831142	20011	1
24	Picture	t003	856785	0	2	16000	172	0	16000
25	Response	1	882766	9651	1
29	Picture	t004	906941	0	172	16161	174	0	16000
30	Response	2	934683	11580	1
35	Response	2	1057940	86183	1
37	Picture	a105	1068068	0	172	16161	173	0	16000
38	Response	1	1099320	15090	2
42	Picture	a002	1126719	0	1	16001	167	0	16000
43	Response	1	1155125	12077	1
47	Picture	c103	1180540	0	171	16162	172	0	16000
48	Response	1	1205197	8495	3
52	Picture	a103	1229360	0	1	16000	170	0	16000
53	Response	2	1254003	8314	1
57	Picture	f101	1281182	0	172	16001	334	0	16000
58	Response	1	1306146	8802	1
62	Picture	f103	1331835	0	1	16000	169	0	16000
63	Response	1	1353341	5177	1
67	Picture	f113	1378491	0	171	16162	172	0	16000
68	Response	2	1404492	9838	1
72	Picture	c004	1432310	0	1	16000	171	0	16000
73	Response	2	1456088	7608	2
77	Picture	c111	1479466	0	171	16162	172	0	16000
78	Response	2	1505226	9597	2
82	Picture	c014	1531452	0	1	16000	170	0	16000
83	Response	1	1551576	3794	2
87	Picture	a111	1575776	0	170	16001	331	0	16000
88	Response	2	1597729	5791	1
92	Picture	a115	1623096	0	1	16000	169	0	16000
93	Response	2	1651942	12516	1
97	Picture	c113	1678417	0	171	16000	334	0	16000
98	Response	1	1707030	12450	1
102	Picture	f014	1731403	0	1	16000	170	0	16000
103	Response	2	1758560	10828	2
107	Picture	a014	1785057	0	167	16162	168	0	16000
108	Response	2	1804953	3733	1
112	Picture	f012	1830386	0	160	16000	321	0	16000
113	Response	1	1855229	8521	1
117	Picture	c115	1879534	0	172	16162	173	0	16000
118	Response	2	1899036	3339	1
122	Picture	a113	1923356	0	1	16000	169	0	16000
123	Response	2	1945588	5903	2
127	Picture	f111	1969512	0	169	16162	170	0	16000
128	Response	2	1990088	4414	1
132	Picture	c002	2017506	0	161	16000	323	0	16000
133	Response	2	2038354	4526	1
137	Picture	a101	2061989	0	171	16162	172	0	16000
138	Response	1	2082703	4551	1
142	Picture	a012	2108143	0	1	16000	167	0	16000
143	Response	1	2131000	6527	1
147	Picture	f115	2157799	0	167	16161	169	0	16000
148	Response	2	2178889	4928	1
152	Picture	c012	2206286	0	1	16000	168	0	16000
153	Response	1	2228920	6305	1
157	Picture	c105	2256108	0	176	16161	178	0	16000
158	Response	1	2281009	8739	1
162	Picture	f004	2306761	0	1	16000	170	0	16000
163	Response	2	2328516	5426	1
167	Picture	a004	2354917	0	172	16161	174	0	16000
168	Response	2	2376224	5145	1
172	Picture	c101	2401904	0	1	16000	170	0	16000
173	Response	2	2423468	5235	1
177	Picture	f105	2449560	0	173	16162	174	0	16000
178	Response	2	2471657	5934	2
182	Picture	f002	2495714	0	1	16000	170	0	16000
183	Response	2	2516919	4875	1
189	Response	2	2681734	27391	1
191	Picture	c018	2692166	0	1	16000	170	0	16000
192	Response	1	2721633	13138	2
196	Picture	f008	2748820	0	172	16000	334	0	16000
197	Response	2	2767757	2775	1
201	Picture	c010	2792141	0	1	16000	169	0	16000
202	Response	2	2819071	10601	2
206	Picture	f020	2845129	0	171	16162	172	0	16000
207	Response	1	2866046	4754	1
211	Picture	f006	2892450	0	1	16000	169	0	16000
212	Response	1	2912203	3585	1
216	Picture	a119	2938439	0	172	16162	173	0	16000
217	Response	1	2960080	5478	1
221	Picture	c008	2984260	0	2	16000	170	0	16000
222	Response	2	3006485	5895	2
226	Picture	f117	3031583	0	171	16162	172	0	16000
227	Response	1	3051787	4041	1
231	Picture	c117	3075905	0	1	16000	170	0	16000
232	Response	2	3095840	3606	1
236	Picture	a107	3122894	0	170	16162	171	0	16000
237	Response	1	3152372	13315	1
241	Picture	f119	3177879	0	1	16000	169	0	16000
242	Response	1	3200366	6157	1
246	Picture	f018	3224202	0	171	16162	172	0	16000
247	Response	1	3245011	4646	1
251	Picture	a008	3270190	0	1	16000	170	0	16000
252	Response	2	3294229	7710	2
256	Picture	f010	3320345	0	170	16162	171	0	16000
257	Response	1	3350382	13874	1
261	Picture	c016	3378163	0	1	16000	170	0	16000
262	Response	2	3401843	7350	1
266	Picture	a109	3426986	0	172	16000	334	0	16000
267	Response	1	3451331	8183	1
271	Picture	a010	3477305	0	2	16000	167	0	16000
272	Response	1	3505630	11995	1
276	Picture	f107	3532793	0	171	16161	173	0	16000
277	Response	2	3562042	13087	2
281	Picture	f109	3588111	0	2	16000	170	0	16000
282	Response	1	3612868	8427	1
286	Picture	f016	3638267	0	170	16161	171	0	16000
287	Response	2	3662648	8219	1
291	Picture	a117	3686591	0	164	16000	328	0	16000
292	Response	1	3714888	11972	1
296	Picture	c107	3739575	0	170	16001	332	0	16000
297	Response	2	3765453	9715	1
301	Picture	a020	3789728	0	1	16000	171	0	16000
302	Response	2	3814169	8111	1
306	Picture	a018	3838051	0	171	16000	334	0	16000
307	Response	2	3865001	10787	1
311	Picture	a016	3891203	0	1	16000	170	0	16000
312	Response	2	3913457	5924	1
316	Picture	c010	3940359	0	174	16162	175	0	16000
317	Response	1	3968674	12153	2
321	Picture	c119	3994011	0	1	16000	170	0	16000
322	Response	2	4016491	6150	2
326	Picture	c109	4041834	0	176	16161	178	0	16000
327	Response	1	4066532	8536	1
331	Picture	c006	4091154	0	1	16000	169	0	16000
332	Response	2	4111396	3913	1
336	Picture	a006	4137144	0	171	16000	333	0	16000
337	Response	2	4159374	6068	1
