# Supplementary material for: Effects of two different emotion-inducing methods on the emotional memory of non-clinically depressed individuals
Source: PLoS One. 2021 May 28;16(5):e0249863. doi: 10.1371/journal.pone.0249863 (PMC8162709; doi:10.1371/journal.pone.0249863)
Supplement: S1 Data — (ZIP) [file pone.0249863.s001.zip › data/experiment1-healthy/face36/b-test.log]

Scenario - For expli1
Logfile written - 2019/3/3 16:26:15

Trial	Event Type	Code	Time	TTime	Uncertainty	Duration	Uncertainty	ReqTime	ReqDur

1	Response	2	335773	335773	1
4	Picture	t007	366573	0	1	70731	90	0	next
4	Response	1	437303	70730	1
4A	Response	3	514956	77652	2
6	Picture	t008	528700	0	1	66634	21	0	next
6	Response	1	595333	66633	1
6A	Response	3	639516	44182	1
8	Picture	t004	651170	0	1	26078	87	0	next
8	Response	1	677247	26077	1
8A	Response	3	713499	36251	1
10	Picture	t003	725651	0	1	32392	106	0	next
10	Response	1	758042	32391	1
10A	Response	3	776421	18378	2
12	Picture	t012	790806	0	164	82298	180	0	next
12	Response	1	873102	82296	2
12A	Response	6	894730	21626	1
14	Picture	t002	908439	0	2	34885	113	0	next
14	Response	1	943323	34884	1
14A	Response	5	993432	50108	1
16	Picture	t009	1006586	0	164	25180	311	0	next
16	Response	1	1031764	25178	2
16A	Response	6	1094474	62708	1
18	Picture	t011	1107557	0	1	27828	170	0	next
18	Response	1	1135383	27826	2
18A	Response	6	1144730	9345	1
20	Picture	t001	1156545	0	1	42751	76	0	next
20	Response	1	1199294	42749	2
20A	Response	3	1204331	5035	1
22	Picture	t005	1218030	0	1	28841	156	0	next
22	Response	1	1246870	28840	1
22A	Response	5	1270750	23879	1
24	Picture	t010	1283680	0	1	29854	145	0	next
24	Response	1	1313533	29853	1
24A	Response	3	1324941	11407	1
26	Picture	t006	1340000	0	1	41220	108	0	next
26	Response	1	1381219	41219	1
26A	Response	3	1385512	4292	1
29	Response	2	1445978	35996	1
31	Picture	gf111	1456138	0	172	82979	173	0	next
31	Response	2	1539077	82939	2
33	Picture	gf012	1557612	0	2	25958	42	0	next
33	Response	1	1583569	25957	1
33A	Response	3	1590742	7172	1
35	Picture	e044	1604768	0	1	24636	32	0	next
35	Response	1	1629403	24635	1
35A	Response	3	1638430	9026	2
37	Picture	e013	1652422	0	2	64739	85	0	next
37	Response	1	1717159	64737	2
37A	Response	6	1725881	8720	1
39	Picture	e009	1741067	0	1	48819	176	0	next
39	Response	1	1789885	48818	1
39A	Response	3	1794574	4688	1
41	Picture	gf004	1808717	0	1	63916	76	0	next
41	Response	1	1872631	63914	2
41A	Response	6	1880001	7368	1
43	Picture	f002	1892197	0	1	20960	43	0	next
43	Response	1	1913155	20958	2
43A	Response	3	1924088	10931	1
45	Picture	c105	1938352	0	1	30679	152	0	next
45	Response	1	1969030	30678	1
45A	Response	4	1975811	6780	1
47	Picture	e006	1987173	0	1	86836	148	0	next
47	Response	2	2074008	86835	1
49	Picture	c115	2093814	0	170	28659	171	0	next
49	Response	1	2122410	28596	2
49A	Response	6	2134081	11608	2
51	Picture	e037	2145635	0	172	32991	173	0	next
51	Response	1	2178577	32942	1
51A	Response	3	2188291	9665	1
53	Picture	f004	2199622	0	172	68760	228	0	next
53	Response	1	2268379	68757	2
53A	Response	4	2275808	7426	1
55	Picture	e014	2290266	0	169	29158	171	0	next
55	Response	1	2319323	29057	1
55A	Response	3	2325400	5976	1
57	Picture	c101	2339087	0	173	36490	174	0	next
57	Response	1	2375493	36406	1
57A	Response	6	2382777	7200	1
59	Picture	a012	2397073	0	172	21327	173	0	next
59	Response	1	2418274	21201	1
59A	Response	3	2423026	4626	2
61	Picture	ba004	2437896	0	172	29325	173	0	next
61	Response	1	2467186	29290	1
61A	Response	3	2475283	8062	1
63	Picture	e033	2489050	0	170	45321	172	0	next
63	Response	1	2534251	45201	1
63A	Response	6	2538946	4575	1
65	Picture	gf002	2553034	0	172	20828	173	0	next
65	Response	2	2573811	20777	1
67	Picture	e040	2590691	0	1	40769	59	0	next
67	Response	1	2631459	40768	1
67A	Response	6	2635856	4396	2
69	Picture	gf103	2648677	0	1	36861	134	0	next
69	Response	1	2685537	36860	2
69A	Response	4	2689696	4158	1
71	Picture	e011	2701663	0	2	29008	158	0	next
71	Response	1	2730670	29007	1
71A	Response	6	2735016	4345	1
73	Picture	f012	2747489	0	164	15346	315	0	next
73	Response	2	2762834	15345	1
75	Picture	ba103	2781478	0	170	32991	171	0	next
75	Response	1	2814341	32863	1
75A	Response	3	2827332	12863	1
77	Picture	ba111	2838464	0	172	39599	230	0	next
77	Response	2	2878061	39597	1
79	Picture	e015	2896448	0	2	87195	123	0	next
79	Response	1	2983641	87193	2
79A	Response	6	2995183	11540	1
81	Picture	f113	3009921	0	1	46404	90	0	next
81	Response	1	3056324	46403	1
81A	Response	5	3060590	4265	2
83	Picture	ba113	3074571	0	2	13678	161	0	next
83	Response	2	3088248	13677	1
85	Picture	dc115	3106731	0	172	15995	173	0	next
85	Response	2	3122628	15897	1
87	Picture	e039	3140888	0	2	17334	169	0	next
87	Response	1	3158221	17333	1
87A	Response	1	3180997	22775	1
89	Picture	ba101	3195208	0	2	74541	112	0	next
89	Response	1	3269748	74540	1
89A	Response	6	3280292	10543	2
91	Picture	e002	3292851	0	1	58832	161	0	next
91	Response	1	3351682	58831	1
91A	Response	6	3374394	22711	2
93	Picture	e031	3388994	0	1	13594	77	0	next
93	Response	2	3402587	13593	1
95	Picture	dc004	3420154	0	171	27394	271	0	next
95	Response	1	3447547	27393	1
95A	Response	5	3457913	10365	1
97	Picture	e035	3468975	0	170	32824	171	0	next
97	Response	1	3501709	32734	2
97A	Response	6	3510993	9194	1
99	Picture	e042	3524295	0	172	12496	173	0	next
99	Response	2	3536658	12363	1
101	Picture	dc014	3553786	0	2	21148	21	0	next
101	Response	1	3574932	21146	2
101A	Response	3	3578354	3420	2
103	Picture	dc111	3591277	0	1	19618	49	0	next
103	Response	1	3610894	19617	1
103A	Response	3	3614488	3593	1
105	Picture	f101	3626602	0	1	33791	39	0	next
105	Response	2	3660392	33790	1
107	Picture	e034	3678257	0	171	35288	208	0	next
107	Response	1	3713543	35286	1
107A	Response	3	3718172	4627	1
109	Picture	e041	3732410	0	172	25659	174	0	next
109	Response	1	3757912	25502	1
109A	Response	5	3766045	7976	1
111	Picture	e003	3780065	0	171	19328	172	0	next
111	Response	2	3799370	19305	1
113	Picture	gf014	3818888	0	1	83664	154	0	next
113	Response	1	3902551	83663	1
113A	Response	3	3905206	2654	2
115	Picture	e045	3919363	0	1	26941	57	0	next
115	Response	1	3946303	26940	1
115A	Response	6	3958564	12260	1
117	Picture	ba115	3970350	0	2	11204	136	0	next
117	Response	2	3981553	11203	1
119	Picture	a002	4000844	0	175	40322	176	0	next
119	Response	1	4041044	40200	1
119A	Response	3	4046568	5402	1
121	Picture	ba012	4061329	0	170	28599	231	0	next
121	Response	2	4089926	28597	1
123	Picture	dc101	4107317	0	1	28167	165	0	next
123	Response	2	4135483	28166	1
125	Picture	a101	4152140	0	172	26159	173	0	next
125	Response	1	4178129	25989	1
125A	Response	4	4181133	2834	1
127	Picture	c103	4192796	0	173	45155	174	0	next
127	Response	1	4237817	45021	1
127A	Response	5	4241483	3532	1
129	Picture	a004	4252948	0	173	28159	174	0	next
129	Response	2	4281038	28090	1
131	Picture	gf105	4299936	0	1	22014	154	0	next
131	Response	1	4321949	22013	1
131A	Response	3	4326768	4818	1
133	Picture	a115	4341431	0	163	17869	291	0	next
133	Response	1	4359299	17868	1
133A	Response	5	4367470	8170	1
135	Picture	c012	4382415	0	2	51904	89	0	next
135	Response	2	4434318	51903	1
137	Picture	dc103	4450899	0	172	19615	219	0	next
137	Response	1	4470513	19614	1
137A	Response	6	4485021	14507	2
139	Picture	e012	4497388	0	171	36823	172	0	next
139	Response	2	4534092	36704	1
141	Picture	e043	4553040	0	1	44841	153	0	next
141	Response	2	4597880	44840	1
143	Picture	f014	4615359	0	171	25771	227	0	next
143	Response	2	4641127	25768	2
145	Picture	a014	4657681	0	1	16781	53	0	next
145	Response	2	4674461	16780	1
147	Picture	e005	4691173	0	173	10330	174	0	next
147	Response	2	4701370	10197	1
149	Picture	c113	4719832	0	1	50075	87	0	next
149	Response	2	4769906	50074	1
151	Picture	c014	4789982	0	170	13829	172	0	next
151	Response	1	4803680	13698	1
151A	Response	3	4808062	4251	2
153	Picture	a111	4821475	0	171	26825	172	0	next
153	Response	1	4848162	26687	1
153A	Response	3	4852789	4489	2
155	Picture	f115	4863964	0	173	17828	174	0	next
155	Response	1	4881763	17799	1
155A	Response	4	4896399	14607	1
157	Picture	gf113	4910453	0	170	22826	172	0	next
157	Response	2	4933191	22738	2
159	Picture	c111	4950942	0	1	12647	22	0	next
159	Response	2	4963588	12646	1
161	Picture	a103	4980102	0	170	22994	171	0	next
161	Response	2	5003004	22902	2
163	Picture	e036	5020425	0	1	18344	158	0	next
163	Response	2	5038768	18343	1
165	Picture	c002	5058416	0	172	11496	173	0	next
165	Response	2	5069863	11447	1
167	Picture	dc113	5090407	0	1	25727	107	0	next
167	Response	2	5116133	25726	1
169	Picture	e001	5134064	0	172	11330	173	0	next
169	Response	2	5145234	11170	1
171	Picture	e008	5165389	0	1	15264	70	0	next
171	Response	2	5180652	15263	1
173	Picture	f111	5199715	0	169	46487	170	0	next
173	Response	1	5246150	46435	2
173A	Response	6	5256639	10437	1
175	Picture	dc105	5270031	0	169	15030	302	0	next
175	Response	2	5285059	15028	2
177	Picture	f103	5302188	0	2	29241	93	0	next
177	Response	1	5331428	29240	1
177A	Response	3	5333861	2432	1
179	Picture	a105	5345844	0	1	20693	142	0	next
179	Response	1	5366536	20692	1
179A	Response	5	5372329	5792	2
181	Picture	e010	5386168	0	1	63597	59	0	next
181	Response	2	5449764	63596	1
183	Picture	a113	5466315	0	176	12996	177	0	next
183	Response	1	5479246	12931	2
183A	Response	3	5483118	3807	1
185	Picture	e032	5495975	0	170	13475	192	0	next
185	Response	1	5509448	13473	1
185A	Response	3	5512306	2856	1
187	Picture	e038	5523968	0	169	25166	330	0	next
187	Response	1	5549131	25163	2
187A	Response	6	5552379	3245	2
189	Picture	c004	5565958	0	169	15828	170	0	next
189	Response	2	5581752	15794	1
191	Picture	ba105	5600115	0	1	27270	61	0	next
191	Response	2	5627384	27269	1
193	Picture	ba014	5645438	0	177	24493	178	0	next
193	Response	2	5669789	24351	1
195	Picture	e004	5688260	0	1	38922	76	0	next
195	Response	2	5727180	38920	2
197	Picture	gf115	5744080	0	172	40323	173	0	next
197	Response	1	5784364	40284	2
197A	Response	6	5797138	12735	2
199	Picture	ba002	5809064	0	170	14662	171	0	next
199	Response	2	5823711	14647	2
201	Picture	dc002	5840389	0	1	20239	95	0	next
201	Response	2	5860626	20237	2
203	Picture	f105	5880547	0	172	24219	280	0	next
203	Response	1	5904763	24216	2
203A	Response	3	5909335	4569	1
205	Picture	dc012	5923036	0	172	34824	173	0	next
205	Response	1	5957718	34682	1
205A	Response	3	5960833	2973	1
207	Picture	gf101	5974190	0	170	10996	172	0	next
207	Response	2	5985027	10837	1
209	Picture	e007	6003015	0	2	38837	162	0	next
209	Response	1	6041851	38836	1
209A	Response	3	6045479	3627	1
213	Response	2	6209276	41962	1
215	Picture	f008	6219296	0	174	15162	175	0	next
215	Response	1	6234433	15137	2
215A	Response	3	6240716	6258	2
217	Picture	a109	6252621	0	172	12996	173	0	next
217	Response	2	6265491	12870	2
219	Picture	c119	6284446	0	1	26804	28	0	next
219	Response	2	6311249	26803	1
221	Picture	ba109	6327436	0	172	21026	308	0	next
221	Response	2	6348460	21024	1
223	Picture	e047	6365264	0	163	108839	296	0	next
223	Response	2	6474101	108837	2
225	Picture	e016	6490396	0	172	9830	173	0	next
225	Response	2	6500111	9715	1
227	Picture	c107	6518388	0	1	14596	72	0	next
227	Response	2	6532983	14595	1
229	Picture	dc119	6551381	0	170	10663	171	0	next
229	Response	1	6561905	10524	1
229A	Response	3	6565406	3362	1
231	Picture	e055	6579874	0	170	94809	171	0	next
231	Response	2	6674640	94766	2
233	Picture	e050	6693012	0	1	83946	41	0	next
233	Response	2	6776957	83945	1
235	Picture	dc107	6795987	0	176	25826	177	0	next
235	Response	2	6821782	25795	1
237	Picture	e017	6840642	0	1	40071	92	0	next
237	Response	1	6880711	40069	2
237A	Response	3	6894899	14186	1
239	Picture	gf020	6909458	0	2	13384	122	0	next
239	Response	1	6922840	13382	2
239A	Response	3	6928485	5643	1
241	Picture	gf006	6942950	0	1	14490	178	0	next
241	Response	1	6957439	14489	1
241A	Response	6	6974305	16865	1
243	Picture	e022	6986273	0	1	26598	69	0	next
243	Response	2	7012870	26597	1
245	Picture	e029	7031096	0	172	16662	173	0	next
245	Response	2	7047659	16563	1
247	Picture	f117	7065920	0	1	19444	56	0	next
247	Response	2	7085363	19443	1
249	Picture	dc117	7104911	0	173	45988	174	0	next
249	Response	1	7150827	45916	2
249A	Response	6	7163240	12341	1
251	Picture	e021	7176393	0	170	20161	171	0	next
251	Response	2	7196528	20135	1
253	Picture	gf117	7216216	0	1	29231	100	0	next
253	Response	1	7245446	29230	1
253A	Response	6	7259244	13797	1
255	Picture	ba006	7272875	0	162	15385	271	0	next
255	Response	1	7288259	15384	1
255A	Response	6	7297386	9126	1
257	Picture	ba117	7310366	0	161	14273	217	0	next
257	Response	1	7324638	14272	1
257A	Response	3	7330109	5470	1
259	Picture	a119	7343351	0	2	19977	27	0	next
259	Response	1	7363327	19976	1
259A	Response	6	7370582	7254	1
261	Picture	e053	7385174	0	1	41126	37	0	next
261	Response	1	7426299	41125	1
261A	Response	6	7438156	11856	1
263	Picture	ba018	7452658	0	1	50022	138	0	next
263	Response	1	7502678	50020	2
263A	Response	6	7512525	9845	1
265	Picture	e051	7524640	0	1	10432	73	0	next
265	Response	1	7535071	10431	1
265A	Response	6	7542313	7241	1
267	Picture	ba010	7557298	0	2	46174	156	0	next
267	Response	1	7603470	46172	2
267A	Response	3	7610848	7376	1
269	Picture	e018	7624782	0	1	43405	89	0	next
269	Response	2	7668186	43404	1
271	Picture	c010	7686268	0	170	12162	171	0	next
271	Response	2	7698366	12098	1
273	Picture	e056	7717759	0	1	35446	52	0	next
273	Response	2	7753204	35445	1
275	Picture	dc016	7770747	0	174	56818	175	0	next
275	Response	2	7827550	56803	2
277	Picture	c008	7847060	0	2	24370	131	0	next
277	Response	2	7871428	24368	2
279	Picture	e019	7888884	0	170	44488	171	0	next
279	Response	1	7933331	44447	1
279A	Response	6	7941760	8388	1
281	Picture	f016	7955535	0	171	41988	172	0	next
281	Response	2	7997428	41893	1
283	Picture	e048	8015019	0	1	49369	126	0	next
283	Response	1	8064386	49367	2
283A	Response	3	8070939	6551	1
285	Picture	e059	8085168	0	1	85233	84	0	next
285	Response	2	8170400	85232	1
287	Picture	f006	8187477	0	170	44322	171	0	next
287	Response	1	8231777	44300	1
287A	Response	3	8238280	6481	1
289	Picture	gf016	8249462	0	172	41989	173	0	next
289	Response	2	8291309	41847	1
291	Picture	e023	8311946	0	1	31656	174	0	next
291	Response	1	8343601	31655	1
291A	Response	3	8346050	2448	1
293	Picture	dc018	8357768	0	1	29937	61	0	next
293	Response	1	8387704	29936	1
293A	Response	5	8392093	4388	1
295	Picture	c020	8404589	0	2	15243	95	0	next
295	Response	2	8419830	15241	2
297	Picture	c109	8437915	0	173	12330	174	0	next
297	Response	2	8450171	12256	1
299	Picture	gf018	8469907	0	1	12039	132	0	next
299	Response	2	8481945	12038	1
301	Picture	a018	8499400	0	170	16329	171	0	next
301	Response	1	8515575	16175	1
301A	Response	6	8524067	8338	1
303	Picture	gf107	8537891	0	170	18871	295	0	next
303	Response	2	8556761	18870	1
305	Picture	c006	8575214	0	1	26868	130	0	next
305	Response	1	8602081	26867	1
305A	Response	6	8604607	2525	1
307	Picture	e027	8619870	0	1	26215	118	0	next
307	Response	1	8646083	26213	2
307A	Response	5	8651782	5697	1
309	Picture	e025	8664525	0	2	43064	99	0	next
309	Response	2	8707588	43063	1
311	Picture	e058	8726511	0	171	50486	173	0	next
311	Response	2	8776887	50376	1
313	Picture	c117	8796993	0	1	78225	94	0	next
313	Response	2	8875216	78223	2
315	Picture	f109	8894636	0	171	51820	172	0	next
315	Response	2	8946394	51758	1
317	Picture	e046	8965451	0	1	29315	17	0	next
317	Response	2	8994764	29313	2
319	Picture	f020	9011774	0	171	47487	172	0	next
319	Response	2	9059189	47415	1
321	Picture	a107	9076424	0	1	27889	111	0	next
321	Response	1	9104312	27888	1
321A	Response	6	9113512	9199	1
323	Picture	gf008	9126911	0	1	21233	103	0	next
323	Response	1	9148143	21232	1
323A	Response	3	9154754	6610	1
325	Picture	e020	9167734	0	2	61175	151	0	next
325	Response	2	9228907	61173	2
327	Picture	dc006	9247882	0	175	15425	247	0	next
327	Response	1	9263306	15424	1
327A	Response	3	9267382	4075	2
329	Picture	ba016	9280374	0	171	28359	306	0	next
329	Response	1	9308730	28356	3
329A	Response	5	9311762	3029	1
331	Picture	a010	9323197	0	175	11996	176	0	next
331	Response	2	9335108	11911	1
333	Picture	dc020	9355688	0	1	27696	136	0	next
333	Response	2	9383383	27695	1
335	Picture	e030	9402011	0	171	10055	281	0	next
335	Response	2	9412065	10054	1
337	Picture	c016	9428837	0	1	13812	24	0	next
337	Response	2	9442648	13811	1
339	Picture	e026	9458830	0	171	15662	172	0	next
339	Response	2	9474345	15515	1
341	Picture	f119	9492821	0	1	11402	102	0	next
341	Response	2	9504222	11401	1
343	Picture	gf119	9524147	0	172	14496	173	0	next
343	Response	1	9538631	14484	2
343A	Response	5	9545769	7126	1
345	Picture	e049	9559139	0	171	55985	172	0	next
345	Response	2	9615050	55911	2
347	Picture	e028	9634453	0	1	21459	42	0	next
347	Response	1	9655909	21456	3
347A	Response	6	9659870	3958	1
349	Picture	dc109	9673610	0	1	10058	113	0	next
349	Response	1	9683667	10057	1
349A	Response	6	9686785	3117	1
351	Picture	gf010	9698770	0	1	37154	176	0	next
351	Response	1	9735923	37153	1
351A	Response	4	9739709	3785	1
353	Picture	ba020	9753257	0	1	21239	93	0	next
353	Response	1	9774495	21238	1
353A	Response	3	9778522	4026	1
355	Picture	e024	9791914	0	1	57042	116	0	next
355	Response	1	9848954	57040	2
355A	Response	3	9852446	3490	1
357	Picture	dc010	9867395	0	1	26186	148	0	next
357	Response	2	9893580	26185	1
359	Picture	f107	9913385	0	171	61150	172	0	next
359	Response	2	9974372	60987	1
361	Picture	ba119	9993531	0	1	12796	39	0	next
361	Response	2	10006326	12795	2
363	Picture	ba107	10023857	0	173	21328	174	0	next
363	Response	2	10045124	21267	1
365	Picture	a117	10065013	0	1	35867	131	0	next
365	Response	2	10100879	35866	1
367	Picture	e052	10120500	0	170	9664	171	0	next
367	Response	1	10130064	9564	1
367A	Response	3	10134010	3846	1
369	Picture	f010	10146161	0	172	21288	212	0	next
369	Response	1	10167448	21287	1
369A	Response	6	10171143	3694	2
371	Picture	ba008	10184984	0	172	30825	173	0	next
371	Response	1	10215728	30744	1
371A	Response	6	10224922	9113	1
373	Picture	e057	10237805	0	172	10663	173	0	next
373	Response	1	10248379	10574	2
373A	Response	3	10251350	2882	2
375	Picture	a006	10262465	0	172	18828	173	0	next
375	Response	1	10281179	18714	1
375A	Response	3	10286190	4897	1
377	Picture	dc008	10300789	0	170	19828	171	0	next
377	Response	1	10320472	19683	2
377A	Response	6	10329620	9003	1
379	Picture	a020	10343279	0	171	12162	172	0	next
379	Response	1	10355275	11996	2
379A	Response	6	10366905	11464	2
381	Picture	gf109	10379270	0	172	20327	173	0	next
381	Response	1	10399511	20241	2
381A	Response	6	10404963	5366	1
383	Picture	e060	10416261	0	171	13995	172	0	next
383	Response	1	10430211	13950	1
383A	Response	3	10438037	7781	1
385	Picture	a008	10452252	0	170	32157	172	0	next
385	Response	1	10484376	32124	1
385A	Response	3	10487375	2966	1
387	Picture	e054	10501240	0	171	37656	172	0	next
387	Response	1	10538763	37523	1
387A	Response	6	10545472	6576	1
389	Picture	a016	10557226	0	171	24052	280	0	next
389	Response	1	10581276	24050	1
389A	Response	6	10583578	2300	2
391	Picture	f018	10596383	0	171	12829	172	0	next
391	Response	2	10609172	12789	1
393	Picture	c018	10629707	0	1	12558	111	0	next
393	Response	1	10642264	12557	1
393A	Response	3	10648470	6205	1
