# Supplementary material for: Effects of two different emotion-inducing methods on the emotional memory of non-clinically depressed individuals
Source: PLoS One. 2021 May 28;16(5):e0249863. doi: 10.1371/journal.pone.0249863 (PMC8162709; doi:10.1371/journal.pone.0249863)
Supplement: S1 Data — (ZIP) [file pone.0249863.s001.zip › data/experiment1-healthy/face37/b-study.log]

Scenario - For expli1
Logfile written - 2019/3/3 19:57:35

Trial	Event Type	Code	Time	TTime	Uncertainty	Duration	Uncertainty	ReqTime	ReqDur

1	Response	2	699618	699618	2
4	Picture	t002	730317	0	1	16000	169	0	16000
5	Response	2	766108	19462	1
9	Picture	t005	789636	0	172	16162	173	0	16000
10	Response	2	818009	12210	1
14	Picture	t006	843622	0	1	16000	170	0	16000
15	Response	2	870851	10900	1
19	Picture	t003	896777	0	171	16161	172	0	16000
20	Response	1	927703	14764	1
24	Picture	t001	955594	0	2	16000	172	0	16000
25	Response	2	983772	11848	1
29	Picture	t004	1007749	0	172	16000	335	0	16000
30	Response	2	1039735	15823	2
35	Response	2	1224801	146903	1
37	Picture	a105	1234860	0	170	16161	172	0	16000
38	Response	2	1261620	10598	1
42	Picture	a004	1289179	0	1	16000	168	0	16000
43	Response	1	1317763	12255	1
47	Picture	f111	1343833	0	172	16161	174	0	16000
48	Response	2	1373976	13980	1
52	Picture	c115	1400984	0	2	16000	171	0	16000
53	Response	2	1427300	9986	1
57	Picture	a113	1452473	0	172	16161	174	0	16000
58	Response	1	1479430	10795	1
62	Picture	c004	1506625	0	1	16000	169	0	16000
63	Response	2	1537037	14083	2
67	Picture	f103	1562779	0	172	16162	173	0	16000
68	Response	2	1595460	16518	1
72	Picture	f012	1620764	0	1	16000	172	0	16000
73	Response	1	1644509	7416	1
77	Picture	a012	1669419	0	173	16000	336	0	16000
78	Response	1	1695573	9991	1
82	Picture	f014	1721239	0	1	16000	166	0	16000
83	Response	2	1750531	12963	1
87	Picture	f105	1776226	0	170	16162	171	0	16000
88	Response	2	1798269	5880	1
92	Picture	f113	1822214	0	1	16000	171	0	16000
93	Response	2	1847523	8980	1
97	Picture	c002	1874035	0	172	16162	173	0	16000
98	Response	2	1905407	15209	1
102	Picture	c014	1931520	0	1	16000	170	0	16000
103	Response	1	1959817	11967	1
107	Picture	c101	1983675	0	171	16162	172	0	16000
108	Response	1	2010382	10544	1
112	Picture	a111	2037994	0	1	16000	168	0	16000
113	Response	1	2061687	7364	1
117	Picture	f004	2087483	0	172	16161	174	0	16000
118	Response	2	2109497	5852	1
122	Picture	c113	2134970	0	1	16000	170	0	16000
123	Response	2	2162638	11339	2
127	Picture	f002	2189957	0	170	16162	171	0	16000
128	Response	1	2219454	13334	1
132	Picture	c111	2246609	0	1	16000	170	0	16000
133	Response	1	2271271	8333	1
137	Picture	a014	2298098	0	174	16161	175	0	16000
138	Response	1	2324306	10046	1
142	Picture	c103	2350417	0	1	16000	170	0	16000
143	Response	1	2374053	7307	1
147	Picture	c012	2399073	0	170	16161	171	0	16000
148	Response	2	2423714	8479	1
152	Picture	c105	2450059	0	1	16000	170	0	16000
153	Response	1	2473667	7279	2
157	Picture	a103	2497382	0	172	16161	173	0	16000
158	Response	1	2527242	13698	1
162	Picture	a101	2552534	0	1	16000	170	0	16000
163	Response	2	2584439	15576	2
167	Picture	f115	2608521	0	171	16161	173	0	16000
168	Response	2	2635026	10343	1
172	Picture	f101	2662340	0	1	16000	170	0	16000
173	Response	2	2688154	9485	1
177	Picture	a115	2711995	0	171	16162	172	0	16000
178	Response	2	2734120	5962	2
182	Picture	a002	2758983	0	1	16000	169	0	16000
183	Response	1	2780553	5241	1
189	Response	2	2970227	53282	1
191	Picture	f117	2980595	0	1	16000	169	0	16000
192	Response	1	3004606	7682	2
196	Picture	a117	3031416	0	172	16162	173	0	16000
197	Response	2	3052693	5114	1
201	Picture	a018	3079404	0	1	16000	168	0	16000
202	Response	1	3104883	9150	1
206	Picture	f016	3131725	0	170	16162	171	0	16000
207	Response	2	3155944	8056	1
211	Picture	a020	3182212	0	1	16000	168	0	16000
212	Response	2	3207172	8793	1
216	Picture	a016	3232200	0	172	16162	173	0	16000
217	Response	2	3255535	7172	2
221	Picture	a010	3281187	0	1	16000	167	0	16000
222	Response	1	3303013	5497	1
226	Picture	f010	3329010	0	169	16161	170	0	16000
227	Response	2	3355968	10796	1
231	Picture	a006	3383162	0	1	16000	169	0	16000
232	Response	1	3403333	3842	1
236	Picture	c117	3426986	0	171	16161	172	0	16000
237	Response	2	3453526	10378	1
241	Picture	f020	3479138	0	1	16000	170	0	16000
242	Response	1	3508211	12743	1
246	Picture	c006	3534792	0	171	16162	172	0	16000
247	Response	2	3555423	4468	1
251	Picture	a008	3579614	0	1	16000	168	0	16000
252	Response	2	3602548	6605	1
256	Picture	f109	3627936	0	175	16162	176	0	16000
257	Response	1	3650092	5993	1
261	Picture	f006	3675423	0	1	16000	170	0	16000
262	Response	1	3704748	12996	1
266	Picture	c010	3729911	0	171	16161	173	0	16000
267	Response	1	3755952	9879	2
271	Picture	a119	3782730	0	1	16000	170	0	16000
272	Response	1	3808724	9665	1
276	Picture	c119	3833885	0	171	16162	172	0	16000
277	Response	1	3864166	14118	1
281	Picture	c107	3888204	0	1	16000	169	0	16000
282	Response	2	3909540	5007	1
286	Picture	f008	3934860	0	171	16162	172	0	16000
287	Response	1	3960937	9914	2
291	Picture	f018	3986680	0	1	16000	168	0	16000
292	Response	1	4009217	6208	1
296	Picture	a107	4034502	0	172	16162	173	0	16000
297	Response	1	4054442	3777	1
301	Picture	c010	4078824	0	1	16000	169	0	16000
302	Response	2	4102765	7612	1
306	Picture	f119	4128146	0	171	16161	173	0	16000
307	Response	2	4152049	7741	2
311	Picture	c016	4177299	0	1	16000	170	0	16000
312	Response	2	4196838	3209	1
316	Picture	c109	4223955	0	172	16162	173	0	16000
317	Response	1	4248868	8750	1
321	Picture	c018	4272942	0	2	16000	171	0	16000
322	Response	2	4300133	10861	1
326	Picture	f107	4323764	0	171	16162	172	0	16000
327	Response	2	4348506	8579	1
331	Picture	a109	4376250	0	1	16000	170	0	16000
332	Response	1	4402698	10118	1
336	Picture	c008	4428405	0	171	16001	333	0	16000
337	Response	2	4449980	5412	1
