# Supplementary material for: Effects of two different emotion-inducing methods on the emotional memory of non-clinically depressed individuals
Source: PLoS One. 2021 May 28;16(5):e0249863. doi: 10.1371/journal.pone.0249863 (PMC8162709; doi:10.1371/journal.pone.0249863)
Supplement: S1 Data — (ZIP) [file pone.0249863.s001.zip › data/experiment1-healthy/face37/b-test.log]

Scenario - For expli1
Logfile written - 2019/3/3 20:21:32

Trial	Event Type	Code	Time	TTime	Uncertainty	Duration	Uncertainty	ReqTime	ReqDur

1	Response	2	42902	42902	1
4	Picture	t002	73317	0	163	15666	328	0	next
4	Response	1	88982	15665	1
4A	Response	4	130030	41047	1
6	Picture	t001	141295	0	2	60170	157	0	next
6	Response	1	201464	60169	1
6A	Response	3	230220	28755	1
8	Picture	t007	245436	0	1	39208	123	0	next
8	Response	2	284643	39207	1
10	Picture	t003	304589	0	172	35324	173	0	next
10	Response	1	339881	35292	1
10A	Response	4	376270	36357	1
12	Picture	t009	389568	0	172	26993	173	0	next
12	Response	1	416459	26891	2
12A	Response	6	459006	42445	1
14	Picture	t006	473548	0	171	36156	172	0	next
14	Response	2	509611	36063	1
16	Picture	t004	527367	0	1	34565	100	0	next
16	Response	1	561931	34564	1
16A	Response	3	579904	17972	1
18	Picture	t011	594683	0	2	18401	101	0	next
18	Response	2	613082	18399	2
20	Picture	t012	631009	0	170	45247	245	0	next
20	Response	2	676254	45245	1
22	Picture	t005	693492	0	2	17778	60	0	next
22	Response	1	711269	17777	1
22A	Response	6	755275	44005	1
24	Picture	t010	769640	0	1	24845	154	0	next
24	Response	1	794484	24844	1
24A	Response	3	824284	29799	1
26	Picture	t008	836457	0	1	58490	170	0	next
26	Response	2	894946	58489	1
29	Response	2	957898	36128	1
31	Picture	ba111	968258	0	1	22237	96	0	next
31	Response	1	990494	22236	1
31A	Response	4	1028727	38232	1
33	Picture	a004	1042073	0	1	30698	134	0	next
33	Response	1	1072770	30697	1
33A	Response	3	1084038	11267	1
35	Picture	gf004	1096393	0	1	59301	24	0	next
35	Response	1	1155693	59300	1
35A	Response	6	1167905	12211	2
37	Picture	dc111	1181372	0	1	52088	73	0	next
37	Response	1	1233459	52087	1
37A	Response	6	1244371	10911	2
39	Picture	e007	1258853	0	1	29243	90	0	next
39	Response	1	1288095	29242	1
39A	Response	3	1338131	50035	1
41	Picture	e014	1350830	0	1	21922	79	0	next
41	Response	2	1372751	21921	1
43	Picture	gf101	1390821	0	170	46988	171	0	next
43	Response	2	1437646	46825	1
45	Picture	gf014	1456637	0	2	28152	182	0	next
45	Response	2	1484788	28151	1
47	Picture	ba115	1503293	0	172	36990	174	0	next
47	Response	1	1540169	36876	1
47A	Response	4	1582515	42232	1
49	Picture	e040	1596104	0	172	49820	173	0	next
49	Response	2	1645899	49795	1
51	Picture	a101	1665253	0	1	29021	145	0	next
51	Response	1	1694272	29019	2
51A	Response	6	1707271	12997	1
53	Picture	e041	1720406	0	1	28350	149	0	next
53	Response	2	1748755	28349	1
55	Picture	e004	1766395	0	173	48821	174	0	next
55	Response	1	1815174	48779	1
55A	Response	6	1827178	11962	1
57	Picture	e012	1841210	0	172	37551	279	0	next
57	Response	1	1878759	37549	1
57A	Response	3	1886619	7858	1
59	Picture	dc113	1898029	0	177	54341	323	0	next
59	Response	1	1952369	54340	1
59A	Response	6	1955628	3258	1
61	Picture	e005	1967512	0	171	46869	291	0	next
61	Response	2	2014380	46868	1
63	Picture	c101	2034328	0	1	52439	55	0	next
63	Response	1	2086766	52438	1
63A	Response	6	2096167	9400	1
65	Picture	f012	2111309	0	1	51668	160	0	next
65	Response	2	2162975	51666	2
67	Picture	e034	2179460	0	172	18994	173	0	next
67	Response	2	2198440	18980	1
69	Picture	a105	2216283	0	1	51948	46	0	next
69	Response	2	2268230	51947	1
71	Picture	dc105	2286933	0	171	97103	212	0	next
71	Response	2	2384034	97101	2
73	Picture	e002	2401904	0	1	24624	44	0	next
73	Response	1	2426527	24623	1
73A	Response	3	2455100	28572	1
75	Picture	ba004	2467555	0	1	63370	120	0	next
75	Response	1	2530923	63368	2
75A	Response	3	2549383	18458	1
77	Picture	ba103	2563364	0	1	19903	99	0	next
77	Response	1	2583266	19902	1
77A	Response	6	2593290	10023	1
79	Picture	e035	2607359	0	162	15339	320	0	next
79	Response	2	2622697	15338	1
81	Picture	dc012	2640846	0	168	33491	169	0	next
81	Response	1	2674304	33458	2
81A	Response	3	2680564	6227	1
83	Picture	ba002	2694999	0	172	33591	240	0	next
83	Response	2	2728588	33589	1
85	Picture	e037	2748818	0	2	41425	73	0	next
85	Response	2	2790242	41424	1
87	Picture	e015	2808138	0	172	52153	173	0	next
87	Response	2	2860115	51977	2
89	Picture	a014	2879953	0	1	26300	34	0	next
89	Response	1	2906252	26299	1
89A	Response	3	2931720	25467	1
91	Picture	c115	2946936	0	1	63401	100	0	next
91	Response	1	3010336	63400	1
91A	Response	6	3021933	11596	1
93	Picture	a002	3033415	0	1	37594	70	0	next
93	Response	1	3071008	37593	1
93A	Response	4	3081863	10854	1
95	Picture	f101	3096566	0	1	43737	91	0	next
95	Response	1	3140302	43736	1
95A	Response	6	3150445	10142	2
97	Picture	e009	3162716	0	2	46812	14	0	next
97	Response	1	3209527	46811	1
97A	Response	6	3214875	5347	1
99	Picture	ba014	3229033	0	2	100935	48	0	next
99	Response	2	3329967	100934	1
101	Picture	dc004	3347338	0	173	23503	331	0	next
101	Response	1	3370839	23501	1
101A	Response	3	3405385	34544	1
103	Picture	f103	3419987	0	170	45655	171	0	next
103	Response	2	3465565	45578	1
105	Picture	e039	3485970	0	1	79613	41	0	next
105	Response	1	3565582	79612	1
105A	Response	6	3570833	5250	1
107	Picture	ba012	3583279	0	1	25665	170	0	next
107	Response	2	3608943	25664	1
109	Picture	c113	3628436	0	171	35157	172	0	next
109	Response	1	3663478	35042	2
109A	Response	6	3668051	4458	1
111	Picture	a111	3680424	0	167	57650	168	0	next
111	Response	1	3738061	57637	1
111A	Response	3	3767336	29262	1
113	Picture	gf002	3780565	0	170	34157	171	0	next
113	Response	1	3814640	34075	2
113A	Response	5	3818760	4038	1
115	Picture	f111	3832719	0	172	83145	173	0	next
115	Response	2	3915745	83026	2
117	Picture	dc014	3933526	0	1	79066	88	0	next
117	Response	1	4012591	79065	1
117A	Response	6	4020421	7829	1
119	Picture	e036	4034668	0	1	13897	106	0	next
119	Response	2	4048564	13896	1
121	Picture	c012	4066161	0	176	62688	306	0	next
121	Response	1	4128848	62687	1
121A	Response	5	4137157	8308	1
123	Picture	dc103	4150474	0	172	29158	173	0	next
123	Response	2	4179517	29043	1
125	Picture	e008	4196628	0	1	67872	118	0	next
125	Response	1	4264498	67870	2
125A	Response	4	4280755	16255	1
127	Picture	a113	4292604	0	1	40122	42	0	next
127	Response	1	4332725	40121	1
127A	Response	3	4351022	18296	1
129	Picture	f004	4364253	0	1	43292	37	0	next
129	Response	1	4407544	43291	1
129A	Response	5	4437164	29619	2
131	Picture	f113	4449399	0	1	20063	105	0	next
131	Response	2	4469461	20062	1
133	Picture	f115	4487390	0	172	33491	173	0	next
133	Response	1	4520802	33412	2
133A	Response	6	4536496	15615	1
135	Picture	c111	4551375	0	171	62178	311	0	next
135	Response	1	4613551	62176	1
135A	Response	3	4652030	38477	1
137	Picture	dc101	4663514	0	171	35804	191	0	next
137	Response	2	4699315	35801	1
139	Picture	e033	4719166	0	1	86218	101	0	next
139	Response	1	4805382	86216	2
139A	Response	6	4810517	5133	1
141	Picture	e045	4822807	0	1	41056	107	0	next
141	Response	1	4863861	41054	2
141A	Response	4	4869286	5423	1
143	Picture	gf105	4880792	0	2	52811	184	0	next
143	Response	1	4933602	52810	1
143A	Response	3	4939202	5599	1
145	Picture	e042	4953608	0	1	16447	55	0	next
145	Response	1	4970054	16446	1
145A	Response	4	4988065	18010	1
147	Picture	f014	5003095	0	2	23460	42	0	next
147	Response	1	5026554	23459	1
147A	Response	6	5032521	5966	1
149	Picture	c002	5046585	0	1	24230	102	0	next
149	Response	2	5070813	24228	2
151	Picture	ba113	5090409	0	171	52240	251	0	next
151	Response	2	5142648	52239	1
153	Picture	c014	5162562	0	162	49584	233	0	next
153	Response	2	5212145	49583	1
155	Picture	e038	5229207	0	172	28992	173	0	next
155	Response	1	5258179	28972	1
155A	Response	6	5261732	3533	2
157	Picture	c004	5274696	0	175	48590	240	0	next
157	Response	1	5323284	48588	1
157A	Response	5	5329656	6370	1
159	Picture	e043	5343013	0	172	56243	248	0	next
159	Response	1	5399254	56241	1
159A	Response	3	5415337	16081	1
161	Picture	ba105	5427992	0	171	56967	190	0	next
161	Response	2	5484957	56965	2
163	Picture	gf012	5502139	0	1	27909	92	0	next
163	Response	1	5530047	27908	1
163A	Response	3	5536938	6890	1
165	Picture	a115	5548294	0	2	40871	125	0	next
165	Response	1	5589164	40870	1
165A	Response	6	5594743	5578	3
167	Picture	a012	5607613	0	1	18072	97	0	next
167	Response	2	5625684	18071	1
169	Picture	e006	5644438	0	172	59485	173	0	next
169	Response	2	5703864	59426	1
171	Picture	dc115	5722585	0	1	36581	82	0	next
171	Response	2	5759165	36580	1
173	Picture	c103	5778572	0	172	48653	174	0	next
173	Response	1	5827162	48590	1
173A	Response	6	5831757	4532	2
175	Picture	e010	5842889	0	171	41694	300	0	next
175	Response	1	5884580	41691	2
175A	Response	4	5893276	8693	1
177	Picture	dc002	5906540	0	172	53319	173	0	next
177	Response	1	5959711	53171	1
177A	Response	6	5964164	4305	1
179	Picture	ba101	5978023	0	170	62816	172	0	next
179	Response	2	6040706	62683	2
181	Picture	f105	6060335	0	1	10929	75	0	next
181	Response	2	6071258	10923	6
183	Picture	e044	6091328	0	173	31158	174	0	next
183	Response	1	6122470	31142	1
183A	Response	6	6126548	4062	1
185	Picture	e013	6139316	0	171	29658	173	0	next
185	Response	1	6168830	29514	1
185A	Response	5	6171968	2994	3
187	Picture	e003	6185805	0	171	33471	192	0	next
187	Response	1	6219273	33468	1
187A	Response	5	6223210	3934	1
189	Picture	gf113	6234459	0	172	65483	173	0	next
189	Response	2	6299795	65336	2
191	Picture	c105	6317604	0	2	18768	67	0	next
191	Response	2	6336371	18767	1
193	Picture	e011	6352930	0	171	24660	172	0	next
193	Response	1	6377466	24536	1
193A	Response	4	6384278	6688	1
195	Picture	e032	6398752	0	172	51432	228	0	next
195	Response	2	6450182	51430	1
197	Picture	e001	6470067	0	1	33072	93	0	next
197	Response	1	6503138	33071	1
197A	Response	6	6516318	13179	2
199	Picture	a103	6529219	0	1	50103	58	0	next
199	Response	2	6579321	50102	1
201	Picture	gf103	6597370	0	172	30325	173	0	next
201	Response	1	6627600	30230	1
201A	Response	5	6630522	2827	1
203	Picture	gf115	6645191	0	170	32641	188	0	next
203	Response	1	6677830	32639	1
203A	Response	6	6681886	4054	2
205	Picture	gf111	6695345	0	172	37593	237	0	next
205	Response	2	6732935	37590	1
207	Picture	e031	6751164	0	1	36654	181	0	next
207	Response	1	6787817	36653	1
207A	Response	6	6792563	4745	1
209	Picture	f002	6806650	0	2	36506	160	0	next
209	Response	1	6843155	36505	1
209A	Response	3	6869018	25862	1
213	Response	2	7026679	33908	1
215	Picture	e046	7036761	0	172	39654	342	0	next
215	Response	1	7076414	39653	1
215A	Response	3	7084247	7832	1
217	Picture	a109	7099079	0	173	23712	289	0	next
217	Response	1	7122790	23711	1
217A	Response	5	7155701	32910	1
219	Picture	f010	7166729	0	172	26993	173	0	next
219	Response	1	7193642	26913	1
219A	Response	3	7208195	14473	1
221	Picture	dc020	7220549	0	171	25615	217	0	next
221	Response	1	7246161	25612	2
221A	Response	3	7251465	5301	1
223	Picture	c010	7262706	0	172	17474	193	0	next
223	Response	2	7280178	17472	1
225	Picture	e047	7297196	0	1	31066	99	0	next
225	Response	1	7328261	31065	1
225A	Response	6	7332613	4351	1
227	Picture	e025	7344851	0	1	22400	102	0	next
227	Response	1	7367249	22398	2
227A	Response	5	7370288	3037	1
229	Picture	f109	7382842	0	1	25418	83	0	next
229	Response	2	7408258	25416	2
231	Picture	ba006	7428165	0	170	19327	171	0	next
231	Response	1	7447436	19271	1
231A	Response	6	7451846	4354	1
233	Picture	dc008	7463323	0	172	43988	173	0	next
233	Response	2	7507190	43867	1
235	Picture	a020	7524807	0	1	64065	90	0	next
235	Response	1	7588871	64064	1
235A	Response	6	7593466	4594	1
237	Picture	gf117	7604953	0	2	47673	154	0	next
237	Response	2	7652625	47672	1
239	Picture	dc018	7670438	0	172	19994	173	0	next
239	Response	1	7690399	19961	1
239A	Response	6	7698858	8426	1
241	Picture	e026	7712261	0	176	23827	177	0	next
241	Response	1	7736069	23808	1
241A	Response	5	7738842	2754	1
243	Picture	gf006	7751585	0	171	44321	172	0	next
243	Response	1	7795800	44215	1
243A	Response	3	7798625	2719	1
245	Picture	gf008	7813570	0	171	22660	172	0	next
245	Response	1	7836072	22502	1
245A	Response	4	7839477	3247	1
247	Picture	c020	7851227	0	172	35823	174	0	next
247	Response	1	7886978	35751	1
247A	Response	6	7889926	2876	1
249	Picture	e049	7901714	0	177	36157	178	0	next
249	Response	1	7937843	36129	2
249A	Response	3	7955105	17234	1
251	Picture	a117	7968865	0	171	48653	172	0	next
251	Response	1	8017481	48616	1
251A	Response	6	8020998	3480	2
253	Picture	c119	8034182	0	169	31658	170	0	next
253	Response	2	8065741	31559	1
255	Picture	e030	8086168	0	1	26409	90	0	next
255	Response	2	8112576	26408	1
257	Picture	e050	8131324	0	173	42322	175	0	next
257	Response	1	8173525	42201	1
257A	Response	3	8198882	25236	2
259	Picture	ba016	8210972	0	170	21160	171	0	next
259	Response	1	8232040	21068	1
259A	Response	6	8243665	11533	1
261	Picture	e023	8256127	0	172	28995	337	0	next
261	Response	1	8285119	28992	2
261A	Response	4	8312437	27315	1
263	Picture	e053	8323610	0	172	15329	173	0	next
263	Response	2	8338767	15157	1
265	Picture	e018	8356435	0	1	35081	84	0	next
265	Response	1	8391515	35080	1
265A	Response	6	8398121	6605	1
267	Picture	gf119	8412254	0	1	33073	92	0	next
267	Response	2	8445326	33072	1
269	Picture	ba107	8461576	0	172	17162	173	0	next
269	Response	2	8478587	17011	1
271	Picture	c008	8497566	0	2	52767	60	0	next
271	Response	2	8550332	52766	1
273	Picture	dc119	8568383	0	172	27992	174	0	next
273	Response	1	8596298	27915	2
273A	Response	6	8603569	7194	1
275	Picture	e027	8617704	0	172	106806	174	0	next
275	Response	2	8724491	106787	1
277	Picture	c016	8743006	0	1	32266	64	0	next
277	Response	1	8775271	32265	1
277A	Response	4	8789177	13905	1
279	Picture	f008	8801491	0	2	25894	108	0	next
279	Response	1	8827384	25893	1
279A	Response	3	8833263	5878	1
281	Picture	c018	8847813	0	2	46111	52	0	next
281	Response	1	8893923	46110	1
281A	Response	6	8896652	2728	1
283	Picture	dc010	8910131	0	2	67191	132	0	next
283	Response	1	8977321	67190	1
283A	Response	6	8981417	4095	2
285	Picture	ba008	8993277	0	2	19363	140	0	next
285	Response	2	9012639	19362	1
287	Picture	a016	9029270	0	172	23461	205	0	next
287	Response	2	9052729	23459	1
289	Picture	f020	9072425	0	1	16375	128	0	next
289	Response	1	9088799	16374	1
289A	Response	6	9097717	8917	1
291	Picture	e060	9112581	0	2	27810	24	0	next
291	Response	2	9140390	27809	1
293	Picture	ba119	9160238	0	171	24609	222	0	next
293	Response	1	9184846	24608	1
293A	Response	3	9198726	13879	1
295	Picture	e017	9212724	0	172	25089	244	0	next
295	Response	1	9237811	25087	1
295A	Response	3	9276586	38773	1
297	Picture	gf010	9288539	0	172	14662	173	0	next
297	Response	2	9303029	14490	1
299	Picture	f119	9320530	0	1	24270	63	0	next
299	Response	2	9344799	24269	1
301	Picture	a010	9364187	0	172	16662	173	0	next
301	Response	2	9380743	16556	1
303	Picture	e058	9397511	0	1	47084	77	0	next
303	Response	2	9444594	47083	1
305	Picture	gf020	9464329	0	172	31442	222	0	next
305	Response	2	9495768	31439	1
307	Picture	f107	9512649	0	1	36798	33	0	next
307	Response	1	9549446	36797	1
307A	Response	3	9553958	4511	1
309	Picture	c109	9566636	0	1	19393	108	0	next
309	Response	2	9586028	19392	1
311	Picture	dc107	9603128	0	172	26659	173	0	next
311	Response	1	9629669	26541	1
311A	Response	4	9645746	15959	1
313	Picture	e029	9659447	0	172	35991	173	0	next
313	Response	2	9695309	35862	2
315	Picture	e020	9714599	0	2	31334	167	0	next
315	Response	1	9745932	31333	1
315A	Response	6	9750055	4122	1
317	Picture	a008	9764920	0	2	58980	181	0	next
317	Response	2	9823899	58979	1
319	Picture	ba117	9844068	0	173	26563	271	0	next
319	Response	1	9870628	26560	1
319A	Response	3	9877110	6479	1
321	Picture	ba020	9888224	0	171	15329	172	0	next
321	Response	1	9903406	15182	2
321A	Response	6	9931700	28147	1
323	Picture	c006	9945044	0	172	30324	174	0	next
323	Response	1	9975297	30253	1
323A	Response	3	9982010	6642	1
325	Picture	f016	9994031	0	172	34660	337	0	next
325	Response	1	10028689	34658	1
325A	Response	6	10033251	4560	1
327	Picture	gf016	10044852	0	172	39156	173	0	next
327	Response	2	10083876	39024	1
329	Picture	dc006	10102004	0	1	20906	96	0	next
329	Response	1	10122908	20904	2
329A	Response	5	10147810	24900	2
331	Picture	f006	10161322	0	2	17771	67	0	next
331	Response	1	10179091	17769	2
331A	Response	6	10185558	6465	1
333	Picture	f018	10197647	0	1	53356	137	0	next
333	Response	1	10251002	53355	1
333A	Response	3	10260872	9869	1
335	Picture	e056	10275961	0	1	27641	25	0	next
335	Response	2	10303601	27640	1
337	Picture	dc109	10322617	0	172	59785	206	0	next
337	Response	1	10382400	59783	1
337A	Response	6	10385918	3516	1
339	Picture	e024	10398765	0	172	52986	173	0	next
339	Response	1	10451734	52969	1
339A	Response	4	10457757	6006	2
341	Picture	gf018	10471913	0	173	61984	174	0	next
341	Response	2	10533881	61968	1
343	Picture	a107	10553392	0	2	52441	55	0	next
343	Response	2	10605831	52439	2
345	Picture	gf109	10624043	0	172	75147	173	0	next
345	Response	1	10699036	74993	1
345A	Response	6	10735499	36309	1
347	Picture	f117	10750511	0	171	43655	172	0	next
347	Response	1	10794021	43510	2
347A	Response	6	10798564	4398	1
349	Picture	dc117	10810497	0	172	44154	174	0	next
349	Response	2	10854481	43984	1
351	Picture	e059	10873980	0	1	29444	54	0	next
351	Response	2	10903423	29443	1
353	Picture	e055	10921303	0	171	53152	172	0	next
353	Response	1	10974405	53102	1
353A	Response	3	11000385	25930	1
355	Picture	e057	11014113	0	172	26780	219	0	next
355	Response	2	11040891	26778	1
357	Picture	e051	11060267	0	2	62685	141	0	next
357	Response	2	11122951	62684	1
359	Picture	c107	11142581	0	176	26083	254	0	next
359	Response	1	11168662	26081	1
359A	Response	3	11190668	22004	1
361	Picture	e048	11202567	0	172	32795	202	0	next
361	Response	1	11235361	32794	1
361A	Response	6	11237567	2205	1
363	Picture	ba109	11250388	0	172	30325	173	0	next
363	Response	1	11280691	30303	1
363A	Response	4	11290396	9683	1
365	Picture	e028	11305208	0	172	36823	173	0	next
365	Response	1	11341870	36662	2
365A	Response	3	11347477	5446	1
367	Picture	ba018	11359694	0	172	28826	173	0	next
367	Response	2	11388509	28815	1
369	Picture	a119	11407348	0	2	30047	120	0	next
369	Response	1	11437394	30046	2
369A	Response	6	11440892	3497	1
371	Picture	e016	11452504	0	1	16169	167	0	next
371	Response	2	11468672	16168	1
373	Picture	gf107	11488329	0	173	22994	174	0	next
373	Response	1	11511218	22889	1
373A	Response	3	11517285	5962	1
375	Picture	ba010	11529986	0	172	22826	174	0	next
375	Response	1	11552643	22657	1
375A	Response	5	11570942	18130	1
377	Picture	c117	11583972	0	172	40989	173	0	next
377	Response	1	11624892	40920	2
377A	Response	4	11661977	37016	2
379	Picture	dc016	11676450	0	170	48990	335	0	next
379	Response	1	11725439	48989	1
379A	Response	3	11737422	11982	2
381	Picture	e052	11750765	0	171	27992	172	0	next
381	Response	1	11778626	27861	1
381A	Response	6	11792943	14186	2
383	Picture	a006	11804251	0	172	39490	173	0	next
383	Response	1	11843708	39457	1
383A	Response	6	11850021	6280	2
385	Picture	a018	11863903	0	171	44322	172	0	next
385	Response	2	11908055	44152	1
387	Picture	e021	11927887	0	1	34112	51	0	next
387	Response	1	11961998	34111	1
387A	Response	3	11985323	23324	1
389	Picture	e019	11999536	0	1	30021	145	0	next
389	Response	1	12029556	30020	1
389A	Response	5	12031639	2082	1
391	Picture	e022	12043025	0	1	21843	156	0	next
391	Response	2	12064867	21842	1
393	Picture	e054	12081683	0	171	23660	172	0	next
393	Response	1	12105224	23541	1
393A	Response	3	12138331	32988	1
