# Supplementary material for: Effects of two different emotion-inducing methods on the emotional memory of non-clinically depressed individuals
Source: PLoS One. 2021 May 28;16(5):e0249863. doi: 10.1371/journal.pone.0249863 (PMC8162709; doi:10.1371/journal.pone.0249863)
Supplement: S1 Data — (ZIP) [file pone.0249863.s001.zip › data/experiment1-healthy/face48/b-study.log]

Scenario - For expli1
Logfile written - 2019/3/9 15:02:12

Trial	Event Type	Code	Time	TTime	Uncertainty	Duration	Uncertainty	ReqTime	ReqDur

1	Response	2	710024	710024	1
4	Picture	t005	740076	0	108	16000	135	0	16000
4	Response	2	749984	9908	1
5	Response	2	768904	12798	2
8	Picture	t004	790607	0	64	16004	89	0	16000
9	Response	2	807264	628	2
12	Picture	t006	830270	0	63	16000	92	0	16000
12	Response	2	845344	15074	1
13	Response	2	856664	10364	1
16	Picture	t001	878179	0	144	16000	177	0	16000
17	Response	1	904264	10051	1
20	Picture	t002	928897	0	75	16000	99	0	16000
21	Response	2	945264	339	1
24	Picture	t003	966429	0	39	16000	66	0	16000
25	Response	2	987223	4767	2
29	Response	2	1208302	189225	2
31	Picture	c103	1218328	0	97	16000	122	0	16000
32	Response	2	1237943	3591	2
35	Picture	c004	1260261	0	157	16000	179	0	16000
36	Response	2	1281503	5218	1
39	Picture	c014	1305885	0	189	16000	212	0	16000
40	Response	1	1327583	5675	1
43	Picture	a113	1350687	0	40	16000	63	0	16000
44	Response	2	1371542	4832	2
47	Picture	c105	1392761	0	124	16000	148	0	16000
48	Response	1	1417982	9197	1
51	Picture	a101	1440943	0	100	16000	128	0	16000
52	Response	1	1462182	5212	2
55	Picture	c002	1486652	0	59	16000	85	0	16000
56	Response	2	1507062	4383	2
59	Picture	a115	1529099	0	90	16000	115	0	16000
60	Response	1	1550102	4976	1
63	Picture	a002	1571476	0	36	16000	58	0	16000
64	Response	2	1592462	4964	1
67	Picture	f105	1616022	0	154	16000	179	0	16000
68	Response	1	1635822	3776	1
71	Picture	c111	1656990	0	177	16000	200	0	16000
72	Response	2	1676222	3209	1
75	Picture	f113	1698411	0	83	16000	107	0	16000
76	Response	1	1718022	3588	2
79	Picture	f101	1740333	0	151	16000	175	0	16000
80	Response	2	1763182	6825	1
83	Picture	c101	1787519	0	120	16000	145	0	16000
84	Response	1	1806662	3118	1
87	Picture	a103	1829907	0	57	16000	80	0	16000
88	Response	2	1849261	3331	2
91	Picture	a004	1870800	0	156	16000	187	0	16000
92	Response	2	1892341	5510	2
95	Picture	a014	1916315	0	139	16000	162	0	16000
96	Response	2	1936701	4364	1
99	Picture	f103	1958092	0	178	16000	207	0	16000
100	Response	1	1979902	5781	1
103	Picture	f004	2001909	0	194	16000	216	0	16000
104	Response	1	2021461	3530	1
107	Picture	a105	2045784	0	138	16000	169	0	16000
108	Response	2	2064820	3005	2
111	Picture	f002	2089596	0	155	16000	178	0	16000
112	Response	2	2109541	3922	1
115	Picture	f111	2133184	0	50	16000	80	0	16000
116	Response	1	2152741	3527	1
119	Picture	c012	2175844	0	55	16000	77	0	16000
120	Response	2	2194781	2916	1
123	Picture	a012	2217978	0	75	16000	104	0	16000
124	Response	2	2236740	2733	1
127	Picture	a111	2258177	0	41	16000	63	0	16000
128	Response	1	2277700	3501	1
131	Picture	c113	2301411	0	125	16000	154	0	16000
132	Response	1	2320940	3500	1
135	Picture	c115	2342196	0	173	16000	196	0	16000
136	Response	1	2361660	3441	2
139	Picture	f014	2385191	0	162	16000	191	0	16000
139	Response	2	2400260	15069	1
140	Response	2	2411300	10081	1
143	Picture	f115	2432355	0	161	16000	184	0	16000
144	Response	2	2452100	3722	1
147	Picture	f012	2474530	0	139	16000	169	0	16000
148	Response	2	2496020	5461	1
153	Response	2	2649779	21203	2
155	Picture	f008	2659811	0	154	16000	183	0	16000
156	Response	1	2676699	859	2
159	Picture	f018	2698116	0	182	16000	206	0	16000
160	Response	1	2717699	3560	1
163	Picture	c016	2739790	0	159	16000	188	0	16000
163	Response	1	2752979	13189	1
164	Response	1	2760698	4879	2
167	Picture	c109	2782968	0	145	16000	167	0	16000
168	Response	2	2803819	4829	1
171	Picture	a109	2827010	0	87	16000	117	0	16000
172	Response	1	2847418	4378	2
175	Picture	c008	2869022	0	75	16000	100	0	16000
176	Response	1	2890019	4973	1
179	Picture	a008	2911248	0	167	16000	196	0	16000
180	Response	1	2932218	4941	2
183	Picture	c010	2956264	0	150	16000	172	0	16000
184	Response	2	2975738	3453	2
187	Picture	a117	2999110	0	120	16000	150	0	16000
187	Response	1	3011738	12628	2
188	Response	1	3022938	7798	2
191	Picture	f119	3043987	0	75	16000	95	0	16000
192	Response	2	3063699	3692	1
195	Picture	a018	3088470	0	76	16000	105	0	16000
196	Response	2	3110578	6079	1
199	Picture	c010	3134583	0	127	16000	149	0	16000
200	Response	2	3154258	3653	1
203	Picture	f010	3176199	0	163	16000	193	0	16000
204	Response	1	3197418	5189	1
207	Picture	f109	3222444	0	81	16000	105	0	16000
208	Response	2	3241978	3511	1
211	Picture	f117	3265870	0	140	16000	170	0	16000
212	Response	2	3284898	2998	1
215	Picture	c006	3308033	0	143	16000	174	0	16000
216	Response	2	3330377	6314	2
219	Picture	f006	3351810	0	184	16000	215	0	16000
220	Response	2	3371337	3497	2
223	Picture	a016	3394163	0	162	16000	184	0	16000
223	Response	2	3409457	15294	2
224	Response	2	3417057	6872	2
227	Picture	c018	3441328	0	148	16000	177	0	16000
228	Response	2	3460857	3500	2
231	Picture	f107	3484937	0	38	16000	59	0	16000
232	Response	1	3504897	3939	1
235	Picture	a006	3526462	0	164	16000	194	0	16000
236	Response	2	3545537	3044	1
239	Picture	a107	3569045	0	79	16000	103	0	16000
240	Response	2	3588417	3349	1
243	Picture	f016	3610569	0	39	16000	69	0	16000
244	Response	1	3630137	3539	1
247	Picture	f010	3654551	0	56	16000	77	0	16000
248	Response	2	3675857	5285	1
251	Picture	a119	3698377	0	44	16000	73	0	16000
252	Response	1	3719817	5412	1
255	Picture	c107	3743148	0	107	16000	130	0	16000
256	Response	1	3763216	4045	2
259	Picture	c117	3786389	0	186	16000	217	0	16000
259	Response	2	3800296	13907	1
260	Response	2	3808416	5996	2
263	Picture	c119	3833180	0	59	16000	80	0	16000
263	Response	1	3843176	9996	1
264	Response	1	3853856	4655	1
267	Picture	a020	3875860	0	34	16000	64	0	16000
267	Response	2	3891536	15676	1
268	Response	2	3896015	4124	2
271	Picture	a010	3920039	0	182	16000	204	0	16000
272	Response	2	3939576	3516	1
