# Supplementary material for: Effects of two different emotion-inducing methods on the emotional memory of non-clinically depressed individuals
Source: PLoS One. 2021 May 28;16(5):e0249863. doi: 10.1371/journal.pone.0249863 (PMC8162709; doi:10.1371/journal.pone.0249863)
Supplement: S1 Data — (ZIP) [file pone.0249863.s001.zip › data/experiment1-healthy/face48/b-test.log]

Scenario - For expli1
Logfile written - 2019/3/9 15:18:54

Trial	Event Type	Code	Time	TTime	Uncertainty	Duration	Uncertainty	ReqTime	ReqDur

1	Response	2	847147	847147	2
4	Picture	t011	877207	0	116	23660	147	0	next
4	Response	1	900866	23659	1
4A	Response	3	1060665	159798	2
6	Picture	t004	1072465	0	151	61521	184	0	next
6	Response	1	1133985	61520	2
6A	Response	3	1143785	9799	2
8	Picture	t006	1155668	0	99	27518	123	0	next
8	Response	1	1183185	27517	2
8A	Response	3	1191145	7959	2
10	Picture	t009	1204249	0	175	38217	199	0	next
10	Response	1	1242465	38216	1
10A	Response	3	1268385	25919	1
12	Picture	t008	1281509	0	67	27597	90	0	next
12	Response	1	1309105	27596	1
12A	Response	3	1314745	5639	1
14	Picture	t001	1327249	0	150	38537	176	0	next
14	Response	2	1365785	38536	1
16	Picture	t007	1384679	0	44	37827	66	0	next
16	Response	2	1422505	37826	1
18	Picture	t012	1439426	0	116	35919	147	0	next
18	Response	2	1475344	35918	2
20	Picture	t010	1493907	0	133	17198	156	0	next
20	Response	2	1511104	17197	2
22	Picture	t003	1527902	0	122	16523	154	0	next
22	Response	2	1544424	16522	2
24	Picture	t005	1562148	0	45	31997	71	0	next
24	Response	2	1594144	31996	2
26	Picture	t002	1610957	0	48	40908	78	0	next
26	Response	2	1651864	40907	2
29	Response	2	1801104	122252	1
31	Picture	gf004	1811127	0	176	92377	201	0	next
31	Response	1	1903503	92376	1
31A	Response	3	1929183	25679	2
33	Picture	e038	1942868	0	86	26196	112	0	next
33	Response	2	1969063	26195	2
35	Picture	e037	1986948	0	155	12396	176	0	next
35	Response	2	1999343	12395	1
37	Picture	a105	2016813	0	117	49211	142	0	next
37	Response	1	2066023	49210	1
37A	Response	3	2078263	12239	1
39	Picture	gf115	2091817	0	97	71286	120	0	next
39	Response	2	2163102	71285	2
41	Picture	e008	2180127	0	105	21497	127	0	next
41	Response	2	2201623	21496	1
43	Picture	c111	2220229	0	159	19994	190	0	next
43	Response	2	2240222	19993	1
45	Picture	dc115	2258357	0	197	19987	218	0	next
45	Response	2	2278342	19985	2
47	Picture	dc004	2297023	0	184	30520	215	0	next
47	Response	1	2327542	30519	1
47A	Response	6	2339182	11639	2
49	Picture	c012	2351283	0	78	32620	109	0	next
49	Response	1	2383902	32619	1
49A	Response	5	2430342	46439	1
51	Picture	gf101	2441404	0	106	34818	138	0	next
51	Response	2	2476222	34818	1
53	Picture	dc012	2495103	0	71	55839	93	0	next
53	Response	1	2550941	55838	2
53A	Response	3	2559782	8840	1
55	Picture	c113	2572025	0	133	33438	154	0	next
55	Response	2	2605462	33437	1
57	Picture	c014	2622133	0	176	46129	206	0	next
57	Response	2	2668261	46128	2
59	Picture	e043	2686583	0	51	19679	73	0	next
59	Response	2	2706261	19678	2
61	Picture	ba004	2726237	0	47	24465	77	0	next
61	Response	1	2750701	24464	1
61A	Response	6	2765941	15239	2
63	Picture	a115	2780251	0	192	52691	222	0	next
63	Response	2	2832940	52689	2
65	Picture	a101	2852584	0	186	39518	207	0	next
65	Response	2	2892100	39516	2
67	Picture	c101	2911461	0	122	25841	153	0	next
67	Response	1	2937301	25840	1
67A	Response	6	2948141	10839	1
69	Picture	dc113	2959601	0	140	26780	171	0	next
69	Response	1	2986380	26779	1
69A	Response	5	3009540	23159	1
71	Picture	f105	3020851	0	43	23890	73	0	next
71	Response	1	3044740	23889	1
71A	Response	3	3048700	3959	1
73	Picture	dc014	3059940	0	113	42074	114	0	next
73	Response	1	3101980	42040	1
73A	Response	3	3105740	3726	2
75	Picture	e032	3118991	0	50	29951	82	0	next
75	Response	2	3148941	29950	1
77	Picture	c004	3167699	0	175	24362	198	0	next
77	Response	1	3192060	24361	1
77A	Response	3	3201620	9559	1
79	Picture	ba014	3214222	0	141	53959	163	0	next
79	Response	1	3268180	53958	1
79A	Response	5	3280859	12678	2
81	Picture	e040	3292520	0	162	26020	183	0	next
81	Response	2	3318539	26019	2
83	Picture	e005	3336178	0	154	17402	185	0	next
83	Response	2	3353579	17401	1
85	Picture	f101	3372431	0	68	25789	89	0	next
85	Response	2	3398219	25788	1
87	Picture	e033	3418238	0	78	30222	109	0	next
87	Response	2	3448459	30221	2
89	Picture	e011	3465430	0	50	38430	72	0	next
89	Response	1	3503859	38429	1
89A	Response	5	3514179	10319	1
91	Picture	ba113	3526302	0	166	23678	187	0	next
91	Response	1	3549979	23677	1
91A	Response	3	3557859	7879	1
93	Picture	e002	3571900	0	59	23600	80	0	next
93	Response	2	3595499	23599	1
95	Picture	dc111	3615361	0	82	9019	114	0	next
95	Response	2	3624379	9018	1
97	Picture	ba115	3644142	0	137	20357	159	0	next
97	Response	2	3664498	20356	2
99	Picture	c105	3681309	0	121	29630	153	0	next
99	Response	1	3710938	29629	1
99A	Response	3	3718378	7439	2
101	Picture	a002	3730990	0	97	61229	127	0	next
101	Response	1	3792218	61228	2
101A	Response	3	3800098	7879	1
103	Picture	e045	3814648	0	90	21171	120	0	next
103	Response	2	3835818	21170	1
105	Picture	e007	3854111	0	126	24148	148	0	next
105	Response	1	3878258	24147	1
105A	Response	6	3883217	4958	2
107	Picture	e041	3897950	0	112	20829	133	0	next
107	Response	2	3918778	20828	1
109	Picture	e013	3938555	0	159	15504	191	0	next
109	Response	2	3954058	15503	1
111	Picture	e014	3973961	0	85	12177	106	0	next
111	Response	2	3986137	12176	2
113	Picture	e039	4005197	0	169	33302	201	0	next
113	Response	1	4038498	33301	1
113A	Response	5	4054417	15918	1
115	Picture	dc105	4068737	0	116	27241	147	0	next
115	Response	2	4095977	27240	1
117	Picture	e036	4112169	0	184	26169	206	0	next
117	Response	2	4138337	26168	2
119	Picture	f002	4158377	0	125	22201	156	0	next
119	Response	1	4180577	22200	1
119A	Response	3	4215297	34719	1
121	Picture	e042	4230077	0	77	19262	108	0	next
121	Response	1	4249338	19261	1
121A	Response	3	4253856	4517	2
123	Picture	e031	4268377	0	104	39481	135	0	next
123	Response	1	4307857	39480	1
123A	Response	5	4313217	5359	1
125	Picture	gf105	4326288	0	182	48090	213	0	next
125	Response	1	4374377	48089	1
125A	Response	3	4378537	4159	1
127	Picture	e001	4392527	0	95	12291	127	0	next
127	Response	2	4404817	12290	1
129	Picture	gf103	4421979	0	146	12398	167	0	next
129	Response	2	4434376	12397	1
131	Picture	f014	4451956	0	154	32661	185	0	next
131	Response	1	4484616	32660	2
131A	Response	6	4492096	7479	1
133	Picture	a004	4506868	0	64	25989	96	0	next
133	Response	2	4532856	25988	2
135	Picture	a103	4550828	0	104	25029	126	0	next
135	Response	1	4575856	25028	1
135A	Response	5	4584295	8438	2
137	Picture	e004	4597328	0	94	37729	115	0	next
137	Response	2	4635056	37728	1
139	Picture	ba002	4653796	0	108	39661	138	0	next
139	Response	2	4693456	39660	1
141	Picture	c002	4709768	0	132	21849	154	0	next
141	Response	2	4731616	21848	1
143	Picture	f004	4749747	0	138	12910	167	0	next
143	Response	2	4762656	12909	1
145	Picture	e010	4782228	0	157	11948	178	0	next
145	Response	2	4794175	11947	2
147	Picture	dc101	4812745	0	127	11752	158	0	next
147	Response	2	4824495	11750	2
149	Picture	gf111	4841531	0	176	20005	198	0	next
149	Response	2	4861535	20004	2
151	Picture	a012	4881115	0	76	25861	108	0	next
151	Response	1	4906975	25860	1
151A	Response	3	4923415	16439	1
153	Picture	ba012	4935606	0	73	21650	104	0	next
153	Response	1	4957255	21649	1
153A	Response	3	4962494	5238	2
155	Picture	e006	4975958	0	52	14498	82	0	next
155	Response	2	4990455	14497	1
157	Picture	dc103	5007640	0	202	20536	223	0	next
157	Response	2	5028175	20535	1
159	Picture	a113	5044845	0	149	41610	180	0	next
159	Response	1	5086454	41609	2
159A	Response	6	5094095	7640	1
161	Picture	e034	5108276	0	38	16859	68	0	next
161	Response	2	5125134	16858	2
163	Picture	ba111	5143566	0	81	46049	103	0	next
163	Response	1	5189614	46048	1
163A	Response	3	5194134	4519	2
165	Picture	f012	5208698	0	104	11438	125	0	next
165	Response	2	5220134	11436	2
167	Picture	a111	5237685	0	99	20010	130	0	next
167	Response	2	5257694	20009	2
169	Picture	gf113	5276730	0	55	21765	76	0	next
169	Response	1	5298494	21764	1
169A	Response	3	5303254	4759	1
171	Picture	e012	5315385	0	61	33350	82	0	next
171	Response	2	5348734	33349	1
173	Picture	c115	5364976	0	121	25038	152	0	next
173	Response	1	5390014	25038	1
173A	Response	3	5394093	4079	2
175	Picture	gf014	5406729	0	30	20326	60	0	next
175	Response	2	5427054	20325	1
177	Picture	e003	5444538	0	47	32356	70	0	next
177	Response	1	5476893	32355	2
177A	Response	5	5483293	6399	2
179	Picture	f111	5495206	0	36	43888	57	0	next
179	Response	2	5539093	43887	1
181	Picture	f113	5556284	0	106	10090	136	0	next
181	Response	2	5566373	10089	1
183	Picture	ba101	5585926	0	133	15528	154	0	next
183	Response	2	5601453	15527	2
185	Picture	gf002	5621452	0	94	9962	126	0	next
185	Response	2	5631413	9961	2
187	Picture	a014	5649594	0	118	29300	140	0	next
187	Response	2	5678893	29299	1
189	Picture	f103	5698634	0	62	8780	92	0	next
189	Response	2	5707413	8779	1
191	Picture	e015	5726524	0	173	6890	196	0	next
191	Response	2	5733413	6889	1
193	Picture	dc002	5750623	0	63	9111	95	0	next
193	Response	2	5759732	9109	2
195	Picture	e044	5778197	0	157	34137	178	0	next
195	Response	1	5812333	34136	1
195A	Response	5	5818053	5719	1
197	Picture	f115	5832367	0	144	14766	169	0	next
197	Response	2	5847132	14765	2
199	Picture	ba105	5863974	0	29	18079	60	0	next
199	Response	2	5882052	18078	2
201	Picture	e035	5900315	0	182	21978	204	0	next
201	Response	1	5922292	21977	2
201A	Response	5	5928772	6479	2
203	Picture	gf012	5943353	0	135	11621	156	0	next
203	Response	2	5954972	11619	2
205	Picture	ba103	5972466	0	175	7747	206	0	next
205	Response	2	5980212	7746	2
207	Picture	c103	5998939	0	37	9034	61	0	next
207	Response	2	6007972	9033	1
209	Picture	e009	6025702	0	95	29751	125	0	next
209	Response	1	6055452	29750	1
209A	Response	5	6058972	3519	1
213	Response	2	6196371	15549	2
215	Picture	dc117	6206392	0	44	19180	66	0	next
215	Response	2	6225571	19179	2
217	Picture	c020	6242870	0	47	10022	79	0	next
217	Response	2	6252891	10021	2
219	Picture	a109	6270284	0	139	7369	162	0	next
219	Response	2	6277652	7368	1
221	Picture	e057	6295301	0	108	59351	140	0	next
221	Response	1	6354651	59350	2
221A	Response	3	6358931	4279	1
223	Picture	ba016	6372745	0	151	17627	181	0	next
223	Response	2	6390371	17626	1
225	Picture	e027	6406945	0	118	27347	139	0	next
225	Response	1	6434291	27346	1
225A	Response	3	6437771	3479	1
227	Picture	c119	6451673	0	46	17419	68	0	next
227	Response	2	6469091	17418	1
229	Picture	f006	6486670	0	38	19142	68	0	next
229	Response	1	6505811	19141	1
229A	Response	3	6508931	3119	1
231	Picture	e055	6523452	0	80	15640	110	0	next
231	Response	1	6539090	15638	2
231A	Response	3	6542170	3078	1
233	Picture	f016	6553722	0	136	16529	165	0	next
233	Response	2	6570250	16528	1
235	Picture	a119	6589694	0	166	23198	190	0	next
235	Response	1	6612891	23197	1
235A	Response	5	6617650	4758	2
237	Picture	gf008	6630962	0	55	47209	78	0	next
237	Response	1	6678170	47208	1
237A	Response	4	6686250	8079	2
239	Picture	ba119	6701104	0	67	22067	90	0	next
239	Response	1	6723170	22066	2
239A	Response	5	6749770	26599	2
241	Picture	e059	6762287	0	37	25284	58	0	next
241	Response	1	6787570	25283	1
241A	Response	5	6791369	3798	2
243	Picture	ba018	6802891	0	94	15880	118	0	next
243	Response	2	6818770	15879	2
245	Picture	ba107	6837300	0	169	11591	199	0	next
245	Response	2	6848890	11590	1
247	Picture	dc119	6866123	0	182	22368	203	0	next
247	Response	2	6888490	22367	1
249	Picture	e060	6905930	0	192	16360	223	0	next
249	Response	2	6922289	16359	2
251	Picture	gf006	6941430	0	193	12780	215	0	next
251	Response	2	6954209	12779	2
253	Picture	a010	6971939	0	171	11671	201	0	next
253	Response	2	6983609	11670	2
255	Picture	a006	7000903	0	41	11548	63	0	next
255	Response	2	7012449	11546	2
257	Picture	dc018	7032218	0	43	24032	74	0	next
257	Response	1	7056249	24031	1
257A	Response	5	7060249	3999	2
259	Picture	e017	7074121	0	135	20129	166	0	next
259	Response	2	7094249	20128	1
261	Picture	e052	7111705	0	50	14185	71	0	next
261	Response	2	7125889	14184	2
263	Picture	e023	7143749	0	160	6581	191	0	next
263	Response	2	7150329	6580	1
265	Picture	a008	7170220	0	190	36670	211	0	next
265	Response	2	7206889	36669	1
267	Picture	e025	7222999	0	57	25651	86	0	next
267	Response	2	7248648	25649	2
269	Picture	gf018	7266032	0	193	24857	215	0	next
269	Response	1	7290888	24856	2
269A	Response	5	7299328	8439	2
271	Picture	gf016	7313890	0	158	28319	181	0	next
271	Response	1	7342209	28319	1
271A	Response	3	7351528	9319	2
273	Picture	e047	7364800	0	71	17729	93	0	next
273	Response	2	7382529	17729	1
275	Picture	e021	7398949	0	72	9940	104	0	next
275	Response	2	7408888	9939	2
277	Picture	e051	7427950	0	74	12099	96	0	next
277	Response	2	7440048	12098	1
279	Picture	f117	7458949	0	61	10180	90	0	next
279	Response	2	7469128	10179	1
281	Picture	dc006	7485962	0	53	43167	74	0	next
281	Response	1	7529128	43166	1
281A	Response	4	7540008	10879	1
283	Picture	c010	7552219	0	115	11670	137	0	next
283	Response	2	7563888	11669	1
285	Picture	e058	7582528	0	128	14281	159	0	next
285	Response	2	7596808	14280	1
287	Picture	e022	7615839	0	149	28729	172	0	next
287	Response	1	7644567	28728	2
287A	Response	6	7656448	11880	1
289	Picture	dc010	7671079	0	66	24129	88	0	next
289	Response	1	7695207	24128	1
289A	Response	5	7706928	11720	1
291	Picture	ba117	7721209	0	92	14839	114	0	next
291	Response	2	7736047	14838	2
293	Picture	ba006	7753698	0	89	21593	122	0	next
293	Response	1	7775289	21591	2
293A	Response	6	7787487	12196	2
295	Picture	gf010	7800488	0	124	18400	154	0	next
295	Response	2	7818887	18399	1
297	Picture	c107	7835592	0	187	19856	209	0	next
297	Response	2	7855447	19855	1
299	Picture	e019	7873887	0	41	20841	72	0	next
299	Response	2	7894727	20840	1
301	Picture	c117	7914566	0	198	11762	220	0	next
301	Response	2	7926327	11761	1
303	Picture	e026	7943707	0	40	27421	70	0	next
303	Response	1	7971127	27420	1
303A	Response	6	7991447	20319	1
305	Picture	dc008	8004466	0	105	24021	136	0	next
305	Response	1	8028486	24020	2
305A	Response	4	8039326	10839	2
307	Picture	e053	8053537	0	190	23551	225	0	next
307	Response	1	8077087	23550	1
307A	Response	3	8087206	10118	2
309	Picture	e018	8099567	0	152	42240	183	0	next
309	Response	2	8141806	42239	1
311	Picture	gf109	8158379	0	169	15588	191	0	next
311	Response	2	8173966	15587	2
313	Picture	f008	8192927	0	105	9280	140	0	next
313	Response	2	8202206	9279	2
315	Picture	e016	8220480	0	54	8887	78	0	next
315	Response	2	8229366	8886	2
317	Picture	f020	8249225	0	130	20742	164	0	next
317	Response	1	8269966	20741	2
317A	Response	5	8283886	13919	1
319	Picture	c016	8297226	0	120	36660	158	0	next
319	Response	2	8333885	36659	2
319A	Response	2	8335285	1399	2
321	Picture	gf117	8352206	0	136	31043	157	0	next
321	Response	1	8383247	31041	2
321A	Response	3	8391205	7956	2
323	Picture	e048	8402559	0	106	24048	127	0	next
323	Response	2	8426606	24047	1
325	Picture	a020	8446656	0	160	12870	190	0	next
325	Response	2	8459525	12869	1
327	Picture	dc107	8476999	0	152	42007	174	0	next
327	Response	1	8519005	42006	2
327A	Response	3	8532885	13879	2
329	Picture	e056	8544178	0	125	16250	126	0	next
329	Response	2	8560405	16227	2
331	Picture	gf020	8577536	0	84	28990	117	0	next
331	Response	1	8606525	28989	1
331A	Response	3	8617885	11359	1
333	Picture	e046	8632705	0	74	17701	104	0	next
333	Response	2	8650405	17700	1
335	Picture	f010	8669586	0	194	11620	218	0	next
335	Response	2	8681205	11619	1
337	Picture	e050	8700787	0	144	12611	145	0	next
337	Response	2	8713365	12578	1
339	Picture	f109	8732337	0	96	10388	118	0	next
339	Response	2	8742724	10387	2
341	Picture	a117	8762648	0	105	21278	135	0	next
341	Response	2	8783925	21277	1
343	Picture	gf107	8802506	0	79	11859	102	0	next
343	Response	2	8814365	11859	1
345	Picture	a018	8833142	0	98	17943	130	0	next
345	Response	2	8851084	17942	1
347	Picture	a016	8868417	0	156	14028	180	0	next
347	Response	2	8882444	14027	2
349	Picture	a107	8902226	0	166	12540	196	0	next
349	Response	2	8914765	12539	1
351	Picture	e028	8933789	0	104	11496	125	0	next
351	Response	2	8945284	11495	1
353	Picture	c018	8962245	0	138	8681	167	0	next
353	Response	2	8970925	8680	1
355	Picture	c008	8988200	0	183	19605	204	0	next
355	Response	2	9007804	19604	1
357	Picture	c006	9026124	0	74	7081	106	0	next
357	Response	2	9033204	7080	1
359	Picture	e030	9051099	0	105	20986	127	0	next
359	Response	2	9072084	20985	1
361	Picture	f018	9088416	0	105	16828	135	0	next
361	Response	1	9105243	16827	2
361A	Response	5	9115524	10280	1
363	Picture	dc016	9127174	0	173	22350	203	0	next
363	Response	2	9149523	22349	2
365	Picture	dc020	9168045	0	136	15999	157	0	next
365	Response	2	9184043	15998	2
367	Picture	e049	9203365	0	134	10799	165	0	next
367	Response	2	9214163	10798	1
369	Picture	c109	9232619	0	47	11585	69	0	next
369	Response	2	9244203	11584	1
371	Picture	f107	9260993	0	161	8371	192	0	next
371	Response	2	9269363	8370	2
373	Picture	ba008	9288746	0	76	34178	97	0	next
373	Response	1	9322923	34177	1
373A	Response	6	9338444	15520	1
375	Picture	e024	9350465	0	179	12139	201	0	next
375	Response	2	9362603	12138	1
377	Picture	e029	9382276	0	188	11368	218	0	next
377	Response	2	9393643	11367	1
379	Picture	ba010	9411739	0	57	41865	79	0	next
379	Response	2	9453602	41863	2
381	Picture	gf119	9470603	0	177	47160	209	0	next
381	Response	1	9517762	47159	2
381A	Response	3	9526922	9159	1
383	Picture	ba109	9541323	0	109	16241	140	0	next
383	Response	2	9557563	16240	1
385	Picture	ba020	9574884	0	48	18160	69	0	next
385	Response	2	9593042	18158	2
387	Picture	dc109	9613003	0	79	33400	111	0	next
387	Response	1	9646402	33399	2
387A	Response	3	9662962	16559	1
389	Picture	f119	9676393	0	181	11131	213	0	next
389	Response	2	9687522	11129	2
391	Picture	e054	9706284	0	122	40919	147	0	next
391	Response	2	9747202	40918	1
393	Picture	e020	9765502	0	48	15860	79	0	next
393	Response	2	9781362	15860	1
