# Supplementary material for: Effects of two different emotion-inducing methods on the emotional memory of non-clinically depressed individuals
Source: PLoS One. 2021 May 28;16(5):e0249863. doi: 10.1371/journal.pone.0249863 (PMC8162709; doi:10.1371/journal.pone.0249863)
Supplement: S1 Data — (ZIP) [file pone.0249863.s001.zip › data/experiment1-healthy/face50/b-study.log]

Scenario - For expli1
Logfile written - 2019/3/13 12:10:06

Trial	Event Type	Code	Time	TTime	Uncertainty	Duration	Uncertainty	ReqTime	ReqDur

1	Response	2	677380	677380	1
4	Picture	t005	707443	0	79	16000	113	0	16000
5	Response	2	781620	58144	1
8	Picture	t004	802985	0	194	16000	215	0	16000
9	Response	2	842700	23695	1
12	Picture	t006	864622	0	40	16000	72	0	16000
13	Response	1	908980	28327	1
16	Picture	t001	930243	0	81	16000	102	0	16000
17	Response	2	962220	15957	1
20	Picture	t003	985313	0	158	16000	189	0	16000
21	Response	1	1010780	9436	1
24	Picture	t002	1033582	0	54	16000	75	0	16000
25	Response	1	1058660	9057	1
29	Response	2	1172619	81685	2
31	Picture	c004	1182640	0	134	16000	155	0	16000
32	Response	2	1209580	10919	1
35	Picture	c101	1233684	0	68	16000	99	0	16000
36	Response	2	1264900	15185	1
39	Picture	f105	1286942	0	146	16000	166	0	16000
40	Response	1	1315060	12098	1
43	Picture	c103	1339812	0	88	16000	119	0	16000
44	Response	1	1364620	8778	1
47	Picture	c111	1386491	0	74	16000	95	0	16000
48	Response	1	1412220	9709	1
51	Picture	a002	1437173	0	42	16000	73	0	16000
52	Response	1	1462659	9455	2
55	Picture	a101	1485891	0	154	16000	176	0	16000
56	Response	1	1512780	10867	1
59	Picture	f014	1534701	0	158	16000	190	0	16000
60	Response	2	1559460	8728	1
63	Picture	c115	1582263	0	99	16000	121	0	16000
64	Response	2	1606660	8376	1
67	Picture	a004	1631702	0	141	16000	172	0	16000
68	Response	2	1655819	8087	2
71	Picture	c002	1679651	0	190	16000	213	0	16000
72	Response	2	1704699	9025	2
75	Picture	c113	1729171	0	154	16000	185	0	16000
76	Response	1	1754779	9578	2
79	Picture	f111	1775821	0	169	16000	190	0	16000
80	Response	1	1801379	9537	2
83	Picture	a115	1823320	0	152	16000	184	0	16000
84	Response	1	1846259	6908	2
87	Picture	f002	1868781	0	189	16000	212	0	16000
88	Response	2	1892419	7616	2
91	Picture	f113	1915233	0	53	16000	84	0	16000
92	Response	2	1938779	7516	2
95	Picture	f012	1962904	0	49	16000	72	0	16000
96	Response	2	1985659	6733	2
99	Picture	a012	2010630	0	138	16000	169	0	16000
100	Response	2	2033939	7278	2
103	Picture	f115	2056432	0	169	16000	191	0	16000
104	Response	2	2081379	8926	2
107	Picture	c105	2105455	0	129	16000	153	0	16000
108	Response	2	2126179	4698	2
111	Picture	a105	2150044	0	30	16000	50	0	16000
112	Response	2	2172899	6835	2
115	Picture	a113	2196210	0	187	16000	212	0	16000
116	Response	2	2227539	15304	2
119	Picture	c014	2248871	0	187	16000	207	0	16000
120	Response	1	2273539	8648	1
123	Picture	f103	2295720	0	158	16000	190	0	16000
124	Response	1	2323499	11748	1
127	Picture	a103	2347751	0	128	16000	148	0	16000
128	Response	1	2370419	6648	2
131	Picture	c012	2395083	0	108	16000	138	0	16000
132	Response	1	2419019	7906	1
135	Picture	a111	2440344	0	179	16000	200	0	16000
136	Response	2	2463619	7254	1
139	Picture	f004	2488221	0	121	16000	152	0	16000
140	Response	1	2512779	8527	2
143	Picture	a014	2535614	0	61	16000	82	0	16000
144	Response	2	2557099	5464	1
147	Picture	f101	2580536	0	119	16000	149	0	16000
148	Response	2	2605099	8533	1
153	Response	2	2787098	47858	2
155	Picture	c119	2797131	0	147	16000	179	0	16000
156	Response	1	2820459	7296	1
159	Picture	c008	2844290	0	155	16000	176	0	16000
160	Response	2	2869979	9668	1
163	Picture	f010	2892641	0	119	16000	151	0	16000
164	Response	2	2915459	6786	1
167	Picture	c018	2937442	0	153	16000	175	0	16000
168	Response	1	2958779	5316	1
171	Picture	f008	2981531	0	48	16000	79	0	16000
172	Response	1	3002619	5057	1
175	Picture	c006	3025420	0	158	16000	179	0	16000
176	Response	2	3046819	5378	1
179	Picture	a107	3069062	0	165	16000	196	0	16000
180	Response	1	3091299	6207	1
183	Picture	c109	3113231	0	165	16000	186	0	16000
184	Response	2	3137378	8127	2
187	Picture	a006	3160731	0	142	16000	175	0	16000
188	Response	1	3185779	9016	1
191	Picture	c107	3207063	0	144	16000	165	0	16000
192	Response	1	3230659	7576	1
195	Picture	a117	3254842	0	180	16000	211	0	16000
196	Response	1	3281659	10786	1
199	Picture	f119	3302955	0	65	16000	86	0	16000
200	Response	2	3325299	6323	1
203	Picture	f117	3350292	0	46	16000	78	0	16000
204	Response	2	3372939	6616	1
207	Picture	a008	3395434	0	72	16000	93	0	16000
208	Response	1	3419699	8244	1
211	Picture	f010	3443061	0	90	16000	121	0	16000
212	Response	1	3467859	8767	1
215	Picture	a010	3489584	0	66	16000	87	0	16000
216	Response	1	3515699	10095	1
219	Picture	c010	3539910	0	59	16000	89	0	16000
220	Response	1	3564059	8120	1
223	Picture	f107	3588354	0	110	16000	131	0	16000
224	Response	1	3611619	7244	1
227	Picture	c117	3635161	0	121	16000	151	0	16000
228	Response	2	3660099	8908	1
231	Picture	a016	3682844	0	102	16000	122	0	16000
232	Response	1	3704418	5554	2
235	Picture	f018	3726012	0	83	16000	114	0	16000
236	Response	2	3748658	6615	2
239	Picture	c010	3771190	0	72	16000	92	0	16000
240	Response	2	3793418	6208	2
243	Picture	a109	3817691	0	53	16000	86	0	16000
244	Response	1	3839018	5295	2
247	Picture	a020	3861824	0	90	16000	111	0	16000
248	Response	1	3882698	4854	2
251	Picture	f006	3906512	0	48	16000	79	0	16000
252	Response	2	3948498	25956	2
255	Picture	c016	3971343	0	48	16000	69	0	16000
256	Response	1	3999698	12334	2
259	Picture	f109	4022251	0	122	16000	153	0	16000
260	Response	2	4047178	8897	2
263	Picture	f016	4070680	0	190	16000	211	0	16000
264	Response	1	4091498	4798	2
267	Picture	a018	4113503	0	186	16000	217	0	16000
268	Response	2	4135178	5644	2
271	Picture	a119	4156360	0	163	16000	191	0	16000
272	Response	1	4176898	4510	2
