# Supplementary material for: Effects of two different emotion-inducing methods on the emotional memory of non-clinically depressed individuals
Source: PLoS One. 2021 May 28;16(5):e0249863. doi: 10.1371/journal.pone.0249863 (PMC8162709; doi:10.1371/journal.pone.0249863)
Supplement: S1 Data — (ZIP) [file pone.0249863.s001.zip › data/experiment1-healthy/face50/b-test.log]

Scenario - For expli1
Logfile written - 2019/3/13 12:26:25

Trial	Event Type	Code	Time	TTime	Uncertainty	Duration	Uncertainty	ReqTime	ReqDur

1	Response	2	503988	503988	2
4	Picture	t005	534050	0	173	80291	174	0	next
4	Response	1	614308	80258	2
4A	Response	3	671228	56887	2
6	Picture	t002	683631	0	62	48354	63	0	next
6	Response	1	731948	48317	2
6A	Response	6	751388	19403	1
8	Picture	t010	765200	0	143	15869	178	0	next
8	Response	1	781068	15868	2
8A	Response	5	831468	50399	1
10	Picture	t012	843161	0	166	23508	199	0	next
10	Response	1	866668	23507	1
10A	Response	3	973788	107119	1
12	Picture	t009	988509	0	123	55840	155	0	next
12	Response	1	1044348	55839	1
12A	Response	5	1060708	16359	1
14	Picture	t003	1075621	0	162	39409	193	0	next
14	Response	2	1115028	39407	1
16	Picture	t011	1134574	0	38	20295	60	0	next
16	Response	2	1154868	20294	1
18	Picture	t006	1172814	0	114	17255	147	0	next
18	Response	1	1190068	17254	1
18A	Response	4	1253987	63918	2
20	Picture	t004	1267551	0	34	18078	66	0	next
20	Response	1	1285628	18077	1
20A	Response	5	1293548	7919	1
22	Picture	t008	1306510	0	57	33239	90	0	next
22	Response	2	1339748	33238	1
24	Picture	t001	1359414	0	151	31255	173	0	next
24	Response	2	1390668	31254	1
26	Picture	t007	1408201	0	184	27428	215	0	next
26	Response	1	1435628	27427	1
26A	Response	3	1443867	8238	2
29	Response	2	1486148	18707	1
31	Picture	e040	1496170	0	205	91739	229	0	next
31	Response	1	1587908	91738	1
31A	Response	6	1644788	56879	1
33	Picture	a004	1658251	0	93	16338	116	0	next
33	Response	1	1674588	16337	1
33A	Response	5	1682187	7598	2
35	Picture	dc103	1693950	0	53	31959	75	0	next
35	Response	1	1725908	31958	1
35A	Response	6	1738908	12999	1
37	Picture	e012	1751560	0	95	29109	117	0	next
37	Response	2	1780668	29108	1
39	Picture	e032	1799822	0	149	20167	181	0	next
39	Response	1	1819988	20166	1
39A	Response	3	1826908	6919	1
41	Picture	e011	1838053	0	77	20776	108	0	next
41	Response	2	1858828	20775	1
43	Picture	a113	1877180	0	118	17289	141	0	next
43	Response	1	1894468	17288	1
43A	Response	4	1913067	18598	2
45	Picture	e010	1926031	0	93	16558	115	0	next
45	Response	1	1942588	16557	1
45A	Response	5	1954028	11439	1
47	Picture	f004	1966462	0	152	60726	175	0	next
47	Response	2	2027187	60725	1
49	Picture	e003	2046110	0	146	16399	178	0	next
49	Response	1	2062508	16398	1
49A	Response	5	2071107	8598	2
51	Picture	gf101	2084319	0	99	18589	131	0	next
51	Response	1	2102908	18589	1
51A	Response	6	2110867	7959	2
53	Picture	gf103	2123810	0	100	39418	132	0	next
53	Response	2	2163228	39418	1
55	Picture	ba105	2179920	0	152	18988	176	0	next
55	Response	2	2198907	18987	2
57	Picture	e035	2214999	0	59	47709	91	0	next
57	Response	2	2262707	47708	2
59	Picture	c012	2280160	0	58	26028	81	0	next
59	Response	2	2306187	26027	2
61	Picture	f012	2323519	0	185	26829	218	0	next
61	Response	1	2350347	26828	2
61A	Response	6	2362547	12199	2
63	Picture	e007	2374460	0	69	8768	102	0	next
63	Response	1	2383227	8767	2
63A	Response	3	2423187	39959	2
65	Picture	a103	2437358	0	157	32510	189	0	next
65	Response	2	2469867	32509	2
67	Picture	dc113	2488130	0	50	32298	73	0	next
67	Response	2	2520427	32297	2
69	Picture	ba101	2539808	0	186	37740	220	0	next
69	Response	1	2577547	37739	2
69A	Response	6	2586467	8919	1
71	Picture	ba014	2597859	0	125	22089	159	0	next
71	Response	1	2619947	22088	1
71A	Response	6	2629107	9159	1
73	Picture	c101	2643369	0	102	16539	134	0	next
73	Response	1	2659907	16538	1
73A	Response	5	2669227	9319	1
75	Picture	e039	2680590	0	43	13638	75	0	next
75	Response	1	2694227	13637	2
75A	Response	3	2713787	19559	1
77	Picture	c103	2724959	0	167	40949	199	0	next
77	Response	2	2765907	40948	2
79	Picture	f105	2782621	0	169	21687	192	0	next
79	Response	1	2804307	21686	2
79A	Response	5	2814627	10319	2
81	Picture	c115	2825801	0	143	23427	166	0	next
81	Response	2	2849227	23426	1
83	Picture	e044	2866569	0	36	12939	68	0	next
83	Response	1	2879507	12938	1
83A	Response	6	2891107	11599	1
85	Picture	dc014	2902393	0	35	47395	66	0	next
85	Response	2	2949787	47394	1
87	Picture	e002	2967311	0	106	41757	129	0	next
87	Response	1	3009067	41756	1
87A	Response	6	3011027	1959	1
89	Picture	dc111	3023859	0	47	15449	71	0	next
89	Response	1	3039307	15448	2
89A	Response	3	3056627	17319	1
91	Picture	e014	3068830	0	67	13318	89	0	next
91	Response	2	3082147	13317	1
93	Picture	e036	3098599	0	120	53309	153	0	next
93	Response	1	3151907	53308	1
93A	Response	6	3154707	2799	1
95	Picture	a002	3167499	0	40	42289	72	0	next
95	Response	1	3209787	42288	1
95A	Response	5	3219227	9439	1
97	Picture	f014	3231888	0	138	25900	169	0	next
97	Response	2	3257787	25899	1
99	Picture	e009	3275761	0	95	10947	118	0	next
99	Response	1	3286707	10946	1
99A	Response	6	3302906	16198	2
101	Picture	e033	3315599	0	83	29189	105	0	next
101	Response	1	3344787	29188	1
101A	Response	3	3377027	32239	1
103	Picture	gf002	3391150	0	177	12143	178	0	next
103	Response	1	3403267	12117	1
103A	Response	5	3423107	19814	1
105	Picture	a101	3436542	0	107	38726	131	0	next
105	Response	1	3475267	38725	1
105A	Response	6	3479107	3839	1
107	Picture	e045	3492690	0	117	16258	140	0	next
107	Response	2	3508947	16257	1
109	Picture	c014	3525238	0	59	18310	86	0	next
109	Response	2	3543547	18309	1
111	Picture	a115	3562450	0	183	14777	208	0	next
111	Response	1	3577227	14777	1
111A	Response	5	3588706	11479	2
113	Picture	e038	3601349	0	108	20599	131	0	next
113	Response	1	3621947	20598	1
113A	Response	5	3639667	17719	1
115	Picture	dc101	3653709	0	74	31999	96	0	next
115	Response	2	3685707	31998	1
117	Picture	e006	3704380	0	50	24288	83	0	next
117	Response	2	3728667	24287	1
119	Picture	ba115	3746271	0	159	27877	183	0	next
119	Response	1	3774147	27876	1
119A	Response	6	3778826	4678	2
121	Picture	dc115	3793279	0	142	10508	165	0	next
121	Response	1	3803787	10508	1
121A	Response	3	3840627	36840	1
123	Picture	gf111	3852680	0	63	11668	86	0	next
123	Response	1	3864347	11667	1
123A	Response	6	3879266	14918	2
125	Picture	e043	3894059	0	175	23048	198	0	next
125	Response	1	3917106	23047	2
125A	Response	6	3925146	8039	2
127	Picture	f101	3936739	0	154	19808	178	0	next
127	Response	1	3956547	19808	1
127A	Response	5	3962186	5639	2
129	Picture	e034	3974829	0	58	44519	79	0	next
129	Response	2	4019346	44517	2
131	Picture	c111	4036678	0	190	14389	222	0	next
131	Response	2	4051067	14389	1
133	Picture	gf115	4067768	0	99	11139	122	0	next
133	Response	1	4078906	11138	2
133A	Response	6	4092986	14079	1
135	Picture	e004	4106999	0	196	12668	219	0	next
135	Response	1	4119666	12667	2
135A	Response	5	4147386	27719	2
137	Picture	gf113	4160052	0	130	19655	156	0	next
137	Response	1	4179706	19654	2
137A	Response	6	4188946	9239	2
139	Picture	f103	4202609	0	68	34018	91	0	next
139	Response	2	4236626	34017	2
141	Picture	c004	4253000	0	161	40347	194	0	next
141	Response	1	4293346	40346	2
141A	Response	5	4296586	3239	2
143	Picture	e015	4309197	0	117	33950	149	0	next
143	Response	2	4343146	33949	2
145	Picture	c113	4361259	0	53	18288	77	0	next
145	Response	1	4379546	18287	2
145A	Response	4	4398266	18719	1
147	Picture	f115	4409398	0	68	34469	93	0	next
147	Response	1	4443866	34468	2
147A	Response	6	4456026	12159	1
149	Picture	e031	4469839	0	117	48508	139	0	next
149	Response	1	4518346	48507	1
149A	Response	3	4522506	4159	1
151	Picture	ba113	4536699	0	75	25848	98	0	next
151	Response	1	4562546	25847	2
151A	Response	4	4577826	15279	1
153	Picture	ba004	4590528	0	70	18139	96	0	next
153	Response	1	4608666	18138	2
153A	Response	5	4612946	4279	1
155	Picture	gf012	4625970	0	123	24737	145	0	next
155	Response	2	4650706	24736	2
157	Picture	e001	4667008	0	69	12979	101	0	next
157	Response	2	4679986	12978	2
159	Picture	c105	4699209	0	201	22338	222	0	next
159	Response	2	4721546	22337	1
161	Picture	a012	4739658	0	67	28649	101	0	next
161	Response	1	4768306	28648	2
161A	Response	3	4773266	4959	1
163	Picture	ba012	4787809	0	76	35618	110	0	next
163	Response	1	4823426	35617	2
163A	Response	6	4825426	1999	1
165	Picture	e042	4839689	0	185	19578	217	0	next
165	Response	2	4859266	19577	1
167	Picture	dc002	4875822	0	53	12085	75	0	next
167	Response	2	4887906	12084	1
169	Picture	e041	4906340	0	188	11407	220	0	next
169	Response	1	4917746	11406	1
169A	Response	6	4929226	11479	1
171	Picture	e037	4943879	0	141	19588	174	0	next
171	Response	1	4963466	19587	2
171A	Response	5	4978386	14919	1
173	Picture	e013	4992127	0	51	15980	84	0	next
173	Response	1	5008106	15979	1
173A	Response	4	5021066	12959	1
175	Picture	ba103	5032979	0	192	29967	226	0	next
175	Response	1	5062946	29967	1
175A	Response	6	5087066	24120	1
177	Picture	a105	5101267	0	58	14720	90	0	next
177	Response	2	5115986	14719	1
179	Picture	gf004	5133561	0	96	13186	118	0	next
179	Response	2	5146746	13185	1
181	Picture	c002	5163627	0	186	11680	217	0	next
181	Response	2	5175306	11679	1
183	Picture	f113	5194159	0	153	16468	176	0	next
183	Response	1	5210626	16467	1
183A	Response	6	5222746	12119	1
185	Picture	gf105	5236208	0	97	17939	120	0	next
185	Response	2	5254146	17938	1
187	Picture	dc004	5270459	0	163	17208	194	0	next
187	Response	2	5287666	17207	1
189	Picture	e005	5306159	0	132	26308	154	0	next
189	Response	2	5332466	26307	1
191	Picture	ba111	5351067	0	41	13847	75	0	next
191	Response	1	5364906	13839	1
191A	Response	5	5377386	12472	1
193	Picture	f002	5389898	0	41	29769	73	0	next
193	Response	1	5419666	29768	1
193A	Response	6	5430506	10839	1
195	Picture	gf014	5443708	0	49	22239	81	0	next
195	Response	2	5465946	22238	1
197	Picture	a111	5485211	0	46	23616	69	0	next
197	Response	2	5508826	23615	1
199	Picture	ba002	5525377	0	34	19690	66	0	next
199	Response	1	5545066	19689	1
199A	Response	6	5551026	5959	1
201	Picture	a014	5565479	0	84	32388	116	0	next
201	Response	1	5597866	32387	1
201A	Response	5	5608546	10679	1
203	Picture	dc012	5620277	0	110	38310	143	0	next
203	Response	1	5658586	38309	1
203A	Response	6	5663106	4519	1
205	Picture	dc105	5677248	0	127	11779	161	0	next
205	Response	2	5689026	11778	1
207	Picture	f111	5707479	0	68	41188	90	0	next
207	Response	1	5748666	41187	1
207A	Response	5	5757506	8839	1
209	Picture	e008	5768719	0	150	15508	172	0	next
209	Response	2	5784226	15507	1
213	Response	2	5961306	49098	1
215	Picture	f020	5971327	0	166	14619	190	0	next
215	Response	1	5985945	14618	2
215A	Response	3	6003705	17759	2
217	Picture	gf117	6016218	0	102	16809	124	0	next
217	Response	1	6033026	16808	1
217A	Response	4	6041865	8838	2
219	Picture	dc107	6052909	0	67	31678	90	0	next
219	Response	1	6084586	31677	1
219A	Response	3	6102825	18238	2
221	Picture	gf016	6114129	0	179	16937	204	0	next
221	Response	1	6131066	16937	1
221A	Response	6	6139945	8879	1
223	Picture	dc010	6154078	0	48	11269	71	0	next
223	Response	1	6165346	11268	1
223A	Response	6	6194985	29638	2
225	Picture	e022	6206759	0	191	25787	218	0	next
225	Response	1	6232545	25786	2
225A	Response	5	6240385	7839	2
227	Picture	a107	6254069	0	207	9077	231	0	next
227	Response	2	6263145	9076	2
229	Picture	e059	6280446	0	147	16740	179	0	next
229	Response	1	6297185	16739	2
229A	Response	5	6306105	8919	2
231	Picture	e029	6317767	0	152	14939	183	0	next
231	Response	2	6332705	14938	1
233	Picture	a016	6351039	0	48	12307	71	0	next
233	Response	1	6363345	12306	2
233A	Response	4	6371705	8359	2
235	Picture	dc020	6385288	0	123	15698	146	0	next
235	Response	1	6400985	15697	2
235A	Response	6	6408425	7439	1
237	Picture	ba119	6423118	0	122	16628	145	0	next
237	Response	1	6439745	16627	2
237A	Response	3	6447225	7479	2
239	Picture	gf109	6459549	0	182	28397	209	0	next
239	Response	1	6487945	28396	2
239A	Response	6	6508865	20919	2
241	Picture	e023	6522727	0	159	34299	182	0	next
241	Response	2	6557025	34298	2
243	Picture	e050	6573988	0	43	9398	75	0	next
243	Response	2	6583385	9397	2
245	Picture	e051	6600160	0	42	10426	65	0	next
245	Response	1	6610585	10425	2
245A	Response	3	6618745	8159	1
247	Picture	e048	6631660	0	40	12406	64	0	next
247	Response	1	6644065	12405	2
247A	Response	4	6651145	7079	2
249	Picture	f008	6664298	0	58	10368	81	0	next
249	Response	2	6674665	10367	2
251	Picture	f107	6692147	0	35	9279	67	0	next
251	Response	2	6701425	9278	2
253	Picture	c018	6720629	0	52	11397	76	0	next
253	Response	1	6732025	11396	1
253A	Response	3	6739985	7959	1
255	Picture	f018	6754487	0	188	9939	212	0	next
255	Response	1	6764425	9938	1
255A	Response	3	6772145	7719	1
257	Picture	gf006	6785639	0	197	13707	219	0	next
257	Response	2	6799345	13706	1
259	Picture	ba016	6818259	0	58	24647	90	0	next
259	Response	2	6842905	24646	1
261	Picture	c016	6862058	0	92	17368	119	0	next
261	Response	1	6879425	17367	1
261A	Response	5	6900145	20719	1
263	Picture	a018	6912551	0	89	71835	112	0	next
263	Response	2	6984385	71834	1
265	Picture	a006	7001688	0	93	14938	125	0	next
265	Response	1	7016625	14937	1
265A	Response	6	7025625	8999	1
267	Picture	e052	7038198	0	76	13068	109	0	next
267	Response	1	7051265	13067	1
267A	Response	3	7058065	6799	1
269	Picture	e020	7069316	0	121	17790	153	0	next
269	Response	2	7087105	17789	1
271	Picture	e018	7103669	0	100	20837	122	0	next
271	Response	2	7124505	20836	1
273	Picture	e054	7144479	0	108	22307	140	0	next
273	Response	1	7166785	22306	1
273A	Response	6	7173065	6279	1
275	Picture	e016	7187916	0	164	45430	195	0	next
275	Response	2	7233345	45429	1
277	Picture	c119	7250229	0	179	9397	202	0	next
277	Response	1	7259625	9396	1
277A	Response	3	7273425	13799	1
279	Picture	gf018	7288119	0	114	12787	137	0	next
279	Response	1	7300905	12786	1
279A	Response	3	7311145	10239	1
281	Picture	c109	7323637	0	91	11269	113	0	next
281	Response	2	7334905	11268	1
283	Picture	dc018	7354748	0	132	9758	164	0	next
283	Response	1	7364505	9757	1
283A	Response	3	7372145	7639	1
285	Picture	e017	7385826	0	48	18600	80	0	next
285	Response	1	7404425	18599	1
285A	Response	5	7422825	18399	1
287	Picture	f006	7434056	0	141	26450	173	0	next
287	Response	1	7460505	26449	1
287A	Response	5	7469625	9119	1
289	Picture	e030	7482946	0	75	9000	106	0	next
289	Response	2	7491945	8999	1
291	Picture	c006	7508992	0	199	15554	221	0	next
291	Response	2	7524545	15553	1
293	Picture	gf010	7544056	0	120	15570	151	0	next
293	Response	2	7559625	15569	1
295	Picture	gf107	7575888	0	122	11978	146	0	next
295	Response	1	7587865	11977	1
295A	Response	6	7598425	10559	1
297	Picture	f016	7610727	0	110	9819	134	0	next
297	Response	1	7620545	9818	1
297A	Response	4	7627504	6958	2
299	Picture	dc109	7641637	0	196	7629	219	0	next
299	Response	1	7649265	7628	1
299A	Response	6	7659665	10399	1
301	Picture	c008	7672379	0	113	22567	135	0	next
301	Response	2	7694945	22566	1
303	Picture	ba006	7713316	0	161	37750	193	0	next
303	Response	1	7751065	37749	1
303A	Response	5	7758584	7518	2
305	Picture	e027	7769946	0	187	13160	218	0	next
305	Response	2	7783105	13159	1
307	Picture	e049	7800898	0	71	14567	99	0	next
307	Response	1	7815465	14567	1
307A	Response	3	7822625	7160	1
309	Picture	f109	7837477	0	151	23068	174	0	next
309	Response	1	7860544	23067	2
309A	Response	5	7864705	4160	1
311	Picture	e055	7876248	0	40	12337	66	0	next
311	Response	1	7888584	12336	2
311A	Response	3	7892544	3959	1
313	Picture	e019	7905097	0	184	13928	206	0	next
313	Response	2	7919024	13927	2
315	Picture	dc016	7935319	0	115	16027	147	0	next
315	Response	1	7951345	16026	1
315A	Response	4	7954544	3198	2
317	Picture	gf020	7968046	0	46	10899	79	0	next
317	Response	1	7978944	10898	2
317A	Response	3	7981904	2959	2
319	Picture	ba010	7994457	0	129	10809	161	0	next
319	Response	2	8005264	10807	2
321	Picture	e057	8024971	0	121	10014	144	0	next
321	Response	1	8034985	10014	1
321A	Response	3	8038304	3319	2
323	Picture	ba107	8052177	0	75	24768	98	0	next
323	Response	2	8076944	24767	2
325	Picture	dc117	8095747	0	155	13519	187	0	next
325	Response	1	8109264	13517	2
325A	Response	4	8119264	9998	2
327	Picture	e060	8134136	0	91	14130	122	0	next
327	Response	2	8148264	14128	2
329	Picture	a008	8165498	0	65	17087	90	0	next
329	Response	1	8182585	17087	1
329A	Response	5	8188024	5439	1
331	Picture	ba117	8200558	0	167	31467	190	0	next
331	Response	2	8232024	31466	2
333	Picture	e025	8251545	0	160	19560	192	0	next
333	Response	2	8271104	19559	2
335	Picture	c010	8288088	0	116	19497	138	0	next
335	Response	2	8307584	19496	1
337	Picture	dc119	8325266	0	88	15359	119	0	next
337	Response	1	8340624	15358	2
337A	Response	4	8343824	3199	1
339	Picture	ba109	8355087	0	97	12178	129	0	next
339	Response	2	8367264	12177	2
341	Picture	a117	8384768	0	82	11977	106	0	next
341	Response	1	8396744	11976	2
341A	Response	6	8408624	11879	2
343	Picture	dc006	8420847	0	165	12298	193	0	next
343	Response	1	8433144	12297	2
343A	Response	5	8437024	3879	1
345	Picture	f010	8450747	0	95	9958	118	0	next
345	Response	2	8460704	9957	2
347	Picture	ba008	8478599	0	59	44786	91	0	next
347	Response	2	8523384	44785	2
349	Picture	gf008	8542830	0	160	18115	184	0	next
349	Response	1	8560944	18114	2
349A	Response	5	8564984	4039	1
351	Picture	e047	8577308	0	172	20237	195	0	next
351	Response	2	8597544	20236	2
353	Picture	c107	8613674	0	126	8831	158	0	next
353	Response	2	8622504	8830	2
355	Picture	e053	8639248	0	55	18617	78	0	next
355	Response	1	8657864	18616	2
355A	Response	4	8663264	5399	1
357	Picture	e058	8678147	0	150	29103	151	0	next
357	Response	2	8707224	29077	1
359	Picture	e024	8723792	0	151	27273	182	0	next
359	Response	2	8751064	27272	2
361	Picture	c020	8768402	0	42	21503	65	0	next
361	Response	1	8789904	21502	1
361A	Response	6	8806944	17039	1
363	Picture	a119	8821548	0	53	15397	79	0	next
363	Response	1	8836944	15396	1
363A	Response	6	8842504	5559	1
365	Picture	c117	8855756	0	172	30149	195	0	next
365	Response	2	8885904	30148	1
367	Picture	ba020	8902785	0	125	37480	156	0	next
367	Response	2	8940264	37479	1
369	Picture	a109	8959868	0	204	50357	228	0	next
369	Response	1	9010224	50356	1
369A	Response	5	9020904	10679	1
371	Picture	gf119	9033809	0	83	35776	105	0	next
371	Response	2	9069584	35775	1
373	Picture	e046	9088115	0	92	30390	125	0	next
373	Response	1	9118504	30389	1
373A	Response	6	9126984	8479	1
375	Picture	f117	9140765	0	99	47620	131	0	next
375	Response	2	9188384	47619	1
377	Picture	a010	9206058	0	134	36647	157	0	next
377	Response	2	9242704	36646	1
379	Picture	e021	9262757	0	80	22708	112	0	next
379	Response	1	9285464	22707	1
379A	Response	5	9289264	3799	1
381	Picture	e056	9303576	0	86	16689	121	0	next
381	Response	1	9320264	16688	1
381A	Response	3	9326064	5799	1
383	Picture	ba018	9338108	0	49	27317	79	0	next
383	Response	1	9365424	27316	1
383A	Response	4	9369904	4479	1
385	Picture	e026	9383495	0	154	25050	186	0	next
385	Response	2	9408544	25049	1
387	Picture	a020	9426510	0	136	19515	158	0	next
387	Response	1	9446024	19514	1
387A	Response	4	9450384	4359	2
389	Picture	f119	9461769	0	40	15536	63	0	next
389	Response	1	9477304	15535	1
389A	Response	3	9481903	4598	2
391	Picture	dc008	9496906	0	63	16519	85	0	next
391	Response	2	9513424	16518	1
393	Picture	e028	9531966	0	154	10059	186	0	next
393	Response	1	9542024	10058	1
393A	Response	5	9550904	8879	1
