# Supplementary material for: Effects of two different emotion-inducing methods on the emotional memory of non-clinically depressed individuals
Source: PLoS One. 2021 May 28;16(5):e0249863. doi: 10.1371/journal.pone.0249863 (PMC8162709; doi:10.1371/journal.pone.0249863)
Supplement: S1 Data — (ZIP) [file pone.0249863.s001.zip › data/experiment1-healthy/face53/b-study.log]

Scenario - For expli1
Logfile written - 2019/3/13 13:31:44

Trial	Event Type	Code	Time	TTime	Uncertainty	Duration	Uncertainty	ReqTime	ReqDur

1	Response	2	549077	549077	1
4	Picture	t005	579142	0	75	16000	108	0	16000
5	Response	1	615517	20343	1
8	Picture	t004	639058	0	162	16000	182	0	16000
9	Response	1	674197	19119	1
12	Picture	t003	699163	0	37	16000	69	0	16000
13	Response	2	726557	11362	1
16	Picture	t002	748898	0	135	16000	155	0	16000
17	Response	1	774837	9919	1
20	Picture	t006	798803	0	41	16000	74	0	16000
21	Response	1	826397	11562	1
24	Picture	t001	849398	0	112	16000	133	0	16000
25	Response	1	875997	10578	2
29	Response	2	1120397	209413	1
31	Picture	f115	1130419	0	194	16000	217	0	16000
32	Response	1	1157477	11035	1
35	Picture	a004	1182373	0	58	16027	59	0	16000
36	Response	1	1206517	8114	1
39	Picture	f012	1229687	0	77	16000	97	0	16000
40	Response	2	1256556	10849	2
43	Picture	a103	1280003	0	76	16000	108	0	16000
44	Response	1	1305917	9883	1
47	Picture	c101	1327859	0	56	16000	77	0	16000
48	Response	1	1352317	8437	1
51	Picture	a113	1375323	0	70	16000	103	0	16000
52	Response	2	1402677	11322	1
55	Picture	f105	1424448	0	116	16000	136	0	16000
56	Response	1	1450157	9689	1
59	Picture	c012	1471962	0	80	16000	112	0	16000
60	Response	2	1496397	8403	1
63	Picture	f103	1519189	0	189	16000	209	0	16000
64	Response	1	1543557	8349	1
67	Picture	c004	1568274	0	82	16000	115	0	16000
68	Response	2	1594237	9931	1
71	Picture	a014	1616960	0	64	16021	65	0	16000
72	Response	2	1639276	6294	2
75	Picture	c103	1661098	0	73	16000	105	0	16000
76	Response	1	1683796	6666	2
79	Picture	f113	1707771	0	70	16000	90	0	16000
80	Response	1	1735476	11685	2
83	Picture	f004	1760193	0	125	16000	157	0	16000
84	Response	1	1788236	12011	2
87	Picture	a012	1810797	0	192	16000	212	0	16000
88	Response	2	1836836	10019	2
91	Picture	c113	1859500	0	133	16000	165	0	16000
92	Response	1	1884836	9304	2
95	Picture	f014	1908144	0	158	16000	178	0	16000
96	Response	1	1943196	19032	1
99	Picture	a111	1967601	0	177	16000	211	0	16000
100	Response	2	1992876	9242	2
103	Picture	c111	2016139	0	141	16000	164	0	16000
104	Response	2	2035796	3634	2
107	Picture	c014	2057351	0	75	16000	108	0	16000
108	Response	2	2081036	7652	1
111	Picture	f002	2105787	0	144	16000	165	0	16000
112	Response	1	2129316	7508	2
115	Picture	a101	2151224	0	185	16000	218	0	16000
116	Response	1	2176076	8819	1
119	Picture	c115	2200126	0	119	16000	139	0	16000
120	Response	1	2228876	12730	2
123	Picture	f101	2250331	0	59	16000	92	0	16000
124	Response	2	2278956	12593	1
127	Picture	a105	2301473	0	84	16000	104	0	16000
128	Response	1	2325196	7704	2
131	Picture	c002	2349135	0	68	16000	100	0	16000
132	Response	2	2372796	7629	2
135	Picture	f111	2395277	0	95	16000	117	0	16000
136	Response	1	2419476	8177	1
139	Picture	a115	2441622	0	61	16000	93	0	16000
140	Response	1	2465236	7582	2
143	Picture	c105	2488217	0	133	16000	155	0	16000
144	Response	1	2511596	7357	1
147	Picture	a002	2535484	0	182	16000	215	0	16000
148	Response	2	2560796	9280	1
153	Response	2	2719156	26660	1
155	Picture	c117	2729191	0	103	16000	136	0	16000
156	Response	2	2752916	7693	1
159	Picture	a020	2774737	0	59	16000	81	0	16000
160	Response	1	2800316	9558	1
163	Picture	f010	2822382	0	60	16000	93	0	16000
164	Response	2	2844596	6180	1
167	Picture	c016	2869217	0	62	16000	82	0	16000
168	Response	1	2892236	6999	1
171	Picture	a117	2915701	0	57	16000	90	0	16000
172	Response	2	2939316	7583	1
175	Picture	a006	2962707	0	55	16000	75	0	16000
176	Response	1	2990996	12269	1
179	Picture	a016	3012172	0	67	16035	68	0	16000
180	Response	2	3039636	11426	1
183	Picture	c006	3064279	0	125	16000	145	0	16000
184	Response	1	3087836	7537	1
187	Picture	f107	3111773	0	113	16000	145	0	16000
188	Response	2	3135716	7911	1
191	Picture	f117	3160357	0	199	16000	220	0	16000
192	Response	1	3183436	7059	1
195	Picture	c018	3205241	0	126	16000	160	0	16000
196	Response	2	3234676	13402	1
199	Picture	a010	3255857	0	179	16000	200	0	16000
200	Response	1	3279636	7758	1
203	Picture	f010	3301642	0	42	16000	74	0	16000
204	Response	1	3327716	10043	1
207	Picture	c010	3351215	0	136	16000	156	0	16000
208	Response	2	3380316	13081	1
211	Picture	f008	3403870	0	125	16000	157	0	16000
212	Response	1	3424156	4254	1
215	Picture	a008	3448461	0	38	16000	58	0	16000
216	Response	1	3468396	3915	1
219	Picture	f109	3492330	0	147	16000	177	0	16000
220	Response	2	3515716	7356	1
223	Picture	a018	3537760	0	54	16000	74	0	16000
224	Response	1	3562476	8696	1
227	Picture	c107	3586690	0	102	16000	134	0	16000
228	Response	2	3610955	8233	2
231	Picture	a109	3632674	0	122	16000	142	0	16000
232	Response	1	3651315	2622	1
235	Picture	f006	3672893	0	48	16000	80	0	16000
236	Response	2	3695715	6790	2
239	Picture	a107	3720296	0	150	16000	171	0	16000
240	Response	1	3741636	5319	1
243	Picture	c010	3764481	0	111	16000	137	0	16000
244	Response	2	3785435	4928	2
247	Picture	f016	3807456	0	130	16000	153	0	16000
248	Response	2	3829396	5917	1
251	Picture	c119	3851241	0	166	16000	196	0	16000
252	Response	1	3873275	6005	2
255	Picture	c109	3896677	0	67	16022	68	0	16000
256	Response	2	3919755	7054	2
259	Picture	f119	3942312	0	78	16000	110	0	16000
260	Response	1	3968075	9731	2
263	Picture	f018	3990715	0	174	16000	195	0	16000
264	Response	1	4030756	24021	2
267	Picture	c008	4053791	0	75	16000	108	0	16000
268	Response	2	4075875	6052	2
271	Picture	a119	4097655	0	49	16000	69	0	16000
272	Response	1	4119355	5680	2
