# Supplementary material for: Effects of two different emotion-inducing methods on the emotional memory of non-clinically depressed individuals
Source: PLoS One. 2021 May 28;16(5):e0249863. doi: 10.1371/journal.pone.0249863 (PMC8162709; doi:10.1371/journal.pone.0249863)
Supplement: S1 Data — (ZIP) [file pone.0249863.s001.zip › data/experiment1-healthy/face53/b-test.log]

Scenario - For expli1
Logfile written - 2019/3/13 13:48:17

Trial	Event Type	Code	Time	TTime	Uncertainty	Duration	Uncertainty	ReqTime	ReqDur

1	Response	2	126658	126658	2
4	Picture	t004	156719	0	77	19901	110	0	next
4	Response	1	176618	19899	2
4A	Response	6	213338	36718	2
6	Picture	t002	226461	0	158	39118	192	0	next
6	Response	1	265578	39117	2
6A	Response	3	283978	18399	2
8	Picture	t001	296312	0	123	15947	157	0	next
8	Response	1	312258	15946	2
8A	Response	3	329258	16999	2
10	Picture	t012	341403	0	38	43817	71	0	next
10	Response	2	385218	43815	2
12	Picture	t008	402053	0	39	11126	65	0	next
12	Response	1	413178	11125	2
12A	Response	3	422378	9199	2
14	Picture	t009	433942	0	145	14237	168	0	next
14	Response	2	448178	14236	2
16	Picture	t007	466244	0	159	11215	193	0	next
16	Response	1	477458	11214	1
16A	Response	3	489458	11999	2
18	Picture	t003	503622	0	106	13877	140	0	next
18	Response	2	517498	13876	2
20	Picture	t011	534631	0	102	39668	125	0	next
20	Response	1	574298	39667	2
20A	Response	4	594658	20359	2
22	Picture	t006	607681	0	204	14978	227	0	next
22	Response	1	622658	14977	1
22A	Response	3	632258	9599	2
24	Picture	t005	645451	0	90	12368	114	0	next
24	Response	1	657818	12367	1
24A	Response	3	667298	9479	2
26	Picture	t010	679445	0	93	20054	116	0	next
26	Response	2	699498	20053	2
29	Response	2	754018	25312	1
31	Picture	ba014	764040	0	150	30979	174	0	next
31	Response	2	795018	30978	2
33	Picture	c115	812263	0	71	10876	105	0	next
33	Response	2	823138	10875	1
35	Picture	ba113	841211	0	128	22768	151	0	next
35	Response	2	863978	22767	1
37	Picture	f101	881165	0	155	9374	189	0	next
37	Response	2	890538	9373	1
39	Picture	e036	907042	0	119	8297	144	0	next
39	Response	2	915338	8296	1
41	Picture	e014	934354	0	122	7105	155	0	next
41	Response	2	941458	7104	1
43	Picture	dc105	957902	0	81	13277	104	0	next
43	Response	2	971178	13276	1
45	Picture	e002	990740	0	58	21399	92	0	next
45	Response	2	1012138	21398	1
47	Picture	c111	1030471	0	163	28188	186	0	next
47	Response	1	1058658	28187	1
47A	Response	3	1067018	8359	1
49	Picture	e015	1081841	0	117	13178	140	0	next
49	Response	2	1095018	13177	1
51	Picture	e034	1111793	0	148	10666	183	0	next
51	Response	2	1122458	10665	1
53	Picture	e005	1141821	0	127	10918	150	0	next
53	Response	2	1152738	10917	1
55	Picture	a014	1171154	0	110	15385	144	0	next
55	Response	1	1186538	15384	1
55A	Response	3	1193338	6799	1
57	Picture	c103	1204542	0	47	21237	81	0	next
57	Response	1	1225778	21236	1
57A	Response	6	1236458	10679	1
59	Picture	a012	1249281	0	133	11698	167	0	next
59	Response	1	1260978	11697	1
59A	Response	3	1269778	8799	1
61	Picture	e012	1282680	0	61	17139	94	0	next
61	Response	2	1299818	17138	1
63	Picture	e044	1319601	0	147	22258	169	0	next
63	Response	1	1341858	22257	1
63A	Response	3	1349778	7919	1
65	Picture	a105	1363363	0	42	12856	63	0	next
65	Response	2	1376218	12855	1
67	Picture	e001	1393423	0	135	7636	168	0	next
67	Response	2	1401058	7635	1
69	Picture	gf004	1419732	0	160	31287	183	0	next
69	Response	1	1451018	31286	1
69A	Response	3	1457218	6199	1
71	Picture	e040	1470261	0	118	20518	141	0	next
71	Response	2	1490778	20517	1
73	Picture	a002	1508263	0	100	22196	133	0	next
73	Response	1	1530458	22195	1
73A	Response	3	1536938	6479	1
75	Picture	dc115	1548471	0	50	17948	85	0	next
75	Response	1	1566418	17947	1
75A	Response	5	1577018	10599	1
77	Picture	f012	1590450	0	65	19364	66	0	next
77	Response	2	1609778	19328	1
79	Picture	c105	1627307	0	46	19672	71	0	next
79	Response	1	1646978	19671	1
79A	Response	3	1653018	6039	2
81	Picture	a103	1667922	0	88	28296	111	0	next
81	Response	1	1696218	28296	1
81A	Response	6	1705178	8960	1
83	Picture	c113	1718510	0	157	14629	181	0	next
83	Response	1	1733138	14628	1
83A	Response	5	1740578	7439	1
85	Picture	c004	1752041	0	116	15857	140	0	next
85	Response	1	1767898	15857	1
85A	Response	3	1776937	9039	2
87	Picture	gf105	1788060	0	93	11199	115	0	next
87	Response	2	1799258	11198	1
89	Picture	e041	1817403	0	65	26256	99	0	next
89	Response	2	1843658	26255	1
91	Picture	e009	1862291	0	186	21048	208	0	next
91	Response	1	1883337	21046	2
91A	Response	5	1891858	8519	1
93	Picture	f103	1904271	0	193	25867	216	0	next
93	Response	1	1930137	25866	1
93A	Response	3	1941137	10999	2
95	Picture	gf111	1952400	0	55	14979	77	0	next
95	Response	1	1967377	14977	2
95A	Response	5	1984577	17198	2
97	Picture	e032	1995970	0	143	18529	165	0	next
97	Response	2	2014498	18528	1
99	Picture	e037	2031293	0	135	25165	171	0	next
99	Response	1	2056457	25164	2
99A	Response	4	2074937	18479	2
101	Picture	e004	2087472	0	112	27187	147	0	next
101	Response	1	2114658	27186	1
101A	Response	6	2121497	6838	2
103	Picture	dc014	2134771	0	138	16328	169	0	next
103	Response	1	2151097	16326	2
103A	Response	3	2160857	9758	2
105	Picture	dc004	2173952	0	115	45826	149	0	next
105	Response	1	2219777	45825	2
105A	Response	5	2253137	33359	2
107	Picture	e003	2264521	0	38	29497	72	0	next
107	Response	1	2294017	29496	2
107A	Response	3	2301177	7159	2
109	Picture	e006	2315161	0	49	19858	82	0	next
109	Response	2	2335017	19856	2
111	Picture	a101	2352878	0	165	20940	189	0	next
111	Response	1	2373817	20939	2
111A	Response	5	2389777	15959	2
113	Picture	a113	2402750	0	116	12988	139	0	next
113	Response	1	2415737	12987	2
113A	Response	3	2422817	7079	1
115	Picture	gf101	2434110	0	82	19988	105	0	next
115	Response	2	2454097	19987	2
117	Picture	e031	2470190	0	153	21188	190	0	next
117	Response	2	2491377	21187	2
119	Picture	ba103	2507763	0	82	23575	106	0	next
119	Response	1	2531337	23574	2
119A	Response	3	2538017	6679	2
121	Picture	e035	2553001	0	168	16417	190	0	next
121	Response	2	2569417	16416	2
123	Picture	e013	2587832	0	153	43186	188	0	next
123	Response	1	2631017	43185	2
123A	Response	6	2640137	9119	2
125	Picture	e043	2651513	0	126	21225	161	0	next
125	Response	1	2672737	21224	1
125A	Response	3	2680457	7719	1
127	Picture	f002	2692541	0	91	16557	124	0	next
127	Response	1	2709097	16556	1
127A	Response	4	2719337	10239	1
129	Picture	f004	2733561	0	61	23337	94	0	next
129	Response	2	2756897	23336	1
131	Picture	ba101	2773205	0	88	11933	111	0	next
131	Response	2	2785137	11932	1
133	Picture	ba002	2801635	0	142	25343	176	0	next
133	Response	1	2826977	25342	1
133A	Response	5	2843617	16639	1
135	Picture	f014	2856701	0	64	20317	98	0	next
135	Response	1	2877017	20316	1
135A	Response	5	2884736	7718	2
137	Picture	dc002	2895900	0	35	18798	70	0	next
137	Response	2	2914697	18797	2
139	Picture	e010	2932200	0	62	8658	84	0	next
139	Response	2	2940857	8657	1
141	Picture	gf012	2957962	0	116	12776	150	0	next
141	Response	1	2970737	12775	1
141A	Response	3	2979337	8599	1
143	Picture	f111	2993080	0	158	20658	194	0	next
143	Response	2	3013737	20657	1
145	Picture	dc012	3030261	0	148	16557	171	0	next
145	Response	1	3046817	16556	1
145A	Response	5	3055737	8919	1
147	Picture	ba012	3069560	0	178	30258	201	0	next
147	Response	1	3099817	30257	1
147A	Response	6	3112097	12279	1
149	Picture	gf103	3125431	0	126	13027	148	0	next
149	Response	2	3138457	13026	1
151	Picture	c012	3154922	0	119	42576	153	0	next
151	Response	1	3197497	42575	1
151A	Response	5	3216697	19199	1
153	Picture	dc103	3227920	0	105	14938	135	0	next
153	Response	2	3242857	14937	1
155	Picture	ba115	3261830	0	201	19348	224	0	next
155	Response	1	3281177	19347	1
155A	Response	3	3288937	7759	1
157	Picture	e033	3300510	0	180	21988	202	0	next
157	Response	2	3322497	21987	1
159	Picture	e042	3340612	0	57	12286	91	0	next
159	Response	2	3352897	12285	2
161	Picture	gf115	3369921	0	88	50257	109	0	next
161	Response	1	3420177	50256	1
161A	Response	5	3429697	9519	1
163	Picture	ba111	3443189	0	139	16029	162	0	next
163	Response	2	3459217	16028	1
165	Picture	e038	3476591	0	53	12867	87	0	next
165	Response	2	3489457	12866	1
167	Picture	a115	3507750	0	65	14428	89	0	next
167	Response	1	3522177	14427	1
167A	Response	3	3529097	6919	1
169	Picture	f113	3543109	0	199	15589	222	0	next
169	Response	1	3558697	15588	1
169A	Response	5	3565697	6999	1
171	Picture	e045	3577789	0	178	21389	200	0	next
171	Response	2	3599177	21388	1
173	Picture	ba004	3617111	0	171	16467	205	0	next
173	Response	1	3633577	16466	1
173A	Response	5	3641577	7999	1
175	Picture	e011	3652703	0	73	19995	106	0	next
175	Response	1	3672697	19994	1
175A	Response	6	3684257	11559	1
177	Picture	c101	3695930	0	171	20088	204	0	next
177	Response	1	3716017	20087	1
177A	Response	6	3723176	7158	2
179	Picture	a111	3737531	0	61	13367	94	0	next
179	Response	1	3750897	13366	1
179A	Response	3	3766497	15599	1
181	Picture	c014	3778230	0	187	13548	221	0	next
181	Response	1	3791777	13547	1
181A	Response	5	3798176	6398	2
183	Picture	gf002	3811451	0	126	13127	158	0	next
183	Response	1	3824577	13126	1
183A	Response	3	3831976	7398	2
185	Picture	f115	3844639	0	98	31899	131	0	next
185	Response	2	3876537	31898	1
187	Picture	f105	3893790	0	119	12508	140	0	next
187	Response	2	3906297	12507	1
189	Picture	gf014	3924552	0	170	23946	203	0	next
189	Response	2	3948497	23945	1
191	Picture	dc111	3968451	0	109	15967	131	0	next
191	Response	1	3984416	15965	2
191A	Response	5	3992056	7638	2
193	Picture	dc101	4004299	0	85	14478	107	0	next
193	Response	2	4018776	14477	1
195	Picture	ba105	4035061	0	139	14797	172	0	next
195	Response	1	4049856	14795	2
195A	Response	3	4060536	10678	2
197	Picture	e007	4075189	0	170	23149	204	0	next
197	Response	1	4098337	23148	1
197A	Response	4	4105456	7118	2
199	Picture	gf113	4120423	0	93	19714	127	0	next
199	Response	2	4140136	19713	2
201	Picture	e008	4156789	0	65	26111	87	0	next
201	Response	2	4182898	26109	1
203	Picture	c002	4199094	0	75	7923	108	0	next
203	Response	2	4207017	7923	1
205	Picture	a004	4226643	0	198	17695	220	0	next
205	Response	2	4244336	17693	2
207	Picture	dc113	4262941	0	46	18316	80	0	next
207	Response	1	4281256	18315	2
207A	Response	5	4289456	8199	2
209	Picture	e039	4301840	0	142	27937	176	0	next
209	Response	1	4329776	27936	2
209A	Response	4	4336536	6759	2
213	Response	2	4481136	20293	2
215	Picture	a010	4491158	0	131	13019	153	0	next
215	Response	2	4504176	13018	1
217	Picture	e050	4524231	0	42	21026	73	0	next
217	Response	1	4545256	21025	2
217A	Response	6	4570936	25679	2
219	Picture	e026	4583719	0	46	13058	79	0	next
219	Response	2	4596776	13057	1
221	Picture	e018	4612960	0	137	18657	161	0	next
221	Response	1	4631616	18656	2
221A	Response	4	4652576	20959	1
223	Picture	e024	4663882	0	39	12255	62	0	next
223	Response	2	4676136	12254	2
225	Picture	gf107	4692792	0	112	30585	148	0	next
225	Response	1	4723376	30584	1
225A	Response	6	4733016	9639	2
227	Picture	f008	4747510	0	50	11347	83	0	next
227	Response	2	4758856	11346	1
229	Picture	e023	4774990	0	75	16147	98	0	next
229	Response	2	4791136	16146	1
231	Picture	ba006	4808571	0	147	18006	180	0	next
231	Response	1	4826576	18005	2
231A	Response	3	4834696	8119	1
233	Picture	dc018	4847470	0	70	14947	105	0	next
233	Response	2	4862416	14946	1
235	Picture	e054	4882231	0	147	20027	169	0	next
235	Response	1	4902256	20025	2
235A	Response	5	4910936	8678	1
237	Picture	a107	4924890	0	148	11247	175	0	next
237	Response	2	4936136	11246	1
239	Picture	e016	4955092	0	93	18245	126	0	next
239	Response	2	4973337	18245	1
241	Picture	dc020	4990799	0	57	34538	83	0	next
241	Response	1	5025336	34537	2
241A	Response	6	5032296	6959	1
243	Picture	e051	5046280	0	65	36217	88	0	next
243	Response	1	5082496	36216	1
243A	Response	6	5088536	6039	1
245	Picture	c020	5101219	0	119	14758	144	0	next
245	Response	1	5115976	14757	1
245A	Response	3	5123935	7958	2
247	Picture	f006	5137531	0	129	17286	153	0	next
247	Response	1	5154816	17285	1
247A	Response	4	5163736	8919	1
249	Picture	f020	5178031	0	122	32146	145	0	next
249	Response	2	5210176	32145	1
251	Picture	e019	5226380	0	86	17717	122	0	next
251	Response	1	5244096	17716	1
251A	Response	4	5254216	10119	1
253	Picture	a016	5266909	0	48	90268	82	0	next
253	Response	2	5357176	90267	1
255	Picture	dc010	5377010	0	103	20767	126	0	next
255	Response	1	5397776	20766	1
255A	Response	3	5404296	6519	1
257	Picture	e022	5418629	0	145	16108	167	0	next
257	Response	2	5434736	16107	1
259	Picture	gf020	5454322	0	99	15495	133	0	next
259	Response	1	5469816	15494	1
259A	Response	5	5482296	12479	1
261	Picture	ba107	5496050	0	38	25087	73	0	next
261	Response	1	5521136	25086	1
261A	Response	6	5526856	5719	1
263	Picture	c109	5541350	0	54	18467	88	0	next
263	Response	1	5559816	18466	1
263A	Response	6	5566896	7079	1
265	Picture	f117	5578009	0	56	19008	89	0	next
265	Response	1	5597016	19007	1
265A	Response	5	5606296	9279	1
267	Picture	f018	5618047	0	177	32210	211	0	next
267	Response	2	5650256	32209	1
269	Picture	gf006	5666699	0	192	51238	214	0	next
269	Response	1	5717936	51237	1
269A	Response	3	5726256	8319	1
271	Picture	e055	5737508	0	202	16909	225	0	next
271	Response	1	5754416	16908	1
271A	Response	5	5761176	6759	1
273	Picture	a119	5772438	0	100	19219	122	0	next
273	Response	2	5791656	19218	1
275	Picture	c006	5810600	0	84	21416	119	0	next
275	Response	1	5832015	21415	1
275A	Response	3	5855776	23760	1
277	Picture	e020	5870171	0	171	16406	202	0	next
277	Response	2	5886576	16405	1
279	Picture	dc119	5903988	0	189	15229	212	0	next
279	Response	2	5919216	15228	1
281	Picture	e027	5936691	0	136	10526	169	0	next
281	Response	2	5947216	10525	1
283	Picture	ba119	5963710	0	123	25587	146	0	next
283	Response	1	5989295	25585	2
283A	Response	5	5997256	7959	1
285	Picture	gf018	6011399	0	90	27578	112	0	next
285	Response	2	6038976	27577	1
287	Picture	dc016	6058651	0	153	16126	186	0	next
287	Response	1	6074775	16124	2
287A	Response	5	6097015	22238	1
289	Picture	c008	6110579	0	49	22237	82	0	next
289	Response	1	6132815	22236	2
289A	Response	4	6140695	7879	2
291	Picture	gf119	6153539	0	78	26518	112	0	next
291	Response	1	6180055	26516	2
291A	Response	3	6194736	14679	1
293	Picture	f016	6205938	0	172	16478	206	0	next
293	Response	1	6222415	16477	1
293A	Response	3	6230415	7999	2
295	Picture	e047	6243850	0	82	19726	114	0	next
295	Response	2	6263575	19725	1
297	Picture	dc117	6282308	0	130	17588	152	0	next
297	Response	2	6299895	17587	2
299	Picture	f109	6318909	0	178	11427	211	0	next
299	Response	2	6330335	11426	2
301	Picture	e049	6348907	0	184	22829	207	0	next
301	Response	1	6371735	22828	1
301A	Response	5	6378935	7199	2
303	Picture	e030	6391079	0	170	14817	192	0	next
303	Response	2	6405895	14816	2
305	Picture	c119	6422980	0	83	26276	117	0	next
305	Response	1	6449255	26275	2
305A	Response	5	6467335	18079	1
307	Picture	e058	6481912	0	140	13624	173	0	next
307	Response	2	6495535	13623	2
309	Picture	gf008	6515048	0	177	19728	201	0	next
309	Response	1	6534775	19727	2
309A	Response	6	6541095	6319	1
311	Picture	e053	6553199	0	185	16577	209	0	next
311	Response	1	6569775	16576	2
311A	Response	4	6592815	23039	2
313	Picture	e025	6606458	0	80	16718	103	0	next
313	Response	2	6623175	16717	2
315	Picture	e021	6641779	0	75	14597	109	0	next
315	Response	2	6656375	14596	2
317	Picture	c010	6672700	0	159	27956	182	0	next
317	Response	1	6700655	27955	2
317A	Response	4	6726215	25559	1
319	Picture	c107	6740707	0	139	12629	161	0	next
319	Response	2	6753335	12628	1
321	Picture	c016	6769470	0	37	14746	70	0	next
321	Response	2	6784215	14745	1
323	Picture	ba018	6803849	0	151	31287	175	0	next
323	Response	1	6835135	31286	1
323A	Response	6	6840615	5479	1
325	Picture	c117	6852158	0	166	22938	190	0	next
325	Response	1	6875095	22937	1
325A	Response	5	6881735	6639	1
327	Picture	a018	6896338	0	134	15438	157	0	next
327	Response	1	6911775	15437	1
327A	Response	6	6917415	5639	1
329	Picture	e017	6929930	0	35	17326	57	0	next
329	Response	2	6947255	17325	1
331	Picture	e028	6965950	0	174	17426	202	0	next
331	Response	2	6983375	17425	1
333	Picture	gf109	7002218	0	70	15638	93	0	next
333	Response	1	7017855	15637	1
333A	Response	5	7026455	8599	2
335	Picture	e057	7041348	0	105	15548	130	0	next
335	Response	1	7056895	15547	1
335A	Response	4	7069775	12879	1
337	Picture	a008	7083757	0	190	26139	212	0	next
337	Response	1	7109895	26138	1
337A	Response	3	7139615	29719	1
339	Picture	c018	7152427	0	171	18269	193	0	next
339	Response	1	7170695	18268	1
339A	Response	3	7178654	7958	2
341	Picture	gf010	7192157	0	100	18499	123	0	next
341	Response	1	7210654	18497	2
341A	Response	6	7217055	6399	1
343	Picture	dc109	7229532	0	50	10324	73	0	next
343	Response	2	7239855	10323	1
345	Picture	ba020	7257870	0	36	18186	71	0	next
345	Response	2	7276055	18185	1
347	Picture	e048	7292109	0	128	11307	151	0	next
347	Response	2	7303415	11306	1
349	Picture	a109	7321781	0	107	21795	140	0	next
349	Response	1	7343575	21794	1
349A	Response	5	7356495	12919	1
351	Picture	gf016	7370969	0	77	18487	112	0	next
351	Response	1	7389455	18486	1
351A	Response	4	7395655	6199	1
353	Picture	dc107	7408118	0	86	16218	120	0	next
353	Response	2	7424335	16217	1
355	Picture	e029	7441008	0	201	10168	224	0	next
355	Response	2	7451175	10167	1
357	Picture	ba010	7470164	0	34	22092	69	0	next
357	Response	1	7492255	22091	1
357A	Response	3	7498895	6639	1
359	Picture	e052	7513850	0	167	15926	200	0	next
359	Response	2	7529775	15925	1
361	Picture	a006	7546409	0	112	12767	134	0	next
361	Response	2	7559175	12766	1
363	Picture	e046	7577619	0	50	11997	84	0	next
363	Response	2	7589615	11996	1
365	Picture	e056	7605719	0	123	17017	147	0	next
365	Response	2	7622735	17016	1
367	Picture	ba008	7640480	0	178	13816	211	0	next
367	Response	1	7654295	13815	1
367A	Response	3	7668775	14479	1
369	Picture	ba016	7680817	0	169	16359	202	0	next
369	Response	1	7697175	16358	1
369A	Response	4	7705015	7839	1
371	Picture	a117	7719458	0	183	13678	215	0	next
371	Response	1	7733135	13677	1
371A	Response	5	7744255	11119	1
373	Picture	f107	7758018	0	116	14958	150	0	next
373	Response	1	7772975	14957	1
373A	Response	3	7784095	11119	1
375	Picture	dc008	7797448	0	178	22528	210	0	next
375	Response	2	7819975	22527	1
377	Picture	ba117	7839869	0	94	10907	117	0	next
377	Response	2	7850775	10906	1
379	Picture	f119	7870709	0	73	11307	107	0	next
379	Response	2	7882015	11306	2
381	Picture	f010	7899929	0	185	14687	207	0	next
381	Response	1	7914615	14686	1
381A	Response	5	7924294	9678	2
383	Picture	gf117	7938238	0	206	20161	207	0	next
383	Response	1	7958375	20137	1
383A	Response	4	7985535	27136	1
385	Picture	ba109	7997617	0	148	24102	149	0	next
385	Response	1	8021695	24078	1
385A	Response	5	8038814	17095	2
387	Picture	e060	8053638	0	118	23817	141	0	next
387	Response	1	8077454	23816	2
387A	Response	4	8090774	13319	2
389	Picture	dc006	8102547	0	198	15388	222	0	next
389	Response	1	8117935	15388	1
389A	Response	6	8125374	7439	2
391	Picture	e059	8138248	0	157	13768	179	0	next
391	Response	1	8152015	13767	1
391A	Response	5	8170254	18238	2
393	Picture	a020	8181539	0	187	18516	210	0	next
393	Response	2	8200054	18515	2
