# Supplementary material for: Effects of two different emotion-inducing methods on the emotional memory of non-clinically depressed individuals
Source: PLoS One. 2021 May 28;16(5):e0249863. doi: 10.1371/journal.pone.0249863 (PMC8162709; doi:10.1371/journal.pone.0249863)
Supplement: S1 Data — (ZIP) [file pone.0249863.s001.zip › data/experiment1-healthy/face55/b-study.log]

Scenario - For expli1
Logfile written - 2019/3/13 14:40:59

Trial	Event Type	Code	Time	TTime	Uncertainty	Duration	Uncertainty	ReqTime	ReqDur

1	Response	2	1344803	1344803	2
4	Picture	t006	1374866	0	32	16000	65	0	16000
5	Response	1	1390898	0	158
8	Picture	t001	1412886	0	175	16000	195	0	16000
8	Response	2	1428603	15717	1
9	Response	2	1460322	31416	1
12	Picture	t004	1483886	0	149	16000	180	0	16000
12	Response	1	1499162	15276	2
13	Response	1	1539082	39165	2
16	Picture	t003	1562914	0	118	16000	138	0	16000
17	Response	2	1581002	2068	2
20	Picture	t002	1603345	0	175	16000	206	0	16000
21	Response	2	1629042	9666	1
24	Picture	t005	1653293	0	54	16000	74	0	16000
25	Response	1	1671562	2249	2
29	Response	2	1820762	116315	2
31	Picture	c014	1830785	0	195	16000	215	0	16000
31	Response	2	1841162	10377	2
32	Response	2	1866482	19677	1
35	Picture	a113	1889577	0	44	16000	77	0	16000
36	Response	2	1907442	1833	2
39	Picture	c101	1929184	0	109	16000	129	0	16000
39	Response	1	1943082	13898	2
40	Response	1	1972482	27278	2
43	Picture	f002	1993854	0	81	16000	112	0	16000
44	Response	2	2011762	1877	1
47	Picture	c105	2036345	0	92	16000	112	0	16000
48	Response	1	2059362	6997	1
51	Picture	f004	2083605	0	146	16000	180	0	16000
52	Response	1	2107362	7723	1
55	Picture	c113	2129714	0	206	16000	238	0	16000
56	Response	1	2153082	7336	1
59	Picture	c002	2175585	0	149	16000	181	0	16000
60	Response	2	2203922	12306	1
63	Picture	f101	2226123	0	111	16000	131	0	16000
64	Response	2	2248922	6780	1
67	Picture	f014	2270635	0	79	16000	110	0	16000
68	Response	2	2297882	11217	1
71	Picture	c115	2322583	0	134	16000	154	0	16000
72	Response	1	2343762	5160	1
75	Picture	a101	2364907	0	121	16000	152	0	16000
76	Response	1	2397162	16225	1
79	Picture	a012	2419774	0	96	16000	118	0	16000
80	Response	2	2454602	18807	1
83	Picture	c004	2478317	0	31	16000	63	0	16000
84	Response	1	2510562	16214	1
87	Picture	f115	2532620	0	55	16000	76	0	16000
88	Response	2	2557042	8401	1
91	Picture	f113	2581506	0	146	16000	178	0	16000
92	Response	2	2609321	11783	2
95	Picture	f012	2630744	0	77	16000	98	0	16000
96	Response	1	2664602	17837	1
99	Picture	a004	2686378	0	88	16000	120	0	16000
100	Response	1	2720242	17832	1
103	Picture	a103	2744384	0	82	16000	103	0	16000
104	Response	2	2787922	27516	1
107	Picture	f105	2810015	0	96	16000	127	0	16000
108	Response	1	2841481	15435	2
111	Picture	f103	2864613	0	163	16000	183	0	16000
112	Response	2	2900322	19689	1
115	Picture	a014	2922206	0	45	16000	77	0	16000
116	Response	2	2950722	12485	1
119	Picture	c012	2972423	0	165	16000	184	0	16000
120	Response	2	3010241	21799	2
123	Picture	a115	3033093	0	137	16000	170	0	16000
124	Response	1	3067042	17916	1
127	Picture	c111	3091943	0	120	16000	140	0	16000
128	Response	2	3119002	11039	1
131	Picture	c103	3141035	0	173	16000	204	0	16000
132	Response	1	3178042	20976	1
135	Picture	f111	3203022	0	188	16000	208	0	16000
136	Response	2	3248281	29239	2
139	Picture	a105	3273265	0	85	16000	116	0	16000
140	Response	2	3298882	9586	1
143	Picture	a002	3322982	0	205	16000	225	0	16000
144	Response	1	3352882	13880	1
147	Picture	a111	3374136	0	38	16000	69	0	16000
148	Response	2	3403401	13234	2
153	Response	2	3644641	107535	2
155	Picture	c119	3654674	0	101	16000	133	0	16000
156	Response	2	3678361	7656	2
159	Picture	c010	3699412	0	199	16000	220	0	16000
160	Response	2	3726122	10689	1
163	Picture	f008	3747485	0	105	16000	137	0	16000
164	Response	1	3769761	6245	2
167	Picture	f107	3793062	0	197	16000	219	0	16000
168	Response	1	3815361	6278	2
171	Picture	a018	3837056	0	183	16000	214	0	16000
172	Response	1	3860041	6955	2
175	Picture	f119	3882940	0	136	16000	156	0	16000
176	Response	2	3917281	18321	1
179	Picture	f006	3939644	0	74	16000	106	0	16000
180	Response	2	3974001	18326	2
183	Picture	c109	3995831	0	55	16000	76	0	16000
184	Response	1	4035521	23669	1
187	Picture	a107	4056873	0	156	16000	187	0	16000
188	Response	2	4100201	27297	2
191	Picture	a010	4125104	0	89	16000	110	0	16000
192	Response	1	4152241	11117	1
195	Picture	c010	4174172	0	168	16000	200	0	16000
196	Response	2	4197241	7038	1
199	Picture	c117	4220697	0	145	16000	166	0	16000
200	Response	2	4248321	11603	1
203	Picture	f117	4270436	0	50	16000	82	0	16000
204	Response	2	4295601	9133	1
207	Picture	f010	4317821	0	169	16000	189	0	16000
208	Response	2	4340681	6840	1
211	Picture	c008	4364204	0	99	16000	130	0	16000
212	Response	2	4387961	7726	1
215	Picture	f018	4410723	0	83	16000	105	0	16000
216	Response	2	4434081	7337	1
219	Picture	c016	4456434	0	183	16000	214	0	16000
220	Response	1	4487681	15216	1
223	Picture	a020	4512091	0	194	16000	214	0	16000
224	Response	1	4534401	6290	1
227	Picture	a119	4555846	0	89	16000	123	0	16000
228	Response	2	4591281	19402	1
231	Picture	c006	4615952	0	146	16000	166	0	16000
232	Response	1	4648040	16068	2
235	Picture	f016	4671384	0	34	16000	65	0	16000
236	Response	2	4694081	6666	1
239	Picture	f109	4715902	0	176	16000	197	0	16000
240	Response	2	4738921	6998	2
243	Picture	f010	4763575	0	153	16000	185	0	16000
244	Response	2	4787321	7715	1
247	Picture	a109	4810963	0	96	16000	118	0	16000
248	Response	2	4833481	6496	1
251	Picture	a006	4855754	0	117	16000	148	0	16000
252	Response	2	4877281	5496	2
255	Picture	c018	4899838	0	36	16000	56	0	16000
256	Response	2	4921721	5863	1
259	Picture	c107	4946655	0	38	16000	69	0	16000
260	Response	1	4970601	7915	1
263	Picture	a008	4992632	0	58	16000	78	0	16000
264	Response	2	5009521	869	1
267	Picture	a117	5032774	0	63	16031	64	0	16000
268	Response	1	5055801	6995	1
271	Picture	a016	5080621	0	51	16000	72	0	16000
272	Response	2	5108321	11679	2
