# Supplementary material for: Effects of two different emotion-inducing methods on the emotional memory of non-clinically depressed individuals
Source: PLoS One. 2021 May 28;16(5):e0249863. doi: 10.1371/journal.pone.0249863 (PMC8162709; doi:10.1371/journal.pone.0249863)
Supplement: S1 Data — (ZIP) [file pone.0249863.s001.zip › data/experiment1-healthy/face55/b-test.log]

Scenario - For expli1
Logfile written - 2019/3/13 15:04:07

Trial	Event Type	Code	Time	TTime	Uncertainty	Duration	Uncertainty	ReqTime	ReqDur

1	Response	2	632112	632112	2
4	Picture	t002	662175	0	31	16498	64	0	next
4	Response	1	678672	16497	1
4A	Response	3	737272	58599	2
6	Picture	t008	748634	0	47	57319	85	0	next
6	Response	1	805952	57318	2
6A	Response	5	856992	51039	1
8	Picture	t009	869193	0	130	15680	164	0	next
8	Response	1	884872	15679	1
8A	Response	6	929912	45039	2
10	Picture	t010	943185	0	126	16728	159	0	next
10	Response	1	959912	16727	2
10A	Response	3	1007752	47839	2
12	Picture	t006	1020855	0	108	32138	140	0	next
12	Response	1	1052992	32137	2
12A	Response	5	1085352	32359	2
14	Picture	t007	1096858	0	87	32295	119	0	next
14	Response	1	1129152	32294	1
14A	Response	6	1135312	6159	1
16	Picture	t001	1147193	0	75	20120	109	0	next
16	Response	1	1167312	20119	1
16A	Response	5	1183192	15879	1
18	Picture	t005	1197314	0	112	39679	145	0	next
18	Response	1	1236992	39678	1
18A	Response	6	1331912	94919	1
20	Picture	t011	1343223	0	173	30491	205	0	next
20	Response	2	1373712	30489	1
22	Picture	t012	1391016	0	49	17417	70	0	next
22	Response	1	1408432	17416	1
22A	Response	5	1443872	35439	1
24	Picture	t003	1457602	0	121	13191	142	0	next
24	Response	1	1470792	13190	1
24A	Response	5	1489072	18279	1
26	Picture	t004	1500354	0	195	12199	216	0	next
26	Response	1	1512552	12198	1
26A	Response	6	1522032	9479	1
29	Response	2	1607792	63560	1
31	Picture	gf014	1617825	0	188	26048	221	0	next
31	Response	1	1643872	26047	1
31A	Response	6	1669312	25439	1
33	Picture	a115	1683825	0	171	15448	204	0	next
33	Response	1	1699272	15447	1
33A	Response	3	1730192	30919	1
35	Picture	e013	1743204	0	115	68869	147	0	next
35	Response	1	1812071	68867	2
35A	Response	6	1850392	38319	1
37	Picture	f101	1862705	0	91	65768	123	0	next
37	Response	2	1928472	65767	1
39	Picture	a111	1945178	0	104	12695	125	0	next
39	Response	1	1957872	12694	1
39A	Response	3	1998072	40199	1
41	Picture	f014	2011484	0	117	78229	138	0	next
41	Response	2	2089712	78228	1
43	Picture	ba113	2107314	0	98	14919	126	0	next
43	Response	1	2122232	14918	1
43A	Response	6	2142232	19999	1
45	Picture	e003	2155638	0	99	15915	125	0	next
45	Response	1	2171552	15914	1
45A	Response	5	2188392	16839	1
47	Picture	a002	2200220	0	178	13973	203	0	next
47	Response	1	2214192	13972	1
47A	Response	6	2261392	47199	1
49	Picture	e004	2275829	0	50	19243	77	0	next
49	Response	2	2295071	19242	2
51	Picture	e012	2313943	0	101	39490	123	0	next
51	Response	2	2353432	39489	1
53	Picture	e040	2370681	0	180	54552	213	0	next
53	Response	1	2425232	54551	1
53A	Response	6	2431832	6599	1
55	Picture	e005	2444625	0	54	14847	87	0	next
55	Response	2	2459471	14846	2
57	Picture	a012	2476152	0	201	14561	222	0	next
57	Response	1	2490712	14560	1
57A	Response	3	2570431	79718	2
59	Picture	c111	2583512	0	154	37960	176	0	next
59	Response	1	2621471	37959	2
59A	Response	6	2649671	28199	1
61	Picture	c012	2663002	0	147	20670	172	0	next
61	Response	1	2683671	20669	2
61A	Response	5	2698991	15319	2
63	Picture	f113	2710213	0	93	75420	115	0	next
63	Response	2	2785631	75418	2
65	Picture	e036	2804054	0	56	26858	89	0	next
65	Response	2	2830911	26857	2
67	Picture	dc014	2847551	0	60	35242	82	0	next
67	Response	2	2882792	35241	1
69	Picture	e002	2900164	0	94	10668	127	0	next
69	Response	1	2910831	10667	2
69A	Response	6	3040631	129799	2
71	Picture	dc004	3053844	0	49	16188	83	0	next
71	Response	1	3070031	16187	2
71A	Response	3	3097751	27719	1
73	Picture	e042	3111244	0	139	130148	172	0	next
73	Response	2	3241391	130147	1
75	Picture	c014	3260420	0	112	11692	134	0	next
75	Response	1	3272111	11691	2
75A	Response	3	3295071	22959	1
77	Picture	gf004	3306492	0	201	11060	222	0	next
77	Response	1	3317551	11059	1
77A	Response	3	3345151	27599	1
79	Picture	f004	3358331	0	180	41061	201	0	next
79	Response	2	3399391	41060	1
81	Picture	f103	3416604	0	54	11468	87	0	next
81	Response	1	3428071	11467	1
81A	Response	6	3444151	16079	1
83	Picture	a113	3458343	0	139	58689	172	0	next
83	Response	2	3517031	58688	1
85	Picture	c115	3535964	0	180	48388	200	0	next
85	Response	2	3584350	48386	2
87	Picture	gf101	3600835	0	117	60237	149	0	next
87	Response	1	3661071	60236	1
87A	Response	6	3669671	8599	1
89	Picture	ba105	3681613	0	158	93659	191	0	next
89	Response	2	3775271	93658	1
91	Picture	a004	3792780	0	147	33812	169	0	next
91	Response	1	3826591	33811	1
91A	Response	4	3853391	26799	1
93	Picture	a014	3864982	0	99	30410	120	0	next
93	Response	1	3895391	30409	1
93A	Response	6	3904911	9519	1
95	Picture	dc105	3916832	0	74	27280	95	0	next
95	Response	1	3944111	27279	1
95A	Response	5	3975071	30959	1
97	Picture	f012	3987621	0	101	55571	121	0	next
97	Response	2	4043191	55570	1
99	Picture	e009	4060775	0	87	20216	120	0	next
99	Response	1	4080990	20215	2
99A	Response	6	4184671	103680	1
101	Picture	e031	4198062	0	106	50730	140	0	next
101	Response	1	4248791	50729	1
101A	Response	6	4254310	5518	2
103	Picture	c004	4268193	0	128	19838	163	0	next
103	Response	1	4288030	19837	2
103A	Response	5	4302871	14840	1
105	Picture	gf113	4317803	0	176	15229	208	0	next
105	Response	1	4333031	15228	1
105A	Response	4	4359590	26558	2
107	Picture	dc103	4374163	0	137	41509	169	0	next
107	Response	2	4415671	41508	1
109	Picture	c113	4434853	0	114	36859	136	0	next
109	Response	1	4471711	36858	1
109A	Response	6	4482390	10678	1
111	Picture	e034	4496432	0	190	28639	212	0	next
111	Response	2	4525070	28638	1
113	Picture	e035	4541303	0	132	40129	164	0	next
113	Response	1	4581430	40127	2
113A	Response	6	4589310	7878	2
115	Picture	e007	4603923	0	166	40628	199	0	next
115	Response	1	4644550	40627	1
115A	Response	5	4662510	17959	2
117	Picture	ba004	4676695	0	45	33536	80	0	next
117	Response	1	4710230	33535	2
117A	Response	6	4723990	13759	2
119	Picture	f002	4736743	0	153	70968	186	0	next
119	Response	1	4807710	70967	2
119A	Response	4	4812310	4599	2
121	Picture	e001	4823393	0	154	22318	185	0	next
121	Response	2	4845710	22317	2
123	Picture	ba111	4861910	0	140	21801	161	0	next
123	Response	1	4883710	21800	2
123A	Response	5	4913470	29759	1
125	Picture	dc101	4927510	0	195	23041	217	0	next
125	Response	2	4950550	23040	2
127	Picture	gf012	4968403	0	114	104468	146	0	next
127	Response	2	5072870	104467	2
129	Picture	dc113	5090850	0	154	46621	176	0	next
129	Response	2	5137470	46620	2
131	Picture	gf002	5156906	0	74	17165	107	0	next
131	Response	1	5174070	17164	2
131A	Response	4	5200350	26279	1
133	Picture	e037	5214661	0	140	84570	172	0	next
133	Response	2	5299230	84569	2
135	Picture	f111	5315669	0	125	32122	145	0	next
135	Response	2	5347790	32121	1
137	Picture	gf103	5365133	0	144	55818	176	0	next
137	Response	1	5420950	55817	1
137A	Response	6	5455430	34479	1
139	Picture	a103	5470333	0	87	18898	120	0	next
139	Response	1	5489230	18897	1
139A	Response	5	5519830	30599	1
141	Picture	e041	5533002	0	72	39701	73	0	next
141	Response	2	5572670	39668	1
143	Picture	f115	5589305	0	102	100709	103	0	next
143	Response	2	5689990	100685	1
145	Picture	dc012	5709655	0	49	47496	82	0	next
145	Response	2	5757150	47495	1
147	Picture	e015	5773420	0	118	73771	138	0	next
147	Response	1	5847190	73770	1
147A	Response	6	5857470	10279	1
149	Picture	e010	5872091	0	93	42060	112	0	next
149	Response	2	5914149	42058	2
151	Picture	e044	5931115	0	46	130436	78	0	next
151	Response	1	6061550	130435	1
151A	Response	5	6079669	18118	1
153	Picture	e038	6093652	0	143	36818	176	0	next
153	Response	2	6130469	36817	2
155	Picture	gf111	6147499	0	133	16132	154	0	next
155	Response	2	6163630	16131	1
157	Picture	c105	6181014	0	98	10896	131	0	next
157	Response	1	6191909	10895	2
157A	Response	6	6204309	12399	1
159	Picture	gf115	6217614	0	158	37260	188	0	next
159	Response	1	6254870	37256	1
159A	Response	5	6282629	27755	2
161	Picture	dc111	6297152	0	107	56839	139	0	next
161	Response	1	6353990	56838	1
161A	Response	3	6360269	6278	2
163	Picture	a101	6372213	0	37	17898	69	0	next
163	Response	2	6390110	17897	1
165	Picture	c103	6409790	0	123	79321	143	0	next
165	Response	2	6489110	79320	1
167	Picture	e033	6506832	0	49	21479	81	0	next
167	Response	2	6528310	21478	1
169	Picture	e043	6546930	0	121	30541	142	0	next
169	Response	1	6577469	30539	2
169A	Response	6	6603389	25918	2
171	Picture	dc115	6615031	0	176	22839	196	0	next
171	Response	1	6637869	22838	1
171A	Response	4	6674230	36360	1
173	Picture	c101	6686102	0	89	13328	112	0	next
173	Response	1	6699429	13327	2
173A	Response	6	6724750	25320	1
175	Picture	e045	6738220	0	128	152570	150	0	next
175	Response	2	6890789	152569	2
177	Picture	f105	6907992	0	144	12958	176	0	next
177	Response	1	6920949	12957	1
177A	Response	5	6938549	17599	2
179	Picture	ba103	6950243	0	50	49988	83	0	next
179	Response	1	7000230	49987	1
179A	Response	6	7008029	7798	1
181	Picture	ba014	7022380	0	65	20690	97	0	next
181	Response	1	7043069	20689	2
181A	Response	3	7063629	20559	2
183	Picture	ba002	7076352	0	83	13958	116	0	next
183	Response	1	7090309	13957	2
183A	Response	6	7105989	15679	2
185	Picture	ba012	7119753	0	175	27237	208	0	next
185	Response	2	7146989	27236	2
187	Picture	e011	7164074	0	25	44996	48	0	next
187	Response	1	7209069	44995	1
187A	Response	6	7218629	9559	1
189	Picture	gf105	7233410	0	164	18660	186	0	next
189	Response	1	7252069	18659	2
189A	Response	3	7348309	96239	1
191	Picture	c002	7360709	0	174	15846	195	0	next
191	Response	1	7376554	15845	1
191A	Response	6	7387309	10754	1
193	Picture	e008	7400630	0	81	20480	102	0	next
193	Response	2	7421109	20479	1
195	Picture	ba101	7440590	0	107	10160	141	0	next
195	Response	1	7450749	10159	1
195A	Response	5	7474189	23439	1
197	Picture	e032	7487262	0	98	15408	131	0	next
197	Response	2	7502669	15407	1
199	Picture	dc002	7519798	0	66	29017	67	0	next
199	Response	1	7548789	28991	1
199A	Response	4	7563629	14814	1
201	Picture	e006	7577240	0	112	46310	133	0	next
201	Response	2	7623549	46309	2
203	Picture	e014	7641232	0	92	50158	124	0	next
203	Response	2	7691389	50157	1
205	Picture	a105	7710784	0	38	54286	61	0	next
205	Response	1	7765069	54285	1
205A	Response	6	7777109	12039	1
207	Picture	ba115	7788439	0	203	17630	226	0	next
207	Response	1	7806068	17629	2
207A	Response	5	7825949	19880	1
209	Picture	e039	7838219	0	78	40172	98	0	next
209	Response	1	7878389	40170	1
209A	Response	6	7897069	18678	1
213	Response	2	8092509	73799	1
215	Picture	f020	8102540	0	35	21089	68	0	next
215	Response	1	8123628	21088	2
215A	Response	5	8141468	17839	2
217	Picture	c010	8154021	0	43	12769	76	0	next
217	Response	1	8166789	12768	1
217A	Response	6	8190868	24078	2
219	Picture	e052	8204101	0	113	19488	147	0	next
219	Response	2	8223588	19487	1
221	Picture	gf006	8240897	0	156	13333	178	0	next
221	Response	1	8254229	13332	1
221A	Response	6	8304149	49919	1
223	Picture	dc016	8315180	0	190	34929	213	0	next
223	Response	1	8350108	34928	2
223A	Response	3	8358349	8240	1
225	Picture	e055	8372320	0	207	21229	229	0	next
225	Response	1	8393549	21229	1
225A	Response	5	8416868	23319	2
227	Picture	e022	8430170	0	178	14620	199	0	next
227	Response	2	8444789	14619	1
229	Picture	a006	8461562	0	101	12948	133	0	next
229	Response	1	8474509	12947	1
229A	Response	6	8486469	11959	1
231	Picture	gf008	8498472	0	188	8478	220	0	next
231	Response	1	8506949	8477	1
231A	Response	6	8517548	10598	2
233	Picture	dc119	8529350	0	133	47759	166	0	next
233	Response	2	8577108	47758	1
235	Picture	f117	8596508	0	142	55121	163	0	next
235	Response	2	8651628	55120	2
237	Picture	e026	8668762	0	35	12468	66	0	next
237	Response	2	8681228	12466	2
239	Picture	e016	8699380	0	82	24609	103	0	next
239	Response	2	8723988	24608	1
241	Picture	f010	8741670	0	106	19759	138	0	next
241	Response	1	8761428	19758	2
241A	Response	5	8776908	15479	1
243	Picture	e048	8791260	0	172	52609	207	0	next
243	Response	1	8843868	52608	2
243A	Response	6	8853628	9759	2
245	Picture	a016	8866011	0	76	9459	109	0	next
245	Response	1	8875468	9457	2
245A	Response	5	8904748	29278	2
247	Picture	a109	8918379	0	35	34490	67	0	next
247	Response	1	8952868	34489	2
247A	Response	6	8960908	8039	2
249	Picture	c016	8972509	0	53	23200	88	0	next
249	Response	1	8995708	23199	1
249A	Response	4	9009308	13599	2
251	Picture	e019	9021911	0	142	60798	175	0	next
251	Response	1	9082708	60797	1
251A	Response	4	9089428	6719	2
253	Picture	e049	9104011	0	35	27178	67	0	next
253	Response	1	9131188	27177	1
253A	Response	6	9152828	21639	2
255	Picture	ba109	9165871	0	157	15958	190	0	next
255	Response	1	9181828	15957	1
255A	Response	5	9207628	25799	2
257	Picture	gf109	9222530	0	151	9379	183	0	next
257	Response	1	9231908	9378	2
257A	Response	6	9242508	10599	1
259	Picture	e046	9256369	0	141	33780	173	0	next
259	Response	2	9290148	33779	2
261	Picture	ba018	9310070	0	104	41919	124	0	next
261	Response	2	9351988	41918	1
263	Picture	e058	9369451	0	39	25698	71	0	next
263	Response	1	9395148	25697	1
263A	Response	4	9405748	10599	1
265	Picture	gf018	9417652	0	157	64777	189	0	next
265	Response	1	9482428	64776	1
265A	Response	3	9493468	11039	1
267	Picture	a018	9507742	0	50	35367	84	0	next
267	Response	1	9543108	35366	1
267A	Response	6	9549228	6119	1
269	Picture	f018	9561190	0	90	72479	122	0	next
269	Response	1	9633668	72478	1
269A	Response	6	9642068	8399	1
271	Picture	e017	9653361	0	71	18268	104	0	next
271	Response	2	9671628	18267	1
273	Picture	ba010	9688038	0	66	34711	90	0	next
273	Response	2	9722748	34710	1
275	Picture	c119	9739772	0	140	15417	172	0	next
275	Response	1	9755188	15416	1
275A	Response	5	9767187	11998	2
277	Picture	dc117	9780072	0	165	11677	197	0	next
277	Response	2	9791748	11676	1
279	Picture	a020	9810119	0	124	33590	144	0	next
279	Response	2	9843708	33589	1
281	Picture	gf020	9861400	0	155	11629	189	0	next
281	Response	1	9873028	11628	1
281A	Response	6	9881108	8079	1
283	Picture	e028	9894910	0	137	26559	170	0	next
283	Response	1	9921468	26558	1
283A	Response	6	9933948	12479	1
285	Picture	e021	9948060	0	144	13888	177	0	next
285	Response	1	9961947	13887	2
285A	Response	5	9980307	18359	2
287	Picture	ba008	9992220	0	142	30089	176	0	next
287	Response	1	10022308	30088	1
287A	Response	3	10029507	7198	2
289	Picture	e056	10042660	0	37	34848	71	0	next
289	Response	2	10077507	34847	2
291	Picture	dc008	10095126	0	61	39582	84	0	next
291	Response	1	10134707	39581	2
291A	Response	6	10143908	9200	1
293	Picture	ba020	10155628	0	48	14001	69	0	next
293	Response	2	10169628	14000	1
295	Picture	f008	10187170	0	154	22739	186	0	next
295	Response	2	10209908	22738	1
297	Picture	a107	10226798	0	197	11471	218	0	next
297	Response	1	10238267	11469	2
297A	Response	6	10245627	7358	2
299	Picture	e059	10256799	0	190	21750	211	0	next
299	Response	1	10278548	21749	1
299A	Response	5	10288027	9478	1
301	Picture	gf010	10300268	0	48	56960	70	0	next
301	Response	1	10357227	56959	1
301A	Response	6	10366067	8839	1
303	Picture	e020	10377989	0	144	19839	165	0	next
303	Response	2	10397827	19838	1
305	Picture	ba117	10416590	0	32	29959	63	0	next
305	Response	2	10446548	29958	1
307	Picture	ba016	10466128	0	153	21541	177	0	next
307	Response	1	10487668	21540	1
307A	Response	6	10501107	13438	2
309	Picture	e029	10512698	0	72	22251	93	0	next
309	Response	2	10534947	22249	2
311	Picture	a008	10551024	0	61	9764	94	0	next
311	Response	1	10560787	9763	2
311A	Response	3	10641947	81159	1
313	Picture	a119	10654588	0	144	30841	176	0	next
313	Response	1	10685428	30840	1
313A	Response	6	10696667	11238	2
315	Picture	f006	10709980	0	75	16128	109	0	next
315	Response	1	10726107	16127	2
315A	Response	6	10735628	9520	1
317	Picture	c018	10747891	0	156	13978	191	0	next
317	Response	1	10761867	13976	2
317A	Response	5	10777827	15958	1
319	Picture	a117	10788921	0	117	16187	151	0	next
319	Response	1	10805107	16186	2
319A	Response	3	10814667	9559	2
321	Picture	e053	10826480	0	51	28468	84	0	next
321	Response	1	10854947	28467	2
321A	Response	6	10865147	10199	1
323	Picture	e023	10879536	0	164	12693	188	0	next
323	Response	2	10892227	12691	2
325	Picture	f016	10909357	0	161	23112	183	0	next
325	Response	2	10932467	23110	2
327	Picture	f107	10950923	0	92	15665	118	0	next
327	Response	1	10966587	15664	2
327A	Response	6	10974227	7639	1
329	Picture	e025	10987156	0	177	24792	203	0	next
329	Response	2	11011947	24791	1
331	Picture	f109	11029088	0	74	15460	95	0	next
331	Response	1	11044547	15459	2
331A	Response	5	11074107	29559	2
333	Picture	dc018	11086929	0	55	64219	78	0	next
333	Response	1	11151147	64218	2
333A	Response	6	11190867	39719	1
335	Picture	dc006	11204968	0	167	10940	188	0	next
335	Response	1	11215907	10939	1
335A	Response	3	11227827	11919	1
337	Picture	gf117	11241247	0	47	12981	67	0	next
337	Response	1	11254227	12980	1
337A	Response	4	11263667	9439	1
339	Picture	ba119	11276749	0	39	20919	62	0	next
339	Response	2	11297667	20918	1
341	Picture	f119	11314109	0	160	32399	193	0	next
341	Response	1	11346507	32398	2
341A	Response	6	11355347	8839	1
343	Picture	gf107	11370040	0	51	9668	84	0	next
343	Response	1	11379707	9667	2
343A	Response	6	11386987	7279	1
345	Picture	e054	11401929	0	159	52499	192	0	next
345	Response	2	11454427	52498	1
347	Picture	dc107	11471019	0	63	15409	88	0	next
347	Response	1	11486427	15408	1
347A	Response	4	11500827	14399	1
349	Picture	e060	11513417	0	159	92771	181	0	next
349	Response	1	11606187	92770	1
349A	Response	6	11624827	18639	1
351	Picture	gf016	11635898	0	153	25610	174	0	next
351	Response	1	11661507	25609	1
351A	Response	6	11666227	4719	1
353	Picture	e050	11678247	0	130	17220	152	0	next
353	Response	2	11695466	17219	2
355	Picture	c117	11715472	0	51	20916	84	0	next
355	Response	2	11736387	20915	1
357	Picture	c107	11755598	0	97	21909	119	0	next
357	Response	2	11777506	21908	2
359	Picture	c008	11797228	0	114	20599	147	0	next
359	Response	1	11817827	20599	1
359A	Response	6	11827107	9280	1
361	Picture	gf119	11840030	0	136	19118	169	0	next
361	Response	2	11859147	19117	1
363	Picture	e030	11875390	0	113	82718	134	0	next
363	Response	2	11958107	82717	1
365	Picture	dc010	11976249	0	57	49459	90	0	next
365	Response	1	12025707	49458	1
365A	Response	4	12060067	34359	1
367	Picture	e047	12074208	0	80	14500	113	0	next
367	Response	2	12088707	14499	1
369	Picture	c020	12107257	0	202	58451	224	0	next
369	Response	1	12165707	58450	1
369A	Response	6	12174306	8598	2
371	Picture	e018	12188409	0	201	73339	222	0	next
371	Response	2	12261747	73338	1
373	Picture	c006	12280769	0	144	27658	180	0	next
373	Response	1	12308427	27658	1
373A	Response	6	12330907	22480	1
375	Picture	e057	12343309	0	91	14599	123	0	next
375	Response	1	12357907	14598	1
375A	Response	6	12362187	4279	1
377	Picture	e027	12376539	0	32	14969	64	0	next
377	Response	2	12391507	14968	1
379	Picture	c109	12410879	0	188	64069	213	0	next
379	Response	2	12474947	64068	1
381	Picture	e051	12492862	0	176	26365	209	0	next
381	Response	1	12519226	26364	1
381A	Response	4	12526546	7319	2
383	Picture	e024	12539022	0	173	33726	205	0	next
383	Response	2	12572747	33725	1
385	Picture	a010	12590158	0	38	10870	59	0	next
385	Response	2	12601026	10868	2
387	Picture	ba006	12619230	0	116	17877	149	0	next
387	Response	1	12637106	17876	2
387A	Response	6	12643667	6560	2
389	Picture	dc109	12656859	0	147	19128	180	0	next
389	Response	2	12675986	19127	1
391	Picture	dc020	12693158	0	188	30269	208	0	next
391	Response	2	12723426	30268	1
393	Picture	ba107	12741509	0	146	10159	179	0	next
393	Response	1	12751666	10157	2
393A	Response	6	12758266	6598	2
