# Supplementary material for: Effects of two different emotion-inducing methods on the emotional memory of non-clinically depressed individuals
Source: PLoS One. 2021 May 28;16(5):e0249863. doi: 10.1371/journal.pone.0249863 (PMC8162709; doi:10.1371/journal.pone.0249863)
Supplement: S1 Data — (ZIP) [file pone.0249863.s001.zip › data/experiment1-healthy/face58/b-study.log]

Scenario - For expli1
Logfile written - 2019/3/13 16:40:16

Trial	Event Type	Code	Time	TTime	Uncertainty	Duration	Uncertainty	ReqTime	ReqDur

1	Response	2	458767	458767	2
4	Picture	t004	488823	0	77	16000	106	0	16000
5	Response	2	512087	7236	2
8	Picture	t006	536382	0	187	16000	208	0	16000
9	Response	2	559928	7526	1
12	Picture	t001	584435	0	111	16000	143	0	16000
13	Response	1	609327	8860	2
16	Picture	t003	634011	0	206	16000	226	0	16000
17	Response	1	658528	8497	1
20	Picture	t005	680381	0	148	16000	181	0	16000
21	Response	2	708487	12074	2
24	Picture	t002	730578	0	121	16000	141	0	16000
25	Response	2	754607	8009	2
29	Response	2	867207	77835	2
31	Picture	c115	877230	0	104	16000	125	0	16000
32	Response	1	899367	6116	2
35	Picture	c103	923832	0	148	16000	181	0	16000
36	Response	2	958327	18463	2
39	Picture	f115	979698	0	117	16000	138	0	16000
40	Response	2	1014607	18888	2
43	Picture	a115	1038412	0	49	16000	81	0	16000
44	Response	1	1075927	21483	2
47	Picture	a101	1098615	0	177	16000	197	0	16000
48	Response	1	1121247	6612	2
51	Picture	f103	1144742	0	34	16000	66	0	16000
52	Response	1	1182967	22193	1
55	Picture	f002	1206168	0	101	16000	121	0	16000
56	Response	2	1232847	10659	1
59	Picture	c111	1257513	0	67	16036	68	0	16000
60	Response	2	1285647	12096	1
63	Picture	a014	1309759	0	158	16000	178	0	16000
64	Response	1	1336327	10548	1
67	Picture	c012	1358412	0	149	16000	182	0	16000
68	Response	2	1390247	15803	1
71	Picture	a012	1414798	0	98	16000	118	0	16000
72	Response	2	1443007	12189	1
75	Picture	c113	1464315	0	59	16000	91	0	16000
76	Response	2	1497567	17220	1
79	Picture	c101	1519240	0	135	16000	155	0	16000
80	Response	1	1555927	20667	1
83	Picture	a004	1577734	0	117	16000	150	0	16000
84	Response	1	1613527	19761	1
87	Picture	f012	1635487	0	200	16000	220	0	16000
88	Response	1	1670927	19420	1
91	Picture	a113	1693342	0	154	16000	186	0	16000
92	Response	1	1716646	7272	2
95	Picture	a105	1740029	0	136	16000	156	0	16000
96	Response	2	1765407	9359	1
99	Picture	f111	1787092	0	51	16000	86	0	16000
100	Response	2	1810367	7241	1
103	Picture	c014	1832601	0	45	16000	65	0	16000
104	Response	2	1856807	8186	1
107	Picture	f105	1878952	0	173	16000	207	0	16000
108	Response	1	1909526	14541	2
111	Picture	c105	1931837	0	124	16000	144	0	16000
112	Response	2	1953847	5990	1
115	Picture	f014	1976664	0	109	16000	141	0	16000
116	Response	1	2010967	18271	1
119	Picture	f113	2034098	0	176	16000	196	0	16000
120	Response	1	2066887	16769	1
123	Picture	c002	2089462	0	121	16000	154	0	16000
124	Response	2	2123247	17753	1
127	Picture	c004	2147958	0	127	16000	148	0	16000
128	Response	2	2195807	31828	1
131	Picture	a111	2220730	0	161	16000	193	0	16000
132	Response	1	2260127	23365	1
135	Picture	f101	2282958	0	101	16000	121	0	16000
136	Response	1	2339007	40029	1
139	Picture	a103	2360353	0	177	16000	210	0	16000
140	Response	1	2386807	10422	1
143	Picture	f004	2409999	0	202	16000	224	0	16000
144	Response	1	2439246	13225	2
147	Picture	a002	2463342	0	168	16000	201	0	16000
148	Response	1	2491846	12471	2
153	Response	2	2648606	25282	2
155	Picture	f010	2658637	0	170	16000	203	0	16000
156	Response	1	2687727	13058	1
159	Picture	a010	2710629	0	179	16000	203	0	16000
160	Response	2	2739086	12433	2
163	Picture	a119	2762443	0	174	16000	207	0	16000
164	Response	1	2795486	17011	2
167	Picture	f016	2816927	0	193	16000	213	0	16000
168	Response	1	2842806	9859	2
171	Picture	f006	2866361	0	69	16000	103	0	16000
172	Response	2	2894166	11772	2
175	Picture	a020	2917786	0	147	16000	167	0	16000
176	Response	2	2951726	17921	2
179	Picture	a107	2973372	0	41	16000	76	0	16000
180	Response	2	2997886	8479	2
183	Picture	f107	3019179	0	67	16000	87	0	16000
184	Response	1	3041166	5967	2
187	Picture	a008	3064982	0	79	16000	109	0	16000
188	Response	1	3089766	8754	2
191	Picture	f119	3114196	0	202	16000	222	0	16000
192	Response	2	3137406	7190	1
195	Picture	c119	3161332	0	43	16000	76	0	16000
196	Response	1	3183406	6042	1
199	Picture	c016	3205841	0	202	16000	222	0	16000
200	Response	1	3227246	5385	1
203	Picture	c010	3248353	0	169	16000	202	0	16000
204	Response	2	3273246	8860	1
207	Picture	c117	3298270	0	88	16000	108	0	16000
208	Response	2	3328006	13716	1
211	Picture	c109	3349231	0	109	16000	142	0	16000
212	Response	1	3374886	9623	1
215	Picture	a109	3399547	0	124	16000	151	0	16000
216	Response	2	3436206	20631	1
219	Picture	f109	3461148	0	167	16000	200	0	16000
220	Response	2	3489046	11866	1
223	Picture	c018	3510267	0	48	16000	68	0	16000
224	Response	1	3540606	14319	1
227	Picture	a016	3562553	0	74	16000	106	0	16000
228	Response	2	3592926	14341	1
231	Picture	c010	3615058	0	71	16000	91	0	16000
232	Response	1	3651966	20888	1
235	Picture	c008	3674091	0	185	16000	218	0	16000
236	Response	2	3704966	14842	1
239	Picture	a117	3729336	0	107	16000	128	0	16000
240	Response	1	3753285	7928	2
243	Picture	f018	3775943	0	142	16000	175	0	16000
244	Response	2	3813526	21551	1
247	Picture	f117	3835398	0	189	16000	212	0	16000
248	Response	2	3858766	7345	1
251	Picture	c107	3883642	0	88	16000	121	0	16000
252	Response	1	3910526	10851	1
255	Picture	f010	3932817	0	83	16000	103	0	16000
256	Response	2	3963926	15089	1
259	Picture	a006	3985922	0	121	16000	153	0	16000
260	Response	1	4017086	15132	1
263	Picture	a018	4039737	0	142	16000	162	0	16000
264	Response	2	4066726	10969	1
267	Picture	c006	4089921	0	103	16000	136	0	16000
268	Response	2	4117286	11333	1
271	Picture	f008	4141602	0	91	16000	112	0	16000
272	Response	1	4165206	7583	1
