# Supplementary material for: Effects of two different emotion-inducing methods on the emotional memory of non-clinically depressed individuals
Source: PLoS One. 2021 May 28;16(5):e0249863. doi: 10.1371/journal.pone.0249863 (PMC8162709; doi:10.1371/journal.pone.0249863)
Supplement: S1 Data — (ZIP) [file pone.0249863.s001.zip › data/experiment1-healthy/face58/b-test.log]

Scenario - For expli1
Logfile written - 2019/3/13 16:55:39

Trial	Event Type	Code	Time	TTime	Uncertainty	Duration	Uncertainty	ReqTime	ReqDur

1	Response	2	579526	579526	2
4	Picture	t010	609590	0	118	34138	150	0	next
4	Response	2	643726	34136	1
6	Picture	t004	660528	0	181	18840	202	0	next
6	Response	1	679366	18838	1
6A	Response	6	733486	54118	1
8	Picture	t005	744599	0	94	52768	116	0	next
8	Response	1	797366	52767	1
8A	Response	5	830446	33079	1
10	Picture	t012	844458	0	48	54389	70	0	next
10	Response	1	898845	54387	2
10A	Response	4	932286	33439	1
12	Picture	t008	944549	0	104	39538	127	0	next
12	Response	1	984086	39537	1
12A	Response	6	1009286	25199	1
14	Picture	t009	1022138	0	166	99389	189	0	next
14	Response	1	1121526	99388	1
14A	Response	6	1173166	51639	1
16	Picture	t001	1186378	0	58	28309	83	0	next
16	Response	2	1214686	28308	1
18	Picture	t006	1231040	0	44	31447	77	0	next
18	Response	1	1262486	31446	1
18A	Response	6	1344085	81598	1
20	Picture	t002	1356878	0	182	64929	216	0	next
20	Response	2	1421806	64928	1
22	Picture	t011	1438827	0	63	35780	84	0	next
22	Response	2	1474606	35779	1
24	Picture	t003	1494239	0	129	13648	161	0	next
24	Response	1	1507886	13647	1
24A	Response	5	1540366	32479	1
26	Picture	t007	1553317	0	41	22489	75	0	next
26	Response	1	1575805	22488	1
26A	Response	3	1622365	46559	2
29	Response	2	1670645	27198	2
31	Picture	e036	1680665	0	179	30462	203	0	next
31	Response	1	1711126	30461	1
31A	Response	6	1766006	54879	1
33	Picture	gf103	1780867	0	120	22340	141	0	next
33	Response	1	1803205	22338	2
33A	Response	6	1816365	13158	2
35	Picture	e035	1830287	0	191	28321	212	0	next
35	Response	2	1858606	28319	2
37	Picture	e044	1877349	0	112	15097	145	0	next
37	Response	2	1892445	15096	2
39	Picture	a012	1908785	0	178	41181	199	0	next
39	Response	2	1949965	41180	2
41	Picture	gf113	1968689	0	84	69681	113	0	next
41	Response	2	2038365	69676	2
43	Picture	a113	2057804	0	129	32042	151	0	next
43	Response	1	2089845	32041	1
43A	Response	3	2129685	39839	2
45	Picture	e007	2142397	0	187	15089	209	0	next
45	Response	1	2157485	15088	1
45A	Response	3	2194365	36879	1
47	Picture	ba002	2207749	0	146	16137	168	0	next
47	Response	2	2223885	16136	2
49	Picture	e039	2241315	0	71	17371	96	0	next
49	Response	2	2258685	17370	1
51	Picture	c111	2275657	0	59	18909	81	0	next
51	Response	2	2294565	18908	2
53	Picture	a105	2310680	0	33	12126	61	0	next
53	Response	1	2322805	12125	1
53A	Response	5	2344285	21479	1
55	Picture	c115	2358535	0	161	12551	194	0	next
55	Response	1	2371085	12550	2
55A	Response	6	2382085	10999	1
57	Picture	e001	2394887	0	137	21279	169	0	next
57	Response	2	2416165	21278	1
59	Picture	f105	2433417	0	109	22469	131	0	next
59	Response	1	2455885	22468	1
59A	Response	6	2463245	7359	1
61	Picture	e012	2475306	0	50	19740	72	0	next
61	Response	2	2495045	19739	1
63	Picture	dc115	2513127	0	47	12559	78	0	next
63	Response	2	2525685	12558	2
65	Picture	e004	2545127	0	42	12359	63	0	next
65	Response	2	2557485	12358	1
67	Picture	f113	2574998	0	155	33008	188	0	next
67	Response	1	2608005	33007	1
67A	Response	6	2627565	19559	1
69	Picture	e033	2642395	0	79	68051	113	0	next
69	Response	2	2710445	68050	1
71	Picture	e040	2727096	0	207	43670	230	0	next
71	Response	1	2770765	43669	1
71A	Response	6	2776445	5679	1
73	Picture	c012	2789086	0	205	12200	226	0	next
73	Response	1	2801285	12199	1
73A	Response	6	2809364	8078	2
75	Picture	e037	2820977	0	140	8931	142	0	next
75	Response	2	2829885	8908	1
77	Picture	e005	2848219	0	52	15107	83	0	next
77	Response	2	2863325	15106	1
79	Picture	dc012	2881336	0	101	27230	122	0	next
79	Response	2	2908565	27229	1
81	Picture	c004	2927899	0	189	20587	220	0	next
81	Response	2	2948485	20586	1
83	Picture	f012	2966088	0	165	10118	187	0	next
83	Response	2	2976205	10117	1
85	Picture	e034	2996088	0	150	52798	182	0	next
85	Response	2	3048885	52797	1
87	Picture	gf111	3068067	0	167	74659	188	0	next
87	Response	2	3142725	74658	1
89	Picture	dc002	3161275	0	98	36091	133	0	next
89	Response	1	3197365	36090	1
89A	Response	6	3205965	8599	1
91	Picture	a101	3219606	0	91	12480	123	0	next
91	Response	1	3232085	12479	1
91A	Response	6	3237604	5518	1
93	Picture	gf014	3249787	0	67	19658	100	0	next
93	Response	2	3269444	19657	2
95	Picture	e045	3286615	0	68	10710	90	0	next
95	Response	1	3297325	10710	1
95A	Response	6	3302924	5599	2
97	Picture	c014	3315037	0	142	14289	164	0	next
97	Response	1	3329325	14288	1
97A	Response	2	3338085	8759	1
99	Picture	dc014	3352996	0	175	28649	197	0	next
99	Response	1	3381644	28648	2
99A	Response	6	3393885	12240	1
101	Picture	e003	3408136	0	190	9949	214	0	next
101	Response	1	3418085	9949	1
101A	Response	6	3424205	6120	1
103	Picture	a002	3435486	0	168	21280	192	0	next
103	Response	1	3456765	21279	1
103A	Response	5	3465885	9119	1
105	Picture	c002	3478880	0	101	15806	123	0	next
105	Response	2	3494685	15805	1
107	Picture	e043	3512662	0	142	14663	175	0	next
107	Response	2	3527325	14663	1
109	Picture	a014	3543666	0	141	17819	163	0	next
109	Response	2	3561485	17819	1
111	Picture	a004	3580958	0	166	15087	198	0	next
111	Response	2	3596044	15086	2
113	Picture	ba113	3614556	0	72	17690	95	0	next
113	Response	1	3632245	17689	1
113A	Response	6	3640364	8118	2
115	Picture	c103	3653156	0	129	17289	150	0	next
115	Response	2	3670444	17288	1
117	Picture	ba101	3688807	0	129	14198	162	0	next
117	Response	2	3703004	14197	2
119	Picture	c113	3722055	0	52	16390	74	0	next
119	Response	2	3738444	16389	2
121	Picture	e014	3756975	0	116	11230	149	0	next
121	Response	2	3768204	11229	2
123	Picture	gf002	3787475	0	117	34130	140	0	next
123	Response	2	3821604	34129	2
125	Picture	f014	3841228	0	180	40177	215	0	next
125	Response	2	3881404	40176	2
127	Picture	f002	3899835	0	68	24570	90	0	next
127	Response	1	3924404	24569	2
127A	Response	3	3970444	46039	1
129	Picture	f111	3984796	0	94	17369	116	0	next
129	Response	1	4002164	17368	2
129A	Response	6	4008404	6239	2
131	Picture	ba004	4023096	0	116	27869	139	0	next
131	Response	2	4050964	27868	2
133	Picture	a111	4067286	0	75	23599	108	0	next
133	Response	2	4090884	23598	1
135	Picture	gf012	4108034	0	162	11251	183	0	next
135	Response	2	4119284	11250	2
137	Picture	ba111	4138386	0	130	14219	164	0	next
137	Response	1	4152604	14218	2
137A	Response	2	4169004	16399	2
138	Response	6	4169006	0	24
139	Picture	gf115	4180557	0	114	25488	146	0	next
139	Response	2	4206044	25487	2
141	Picture	c101	4222855	0	153	16750	175	0	next
141	Response	2	4239604	16749	1
143	Picture	a103	4258798	0	34	10367	67	0	next
143	Response	2	4269165	10367	1
145	Picture	dc111	4288465	0	197	48540	219	0	next
145	Response	1	4337004	48539	1
145A	Response	6	4343724	6719	2
147	Picture	e008	4355976	0	173	15549	195	0	next
147	Response	2	4371524	15548	2
149	Picture	e009	4389745	0	55	20380	87	0	next
149	Response	2	4410124	20379	1
151	Picture	ba014	4427705	0	95	15620	118	0	next
151	Response	1	4443324	15619	1
151A	Response	6	4449244	5919	1
153	Picture	f115	4463955	0	173	29290	194	0	next
153	Response	2	4493244	29289	1
155	Picture	e032	4510125	0	150	19920	183	0	next
155	Response	1	4530044	19919	2
155A	Response	6	4534844	4799	1
157	Picture	e041	4547556	0	46	11969	77	0	next
157	Response	2	4559524	11968	1
159	Picture	e006	4576015	0	88	31110	109	0	next
159	Response	2	4607124	31109	1
161	Picture	f101	4623866	0	51	41899	84	0	next
161	Response	2	4665764	41898	1
163	Picture	e011	4685003	0	81	36922	103	0	next
163	Response	2	4721924	36921	1
165	Picture	f004	4741717	0	178	9088	210	0	next
165	Response	2	4750804	9087	1
167	Picture	c105	4770135	0	99	29550	120	0	next
167	Response	2	4799684	29549	1
169	Picture	gf101	4818096	0	118	18789	150	0	next
169	Response	2	4836884	18788	1
171	Picture	e010	4855455	0	93	11110	115	0	next
171	Response	2	4866564	11109	1
173	Picture	ba103	4886576	0	127	21949	159	0	next
173	Response	2	4908524	21948	1
175	Picture	e015	4927434	0	102	19171	123	0	next
175	Response	2	4946604	19170	1
177	Picture	ba012	4964227	0	124	29618	157	0	next
177	Response	1	4993844	29617	1
177A	Response	6	4998764	4919	1
179	Picture	ba115	5010055	0	123	18190	156	0	next
179	Response	1	5028244	18189	1
179A	Response	4	5064964	36719	1
181	Picture	gf105	5075995	0	167	14730	199	0	next
181	Response	2	5090724	14729	1
183	Picture	ba105	5108075	0	91	14210	114	0	next
183	Response	1	5122284	14209	1
183A	Response	6	5129643	7358	1
185	Picture	dc004	5143837	0	157	33328	178	0	next
185	Response	2	5177164	33327	1
187	Picture	dc105	5193634	0	174	22091	207	0	next
187	Response	1	5215724	22090	1
187A	Response	6	5227723	11998	2
189	Picture	e002	5240755	0	43	16010	75	0	next
189	Response	1	5256764	16009	1
189A	Response	6	5264763	7998	2
191	Picture	e038	5278066	0	58	12499	90	0	next
191	Response	1	5290564	12498	1
191A	Response	6	5295883	5318	2
193	Picture	e031	5310545	0	72	10699	104	0	next
193	Response	2	5321243	10698	2
195	Picture	dc113	5338594	0	197	19811	218	0	next
195	Response	2	5358404	19810	1
197	Picture	e013	5378437	0	166	12801	167	0	next
197	Response	2	5391204	12767	1
199	Picture	a115	5408388	0	53	15777	75	0	next
199	Response	2	5424164	15776	1
201	Picture	f103	5442746	0	177	13578	210	0	next
201	Response	1	5456324	13578	1
201A	Response	6	5461884	5560	1
203	Picture	dc101	5473485	0	102	20480	134	0	next
203	Response	2	5493964	20479	1
205	Picture	e042	5511364	0	58	17681	80	0	next
205	Response	2	5529044	17680	1
207	Picture	gf004	5545585	0	154	19460	186	0	next
207	Response	2	5565044	19459	1
209	Picture	dc103	5582445	0	127	14359	149	0	next
209	Response	2	5596803	14358	2
213	Response	2	5743203	18706	2
215	Picture	c109	5753225	0	146	26379	169	0	next
215	Response	2	5779603	26378	1
217	Picture	e052	5797867	0	156	28137	190	0	next
217	Response	2	5826003	28136	1
219	Picture	e025	5844137	0	51	12587	74	0	next
219	Response	1	5856723	12586	2
219A	Response	6	5864243	7519	2
221	Picture	e057	5877755	0	94	61449	116	0	next
221	Response	1	5939203	61448	2
221A	Response	6	5979963	40759	2
223	Picture	a006	5992455	0	204	20509	226	0	next
223	Response	2	6012964	20509	1
225	Picture	e056	6029616	0	34	17429	68	0	next
225	Response	2	6047044	17428	1
227	Picture	gf010	6063415	0	65	26549	86	0	next
227	Response	2	6089963	26548	2
229	Picture	dc006	6109455	0	172	35909	205	0	next
229	Response	2	6145363	35908	2
231	Picture	e048	6163475	0	149	16489	171	0	next
231	Response	2	6179963	16488	2
233	Picture	e019	6197485	0	126	24079	159	0	next
233	Response	2	6221563	24078	1
235	Picture	f107	6241475	0	136	14369	158	0	next
235	Response	2	6255843	14368	2
237	Picture	f006	6275469	0	124	13615	157	0	next
237	Response	1	6289083	13614	2
237A	Response	6	6295243	6159	1
239	Picture	ba107	6307785	0	136	13179	168	0	next
239	Response	2	6320963	13178	1
241	Picture	e023	6337413	0	179	28791	200	0	next
241	Response	2	6366203	28790	2
243	Picture	gf020	6384985	0	89	16539	122	0	next
243	Response	1	6401523	16538	1
243A	Response	6	6408883	7359	1
245	Picture	ba117	6422175	0	55	17549	87	0	next
245	Response	2	6439723	17548	2
247	Picture	e030	6456763	0	137	12681	159	0	next
247	Response	2	6469443	12680	1
249	Picture	e016	6488246	0	142	17158	175	0	next
249	Response	1	6505403	17157	1
249A	Response	6	6511963	6559	1
251	Picture	e021	6523664	0	49	9500	81	0	next
251	Response	2	6533163	9499	1
253	Picture	dc020	6551364	0	185	22560	207	0	next
253	Response	2	6573923	22559	1
255	Picture	dc010	6590943	0	91	15941	123	0	next
255	Response	2	6606883	15940	1
257	Picture	dc016	6623453	0	81	13711	102	0	next
257	Response	1	6637163	13710	1
257A	Response	6	6643082	5918	2
259	Picture	ba006	6655764	0	99	12000	122	0	next
259	Response	1	6667763	11999	1
259A	Response	6	6673323	5559	1
261	Picture	a016	6686185	0	170	26779	192	0	next
261	Response	2	6712963	26778	1
263	Picture	f117	6731206	0	131	11118	162	0	next
263	Response	2	6742323	11117	1
265	Picture	f018	6758585	0	89	51379	111	0	next
265	Response	2	6809963	51378	1
267	Picture	dc119	6829705	0	112	15419	144	0	next
267	Response	2	6845123	15418	1
269	Picture	gf006	6862894	0	95	21790	120	0	next
269	Response	2	6884683	21789	2
271	Picture	a008	6902266	0	41	14778	74	0	next
271	Response	2	6917043	14777	1
273	Picture	gf016	6936463	0	178	15541	203	0	next
273	Response	1	6952003	15540	1
273A	Response	6	6959323	7319	1
275	Picture	dc107	6972665	0	134	19939	155	0	next
275	Response	1	6992603	19938	1
275A	Response	6	7004323	11719	1
277	Picture	e054	7019294	0	164	41070	185	0	next
277	Response	2	7060363	41069	1
279	Picture	c010	7077436	0	165	10848	196	0	next
279	Response	2	7088283	10847	1
281	Picture	e055	7106553	0	54	13651	76	0	next
281	Response	1	7120203	13650	1
281A	Response	6	7128483	8279	1
283	Picture	c107	7141924	0	177	31600	201	0	next
283	Response	2	7173523	31599	1
285	Picture	e060	7193414	0	168	15270	200	0	next
285	Response	2	7208683	15269	2
287	Picture	c117	7227344	0	73	13139	94	0	next
287	Response	1	7240482	13138	2
287A	Response	6	7246883	6400	1
289	Picture	e051	7261025	0	51	35298	72	0	next
289	Response	2	7296322	35297	2
291	Picture	c008	7314705	0	184	16339	215	0	next
291	Response	2	7331043	16338	1
293	Picture	e024	7349704	0	187	9463	205	0	next
293	Response	2	7359163	9459	1
295	Picture	e017	7376327	0	51	13516	83	0	next
295	Response	2	7389843	13516	1
297	Picture	e018	7406253	0	127	16252	128	0	next
297	Response	2	7422483	16230	1
299	Picture	f119	7440126	0	77	18237	110	0	next
299	Response	2	7458363	18237	1
301	Picture	e020	7474732	0	135	9830	157	0	next
301	Response	2	7484562	9830	1
303	Picture	dc018	7501024	0	161	15219	195	0	next
303	Response	1	7516243	15219	1
303A	Response	6	7524802	8559	1
305	Picture	ba018	7539524	0	153	9680	188	0	next
305	Response	2	7549203	9679	1
307	Picture	f109	7568608	0	74	17915	96	0	next
307	Response	1	7586523	17915	1
307A	Response	6	7594323	7800	1
309	Picture	gf109	7605395	0	116	25848	138	0	next
309	Response	2	7631242	25847	2
311	Picture	c018	7649915	0	75	12569	107	0	next
311	Response	1	7662482	12567	2
311A	Response	6	7670442	7958	2
313	Picture	e029	7682775	0	43	16109	75	0	next
313	Response	2	7698883	16108	1
315	Picture	a010	7716144	0	176	23779	197	0	next
315	Response	2	7739922	23778	2
317	Picture	a020	7759644	0	157	15880	189	0	next
317	Response	1	7775522	15878	2
317A	Response	6	7786802	11278	2
319	Picture	e049	7801524	0	105	36359	140	0	next
319	Response	1	7837882	36358	2
319A	Response	6	7845362	7479	2
321	Picture	e026	7858225	0	58	7378	90	0	next
321	Response	2	7865602	7377	2
323	Picture	e022	7883153	0	134	19451	156	0	next
323	Response	2	7902603	19450	1
325	Picture	e047	7920605	0	167	6038	202	0	next
325	Response	2	7926642	6037	2
327	Picture	c006	7943863	0	77	7620	100	0	next
327	Response	2	7951482	7619	2
329	Picture	ba010	7970205	0	55	15398	88	0	next
329	Response	1	7985602	15397	2
329A	Response	6	7992242	6639	1
331	Picture	c119	8004835	0	88	9008	120	0	next
331	Response	2	8013842	9007	2
333	Picture	e028	8032063	0	197	23180	219	0	next
333	Response	2	8055242	23179	2
335	Picture	a018	8074563	0	179	14160	212	0	next
335	Response	2	8088722	14159	2
337	Picture	a117	8107414	0	165	10189	187	0	next
337	Response	2	8117602	10188	2
339	Picture	a119	8136294	0	99	15949	132	0	next
339	Response	1	8152242	15948	2
339A	Response	6	8158642	6399	1
341	Picture	gf117	8172974	0	79	17709	112	0	next
341	Response	1	8190682	17708	2
341A	Response	6	8195722	5039	2
343	Picture	f016	8206965	0	81	19158	113	0	next
343	Response	2	8226122	19157	2
345	Picture	e058	8244743	0	140	15060	162	0	next
345	Response	1	8259802	15059	1
345A	Response	6	8264482	4679	1
347	Picture	gf107	8278895	0	149	33149	171	0	next
347	Response	2	8312043	33148	1
349	Picture	a109	8330045	0	145	10918	177	0	next
349	Response	2	8340962	10917	2
351	Picture	f010	8357213	0	151	11950	173	0	next
351	Response	2	8369162	11949	1
353	Picture	dc008	8386945	0	65	21138	97	0	next
353	Response	2	8408082	21137	2
355	Picture	a107	8425823	0	190	35860	212	0	next
355	Response	2	8461682	35859	1
357	Picture	e059	8479573	0	90	17230	122	0	next
357	Response	1	8496802	17229	1
357A	Response	6	8504442	7639	1
359	Picture	e050	8518273	0	45	10770	77	0	next
359	Response	2	8529042	10769	1
361	Picture	ba020	8548032	0	124	8091	145	0	next
361	Response	2	8556122	8090	1
363	Picture	ba109	8572395	0	81	8368	113	0	next
363	Response	2	8580762	8367	1
365	Picture	e053	8599496	0	150	16947	173	0	next
365	Response	1	8616442	16946	1
365A	Response	6	8621962	5519	1
367	Picture	ba016	8633883	0	91	17440	113	0	next
367	Response	2	8651322	17439	1
369	Picture	gf008	8670717	0	72	13166	104	0	next
369	Response	2	8683882	13165	1
371	Picture	c020	8702054	0	70	19389	93	0	next
371	Response	2	8721442	19388	1
373	Picture	e027	8737923	0	186	20280	219	0	next
373	Response	2	8758202	20279	1
375	Picture	ba008	8777961	0	152	11642	174	0	next
375	Response	2	8789602	11641	1
377	Picture	f020	8806703	0	61	12100	92	0	next
377	Response	2	8818802	12099	1
379	Picture	c016	8835013	0	85	11830	106	0	next
379	Response	2	8846842	11829	1
381	Picture	dc117	8864825	0	92	16018	123	0	next
381	Response	2	8880841	16016	2
383	Picture	gf119	8900493	0	93	16310	114	0	next
383	Response	2	8916802	16309	1
385	Picture	ba119	8934463	0	110	12380	141	0	next
385	Response	2	8946842	12379	1
387	Picture	f008	8964792	0	117	29771	140	0	next
387	Response	2	8994562	29770	1
389	Picture	e046	9013504	0	49	11859	81	0	next
389	Response	2	9025362	11858	1
391	Picture	gf018	9043492	0	66	18271	87	0	next
391	Response	2	9061762	18270	1
393	Picture	dc109	9081114	0	97	8649	128	0	next
393	Response	2	9089762	8648	1
