# Supplementary material for: Effects of two different emotion-inducing methods on the emotional memory of non-clinically depressed individuals
Source: PLoS One. 2021 May 28;16(5):e0249863. doi: 10.1371/journal.pone.0249863 (PMC8162709; doi:10.1371/journal.pone.0249863)
Supplement: S1 Data — (ZIP) [file pone.0249863.s001.zip › data/experiment1-healthy/face59/b-study.log]

Scenario - For expli1
Logfile written - 2019/3/13 17:44:36

Trial	Event Type	Code	Time	TTime	Uncertainty	Duration	Uncertainty	ReqTime	ReqDur

1	Response	2	689903	689903	2
4	Picture	t001	719966	0	56	16000	87	0	16000
5	Response	1	742303	6306	2
8	Picture	t004	765308	0	48	16000	68	0	16000
9	Response	1	782983	1655	2
12	Picture	t003	805867	0	136	16000	167	0	16000
12	Response	1	821863	15996	2
13	Response	1	833463	11565	1
16	Picture	t002	855395	0	111	16000	131	0	16000
16	Response	2	866263	10868	2
17	Response	2	876343	4929	2
20	Picture	t005	897545	0	109	16000	143	0	16000
21	Response	2	919023	5444	2
24	Picture	t006	941476	0	178	16000	198	0	16000
25	Response	2	962223	4728	2
29	Response	2	1031703	37018	1
31	Picture	a111	1041724	0	76	16000	97	0	16000
32	Response	1	1064023	6278	1
35	Picture	f113	1086866	0	81	16000	113	0	16000
36	Response	2	1108704	5806	1
39	Picture	f014	1130088	0	196	16000	216	0	16000
40	Response	2	1150503	4395	1
43	Picture	a012	1171925	0	176	16000	207	0	16000
44	Response	1	1193463	5507	1
47	Picture	c101	1217664	0	104	16000	126	0	16000
48	Response	2	1243703	10017	1
51	Picture	c014	1265814	0	101	16000	132	0	16000
52	Response	1	1287103	5258	1
55	Picture	a103	1310203	0	45	16000	65	0	16000
56	Response	2	1330663	4440	1
59	Picture	a115	1354705	0	33	16000	66	0	16000
60	Response	2	1376143	5406	1
63	Picture	a002	1397815	0	83	16000	103	0	16000
64	Response	2	1418583	4748	1
67	Picture	c012	1442138	0	75	16000	106	0	16000
67	Response	1	1453423	11285	1
68	Response	1	1462063	3895	1
71	Picture	c004	1484366	0	185	16000	206	0	16000
72	Response	2	1506423	6037	1
75	Picture	c002	1528126	0	70	16000	101	0	16000
76	Response	1	1548863	4706	1
79	Picture	f012	1570066	0	132	16000	152	0	16000
80	Response	2	1591303	5217	1
83	Picture	c115	1613146	0	38	16000	70	0	16000
84	Response	1	1632023	2845	1
87	Picture	a014	1653773	0	72	16000	96	0	16000
88	Response	2	1673943	4146	1
91	Picture	a004	1695578	0	83	16000	114	0	16000
92	Response	2	1717303	5695	1
95	Picture	f101	1739316	0	181	16000	201	0	16000
96	Response	1	1761303	5967	1
99	Picture	c111	1782766	0	45	16000	75	0	16000
100	Response	1	1803743	4947	1
103	Picture	a101	1828375	0	102	16000	123	0	16000
104	Response	2	1849703	5308	1
107	Picture	f111	1874215	0	81	16000	111	0	16000
108	Response	1	1894383	4138	1
111	Picture	c103	1917559	0	71	16000	92	0	16000
112	Response	2	1937383	3803	1
115	Picture	c113	1961549	0	64	16000	95	0	16000
116	Response	2	1982263	4684	1
119	Picture	c105	2003754	0	190	16000	210	0	16000
120	Response	1	2024263	4489	1
123	Picture	f002	2046544	0	54	16000	86	0	16000
124	Response	2	2066663	4088	1
127	Picture	f103	2089884	0	45	16000	65	0	16000
128	Response	1	2110143	4239	1
131	Picture	f004	2134345	0	66	16031	67	0	16000
132	Response	2	2154303	3926	1
135	Picture	f115	2175733	0	178	16000	198	0	16000
136	Response	1	2195743	3990	1
139	Picture	a113	2217855	0	40	16000	72	0	16000
140	Response	1	2239063	5176	1
143	Picture	f105	2262255	0	138	16000	158	0	16000
144	Response	2	2285063	6788	1
147	Picture	a105	2306876	0	165	16000	196	0	16000
148	Response	1	2327542	4636	2
153	Response	2	2479142	19806	2
155	Picture	a109	2489174	0	166	16000	196	0	16000
156	Response	1	2512982	7778	2
159	Picture	a107	2536993	0	180	16000	199	0	16000
160	Response	1	2558222	5210	2
163	Picture	a006	2581315	0	174	16000	205	0	16000
164	Response	2	2603022	5677	2
167	Picture	c016	2624181	0	144	16000	168	0	16000
168	Response	2	2644542	4338	2
171	Picture	a020	2668039	0	98	16000	129	0	16000
172	Response	1	2688622	4552	2
175	Picture	c109	2710804	0	167	16000	187	0	16000
176	Response	2	2731102	4278	2
179	Picture	c018	2753635	0	154	16000	185	0	16000
180	Response	1	2773222	3556	2
183	Picture	a008	2796843	0	112	16000	133	0	16000
184	Response	2	2817102	4238	2
187	Picture	f010	2840354	0	82	16000	113	0	16000
188	Response	2	2862022	5638	2
191	Picture	c010	2885894	0	44	16000	65	0	16000
192	Response	2	2905422	3507	2
195	Picture	a016	2928335	0	83	16000	114	0	16000
196	Response	1	2948782	4417	2
199	Picture	c119	2971802	0	118	16000	138	0	16000
200	Response	2	2992142	4320	2
203	Picture	c006	3014145	0	92	16000	123	0	16000
204	Response	1	3033102	2927	2
207	Picture	f119	3057463	0	106	16000	125	0	16000
208	Response	2	3077502	4020	1
211	Picture	a010	3098564	0	157	16000	188	0	16000
212	Response	1	3118622	4028	1
215	Picture	c010	3142222	0	166	16000	188	0	16000
216	Response	1	3165502	7258	2
219	Picture	c008	3190156	0	47	16000	77	0	16000
220	Response	2	3211183	4997	1
223	Picture	f109	3235684	0	185	16000	205	0	16000
224	Response	1	3255342	3638	1
227	Picture	f006	3276854	0	165	16000	197	0	16000
228	Response	1	3296382	3494	1
231	Picture	f107	3317544	0	142	16000	162	0	16000
232	Response	2	3337422	3858	1
235	Picture	c107	3359954	0	47	16000	78	0	16000
236	Response	2	3380582	4597	1
239	Picture	a018	3404654	0	181	16000	206	0	16000
240	Response	1	3424422	3743	1
243	Picture	c117	3448585	0	67	16033	68	0	16000
244	Response	2	3469582	4961	1
247	Picture	f117	3492416	0	71	16000	91	0	16000
248	Response	2	3512502	4066	1
251	Picture	f018	3534557	0	76	16000	107	0	16000
252	Response	1	3554742	4155	1
255	Picture	a117	3577837	0	131	16000	151	0	16000
256	Response	2	3598542	4685	1
259	Picture	a119	3622525	0	90	16000	121	0	16000
260	Response	1	3642622	4066	1
263	Picture	f016	3667223	0	61	16018	62	0	16000
264	Response	1	3686422	3180	1
267	Picture	f010	3710254	0	180	16000	211	0	16000
268	Response	1	3729582	3298	1
271	Picture	f008	3754363	0	69	16000	90	0	16000
272	Response	1	3774502	4118	1
