# Supplementary material for: Effects of two different emotion-inducing methods on the emotional memory of non-clinically depressed individuals
Source: PLoS One. 2021 May 28;16(5):e0249863. doi: 10.1371/journal.pone.0249863 (PMC8162709; doi:10.1371/journal.pone.0249863)
Supplement: S1 Data — (ZIP) [file pone.0249863.s001.zip › data/experiment1-healthy/face59/b-test.log]

Scenario - For expli1
Logfile written - 2019/3/13 17:59:36

Trial	Event Type	Code	Time	TTime	Uncertainty	Duration	Uncertainty	ReqTime	ReqDur

1	Response	2	599497	599497	1
4	Picture	t003	629563	0	134	20376	165	0	next
4	Response	2	649937	20374	1
6	Picture	t005	668649	0	43	10769	64	0	next
6	Response	1	679416	10767	2
6A	Response	6	762657	83239	2
8	Picture	t002	775599	0	73	20659	96	0	next
8	Response	1	796257	20658	1
8A	Response	4	827217	30959	1
10	Picture	t001	841838	0	154	38940	177	0	next
10	Response	1	880777	38939	1
10A	Response	6	902897	22119	1
12	Picture	t004	916958	0	187	28940	209	0	next
12	Response	2	945897	28939	1
14	Picture	t010	962652	0	146	17126	179	0	next
14	Response	2	979777	17125	1
16	Picture	t011	995988	0	147	17190	169	0	next
16	Response	1	1013177	17189	1
16A	Response	4	1048016	34838	1
18	Picture	t012	1062281	0	176	25176	200	0	next
18	Response	2	1087456	25175	2
20	Picture	t007	1105554	0	51	16584	84	0	next
20	Response	1	1122137	16583	1
20A	Response	4	1148617	26479	1
22	Picture	t009	1162239	0	190	23019	223	0	next
22	Response	1	1185257	23018	1
22A	Response	6	1210177	24919	1
24	Picture	t008	1221389	0	36	12028	69	0	next
24	Response	2	1233416	12027	2
26	Picture	t006	1251057	0	195	34080	218	0	next
26	Response	1	1285137	34080	1
26A	Response	6	1296177	11040	1
29	Response	2	1332137	14898	1
31	Picture	gf014	1342168	0	59	13129	92	0	next
31	Response	2	1355297	13129	1
33	Picture	dc004	1372299	0	95	9438	118	0	next
33	Response	1	1381736	9437	2
33A	Response	3	1400856	19119	2
35	Picture	dc101	1414608	0	115	13569	136	0	next
35	Response	2	1428177	13569	1
37	Picture	f113	1445590	0	116	12907	150	0	next
37	Response	1	1458497	12907	1
37A	Response	6	1473977	15480	1
39	Picture	c105	1485729	0	134	15448	167	0	next
39	Response	2	1501176	15447	2
41	Picture	e008	1518898	0	135	26439	157	0	next
41	Response	2	1545336	26438	2
43	Picture	c101	1565098	0	84	24039	118	0	next
43	Response	1	1589136	24038	2
43A	Response	3	1609297	20160	1
45	Picture	e012	1620559	0	111	20058	144	0	next
45	Response	2	1640616	20057	2
47	Picture	e011	1658396	0	108	13061	129	0	next
47	Response	2	1671456	13060	2
49	Picture	a012	1691418	0	73	46279	108	0	next
49	Response	1	1737696	46278	1
49A	Response	6	1750776	13079	1
51	Picture	f101	1763888	0	86	23369	118	0	next
51	Response	2	1787256	23368	1
53	Picture	e038	1806487	0	157	13810	180	0	next
53	Response	2	1820296	13809	1
55	Picture	dc111	1839751	0	40	33746	73	0	next
55	Response	1	1873496	33745	2
55A	Response	3	1896176	22679	2
57	Picture	e045	1909238	0	42	39899	76	0	next
57	Response	2	1949136	39898	2
59	Picture	e039	1967277	0	168	22860	189	0	next
59	Response	2	1990136	22859	1
61	Picture	e042	2008510	0	82	16947	116	0	next
61	Response	1	2025456	16946	2
61A	Response	6	2038536	13079	2
63	Picture	f014	2052360	0	60	21817	94	0	next
63	Response	1	2074176	21816	2
63A	Response	5	2125456	51279	2
65	Picture	e031	2138188	0	48	20029	81	0	next
65	Response	1	2158216	20028	2
65A	Response	6	2171056	12839	1
67	Picture	e005	2185769	0	123	18768	155	0	next
67	Response	2	2204536	18767	1
69	Picture	a002	2221548	0	179	19669	202	0	next
69	Response	2	2241216	19668	1
71	Picture	gf111	2259217	0	162	22160	194	0	next
71	Response	2	2281376	22159	1
73	Picture	e044	2297848	0	199	32249	222	0	next
73	Response	2	2330096	32248	2
75	Picture	e001	2346471	0	57	27346	90	0	next
75	Response	1	2373816	27345	1
75A	Response	6	2384296	10479	1
77	Picture	e004	2396659	0	32	28278	65	0	next
77	Response	1	2424936	28277	1
77A	Response	6	2435336	10399	1
79	Picture	a113	2449688	0	154	10809	186	0	next
79	Response	2	2460496	10808	1
81	Picture	c012	2476876	0	135	21701	157	0	next
81	Response	2	2498576	21700	1
83	Picture	e033	2515019	0	141	48878	174	0	next
83	Response	1	2563896	48877	1
83A	Response	6	2576095	12198	2
85	Picture	dc103	2590960	0	187	33657	220	0	next
85	Response	1	2624616	33656	1
85A	Response	4	2653375	28758	2
87	Picture	e009	2668179	0	117	10758	152	0	next
87	Response	1	2678936	10757	1
87A	Response	6	2694936	15999	1
89	Picture	f012	2708940	0	184	27316	218	0	next
89	Response	2	2736255	27315	2
91	Picture	e006	2755577	0	47	22120	68	0	next
91	Response	1	2777696	22119	1
91A	Response	6	2789576	11879	1
93	Picture	c111	2803920	0	195	12017	217	0	next
93	Response	1	2815936	12016	1
93A	Response	3	2843936	27999	1
95	Picture	dc012	2858528	0	78	21609	100	0	next
95	Response	2	2880136	21608	1
97	Picture	e015	2898113	0	138	31704	171	0	next
97	Response	2	2929816	31703	1
99	Picture	ba105	2947679	0	74	57178	95	0	next
99	Response	2	3004856	57177	1
101	Picture	gf103	3023649	0	78	23649	112	0	next
101	Response	1	3047297	23648	1
101A	Response	6	3059336	12038	1
103	Picture	f103	3070848	0	40	10809	72	0	next
103	Response	1	3081656	10808	1
103A	Response	5	3100656	18999	1
105	Picture	gf113	3113608	0	102	33009	136	0	next
105	Response	1	3146616	33008	1
105A	Response	6	3179296	32679	1
107	Picture	dc002	3190439	0	87	14098	119	0	next
107	Response	2	3204536	14097	1
109	Picture	gf002	3223677	0	187	10020	209	0	next
109	Response	2	3233696	10019	1
111	Picture	ba103	3253129	0	62	41928	94	0	next
111	Response	2	3295056	41927	1
113	Picture	e034	3311187	0	161	21150	183	0	next
113	Response	2	3332336	21149	1
115	Picture	e036	3351209	0	122	10807	154	0	next
115	Response	2	3362016	10807	1
117	Picture	ba111	3380075	0	91	22462	112	0	next
117	Response	1	3402535	22460	2
117A	Response	6	3414535	11998	2
119	Picture	gf115	3428527	0	133	17769	156	0	next
119	Response	1	3446295	17768	2
119A	Response	5	3471695	25399	2
121	Picture	a004	3483016	0	134	23000	157	0	next
121	Response	1	3506016	23000	1
121A	Response	4	3529296	23280	1
123	Picture	e041	3541837	0	131	44379	157	0	next
123	Response	1	3586215	44378	2
123A	Response	6	3595696	9480	1
125	Picture	e010	3607437	0	187	23499	210	0	next
125	Response	1	3630935	23498	2
125A	Response	3	3645935	14999	2
127	Picture	ba101	3659847	0	97	14569	119	0	next
127	Response	1	3674415	14568	2
127A	Response	6	3697655	23239	2
129	Picture	a101	3708777	0	158	19839	180	0	next
129	Response	2	3728615	19838	1
131	Picture	gf004	3747460	0	123	11316	156	0	next
131	Response	2	3758776	11316	1
133	Picture	ba002	3778506	0	86	21710	111	0	next
133	Response	1	3800215	21709	2
133A	Response	6	3812296	12080	1
135	Picture	c014	3825389	0	191	11787	214	0	next
135	Response	1	3837175	11786	2
135A	Response	5	3862335	25159	2
137	Picture	c115	3875317	0	85	18059	108	0	next
137	Response	2	3893375	18058	2
139	Picture	f002	3909608	0	113	13488	145	0	next
139	Response	2	3923095	13487	2
141	Picture	gf012	3942868	0	194	24708	216	0	next
141	Response	1	3967575	24707	2
141A	Response	6	3979935	12359	2
143	Picture	e014	3993196	0	186	8780	208	0	next
143	Response	2	4001975	8779	1
145	Picture	f105	4020628	0	69	15428	102	0	next
145	Response	1	4036055	15427	2
145A	Response	6	4063135	27079	2
147	Picture	e035	4077980	0	45	10876	79	0	next
147	Response	1	4088855	10875	2
147A	Response	3	4108735	19879	2
149	Picture	dc014	4122747	0	99	17469	132	0	next
149	Response	1	4140215	17468	2
149A	Response	6	4153295	13079	2
151	Picture	c002	4165388	0	119	9188	151	0	next
151	Response	2	4174575	9187	1
153	Picture	dc113	4194325	0	182	29251	204	0	next
153	Response	1	4223575	29250	1
153A	Response	6	4233535	9959	2
155	Picture	gf105	4246517	0	146	7659	168	0	next
155	Response	2	4254175	7658	1
157	Picture	e013	4272360	0	124	19336	158	0	next
157	Response	2	4291695	19335	1
159	Picture	e007	4310472	0	181	17744	203	0	next
159	Response	1	4328215	17743	1
159A	Response	6	4339455	11239	1
161	Picture	ba012	4352746	0	64	12790	86	0	next
161	Response	1	4365535	12789	1
161A	Response	6	4381215	15679	1
163	Picture	a115	4394597	0	204	9819	225	0	next
163	Response	2	4404415	9818	1
165	Picture	e002	4421617	0	170	41519	203	0	next
165	Response	1	4463135	41518	1
165A	Response	6	4491615	28479	1
167	Picture	c113	4503379	0	59	8157	91	0	next
167	Response	1	4511535	8156	1
167A	Response	3	4528335	16799	1
169	Picture	ba115	4539637	0	127	8659	159	0	next
169	Response	2	4548295	8658	1
171	Picture	dc105	4567056	0	44	8080	66	0	next
171	Response	2	4575135	8079	1
173	Picture	ba004	4592976	0	111	16680	144	0	next
173	Response	1	4609655	16679	1
173A	Response	6	4619695	10039	1
175	Picture	f111	4633467	0	112	25589	144	0	next
175	Response	2	4659054	25587	2
177	Picture	e003	4678832	0	82	10664	105	0	next
177	Response	1	4689494	10662	2
177A	Response	3	4710575	21079	1
179	Picture	e043	4724226	0	177	9150	197	0	next
179	Response	2	4733374	9148	2
181	Picture	ba113	4751208	0	179	9728	212	0	next
181	Response	1	4760935	9727	1
181A	Response	3	4777175	16239	1
183	Picture	dc115	4792138	0	73	41758	107	0	next
183	Response	2	4833895	41757	1
185	Picture	ba014	4852486	0	61	24250	82	0	next
185	Response	2	4876735	24249	1
187	Picture	e032	4893797	0	61	17539	93	0	next
187	Response	2	4911335	17538	1
189	Picture	f004	4928617	0	80	15199	101	0	next
189	Response	2	4943815	15198	1
191	Picture	a105	4963478	0	40	10818	72	0	next
191	Response	1	4974295	10817	1
191A	Response	6	4987016	12720	1
193	Picture	c103	4998889	0	118	26167	150	0	next
193	Response	2	5025055	26166	1
195	Picture	a014	5044265	0	76	11311	100	0	next
195	Response	1	5055575	11310	1
195A	Response	6	5065975	10399	1
197	Picture	e040	5078457	0	44	34479	66	0	next
197	Response	1	5112935	34478	1
197A	Response	6	5131775	18839	1
199	Picture	gf101	5146547	0	105	12588	127	0	next
199	Response	2	5159135	12588	1
201	Picture	a111	5176446	0	33	11850	66	0	next
201	Response	1	5188295	11849	1
201A	Response	5	5209574	21278	2
203	Picture	a103	5220768	0	36	11087	70	0	next
203	Response	1	5231854	11086	2
203A	Response	6	5240775	8920	1
205	Picture	f115	5255317	0	139	16060	171	0	next
205	Response	1	5271375	16058	1
205A	Response	6	5285574	14197	2
207	Picture	e037	5299908	0	42	8340	43	0	next
207	Response	2	5308215	8307	1
209	Picture	c004	5324858	0	95	26158	116	0	next
209	Response	2	5351015	26157	1
213	Response	2	5491255	11394	1
215	Picture	f117	5501283	0	134	14372	156	0	next
215	Response	1	5515654	14371	2
215A	Response	6	5525094	9439	1
217	Picture	e049	5536986	0	92	21470	114	0	next
217	Response	1	5558455	21469	1
217A	Response	5	5580374	21918	2
219	Picture	e052	5591816	0	82	20639	105	0	next
219	Response	1	5612455	20639	1
219A	Response	4	5635254	22799	1
221	Picture	e055	5648885	0	170	22977	192	0	next
221	Response	1	5671861	22976	1
221A	Response	4	5691534	19672	2
223	Picture	e023	5702906	0	137	10269	159	0	next
223	Response	2	5713174	10268	2
225	Picture	c020	5730459	0	68	13436	101	0	next
225	Response	2	5743894	13435	2
227	Picture	c016	5760465	0	69	7750	93	0	next
227	Response	1	5768214	7749	2
227A	Response	6	5780734	12519	2
229	Picture	e051	5794066	0	129	9509	152	0	next
229	Response	1	5803574	9508	2
229A	Response	4	5819614	16039	2
231	Picture	f008	5833519	0	165	8696	189	0	next
231	Response	2	5842214	8695	2
233	Picture	c119	5859117	0	55	10258	87	0	next
233	Response	2	5869374	10257	2
235	Picture	a008	5887445	0	61	9170	83	0	next
235	Response	2	5896614	9169	2
237	Picture	c006	5915617	0	42	14358	75	0	next
237	Response	1	5929974	14357	2
237A	Response	4	5961574	31599	1
239	Picture	e027	5975517	0	132	16938	166	0	next
239	Response	2	5992454	16937	2
241	Picture	f006	6009055	0	93	28720	114	0	next
241	Response	1	6037774	28719	2
241A	Response	6	6052854	15079	2
243	Picture	dc119	6067286	0	188	9808	210	0	next
243	Response	2	6077094	9808	1
245	Picture	e025	6094638	0	152	22017	185	0	next
245	Response	2	6116654	22016	1
247	Picture	dc008	6136307	0	151	9748	172	0	next
247	Response	1	6146054	9747	1
247A	Response	4	6167054	20999	1
249	Picture	e026	6178855	0	97	19080	118	0	next
249	Response	2	6197934	19079	2
251	Picture	ba109	6217108	0	160	11187	194	0	next
251	Response	2	6228294	11186	2
253	Picture	dc018	6246916	0	190	9379	213	0	next
253	Response	1	6256294	9378	1
253A	Response	4	6285454	29159	2
255	Picture	f020	6300096	0	166	8759	188	0	next
255	Response	1	6308854	8758	1
255A	Response	5	6330614	21759	1
257	Picture	a018	6344737	0	181	9678	202	0	next
257	Response	2	6354414	9677	1
259	Picture	e050	6370917	0	151	10738	183	0	next
259	Response	2	6381654	10737	1
261	Picture	e047	6399665	0	76	9070	102	0	next
261	Response	2	6408734	9069	1
263	Picture	gf016	6428217	0	176	8278	209	0	next
263	Response	1	6436494	8277	1
263A	Response	4	6472734	36239	1
265	Picture	gf109	6484989	0	57	18866	91	0	next
265	Response	1	6503854	18865	1
265A	Response	6	6513734	9879	1
267	Picture	ba006	6527746	0	125	6629	157	0	next
267	Response	2	6534374	6628	1
269	Picture	e048	6551705	0	172	10230	193	0	next
269	Response	2	6561934	10229	1
271	Picture	c107	6579797	0	63	7457	96	0	next
271	Response	2	6587254	7457	1
273	Picture	gf117	6604183	0	184	7712	206	0	next
273	Response	1	6611894	7711	1
273A	Response	4	6630854	18959	1
275	Picture	gf010	6642844	0	182	7651	203	0	next
275	Response	2	6650494	7650	1
277	Picture	ba020	6668999	0	179	9696	211	0	next
277	Response	2	6678694	9695	1
279	Picture	f010	6696035	0	146	6420	167	0	next
279	Response	2	6702454	6419	1
281	Picture	dc117	6721836	0	165	12458	199	0	next
281	Response	1	6734293	12457	2
281A	Response	5	6753533	19239	2
283	Picture	a107	6766489	0	168	8806	199	0	next
283	Response	2	6775294	8805	1
285	Picture	e057	6792933	0	64	14762	92	0	next
285	Response	1	6807694	14761	1
285A	Response	4	6823774	16079	1
287	Picture	a109	6836575	0	81	8320	102	0	next
287	Response	2	6844894	8319	1
289	Picture	a010	6864686	0	121	6009	153	0	next
289	Response	2	6870694	6008	1
291	Picture	f107	6889864	0	112	6431	133	0	next
291	Response	2	6896294	6430	1
293	Picture	gf008	6915286	0	175	8249	207	0	next
293	Response	2	6923534	8248	1
295	Picture	e046	6942105	0	195	15710	218	0	next
295	Response	1	6957814	15709	1
295A	Response	6	6978694	20879	1
297	Picture	dc020	6992555	0	70	21900	93	0	next
297	Response	2	7014454	21899	1
299	Picture	e030	7032267	0	171	8868	203	0	next
299	Response	2	7041134	8867	1
301	Picture	e021	7057525	0	84	8010	105	0	next
301	Response	2	7065534	8009	1
303	Picture	e054	7083361	0	70	7177	98	0	next
303	Response	2	7090534	7173	1
305	Picture	f119	7107378	0	58	16797	82	0	next
305	Response	1	7124174	16796	1
305A	Response	6	7135893	11718	2
307	Picture	e058	7147715	0	44	8899	67	0	next
307	Response	1	7156614	8899	1
307A	Response	4	7172054	15440	1
309	Picture	e059	7185925	0	165	8410	187	0	next
309	Response	2	7194334	8409	1
311	Picture	ba018	7212846	0	56	23569	87	0	next
311	Response	2	7236414	23568	1
313	Picture	ba117	7255435	0	136	28580	158	0	next
313	Response	1	7284014	28579	1
313A	Response	6	7298693	14678	2
315	Picture	gf020	7311047	0	182	9127	205	0	next
315	Response	1	7320174	9127	1
315A	Response	4	7336133	15959	1
317	Picture	dc006	7347899	0	156	28836	176	0	next
317	Response	2	7376734	28835	1
319	Picture	e018	7396406	0	127	9649	158	0	next
319	Response	2	7406054	9648	1
321	Picture	a020	7424975	0	62	11039	84	0	next
321	Response	2	7436014	11039	1
323	Picture	e060	7453987	0	40	18588	73	0	next
323	Response	1	7472574	18587	1
323A	Response	6	7485613	13038	2
325	Picture	c008	7498206	0	144	6529	177	0	next
325	Response	2	7504734	6528	2
327	Picture	f018	7524215	0	136	11159	161	0	next
327	Response	1	7535374	11159	1
327A	Response	6	7549374	14000	1
329	Picture	a006	7562255	0	91	16799	114	0	next
329	Response	1	7579054	16799	1
329A	Response	3	7590093	11039	2
331	Picture	c018	7603025	0	150	9989	172	0	next
331	Response	2	7613013	9988	2
333	Picture	dc016	7630306	0	185	20108	218	0	next
333	Response	2	7650413	20107	2
335	Picture	ba010	7667933	0	56	11801	77	0	next
335	Response	1	7679733	11800	1
335A	Response	3	7703774	24040	1
337	Picture	dc109	7716685	0	130	15729	151	0	next
337	Response	2	7732413	15728	2
339	Picture	dc107	7750988	0	144	16946	178	0	next
339	Response	1	7767933	16945	2
339A	Response	3	7778733	10799	2
341	Picture	f016	7790726	0	65	8489	96	0	next
341	Response	2	7799214	8488	1
343	Picture	e019	7817953	0	175	10661	197	0	next
343	Response	2	7828613	10660	2
345	Picture	e016	7848316	0	132	7698	165	0	next
345	Response	2	7856013	7697	2
347	Picture	gf006	7872604	0	181	14731	203	0	next
347	Response	2	7887334	14730	1
349	Picture	e017	7906965	0	137	33849	169	0	next
349	Response	2	7940813	33848	1
351	Picture	e022	7960294	0	138	9440	159	0	next
351	Response	2	7969733	9439	2
353	Picture	gf018	7986228	0	32	22866	65	0	next
353	Response	1	8009093	22865	2
353A	Response	6	8030333	21239	2
355	Picture	a119	8044879	0	33	26575	65	0	next
355	Response	2	8071453	26574	2
357	Picture	ba107	8089008	0	69	10406	93	0	next
357	Response	1	8099413	10405	2
357A	Response	5	8118853	19439	1
359	Picture	e020	8130484	0	84	10170	105	0	next
359	Response	2	8140653	10169	2
361	Picture	a117	8158964	0	86	12890	119	0	next
361	Response	2	8171853	12889	2
363	Picture	e029	8189113	0	108	9061	132	0	next
363	Response	2	8198173	9060	2
365	Picture	c010	8218068	0	137	9106	170	0	next
365	Response	2	8227173	9105	1
367	Picture	c109	8244024	0	187	15710	210	0	next
367	Response	1	8259733	15709	2
367A	Response	6	8274013	14279	1
369	Picture	e056	8288525	0	178	15489	198	0	next
369	Response	2	8304013	15488	1
371	Picture	f109	8320906	0	112	9188	144	0	next
371	Response	2	8330093	9187	2
373	Picture	dc010	8349373	0	151	9601	172	0	next
373	Response	2	8358973	9600	2
375	Picture	e028	8375595	0	81	29019	114	0	next
375	Response	1	8404613	29018	1
375A	Response	4	8425373	20759	1
377	Picture	gf119	8437275	0	52	9779	84	0	next
377	Response	1	8447053	9778	1
377A	Response	4	8471853	24799	1
379	Picture	ba016	8483795	0	34	17339	67	0	next
379	Response	2	8501133	17338	1
381	Picture	ba008	8520556	0	101	6658	122	0	next
381	Response	2	8527213	6657	1
383	Picture	c117	8546016	0	125	7758	157	0	next
383	Response	2	8553773	7757	1
385	Picture	e024	8571034	0	111	7060	133	0	next
385	Response	2	8578093	7059	1
387	Picture	ba119	8595216	0	83	33478	116	0	next
387	Response	2	8628693	33477	1
389	Picture	e053	8645216	0	85	7038	108	0	next
389	Response	1	8652253	7037	1
389A	Response	6	8672053	19799	1
391	Picture	a016	8685298	0	157	20956	178	0	next
391	Response	2	8706253	20955	1
393	Picture	gf107	8725636	0	136	8578	167	0	next
393	Response	1	8734213	8577	1
393A	Response	6	8760573	26359	1
