# Supplementary material for: Effects of two different emotion-inducing methods on the emotional memory of non-clinically depressed individuals
Source: PLoS One. 2021 May 28;16(5):e0249863. doi: 10.1371/journal.pone.0249863 (PMC8162709; doi:10.1371/journal.pone.0249863)
Supplement: S1 Data — (ZIP) [file pone.0249863.s001.zip › data/experiment1-healthy/face67/b-study.log]

Scenario - For expli1
Logfile written - 2019/3/24 14:08:48

Trial	Event Type	Code	Time	TTime	Uncertainty	Duration	Uncertainty	ReqTime	ReqDur

1	Response	2	799249	799249	1
4	Picture	t003	829301	0	36	16000	65	0	16000
5	Response	2	867968	22638	2
8	Picture	t004	891049	0	111	16000	132	0	16000
9	Response	2	914728	7659	2
12	Picture	t006	936287	0	201	16000	224	0	16000
13	Response	1	958088	5778	1
16	Picture	t002	982458	0	178	16000	200	0	16000
17	Response	2	1005048	6568	2
20	Picture	t001	1026846	0	114	16000	138	0	16000
21	Response	2	1053768	10899	2
24	Picture	t005	1076221	0	67	16000	89	0	16000
25	Response	2	1100328	8085	2
29	Response	2	1316248	183808	1
31	Picture	c002	1326271	0	137	16000	160	0	16000
31	Response	2	1340248	13977	1
32	Response	2	1353488	11194	1
35	Picture	c105	1377428	0	130	16000	160	0	16000
35	Response	1	1392848	15420	2
36	Response	1	1397248	3790	1
39	Picture	f101	1419602	0	120	16000	143	0	16000
40	Response	2	1451248	15624	1
43	Picture	c014	1474459	0	79	16000	109	0	16000
44	Response	1	1497168	6680	1
47	Picture	f004	1520731	0	138	16000	159	0	16000
48	Response	2	1543368	6616	1
51	Picture	a105	1566899	0	121	16000	151	0	16000
52	Response	2	1590168	7239	1
55	Picture	a012	1614641	0	44	16000	65	0	16000
56	Response	2	1638688	8026	1
59	Picture	c101	1660238	0	97	16000	128	0	16000
60	Response	2	1687928	11660	1
63	Picture	a111	1709393	0	106	16000	127	0	16000
64	Response	2	1731248	5834	1
67	Picture	a014	1754968	0	183	16000	213	0	16000
68	Response	1	1775688	4690	2
71	Picture	c115	1800712	0	102	16000	124	0	16000
72	Response	1	1820288	3554	1
75	Picture	c004	1844148	0	151	16000	180	0	16000
76	Response	1	1865768	5591	1
79	Picture	f115	1887065	0	66	16000	87	0	16000
80	Response	2	1908768	5681	1
83	Picture	c111	1931488	0	129	16000	159	0	16000
84	Response	2	1958887	11369	2
87	Picture	f002	1983022	0	89	16000	110	0	16000
88	Response	2	2005128	6086	1
91	Picture	f105	2027390	0	42	16000	72	0	16000
92	Response	2	2050568	7149	1
95	Picture	f014	2072871	0	56	16000	77	0	16000
96	Response	1	2094248	5356	1
99	Picture	f113	2116999	0	76	16000	106	0	16000
100	Response	2	2140687	7659	2
103	Picture	a115	2165660	0	83	16000	104	0	16000
104	Response	1	2190368	8688	1
107	Picture	c103	2213940	0	120	16000	150	0	16000
108	Response	1	2238808	8839	2
111	Picture	a103	2261881	0	176	16000	197	0	16000
112	Response	2	2285727	7826	2
115	Picture	f012	2310478	0	62	16000	93	0	16000
116	Response	2	2333767	7258	2
119	Picture	a101	2358634	0	71	16000	94	0	16000
120	Response	1	2382087	7430	2
123	Picture	a113	2406799	0	53	16000	83	0	16000
124	Response	2	2427727	4899	2
127	Picture	a004	2452720	0	132	16000	153	0	16000
128	Response	2	2473448	4707	1
131	Picture	a002	2495909	0	95	16000	124	0	16000
132	Response	2	2517608	5670	1
135	Picture	c012	2539723	0	113	16000	138	0	16000
136	Response	2	2561127	5380	2
139	Picture	c113	2582628	0	31	16000	61	0	16000
140	Response	1	2602210	3552	1
143	Picture	f111	2625295	0	190	16000	211	0	16000
144	Response	2	2644927	3611	2
147	Picture	f103	2668520	0	117	16000	147	0	16000
148	Response	1	2687807	3258	1
153	Response	2	2874888	55686	1
155	Picture	f107	2884918	0	176	16000	206	0	16000
156	Response	1	2905168	4221	1
159	Picture	c117	2926332	0	94	16000	116	0	16000
160	Response	2	2946328	3974	1
163	Picture	c018	2969689	0	52	16000	82	0	16000
164	Response	2	2996487	10768	2
167	Picture	c109	3021291	0	117	16000	140	0	16000
168	Response	2	3042007	4693	1
171	Picture	a018	3066468	0	91	16000	120	0	16000
172	Response	2	3086327	3830	1
175	Picture	c119	3108132	0	93	16000	115	0	16000
176	Response	1	3128487	4333	2
179	Picture	f109	3152608	0	99	16000	129	0	16000
180	Response	1	3173607	4969	2
183	Picture	f016	3195702	0	170	16000	190	0	16000
184	Response	1	3217007	5285	1
187	Picture	a010	3239441	0	80	16000	109	0	16000
188	Response	1	3259407	3937	1
191	Picture	f117	3284380	0	143	16000	165	0	16000
192	Response	1	3304407	4005	1
195	Picture	a016	3327577	0	97	16000	127	0	16000
196	Response	1	3350447	6840	2
199	Picture	c010	3372452	0	52	16000	73	0	16000
200	Response	2	3394887	6415	1
203	Picture	a008	3417877	0	112	16000	143	0	16000
204	Response	1	3438527	4620	1
207	Picture	c008	3461618	0	204	16000	225	0	16000
208	Response	1	3481287	3649	1
211	Picture	f010	3505888	0	85	16000	115	0	16000
212	Response	2	3525607	3689	2
215	Picture	a109	3547592	0	48	16000	69	0	16000
216	Response	2	3570087	6474	1
219	Picture	f018	3592226	0	60	16000	91	0	16000
220	Response	2	3612847	4591	1
223	Picture	a117	3633959	0	162	16000	186	0	16000
224	Response	1	3656607	6625	1
227	Picture	f008	3680907	0	36	16000	65	0	16000
228	Response	1	3704087	7151	1
231	Picture	a006	3728160	0	108	16000	130	0	16000
232	Response	2	3748087	3905	2
235	Picture	a020	3772688	0	66	16030	67	0	16000
236	Response	2	3791367	2649	1
239	Picture	c010	3813811	0	108	16000	129	0	16000
240	Response	2	3834527	4696	1
243	Picture	f119	3856809	0	94	16000	124	0	16000
244	Response	1	3875927	3088	2
247	Picture	a119	3899093	0	142	16000	163	0	16000
248	Response	1	3923527	8413	1
251	Picture	a107	3947587	0	132	16000	161	0	16000
252	Response	2	3978447	14831	1
255	Picture	c006	3999819	0	62	16002	82	0	16000
256	Response	2	4022967	7126	1
259	Picture	f006	4047567	0	131	16000	161	0	16000
260	Response	1	4084287	20690	1
263	Picture	c016	4105394	0	135	16000	156	0	16000
264	Response	1	4129607	8193	1
267	Picture	c107	4150958	0	53	16000	82	0	16000
268	Response	1	4173887	6900	1
271	Picture	f010	4196782	0	61	16000	82	0	16000
272	Response	1	4217886	5084	2
