# Supplementary material for: Effects of two different emotion-inducing methods on the emotional memory of non-clinically depressed individuals
Source: PLoS One. 2021 May 28;16(5):e0249863. doi: 10.1371/journal.pone.0249863 (PMC8162709; doi:10.1371/journal.pone.0249863)
Supplement: S1 Data — (ZIP) [file pone.0249863.s001.zip › data/experiment1-healthy/face67/b-test.log]

Scenario - For expli1
Logfile written - 2019/3/24 14:25:21

Trial	Event Type	Code	Time	TTime	Uncertainty	Duration	Uncertainty	ReqTime	ReqDur

1	Response	2	308556	308556	1
4	Picture	t001	338616	0	145	24462	175	0	next
4	Response	1	363076	24460	1
4A	Response	4	432836	69758	1
6	Picture	t004	446426	0	149	27892	182	0	next
6	Response	2	474316	27890	1
8	Picture	t002	492979	0	92	32618	114	0	next
8	Response	2	525596	32617	1
10	Picture	t006	542636	0	81	25241	111	0	next
10	Response	1	567876	25240	1
10A	Response	6	600796	32919	1
12	Picture	t003	613556	0	149	24921	180	0	next
12	Response	2	638476	24920	1
14	Picture	t009	654748	0	124	30049	146	0	next
14	Response	2	684796	30048	1
16	Picture	t008	702727	0	129	15470	159	0	next
16	Response	2	718196	15469	1
18	Picture	t010	736219	0	136	31818	158	0	next
18	Response	2	768036	31817	1
20	Picture	t012	784648	0	192	47029	221	0	next
20	Response	1	831675	47027	2
20A	Response	6	878436	46759	1
22	Picture	t005	892896	0	86	26941	116	0	next
22	Response	2	919836	26940	1
24	Picture	t007	938358	0	126	19999	148	0	next
24	Response	1	958356	19998	1
24A	Response	6	993236	34879	1
26	Picture	t011	1008162	0	140	17394	163	0	next
26	Response	2	1025555	17393	2
29	Response	2	1263515	211010	2
31	Picture	ba014	1273567	0	183	18310	209	0	next
31	Response	2	1291876	18309	1
33	Picture	dc002	1311545	0	191	66451	223	0	next
33	Response	2	1377995	66450	2
35	Picture	f111	1397817	0	74	30419	97	0	next
35	Response	1	1428235	30418	2
35A	Response	6	1460916	32680	1
37	Picture	e041	1473507	0	205	12410	227	0	next
37	Response	2	1485916	12409	1
39	Picture	c113	1505368	0	163	30028	193	0	next
39	Response	1	1535395	30027	2
39A	Response	5	1555076	19680	1
41	Picture	c014	1567517	0	168	15279	199	0	next
41	Response	1	1582795	15278	2
41A	Response	4	1614795	31999	2
43	Picture	gf012	1626257	0	84	18700	114	0	next
43	Response	2	1644955	18698	2
45	Picture	a012	1664297	0	41	26860	63	0	next
45	Response	2	1691155	26858	2
47	Picture	f103	1709048	0	109	32869	130	0	next
47	Response	1	1741916	32868	1
47A	Response	6	1779555	37638	2
49	Picture	e032	1793369	0	106	14147	128	0	next
49	Response	2	1807515	14146	2
51	Picture	e038	1825135	0	167	29301	187	0	next
51	Response	1	1854435	29300	1
51A	Response	4	1867075	12639	1
53	Picture	ba111	1880039	0	87	23517	109	0	next
53	Response	2	1903555	23516	2
55	Picture	ba103	1920237	0	45	38319	74	0	next
55	Response	2	1958555	38318	1
57	Picture	e011	1976241	0	38	25955	59	0	next
57	Response	2	2002195	25954	2
59	Picture	e001	2018615	0	148	37981	179	0	next
59	Response	2	2056595	37980	2
61	Picture	e037	2074889	0	39	23787	61	0	next
61	Response	2	2098675	23786	2
63	Picture	e002	2118534	0	43	44982	73	0	next
63	Response	2	2163515	44981	1
65	Picture	c105	2181638	0	100	33718	121	0	next
65	Response	1	2215355	33717	1
65A	Response	5	2255755	40399	1
67	Picture	c115	2270647	0	73	11069	97	0	next
67	Response	1	2281715	11068	1
67A	Response	5	2296435	14719	1
69	Picture	a014	2309987	0	59	19249	81	0	next
69	Response	1	2329235	19248	1
69A	Response	4	2343475	14239	1
71	Picture	dc113	2355408	0	129	13268	150	0	next
71	Response	2	2368675	13267	1
73	Picture	ba002	2387345	0	178	19011	208	0	next
73	Response	1	2406355	19010	1
73A	Response	4	2422355	15999	1
75	Picture	ba004	2436106	0	73	17810	102	0	next
75	Response	2	2453915	17809	1
77	Picture	gf002	2470007	0	174	25131	175	0	next
77	Response	2	2495115	25108	1
79	Picture	ba012	2513647	0	184	19789	215	0	next
79	Response	2	2533435	19788	1
81	Picture	e007	2550200	0	132	14196	154	0	next
81	Response	2	2564395	14195	1
83	Picture	ba113	2583294	0	191	71982	221	0	next
83	Response	1	2655275	71981	1
83A	Response	3	2672715	17439	1
85	Picture	c111	2685355	0	109	34281	138	0	next
85	Response	2	2719635	34280	1
87	Picture	c103	2736196	0	99	33000	120	0	next
87	Response	2	2769195	32999	1
89	Picture	f105	2786034	0	74	17202	104	0	next
89	Response	2	2803235	17201	1
91	Picture	gf103	2822537	0	76	20699	97	0	next
91	Response	1	2843235	20698	1
91A	Response	4	2873035	29799	1
93	Picture	c101	2887518	0	81	32678	103	0	next
93	Response	2	2920195	32677	1
95	Picture	e045	2937425	0	157	25971	179	0	next
95	Response	2	2963395	25970	1
97	Picture	dc101	2980128	0	112	15308	133	0	next
97	Response	2	2995435	15307	1
99	Picture	e003	3012650	0	84	12666	108	0	next
99	Response	2	3025315	12665	1
101	Picture	e043	3044914	0	147	16281	172	0	next
101	Response	2	3061194	16280	2
103	Picture	f012	3079115	0	105	13160	133	0	next
103	Response	2	3092274	13159	2
105	Picture	e036	3110127	0	94	11109	115	0	next
105	Response	2	3121234	11107	2
107	Picture	e040	3139545	0	164	7091	193	0	next
107	Response	2	3146635	7090	1
109	Picture	a002	3164892	0	153	9903	175	0	next
109	Response	2	3174794	9902	2
111	Picture	dc111	3193873	0	157	18603	187	0	next
111	Response	1	3212475	18602	1
111A	Response	5	3224074	11598	2
113	Picture	f113	3236624	0	62	12132	92	0	next
113	Response	2	3248755	12131	1
115	Picture	c012	3266880	0	146	10475	167	0	next
115	Response	2	3277354	10474	2
117	Picture	e005	3294203	0	141	12592	173	0	next
117	Response	2	3306794	12591	2
119	Picture	f004	3322876	0	137	25000	158	0	next
119	Response	1	3347875	24999	1
119A	Response	4	3361755	13879	1
121	Picture	e031	3373117	0	52	10878	76	0	next
121	Response	2	3383995	10878	1
123	Picture	e006	3403043	0	114	15672	146	0	next
123	Response	2	3418714	15671	2
125	Picture	dc103	3437670	0	155	58326	177	0	next
125	Response	1	3495995	58325	1
125A	Response	6	3508034	12038	1
127	Picture	e013	3521066	0	74	11049	96	0	next
127	Response	2	3532114	11048	2
129	Picture	f101	3551824	0	137	19292	167	0	next
129	Response	2	3571115	19291	1
131	Picture	e009	3587427	0	202	47608	223	0	next
131	Response	1	3635034	47607	2
131A	Response	4	3648074	13039	1
133	Picture	dc004	3659536	0	78	10899	99	0	next
133	Response	2	3670434	10898	1
135	Picture	gf101	3687106	0	162	14409	195	0	next
135	Response	2	3701514	14408	2
137	Picture	gf004	3718176	0	91	25499	112	0	next
137	Response	2	3743674	25498	2
139	Picture	e044	3762814	0	104	22701	134	0	next
139	Response	2	3785514	22700	1
141	Picture	e033	3802733	0	186	12142	207	0	next
141	Response	2	3814874	12141	1
143	Picture	ba115	3831102	0	139	30453	169	0	next
143	Response	2	3861554	30452	1
145	Picture	dc014	3878344	0	60	15291	80	0	next
145	Response	2	3893634	15290	1
147	Picture	e010	3913274	0	115	7281	145	0	next
147	Response	2	3920554	7280	2
149	Picture	gf105	3940173	0	52	28382	73	0	next
149	Response	2	3968554	28381	1
151	Picture	f002	3988352	0	190	79083	221	0	next
151	Response	1	4067434	79082	2
151A	Response	3	4111594	44159	2
153	Picture	e042	4123796	0	54	14359	84	0	next
153	Response	2	4138154	14358	1
155	Picture	f014	4155606	0	76	10149	97	0	next
155	Response	2	4165754	10148	2
157	Picture	dc115	4183675	0	162	8240	192	0	next
157	Response	2	4191914	8239	2
159	Picture	a004	4210556	0	116	11719	136	0	next
159	Response	2	4222274	11718	1
161	Picture	a115	4239204	0	121	25991	151	0	next
161	Response	2	4265194	25990	1
163	Picture	ba101	4282795	0	196	11560	220	0	next
163	Response	2	4294354	11559	1
165	Picture	e015	4313754	0	55	10601	85	0	next
165	Response	2	4324354	10600	1
167	Picture	e008	4342974	0	173	15101	194	0	next
167	Response	2	4358074	15100	1
169	Picture	dc012	4377174	0	124	18421	154	0	next
169	Response	2	4395594	18420	2
171	Picture	gf113	4413844	0	120	10551	142	0	next
171	Response	2	4424394	10550	1
173	Picture	ba105	4444325	0	127	9870	157	0	next
173	Response	2	4454194	9869	1
175	Picture	a111	4473078	0	43	7957	63	0	next
175	Response	2	4481034	7956	1
177	Picture	a113	4500446	0	161	5949	191	0	next
177	Response	2	4506394	5948	1
179	Picture	gf115	4523235	0	42	12160	63	0	next
179	Response	2	4535394	12159	1
181	Picture	f115	4555283	0	147	10312	177	0	next
181	Response	2	4565594	10311	1
183	Picture	dc105	4583507	0	92	18568	112	0	next
183	Response	2	4602074	18567	1
185	Picture	c002	4620562	0	191	15313	221	0	next
185	Response	2	4635874	15312	1
187	Picture	e035	4655395	0	190	24360	211	0	next
187	Response	2	4679754	24359	1
189	Picture	e014	4696514	0	52	12681	83	0	next
189	Response	2	4709194	12680	1
191	Picture	a103	4727164	0	73	14391	93	0	next
191	Response	2	4741554	14390	1
193	Picture	e034	4761056	0	167	12619	198	0	next
193	Response	2	4773674	12618	1
195	Picture	gf111	4791589	0	135	15926	157	0	next
195	Response	2	4807514	15925	1
197	Picture	gf014	4827124	0	85	27391	115	0	next
197	Response	2	4854513	27389	2
199	Picture	c004	4872199	0	177	11476	197	0	next
199	Response	2	4883674	11475	1
201	Picture	e004	4900433	0	95	21762	124	0	next
201	Response	2	4922193	21760	2
203	Picture	e012	4940418	0	111	14457	131	0	next
203	Response	2	4954873	14455	2
205	Picture	e039	4972452	0	59	18343	87	0	next
205	Response	2	4990794	18342	1
207	Picture	a101	5007236	0	113	25519	133	0	next
207	Response	1	5032753	25517	2
207A	Response	6	5045554	12799	1
209	Picture	a105	5059335	0	170	21260	191	0	next
209	Response	1	5080594	21259	1
209A	Response	6	5091154	10559	1
213	Response	2	5262994	49068	1
215	Picture	f020	5273024	0	98	13851	128	0	next
215	Response	1	5286874	13850	1
215A	Response	6	5311993	25118	2
217	Picture	e026	5324134	0	144	26540	166	0	next
217	Response	1	5350673	26539	2
217A	Response	4	5364434	13760	1
219	Picture	e021	5376645	0	123	55270	145	0	next
219	Response	2	5431914	55269	1
221	Picture	ba109	5448905	0	184	18049	205	0	next
221	Response	2	5466953	18048	1
223	Picture	f006	5486479	0	101	16435	132	0	next
223	Response	2	5502913	16434	2
225	Picture	c117	5520244	0	165	37150	187	0	next
225	Response	1	5557393	37149	2
225A	Response	4	5574433	17039	1
227	Picture	gf119	5587404	0	164	48511	185	0	next
227	Response	2	5635914	48510	1
229	Picture	a020	5653362	0	187	60512	218	0	next
229	Response	2	5713874	60512	1
231	Picture	e029	5732756	0	119	11599	139	0	next
231	Response	2	5744353	11597	2
233	Picture	ba119	5762703	0	156	12252	187	0	next
233	Response	2	5774953	12250	2
235	Picture	e049	5794916	0	111	28838	132	0	next
235	Response	1	5823754	28838	1
235A	Response	6	5835713	11959	1
237	Picture	e020	5850076	0	106	26478	128	0	next
237	Response	2	5876553	26477	2
239	Picture	f109	5893742	0	91	39692	122	0	next
239	Response	2	5933433	39691	2
241	Picture	gf107	5953185	0	144	18529	165	0	next
241	Response	1	5971713	18528	1
241A	Response	4	5984633	12919	1
243	Picture	c020	5996175	0	147	41179	169	0	next
243	Response	2	6037353	41178	2
245	Picture	a010	6056862	0	105	12692	135	0	next
245	Response	2	6069553	12691	2
247	Picture	e047	6089413	0	57	10101	79	0	next
247	Response	2	6099513	10100	2
249	Picture	e017	6116553	0	72	8161	102	0	next
249	Response	2	6124713	8160	2
251	Picture	e024	6142465	0	161	15089	182	0	next
251	Response	2	6157553	15088	1
253	Picture	e022	6175523	0	88	21471	118	0	next
253	Response	2	6196993	21470	1
255	Picture	e025	6213855	0	88	10619	109	0	next
255	Response	2	6224473	10618	1
257	Picture	e028	6244522	0	76	12992	106	0	next
257	Response	2	6257513	12991	2
259	Picture	gf117	6275586	0	180	33128	201	0	next
259	Response	2	6308713	33127	1
261	Picture	c119	6327632	0	117	18202	148	0	next
261	Response	2	6345833	18201	1
263	Picture	e018	6365656	0	93	33098	116	0	next
263	Response	2	6398753	33097	2
265	Picture	e046	6415471	0	95	17923	125	0	next
265	Response	1	6433393	17922	1
265A	Response	6	6441113	7719	2
267	Picture	gf016	6454315	0	72	11479	102	0	next
267	Response	2	6465793	11478	1
269	Picture	f107	6484283	0	109	30911	131	0	next
269	Response	1	6515193	30910	2
269A	Response	6	6521753	6559	1
271	Picture	gf010	6536317	0	64	20917	89	0	next
271	Response	1	6557233	20916	1
271A	Response	3	6571393	14159	2
273	Picture	a107	6584586	0	119	20088	140	0	next
273	Response	2	6604673	20087	1
275	Picture	e058	6620844	0	180	49830	210	0	next
275	Response	2	6670673	49829	1
277	Picture	f018	6687475	0	42	41239	63	0	next
277	Response	2	6728713	41238	1
279	Picture	dc018	6746962	0	38	18232	68	0	next
279	Response	2	6765193	18231	1
281	Picture	dc020	6784464	0	204	43210	225	0	next
281	Response	1	6827673	43209	1
281A	Response	4	6839912	12238	2
283	Picture	c008	6854164	0	154	21612	155	0	next
283	Response	2	6875753	21589	1
285	Picture	f010	6893446	0	30	12828	61	0	next
285	Response	2	6906272	12826	2
287	Picture	ba018	6925447	0	191	31666	213	0	next
287	Response	2	6957112	31665	2
289	Picture	e056	6976950	0	172	11804	201	0	next
289	Response	2	6988752	11802	2
291	Picture	a119	7007885	0	71	16868	93	0	next
291	Response	2	7024753	16868	1
293	Picture	e051	7041602	0	175	31232	205	0	next
293	Response	1	7072833	31231	1
293A	Response	4	7082512	9678	2
295	Picture	e050	7095344	0	86	12809	116	0	next
295	Response	2	7108152	12808	2
297	Picture	f016	7126294	0	139	21300	159	0	next
297	Response	2	7147593	21299	1
299	Picture	dc107	7165053	0	37	16020	67	0	next
299	Response	2	7181072	16019	2
301	Picture	ba117	7197632	0	119	8841	140	0	next
301	Response	2	7206472	8840	2
303	Picture	dc008	7223371	0	37	39463	66	0	next
303	Response	2	7262833	39462	1
305	Picture	e059	7282063	0	172	14331	193	0	next
305	Response	2	7296393	14330	1
307	Picture	ba107	7315892	0	162	30181	192	0	next
307	Response	2	7346072	30180	2
309	Picture	c010	7364355	0	198	23399	219	0	next
309	Response	2	7387753	23398	1
311	Picture	a006	7407223	0	147	24170	177	0	next
311	Response	2	7431392	24169	2
313	Picture	e060	7447765	0	103	9828	124	0	next
313	Response	2	7457592	9827	2
315	Picture	ba010	7476961	0	58	16993	88	0	next
315	Response	2	7493953	16992	1
317	Picture	e019	7512153	0	204	23560	229	0	next
317	Response	2	7535712	23559	2
319	Picture	a018	7553042	0	132	42792	162	0	next
319	Response	1	7595833	42791	1
319A	Response	6	7606273	10439	1
321	Picture	e016	7617815	0	180	19939	209	0	next
321	Response	2	7637752	19937	2
323	Picture	c016	7655345	0	150	19889	171	0	next
323	Response	2	7675233	19888	1
325	Picture	dc016	7694953	0	33	21161	63	0	next
325	Response	2	7716113	21160	1
327	Picture	e023	7734334	0	147	22900	167	0	next
327	Response	2	7757233	22899	1
329	Picture	dc117	7774242	0	51	17111	81	0	next
329	Response	2	7791352	17110	2
331	Picture	ba016	7808522	0	108	12151	129	0	next
331	Response	2	7820672	12150	1
333	Picture	e052	7836789	0	164	22084	194	0	next
333	Response	2	7858872	22083	1
335	Picture	gf008	7875531	0	87	22102	109	0	next
335	Response	2	7897632	22101	2
337	Picture	c018	7916752	0	185	16561	216	0	next
337	Response	2	7933312	16560	2
339	Picture	f119	7951802	0	133	19191	154	0	next
339	Response	2	7970992	19190	2
341	Picture	gf109	7989882	0	40	14031	70	0	next
341	Response	2	8003912	14030	2
343	Picture	dc109	8023624	0	132	34569	154	0	next
343	Response	2	8058192	34568	2
345	Picture	dc006	8074361	0	41	17316	69	0	next
345	Response	2	8091672	17311	2
347	Picture	gf020	8109576	0	161	17737	182	0	next
347	Response	2	8127312	17736	1
349	Picture	dc119	8146000	0	55	16074	85	0	next
349	Response	2	8162072	16072	2
351	Picture	f117	8181578	0	146	21175	167	0	next
351	Response	2	8202752	21174	2
353	Picture	a008	8221202	0	173	14071	202	0	next
353	Response	2	8235272	14070	2
355	Picture	ba020	8253052	0	162	13181	183	0	next
355	Response	2	8266232	13180	2
357	Picture	ba008	8284591	0	106	11202	135	0	next
357	Response	2	8295792	11201	1
359	Picture	c109	8312398	0	134	15875	155	0	next
359	Response	2	8328272	15874	2
361	Picture	f008	8346962	0	52	27191	83	0	next
361	Response	2	8374152	27190	1
363	Picture	dc010	8391343	0	174	16410	195	0	next
363	Response	2	8407752	16409	2
365	Picture	e054	8427362	0	140	17511	171	0	next
365	Response	2	8444872	17510	1
367	Picture	ba006	8461583	0	87	15810	107	0	next
367	Response	2	8477392	15809	1
369	Picture	c107	8495261	0	57	18172	87	0	next
369	Response	2	8513432	18171	1
371	Picture	gf018	8532325	0	166	19868	188	0	next
371	Response	2	8552192	19867	1
373	Picture	e027	8568892	0	84	13021	114	0	next
373	Response	2	8581912	13020	1
375	Picture	a117	8601302	0	174	12771	195	0	next
375	Response	2	8614072	12770	1
377	Picture	a016	8630592	0	38	15241	68	0	next
377	Response	2	8645832	15240	1
379	Picture	gf006	8662832	0	130	9562	151	0	next
379	Response	2	8672392	9560	2
381	Picture	a109	8690463	0	153	14210	182	0	next
381	Response	2	8704672	14209	1
383	Picture	e053	8722866	0	85	31847	106	0	next
383	Response	2	8754712	31846	1
385	Picture	e055	8773054	0	43	21499	73	0	next
385	Response	1	8794552	21498	2
385A	Response	4	8808712	14159	1
387	Picture	e057	8820762	0	162	35631	192	0	next
387	Response	2	8856392	35630	1
389	Picture	e030	8876284	0	138	17708	160	0	next
389	Response	2	8893992	17708	1
391	Picture	e048	8910612	0	129	18381	159	0	next
391	Response	1	8928992	18380	1
391A	Response	3	8941232	12239	1
393	Picture	c006	8952682	0	50	11671	80	0	next
393	Response	2	8964352	11670	1
