# Supplementary material for: Effects of two different emotion-inducing methods on the emotional memory of non-clinically depressed individuals
Source: PLoS One. 2021 May 28;16(5):e0249863. doi: 10.1371/journal.pone.0249863 (PMC8162709; doi:10.1371/journal.pone.0249863)
Supplement: S1 Data — (ZIP) [file pone.0249863.s001.zip › data/experiment1-healthy/face69/b-study.log]

Scenario - For expli1
Logfile written - 2019/3/24 15:41:28

Trial	Event Type	Code	Time	TTime	Uncertainty	Duration	Uncertainty	ReqTime	ReqDur

1	Response	2	645169	645169	1
4	Picture	t006	675230	0	141	16000	171	0	16000
5	Response	1	694929	3670	1
8	Picture	t005	717234	0	135	16000	156	0	16000
9	Response	1	738409	5154	1
12	Picture	t003	761137	0	46	16000	75	0	16000
13	Response	2	782329	5163	1
16	Picture	t001	804640	0	46	16000	66	0	16000
16	Response	2	817289	12649	1
17	Response	2	827129	6470	1
20	Picture	t002	849702	0	134	16000	164	0	16000
21	Response	2	868929	3197	1
24	Picture	t004	891939	0	63	16000	85	0	16000
25	Response	2	914209	6248	1
29	Response	2	1042849	96460	1
31	Picture	a113	1052870	0	99	16000	121	0	16000
32	Response	1	1070529	1638	2
35	Picture	c002	1092621	0	166	16000	195	0	16000
35	Response	2	1106049	13428	2
36	Response	2	1113089	4440	1
39	Picture	f115	1137542	0	77	16000	97	0	16000
40	Response	1	1157609	4047	1
43	Picture	f014	1181779	0	157	16000	188	0	16000
44	Response	2	1197809	0	124
47	Picture	c012	1221337	0	100	16000	122	0	16000
48	Response	1	1238009	650	1
51	Picture	f002	1261929	0	158	16000	188	0	16000
52	Response	1	1281049	3090	1
55	Picture	f111	1304372	0	46	16000	69	0	16000
56	Response	2	1323249	2854	2
59	Picture	a105	1348210	0	36	16000	69	0	16000
60	Response	1	1367689	3447	1
63	Picture	c103	1392636	0	100	16000	121	0	16000
64	Response	2	1410009	1352	1
67	Picture	c105	1433337	0	48	16000	76	0	16000
68	Response	2	1452449	3084	1
71	Picture	f103	1475261	0	125	16000	147	0	16000
72	Response	1	1496049	4767	1
75	Picture	a014	1517859	0	180	16000	211	0	16000
75	Response	1	1532689	14830	1
76	Response	1	1538489	4599	1
79	Picture	c111	1562038	0	167	16000	188	0	16000
80	Response	1	1580929	2870	1
83	Picture	f101	1605681	0	172	16000	202	0	16000
84	Response	2	1622169	458	1
87	Picture	f105	1643318	0	34	16000	56	0	16000
88	Response	2	1662409	3069	1
91	Picture	c113	1687102	0	68	16000	99	0	16000
92	Response	2	1707089	3956	1
95	Picture	a004	1729710	0	126	16000	148	0	16000
96	Response	2	1747409	1677	1
99	Picture	a115	1771438	0	48	16000	78	0	16000
100	Response	2	1794689	7222	1
103	Picture	c101	1819590	0	63	16020	64	0	16000
104	Response	2	1837529	1918	1
107	Picture	c004	1861463	0	173	16000	203	0	16000
108	Response	1	1882048	4556	2
111	Picture	a101	1906738	0	63	16022	64	0	16000
112	Response	2	1928008	5248	2
115	Picture	a103	1951267	0	184	16000	213	0	16000
116	Response	2	1971968	4673	2
119	Picture	f012	1993891	0	60	16000	82	0	16000
120	Response	2	2017968	8056	2
123	Picture	a111	2041828	0	106	16000	137	0	16000
124	Response	2	2062448	4589	2
127	Picture	c115	2085240	0	193	16000	213	0	16000
128	Response	2	2104408	3148	2
131	Picture	f004	2126221	0	34	16000	64	0	16000
132	Response	1	2142929	679	1
135	Picture	a012	2166494	0	89	16000	109	0	16000
136	Response	1	2190888	8374	2
139	Picture	c014	2212228	0	173	16000	201	0	16000
140	Response	1	2236128	7872	1
143	Picture	f113	2257658	0	74	16000	98	0	16000
144	Response	2	2280848	7167	2
147	Picture	a002	2305531	0	184	16000	215	0	16000
148	Response	1	2322409	848	1
153	Response	2	2501128	44114	1
155	Picture	c010	2511159	0	183	16000	212	0	16000
156	Response	2	2532448	5260	2
159	Picture	a119	2555235	0	105	16000	127	0	16000
160	Response	1	2574568	3311	2
163	Picture	a018	2598303	0	188	16000	217	0	16000
164	Response	1	2617328	2996	1
167	Picture	f117	2639209	0	115	16000	137	0	16000
168	Response	2	2655368	137	2
171	Picture	a109	2677808	0	168	16000	198	0	16000
171	Response	2	2693128	15320	1
172	Response	2	2701408	7570	1
175	Picture	a117	2724292	0	183	16000	205	0	16000
176	Response	2	2746408	6095	1
179	Picture	a107	2768522	0	102	16000	131	0	16000
180	Response	1	2790448	5897	1
183	Picture	a006	2815463	0	160	16000	182	0	16000
184	Response	2	2835568	4084	2
187	Picture	f010	2857387	0	50	16000	80	0	16000
188	Response	1	2876968	3552	2
191	Picture	c119	2900489	0	118	16000	140	0	16000
192	Response	2	2918888	2378	1
195	Picture	c010	2940659	0	97	16000	129	0	16000
196	Response	1	2960648	3957	1
199	Picture	c016	2984681	0	74	16000	96	0	16000
199	Response	2	3000528	15847	1
200	Response	2	3008968	8265	1
203	Picture	c018	3032397	0	175	16000	204	0	16000
204	Response	1	3050928	2502	1
207	Picture	a008	3074720	0	186	16000	206	0	16000
208	Response	2	3094128	3388	1
211	Picture	f010	3117330	0	59	16000	88	0	16000
212	Response	1	3138128	4769	1
215	Picture	c109	3159310	0	78	16000	100	0	16000
216	Response	1	3179448	4116	1
219	Picture	c008	3204298	0	71	16000	101	0	16000
220	Response	2	3221927	1600	2
223	Picture	f107	3244161	0	43	16000	65	0	16000
224	Response	2	3262328	2146	1
227	Picture	c107	3286662	0	31	16000	60	0	16000
228	Response	1	3305488	2797	1
231	Picture	f018	3326702	0	153	16000	178	0	16000
232	Response	1	3345328	2601	1
235	Picture	c117	3367518	0	155	16000	184	0	16000
236	Response	2	3386488	2941	1
239	Picture	a010	3411220	0	119	16000	144	0	16000
240	Response	1	3432568	5324	1
243	Picture	f016	3457107	0	46	16000	76	0	16000
244	Response	1	3479968	6831	1
247	Picture	a020	3502139	0	182	16000	203	0	16000
248	Response	1	3522568	4408	1
251	Picture	c006	3543966	0	173	16000	202	0	16000
251	Response	2	3559847	15881	1
252	Response	2	3567087	7092	2
255	Picture	f008	3588335	0	136	16000	158	0	16000
256	Response	1	3609047	4690	1
259	Picture	f119	3630966	0	155	16000	185	0	16000
260	Response	1	3650448	3453	1
263	Picture	f006	3675131	0	158	16000	178	0	16000
264	Response	2	3697168	6017	1
267	Picture	a016	3721668	0	102	16000	131	0	16000
268	Response	1	3741008	3312	1
271	Picture	f109	3765319	0	117	16000	139	0	16000
272	Response	2	3782968	1627	1
