# Supplementary material for: Effects of two different emotion-inducing methods on the emotional memory of non-clinically depressed individuals
Source: PLoS One. 2021 May 28;16(5):e0249863. doi: 10.1371/journal.pone.0249863 (PMC8162709; doi:10.1371/journal.pone.0249863)
Supplement: S1 Data — (ZIP) [file pone.0249863.s001.zip › data/experiment1-healthy/face69/b-test.log]

Scenario - For expli1
Logfile written - 2019/3/24 15:57:20

Trial	Event Type	Code	Time	TTime	Uncertainty	Duration	Uncertainty	ReqTime	ReqDur

1	Response	2	435200	435200	2
4	Picture	t009	465245	0	160	23317	184	0	next
4	Response	1	488560	23315	1
4A	Response	4	525320	36758	1
6	Picture	t010	540026	0	35	35575	62	0	next
6	Response	1	575600	35574	1
6A	Response	6	600240	24639	1
8	Picture	t008	614967	0	77	15675	103	0	next
8	Response	2	630640	15673	1
10	Picture	t006	650312	0	62	54409	85	0	next
10	Response	1	704720	54408	1
10A	Response	4	715440	10719	1
12	Picture	t002	726881	0	146	17280	169	0	next
12	Response	2	744160	17279	1
14	Picture	t011	760732	0	115	16709	146	0	next
14	Response	2	777440	16708	1
16	Picture	t005	796262	0	88	13298	111	0	next
16	Response	1	809560	13298	1
16A	Response	5	822120	12560	2
18	Picture	t003	833172	0	168	31509	190	0	next
18	Response	2	864680	31508	1
20	Picture	t004	880910	0	80	18051	110	0	next
20	Response	2	898960	18050	1
22	Picture	t001	915739	0	83	12702	105	0	next
22	Response	1	928440	12701	1
22A	Response	4	942360	13919	1
24	Picture	t012	956310	0	173	16691	194	0	next
24	Response	2	973000	16690	1
26	Picture	t007	991131	0	171	18110	201	0	next
26	Response	2	1009240	18109	1
29	Response	2	1080800	41738	1
31	Picture	e008	1090830	0	118	22451	148	0	next
31	Response	2	1113280	22450	1
33	Picture	f014	1132220	0	63	12501	84	0	next
33	Response	1	1144720	12500	1
33A	Response	3	1155000	10279	1
35	Picture	f101	1168592	0	182	10488	203	0	next
35	Response	2	1179079	10487	2
37	Picture	c115	1195198	0	60	15643	91	0	next
37	Response	1	1210840	15642	1
37A	Response	3	1220840	9999	1
39	Picture	a111	1234990	0	97	17491	130	0	next
39	Response	1	1252480	17490	1
39A	Response	4	1266120	13639	1
41	Picture	e043	1280462	0	117	21339	148	0	next
41	Response	2	1301800	21338	2
43	Picture	e040	1320377	0	202	10224	223	0	next
43	Response	2	1330600	10223	1
45	Picture	e039	1349242	0	155	9319	185	0	next
45	Response	2	1358560	9318	1
47	Picture	a105	1377520	0	47	19081	69	0	next
47	Response	1	1396600	19080	1
47A	Response	6	1407320	10719	1
49	Picture	dc103	1419832	0	59	43768	82	0	next
49	Response	1	1463599	43767	2
49A	Response	5	1481280	17680	1
51	Picture	f103	1495160	0	50	10361	72	0	next
51	Response	2	1505520	10360	1
53	Picture	a115	1523929	0	100	9712	130	0	next
53	Response	2	1533640	9711	1
55	Picture	e009	1552283	0	82	20398	104	0	next
55	Response	2	1572680	20397	1
57	Picture	c103	1591300	0	47	12221	78	0	next
57	Response	2	1603520	12220	1
59	Picture	gf012	1622870	0	149	11931	172	0	next
59	Response	2	1634800	11930	1
61	Picture	e005	1651438	0	65	12443	96	0	next
61	Response	2	1663880	12442	1
63	Picture	e035	1682589	0	84	37412	109	0	next
63	Response	2	1720000	37411	1
65	Picture	gf111	1738749	0	69	13732	100	0	next
65	Response	1	1752479	13730	2
65A	Response	6	1766440	13959	1
67	Picture	ba105	1780872	0	108	11008	140	0	next
67	Response	1	1791879	11007	2
67A	Response	3	1802880	11000	1
69	Picture	e033	1814929	0	41	17552	72	0	next
69	Response	2	1832480	17551	1
71	Picture	dc105	1849072	0	68	12089	89	0	next
71	Response	1	1861160	12088	1
71A	Response	6	1876879	15718	2
73	Picture	dc012	1891682	0	117	16478	140	0	next
73	Response	2	1908159	16477	2
75	Picture	e036	1926070	0	44	9851	74	0	next
75	Response	2	1935919	9849	2
77	Picture	e006	1955400	0	53	11200	75	0	next
77	Response	2	1966599	11199	2
79	Picture	f105	1984709	0	64	15612	96	0	next
79	Response	1	2000320	15611	1
79A	Response	6	2008519	8198	1
81	Picture	a113	2020659	0	109	28862	140	0	next
81	Response	2	2049519	28860	2
83	Picture	c111	2069103	0	161	19817	183	0	next
83	Response	1	2088919	19816	2
83A	Response	5	2099719	10799	2
85	Picture	dc111	2111792	0	129	17048	151	0	next
85	Response	1	2128839	17047	2
85A	Response	3	2136359	7519	2
87	Picture	dc101	2148011	0	70	14829	92	0	next
87	Response	2	2162840	14829	1
89	Picture	e032	2180028	0	42	54932	72	0	next
89	Response	2	2234959	54931	1
91	Picture	c105	2254693	0	202	10427	223	0	next
91	Response	2	2265119	10426	2
93	Picture	e045	2283458	0	89	17342	120	0	next
93	Response	1	2300799	17341	2
93A	Response	6	2309159	8359	1
95	Picture	ba115	2322918	0	124	23602	155	0	next
95	Response	2	2346519	23601	2
97	Picture	ba012	2365381	0	159	32279	160	0	next
97	Response	2	2397639	32258	2
99	Picture	f115	2414937	0	81	30103	111	0	next
99	Response	1	2445039	30102	1
99A	Response	6	2452799	7759	1
101	Picture	a103	2464719	0	125	50161	157	0	next
101	Response	2	2514879	50160	1
103	Picture	gf004	2531911	0	95	18529	124	0	next
103	Response	1	2550439	18528	2
103A	Response	4	2555399	4959	1
105	Picture	ba111	2566869	0	130	13011	152	0	next
105	Response	2	2579879	13010	1
107	Picture	e011	2599899	0	83	13542	112	0	next
107	Response	1	2613439	13540	2
107A	Response	4	2620679	7238	1
109	Picture	dc113	2633561	0	82	36879	113	0	next
109	Response	2	2670439	36878	1
111	Picture	gf115	2689950	0	192	18770	215	0	next
111	Response	1	2708719	18769	1
111A	Response	6	2717239	8519	1
113	Picture	a004	2731742	0	57	10618	79	0	next
113	Response	2	2742359	10617	1
115	Picture	e014	2758897	0	56	17943	86	0	next
115	Response	2	2776839	17942	1
117	Picture	e044	2794014	0	107	15546	129	0	next
117	Response	1	2809559	15545	1
117A	Response	3	2819639	10079	1
119	Picture	dc014	2830693	0	88	29907	112	0	next
119	Response	1	2860599	29906	1
119A	Response	3	2866559	5959	1
121	Picture	f002	2878471	0	134	15449	156	0	next
121	Response	1	2893919	15448	1
121A	Response	4	2900599	6679	1
123	Picture	e031	2912712	0	52	25208	74	0	next
123	Response	2	2937919	25207	1
125	Picture	a014	2956339	0	73	50021	104	0	next
125	Response	1	3006359	50020	1
125A	Response	3	3013359	6999	1
127	Picture	f012	3026050	0	187	15910	217	0	next
127	Response	2	3041959	15909	1
129	Picture	dc002	3058478	0	91	10522	114	0	next
129	Response	2	3068999	10521	1
131	Picture	e007	3086908	0	148	12532	180	0	next
131	Response	2	3099439	12531	1
133	Picture	gf113	3116238	0	153	35842	175	0	next
133	Response	2	3152079	35841	2
135	Picture	ba002	3170900	0	140	23300	172	0	next
135	Response	1	3194199	23299	1
135A	Response	6	3208078	13878	2
137	Picture	e034	3221210	0	154	16950	186	0	next
137	Response	2	3238159	16949	1
139	Picture	ba014	3256561	0	137	57599	161	0	next
139	Response	1	3314159	57598	1
139A	Response	3	3325639	11479	1
141	Picture	dc004	3340421	0	93	10059	114	0	next
141	Response	2	3350479	10058	1
143	Picture	gf014	3369040	0	128	17599	159	0	next
143	Response	1	3386638	17598	2
143A	Response	3	3393839	7200	1
145	Picture	gf101	3407919	0	81	27801	113	0	next
145	Response	2	3435719	27800	1
147	Picture	e001	3454812	0	179	17188	201	0	next
147	Response	2	3471999	17187	1
149	Picture	gf002	3488608	0	38	14112	68	0	next
149	Response	1	3502719	14111	1
149A	Response	4	3510359	7639	1
151	Picture	c014	3523012	0	124	19748	154	0	next
151	Response	1	3542759	19747	1
151A	Response	5	3553759	10999	1
153	Picture	e002	3568639	0	157	26441	187	0	next
153	Response	2	3595079	26440	1
155	Picture	e003	3614011	0	116	26829	139	0	next
155	Response	1	3640839	26828	1
155A	Response	4	3648638	7798	2
157	Picture	ba103	3663499	0	117	32621	139	0	next
157	Response	2	3696119	32620	1
159	Picture	ba113	3712398	0	38	12121	69	0	next
159	Response	1	3724518	12120	1
159A	Response	4	3731278	6759	2
161	Picture	gf105	3742861	0	66	19018	96	0	next
161	Response	2	3761878	19017	2
163	Picture	e042	3780367	0	58	11313	79	0	next
163	Response	2	3791679	11312	1
165	Picture	e015	3809029	0	49	9050	79	0	next
165	Response	2	3818078	9049	1
167	Picture	e004	3836212	0	39	25867	62	0	next
167	Response	2	3862079	25867	1
169	Picture	gf103	3879077	0	157	15443	178	0	next
169	Response	1	3894519	15442	1
169A	Response	6	3903958	9438	1
171	Picture	c113	3917002	0	57	22197	83	0	next
171	Response	1	3939198	22196	2
171A	Response	3	3946118	6919	2
173	Picture	a101	3959383	0	169	15416	194	0	next
173	Response	2	3974798	15415	2
175	Picture	e010	3994438	0	108	36441	130	0	next
175	Response	2	4030878	36440	2
177	Picture	c101	4047351	0	183	23968	213	0	next
177	Response	2	4071318	23967	2
179	Picture	e041	4088617	0	83	11862	104	0	next
179	Response	2	4100478	11861	2
181	Picture	ba101	4119237	0	116	19162	145	0	next
181	Response	2	4138398	19161	2
183	Picture	dc115	4155151	0	204	11528	227	0	next
183	Response	2	4166678	11527	2
185	Picture	f113	4183471	0	38	26008	71	0	next
185	Response	1	4209478	26007	2
185A	Response	3	4216478	6999	2
187	Picture	f111	4229079	0	85	11760	117	0	next
187	Response	2	4240838	11759	2
189	Picture	f004	4257472	0	195	9167	217	0	next
189	Response	2	4266638	9166	2
191	Picture	e038	4284917	0	67	8362	97	0	next
191	Response	2	4293278	8361	2
193	Picture	ba004	4311248	0	74	9271	95	0	next
193	Response	2	4320518	9270	2
195	Picture	c002	4339896	0	80	14263	113	0	next
195	Response	2	4354158	14262	2
197	Picture	e037	4372510	0	134	11129	156	0	next
197	Response	2	4383638	11128	1
199	Picture	e012	4402898	0	63	23261	92	0	next
199	Response	2	4426158	23260	2
201	Picture	c004	4444179	0	117	9260	140	0	next
201	Response	2	4453438	9259	2
203	Picture	a012	4473007	0	109	39714	141	0	next
203	Response	2	4512719	39712	2
205	Picture	a002	4531996	0	116	17123	138	0	next
205	Response	2	4549118	17122	1
207	Picture	c012	4565419	0	179	15980	210	0	next
207	Response	1	4581398	15979	1
207A	Response	6	4588198	6799	2
209	Picture	e013	4600243	0	183	13076	213	0	next
209	Response	1	4613318	13075	2
209A	Response	4	4621838	8519	1
213	Response	2	4825318	81659	1
215	Picture	dc006	4835341	0	45	13618	65	0	next
215	Response	2	4848958	13617	1
217	Picture	gf016	4868458	0	79	21141	109	0	next
217	Response	2	4889598	21140	1
219	Picture	e054	4907198	0	174	13841	202	0	next
219	Response	2	4921038	13840	1
221	Picture	e056	4938448	0	79	14351	110	0	next
221	Response	1	4952798	14350	1
221A	Response	6	4962478	9679	1
223	Picture	e060	4975158	0	32	16801	65	0	next
223	Response	2	4991958	16800	1
225	Picture	c117	5010828	0	191	9491	214	0	next
225	Response	1	5020318	9490	1
225A	Response	4	5027718	7399	1
227	Picture	e058	5038919	0	94	23000	116	0	next
227	Response	2	5061917	22998	2
229	Picture	e057	5079617	0	52	14742	83	0	next
229	Response	1	5094358	14741	1
229A	Response	3	5102038	7679	1
231	Picture	f018	5113887	0	106	36832	138	0	next
231	Response	2	5150718	36831	1
233	Picture	e048	5167937	0	52	26662	76	0	next
233	Response	2	5194598	26661	1
235	Picture	e017	5213648	0	157	29631	187	0	next
235	Response	1	5243278	29630	1
235A	Response	6	5255078	11799	1
237	Picture	e050	5266789	0	172	19410	211	0	next
237	Response	1	5286198	19409	1
237A	Response	4	5291877	5678	2
239	Picture	e025	5303599	0	189	29960	219	0	next
239	Response	2	5333557	29958	2
241	Picture	f016	5350945	0	173	25494	194	0	next
241	Response	2	5376438	25493	1
243	Picture	dc107	5396087	0	182	19312	212	0	next
243	Response	1	5415398	19311	1
243A	Response	4	5422318	6919	1
245	Picture	dc008	5435418	0	177	12501	208	0	next
245	Response	2	5447918	12500	1
247	Picture	e051	5466781	0	149	30178	171	0	next
247	Response	2	5496958	30177	1
249	Picture	a119	5514796	0	116	27403	149	0	next
249	Response	1	5542198	27402	1
249A	Response	3	5550877	8678	2
251	Picture	f117	5565445	0	124	8754	154	0	next
251	Response	2	5574198	8753	1
253	Picture	gf109	5591035	0	36	18524	57	0	next
253	Response	2	5609558	18523	1
255	Picture	c020	5626549	0	175	24530	206	0	next
255	Response	1	5651078	24529	1
255A	Response	3	5667157	16078	1
257	Picture	ba109	5678228	0	152	56651	182	0	next
257	Response	2	5734878	56650	1
259	Picture	ba008	5751951	0	88	11127	110	0	next
259	Response	2	5763077	11126	2
261	Picture	e053	5780587	0	107	16012	138	0	next
261	Response	1	5796597	16010	2
261A	Response	4	5804357	7758	2
263	Picture	a117	5818547	0	140	27292	171	0	next
263	Response	1	5845837	27290	2
263A	Response	5	5852197	6358	2
265	Picture	f008	5864371	0	141	12908	174	0	next
265	Response	2	5877278	12907	1
267	Picture	e016	5897001	0	177	25158	199	0	next
267	Response	2	5922158	25157	1
269	Picture	c008	5939350	0	144	9728	174	0	next
269	Response	2	5949077	9727	2
271	Picture	f119	5968006	0	157	9313	180	0	next
271	Response	2	5977317	9311	2
273	Picture	e049	5996155	0	165	17004	196	0	next
273	Response	1	6013158	17003	1
273A	Response	4	6019397	6238	2
275	Picture	ba006	6030650	0	161	16509	192	0	next
275	Response	1	6047157	16507	2
275A	Response	5	6053877	6718	2
277	Picture	c109	6066080	0	56	26678	88	0	next
277	Response	2	6092757	26677	2
279	Picture	e021	6111506	0	129	27412	153	0	next
279	Response	2	6138917	27411	2
281	Picture	e046	6157176	0	110	14462	140	0	next
281	Response	1	6171637	14461	2
281A	Response	4	6177877	6239	1
283	Picture	a020	6190477	0	138	26721	169	0	next
283	Response	1	6217197	26720	2
283A	Response	3	6227397	10199	2
285	Picture	e022	6239829	0	107	12009	139	0	next
285	Response	2	6251837	12008	2
287	Picture	dc020	6268309	0	129	17809	150	0	next
287	Response	1	6286117	17808	1
287A	Response	4	6291757	5639	1
289	Picture	e047	6303619	0	145	67299	168	0	next
289	Response	1	6370917	67298	1
289A	Response	5	6381317	10399	1
291	Picture	gf107	6395929	0	151	21749	173	0	next
291	Response	2	6417677	21748	2
293	Picture	e019	6435368	0	36	12790	66	0	next
293	Response	2	6448157	12789	2
295	Picture	e052	6465690	0	40	24349	62	0	next
295	Response	1	6490038	24348	1
295A	Response	4	6497037	6998	2
297	Picture	e028	6509430	0	128	28608	149	0	next
297	Response	2	6538037	28607	1
299	Picture	a016	6557345	0	35	47773	66	0	next
299	Response	2	6605117	47772	2
301	Picture	c010	6624488	0	45	21830	67	0	next
301	Response	1	6646317	21829	1
301A	Response	5	6658237	11919	1
303	Picture	gf018	6669699	0	160	17219	181	0	next
303	Response	2	6686917	17218	1
305	Picture	e027	6704924	0	89	34314	120	0	next
305	Response	2	6739237	34313	1
307	Picture	e030	6757419	0	89	20659	110	0	next
307	Response	2	6778077	20658	1
309	Picture	c107	6796597	0	60	11081	91	0	next
309	Response	2	6807677	11080	1
311	Picture	dc018	6827180	0	148	28778	171	0	next
311	Response	1	6855957	28777	1
311A	Response	4	6863117	7159	1
313	Picture	gf008	6874709	0	111	16369	133	0	next
313	Response	1	6891077	16368	1
313A	Response	6	6901237	10159	1
315	Picture	ba010	6914047	0	97	13751	119	0	next
315	Response	2	6927797	13750	1
317	Picture	c016	6947176	0	121	14182	152	0	next
317	Response	2	6961357	14181	1
319	Picture	ba107	6977726	0	72	12872	96	0	next
319	Response	2	6990597	12871	1
321	Picture	f020	7008297	0	157	47941	189	0	next
321	Response	1	7056237	47940	1
321A	Response	5	7066037	9799	1
323	Picture	f107	7078070	0	38	27968	70	0	next
323	Response	1	7106037	27967	1
323A	Response	5	7112437	6399	1
325	Picture	dc117	7126108	0	156	25090	186	0	next
325	Response	2	7151197	25089	1
327	Picture	a018	7170864	0	63	18294	86	0	next
327	Response	1	7189157	18293	1
327A	Response	5	7193996	4838	2
329	Picture	gf117	7206227	0	194	21931	216	0	next
329	Response	2	7228157	21930	1
331	Picture	ba018	7247167	0	71	27751	103	0	next
331	Response	1	7274917	27750	1
331A	Response	3	7281557	6639	1
333	Picture	a109	7293316	0	85	32882	107	0	next
333	Response	2	7326197	32881	1
335	Picture	f109	7344515	0	34	32362	54	0	next
335	Response	2	7376876	32361	2
337	Picture	ba016	7393560	0	150	25077	175	0	next
337	Response	2	7418637	25077	1
339	Picture	e018	7435555	0	147	19122	168	0	next
339	Response	2	7454676	19121	2
341	Picture	a107	7472319	0	39	15359	69	0	next
341	Response	2	7487677	15358	1
343	Picture	e059	7507056	0	137	14061	157	0	next
343	Response	1	7521117	14061	1
343A	Response	4	7528476	7359	2
345	Picture	e026	7541276	0	77	27681	98	0	next
345	Response	2	7568956	27680	2
347	Picture	dc016	7588313	0	196	16244	226	0	next
347	Response	1	7604556	16243	2
347A	Response	3	7612516	7959	2
349	Picture	dc010	7625765	0	64	21112	94	0	next
349	Response	1	7646876	21111	2
349A	Response	6	7652476	5599	1
351	Picture	a006	7667435	0	49	53512	50	0	next
351	Response	2	7720916	53481	2
353	Picture	c006	7740685	0	130	57712	150	0	next
353	Response	2	7798396	57711	1
355	Picture	dc109	7815304	0	155	43573	185	0	next
355	Response	1	7858876	43572	1
355A	Response	5	7879716	20839	2
357	Picture	gf119	7891715	0	61	14322	91	0	next
357	Response	1	7906036	14321	1
357A	Response	3	7909196	3159	1
359	Picture	c119	7923417	0	191	20180	222	0	next
359	Response	1	7943596	20179	2
359A	Response	3	7950396	6799	1
361	Picture	e020	7965225	0	37	15692	66	0	next
361	Response	2	7980916	15691	1
363	Picture	e024	7998605	0	159	15312	181	0	next
363	Response	1	8013916	15311	1
363A	Response	4	8016276	2359	1
365	Picture	ba020	8027736	0	189	19221	211	0	next
365	Response	1	8046956	19220	1
365A	Response	5	8049196	2239	1
367	Picture	dc119	8061406	0	180	17431	200	0	next
367	Response	2	8078836	17430	1
369	Picture	a008	8097755	0	151	10282	181	0	next
369	Response	1	8108036	10281	1
369A	Response	3	8114316	6279	1
371	Picture	e055	8127846	0	48	21271	79	0	next
371	Response	1	8149116	21270	1
371A	Response	4	8154916	5799	1
373	Picture	gf010	8167496	0	58	15941	88	0	next
373	Response	1	8183436	15940	1
373A	Response	6	8189196	5759	1
375	Picture	e029	8202146	0	69	37571	98	0	next
375	Response	2	8239716	37570	1
377	Picture	ba117	8256185	0	195	17572	215	0	next
377	Response	2	8273756	17571	1
379	Picture	e023	8293670	0	30	30167	62	0	next
379	Response	2	8323836	30166	1
381	Picture	gf020	8343285	0	78	12832	100	0	next
381	Response	1	8356116	12831	1
381A	Response	4	8360516	4399	1
383	Picture	a010	8371546	0	146	17890	167	0	next
383	Response	2	8389436	17890	1
385	Picture	f010	8405824	0	186	17333	215	0	next
385	Response	2	8423156	17332	1
387	Picture	c018	8440475	0	203	15642	223	0	next
387	Response	1	8456116	15641	1
387A	Response	5	8461796	5679	1
389	Picture	ba119	8473509	0	161	17808	182	0	next
389	Response	2	8491316	17807	1
391	Picture	f006	8509663	0	159	33974	191	0	next
391	Response	1	8543636	33973	1
391A	Response	3	8550796	7159	1
393	Picture	gf006	8564226	0	85	60291	115	0	next
393	Response	2	8624516	60290	1
