# Supplementary material for: Effects of two different emotion-inducing methods on the emotional memory of non-clinically depressed individuals
Source: PLoS One. 2021 May 28;16(5):e0249863. doi: 10.1371/journal.pone.0249863 (PMC8162709; doi:10.1371/journal.pone.0249863)
Supplement: S1 Data — (ZIP) [file pone.0249863.s001.zip › data/experiment1-healthy/face7/b-study.log]

Scenario - For expli1
Logfile written - 2010-2-5 5:23:07

Trial	Event Type	Code	Time	TTime	Uncertainty	Duration	Uncertainty	ReqTime	ReqDur

1	Response	2	217562	217400	1
4	Picture	t002	248384	0	1	16159	2	0	16000
5	Response	2	273721	9011	1
8	Picture	t003	297695	0	1	16160	2	0	16000
9	Response	1	322841	8820	1
12	Picture	t001	345674	0	1	16159	2	0	16000
12	Response	1	360600	14926	1
13	Response	1	371000	9000	1
16	Picture	t006	395152	0	1	16159	2	0	16000
16	Response	1	408439	13287	2
17	Response	1	418200	6722	1
20	Picture	t005	442797	0	1	16159	2	0	16000
20	Response	1	458797	16000	154
21	Response	1	466359	7236	1
24	Picture	t004	488277	0	1	16159	2	0	16000
24	Response	1	501879	13602	1
25	Response	1	509719	5116	1
29	Response	2	568118	22367	1
31	Picture	f113	578570	0	1	16159	2	0	16000
31	Response	2	590998	12428	1
32	Response	2	599158	4262	1
35	Picture	f012	624216	0	1	16159	2	0	16000
35	Response	2	637557	13341	1
36	Response	2	645237	4695	1
39	Picture	c101	668863	0	1	16159	2	0	16000
39	Response	1	684917	16054	1
40	Response	1	692917	7728	1
43	Picture	f103	715342	0	1	16159	2	0	16000
43	Response	2	730196	14854	1
44	Response	1	739156	7488	1
47	Picture	c113	760988	0	1	16159	3	0	16000
47	Response	1	774196	13208	1
48	Response	1	780276	2962	1
51	Picture	a002	804469	0	1	16159	2	0	16000
52	Response	2	820755	127	1
55	Picture	a105	845950	0	1	16160	2	0	16000
55	Response	1	858515	12565	1
56	Response	2	869875	7599	1
59	Picture	a111	894095	0	1	16160	2	0	16000
60	Response	2	916914	6493	2
63	Picture	c004	938909	0	1	16159	2	0	16000
64	Response	1	958994	3759	1
67	Picture	a103	984555	0	1	16159	2	0	16000
67	Response	1	993714	9159	1
67	Response	1	999313	14758	1
68	Response	2	1004113	3232	1
71	Picture	c012	1026703	0	1	16159	2	0	16000
72	Response	2	1046993	3964	1
75	Picture	c111	1071682	0	2	16160	3	0	16000
75	Response	1	1084113	12431	1
76	Response	2	1091632	3623	1
79	Picture	a012	1114330	0	1	16160	2	0	16000
79	Response	1	1128112	13782	1
80	Response	1	1132912	2256	1
83	Picture	f004	1157644	0	1	16159	3	0	16000
84	Response	1	1175792	1822	1
87	Picture	c115	1200625	0	1	16159	2	0	16000
87	Response	1	1210511	9886	1
88	Response	1	1219311	2360	1
91	Picture	a014	1244772	0	1	16159	2	0	16000
91	Response	1	1258191	13419	1
92	Response	1	1279470	18372	1
95	Picture	f105	1301580	0	1	16159	2	0	16000
96	Response	1	1324110	6204	1
99	Picture	f101	1345893	0	1	16160	2	0	16000
100	Response	2	1366190	3971	1
103	Picture	f002	1388874	0	1	16159	3	0	16000
104	Response	1	1406189	989	1
107	Picture	a101	1431022	0	1	16159	2	0	16000
108	Response	1	1450028	2680	2
111	Picture	c014	1475169	0	1	16159	2	0	16000
111	Response	1	1490508	15339	1
112	Response	1	1497708	6213	1
115	Picture	a115	1520648	0	1	16160	2	0	16000
116	Response	1	1542348	5374	1
119	Picture	f115	1566295	0	1	16159	2	0	16000
120	Response	2	1585867	3246	1
123	Picture	a004	1611441	0	1	16160	2	0	16000
124	Response	2	1632427	4660	1
127	Picture	f014	1654255	0	1	16160	2	0	16000
128	Response	2	1675466	4885	1
131	Picture	c002	1700235	0	1	16159	2	0	16000
132	Response	2	1718986	2425	1
135	Picture	f111	1742216	0	1	16159	3	0	16000
136	Response	2	1761545	3003	1
139	Picture	a113	1787196	0	1	16159	2	0	16000
140	Response	1	1808585	5063	1
143	Picture	c105	1831509	0	2	16160	3	0	16000
144	Response	1	1850664	2828	1
147	Picture	c103	1875323	0	1	16160	2	0	16000
148	Response	1	1893384	1735	1
153	Response	2	2039142	10554	1
155	Picture	f006	2049579	0	1	16159	2	0	16000
156	Response	2	2066502	597	1
159	Picture	f117	2091726	0	2	16160	3	0	16000
160	Response	2	2111621	3569	1
163	Picture	a107	2133541	0	1	16160	2	0	16000
164	Response	2	2153061	3194	1
167	Picture	c018	2177855	0	1	16159	2	0	16000
168	Response	1	2198181	4000	1
171	Picture	f010	2221002	0	1	16159	2	0	16000
172	Response	1	2238180	852	1
175	Picture	a006	2261151	0	1	16159	2	0	16000
176	Response	1	2282820	5343	1
179	Picture	c117	2306630	0	1	16160	2	0	16000
180	Response	2	2323139	183	1
183	Picture	f020	2347612	0	1	16159	3	0	16000
184	Response	1	2365379	1441	1
187	Picture	c119	2387927	0	1	16160	2	0	16000
188	Response	1	2404899	646	1
191	Picture	c010	2428076	0	1	16160	2	0	16000
192	Response	1	2447778	3376	1
195	Picture	f008	2469891	0	1	16159	2	0	16000
196	Response	1	2488578	2361	1
199	Picture	a016	2513205	0	1	16159	2	0	16000
199	Response	1	2528097	14892	1
200	Response	1	2535457	5926	1
203	Picture	a117	2558351	0	1	16160	2	0	16000
203	Response	1	2572577	14226	1
204	Response	1	2577377	2700	1
207	Picture	a008	2601165	0	1	16160	2	0	16000
207	Response	1	2616736	15571	1
208	Response	1	2622496	5005	1
211	Picture	c010	2645312	0	1	16160	2	0	16000
211	Response	2	2659296	13984	1
212	Response	2	2664736	3098	1
215	Picture	a010	2688793	0	1	16159	2	0	16000
215	Response	2	2703775	14982	2
216	Response	2	2709855	4736	1
219	Picture	c008	2734606	0	1	16159	2	0	16000
220	Response	1	2752735	1803	1
223	Picture	f109	2775088	0	1	16159	2	0	16000
223	Response	1	2787774	12686	2
224	Response	2	2796094	4680	1
227	Picture	a109	2818068	0	1	16160	2	0	16000
227	Response	1	2830174	12106	1
228	Response	1	2834494	100	1
231	Picture	a018	2856884	0	1	16160	2	0	16000
231	Response	2	2871293	14409	1
232	Response	2	2877213	4003	1
235	Picture	f107	2902364	0	1	16159	3	0	16000
236	Response	1	2922973	4283	1
239	Picture	f016	2947677	0	1	16160	2	0	16000
240	Response	2	2967932	3929	1
243	Picture	c109	2989992	0	1	16159	2	0	16000
244	Response	1	3011132	4814	1
247	Picture	f018	3034805	0	1	16159	2	0	16000
247	Response	2	3050332	15527	1
248	Response	2	3055931	4800	2
251	Picture	f119	3081284	0	1	16159	3	0	16000
251	Response	1	3093691	12407	1
252	Response	1	3098171	561	1
255	Picture	c016	3123432	0	1	16159	2	0	16000
255	Response	1	3137690	14258	2
256	Response	1	3143610	3852	2
259	Picture	c006	3165746	0	1	16160	2	0	16000
259	Response	1	3180570	14824	1
260	Response	1	3184570	2498	1
263	Picture	a119	3210226	0	1	16160	2	0	16000
263	Response	1	3225530	15304	1
264	Response	2	3230649	4097	1
267	Picture	a020	3253707	0	1	16159	2	0	16000
267	Response	1	3266329	12622	2
268	Response	1	3271929	1896	1
271	Picture	c107	3296521	0	1	16160	2	0	16000
271	Response	1	3309369	12848	1
272	Response	1	3316409	3562	1
