# Supplementary material for: Effects of two different emotion-inducing methods on the emotional memory of non-clinically depressed individuals
Source: PLoS One. 2021 May 28;16(5):e0249863. doi: 10.1371/journal.pone.0249863 (PMC8162709; doi:10.1371/journal.pone.0249863)
Supplement: S1 Data — (ZIP) [file pone.0249863.s001.zip › data/experiment1-healthy/face7/b-test.log]

Scenario - For expli1
Logfile written - 2010-2-5 5:36:10

Trial	Event Type	Code	Time	TTime	Uncertainty	Duration	Uncertainty	ReqTime	ReqDur

1	Response	2	426861	426699	1
4	Picture	t001	457624	0	1	7996	2	0	next
4	Response	1	465581	7957	1
4A	Response	6	486700	21080	2
6	Picture	t004	501771	0	1	18491	2	0	next
6	Response	1	520140	18369	1
6A	Response	6	532620	12358	1
8	Picture	t010	546417	0	1	13494	2	0	next
8	Response	1	559820	13403	1
8A	Response	6	573258	13347	3
10	Picture	t012	587232	0	2	19159	3	0	next
10	Response	1	606220	18988	1
10A	Response	6	611979	5588	1
12	Picture	t009	625049	0	1	5997	2	0	next
12	Response	1	631019	5970	1
12A	Response	6	634539	3493	1
14	Picture	t002	649704	0	2	6997	3	0	next
14	Response	1	656619	6915	1
14A	Response	6	661739	5038	1
16	Picture	t008	676859	0	1	10495	2	0	next
16	Response	2	687178	10319	1
18	Picture	t007	706512	0	2	8663	3	0	next
18	Response	1	715018	8506	1
18A	Response	5	728458	13283	1
20	Picture	t003	741330	0	1	9496	2	0	next
20	Response	1	750698	9368	1
20A	Response	6	769098	18272	1
22	Picture	t005	780479	0	1	10829	2	0	next
22	Response	2	791177	10698	2
24	Picture	t006	809633	0	1	18825	2	0	next
24	Response	2	828297	18664	1
26	Picture	t011	848616	0	1	9495	2	0	next
26	Response	2	858057	9441	1
29	Response	2	912616	25351	1
31	Picture	dc115	923082	0	1	12661	2	0	next
31	Response	2	935656	12574	1
33	Picture	dc113	952736	0	1	8329	2	0	next
33	Response	1	960935	8199	2
33A	Response	6	969095	8030	2
35	Picture	f004	981889	0	1	9163	2	0	next
35	Response	2	991015	9126	1
37	Picture	gf012	1008877	0	1	10995	2	0	next
37	Response	2	1019815	10938	1
39	Picture	dc103	1039530	0	1	7497	2	0	next
39	Response	1	1046854	7324	2
39A	Response	6	1052615	5588	1
41	Picture	dc111	1067684	0	1	11662	2	0	next
41	Response	1	1079174	11490	2
41A	Response	6	1091014	11668	1
43	Picture	c111	1104501	0	1	8663	2	0	next
43	Response	2	1113094	8593	1
45	Picture	e013	1131156	0	1	14493	3	0	next
45	Response	2	1145574	14418	1
47	Picture	e040	1164474	0	1	8497	2	0	next
47	Response	2	1172933	8459	2
49	Picture	a004	1190629	0	1	17493	2	0	next
49	Response	1	1207973	17344	1
49A	Response	6	1212292	4170	2
51	Picture	f103	1223948	0	1	8496	2	0	next
51	Response	2	1232292	8344	2
53	Picture	e045	1250603	0	1	8996	2	0	next
53	Response	1	1259493	8890	1
53A	Response	6	1264132	4533	1
55	Picture	a111	1277257	0	1	11162	2	0	next
55	Response	2	1288292	11035	1
57	Picture	ba012	1305411	0	1	9663	2	0	next
57	Response	1	1315012	9601	1
57A	Response	6	1320451	5377	1
59	Picture	dc105	1334898	0	1	11162	2	0	next
59	Response	1	1345891	10993	1
59A	Response	6	1350531	4471	2
61	Picture	e035	1364385	0	1	8163	2	0	next
61	Response	2	1372451	8066	1
63	Picture	gf103	1392539	0	1	10329	2	0	next
63	Response	1	1402691	10152	1
63A	Response	6	1405091	2223	1
65	Picture	e011	1420193	0	1	9330	2	0	next
65	Response	2	1429411	9218	1
67	Picture	c105	1447348	0	1	8663	2	0	next
67	Response	2	1455970	8622	2
69	Picture	a002	1475502	0	1	11828	2	0	next
69	Response	2	1487170	11668	1
71	Picture	a014	1504989	0	1	10662	2	0	next
71	Response	2	1515490	10501	1
73	Picture	e042	1532310	0	1	8496	2	0	next
73	Response	2	1540769	8459	2
75	Picture	dc012	1559131	0	1	8663	2	0	next
75	Response	2	1567649	8518	1
77	Picture	f012	1587119	0	1	8663	2	0	next
77	Response	2	1595649	8530	1
79	Picture	e001	1614273	0	1	10329	2	0	next
79	Response	2	1624449	10176	1
81	Picture	e009	1645093	0	1	10662	2	0	next
81	Response	1	1655648	10555	2
81A	Response	6	1658848	3093	1
83	Picture	c103	1672247	0	2	10995	4	0	next
83	Response	2	1683168	10921	1
85	Picture	e012	1703067	0	1	10662	2	0	next
85	Response	2	1713567	10500	2
87	Picture	e007	1732720	0	1	5998	2	0	next
87	Response	2	1738687	5967	1
89	Picture	a113	1757709	0	1	9496	2	0	next
89	Response	2	1767167	9458	1
91	Picture	ba014	1787029	0	2	10329	3	0	next
91	Response	2	1797246	10217	2
93	Picture	e005	1816016	0	2	7331	3	0	next
93	Response	2	1823166	7150	2
95	Picture	ba113	1840339	0	1	21157	2	0	next
95	Response	2	1861406	21067	2
97	Picture	gf101	1880987	0	2	9829	3	0	next
97	Response	2	1890686	9699	1
99	Picture	a103	1910141	0	1	6997	2	0	next
99	Response	2	1917085	6944	2
101	Picture	ba105	1937462	0	1	6664	2	0	next
101	Response	2	1943965	6503	1
103	Picture	e032	1963950	0	1	7497	2	0	next
103	Response	2	1971325	7375	1
105	Picture	c115	1990438	0	2	11662	3	0	next
105	Response	1	2002045	11607	1
105A	Response	6	2007004	4904	2
107	Picture	f002	2019592	0	1	11495	2	0	next
107	Response	2	2031004	11412	1
109	Picture	ba101	2048413	0	1	12661	2	0	next
109	Response	2	2060924	12511	1
111	Picture	c002	2078566	0	1	6330	2	0	next
111	Response	2	2084764	6198	1
113	Picture	gf105	2101722	0	1	5997	2	0	next
113	Response	2	2107643	5921	1
115	Picture	e043	2126877	0	2	5665	3	0	next
115	Response	2	2132443	5566	1
117	Picture	a101	2151866	0	1	8663	2	0	next
117	Response	2	2160443	8577	1
119	Picture	e002	2179021	0	1	8496	2	0	next
119	Response	2	2187482	8461	2
121	Picture	e036	2207675	0	1	20990	2	0	next
121	Response	1	2228602	20927	1
121A	Response	6	2236122	7457	1
123	Picture	ba115	2247490	0	1	8996	2	0	next
123	Response	1	2256442	8952	1
123A	Response	6	2259481	2995	2
125	Picture	a105	2271479	0	2	7331	3	0	next
125	Response	1	2278682	7203	1
125A	Response	6	2280441	1631	1
127	Picture	a012	2292803	0	1	12162	2	0	next
127	Response	1	2304921	12118	2
127A	Response	6	2306520	1555	2
129	Picture	gf004	2318958	0	1	19158	2	0	next
129	Response	2	2338041	19083	1
131	Picture	e039	2357608	0	1	18491	2	0	next
131	Response	2	2375961	18353	1
133	Picture	ba111	2392925	0	1	13328	2	0	next
133	Response	1	2406200	13275	1
133A	Response	6	2408600	2347	1
135	Picture	ba103	2423578	0	1	10329	2	0	next
135	Response	2	2433880	10302	1
137	Picture	gf002	2453898	0	1	8996	2	0	next
137	Response	1	2462840	8942	1
137A	Response	6	2468759	5865	2
139	Picture	ba004	2481386	0	1	9162	2	0	next
139	Response	2	2490519	9133	1
141	Picture	f014	2510706	0	1	7330	2	0	next
141	Response	1	2517879	7173	1
141A	Response	6	2520598	2562	2
143	Picture	f113	2533196	0	1	12161	2	0	next
143	Response	1	2545239	12043	1
143A	Response	6	2546198	841	1
145	Picture	c014	2558518	0	1	23656	2	0	next
145	Response	1	2582038	23520	2
145A	Response	6	2583638	1464	1
147	Picture	e015	2598500	0	1	7663	2	0	next
147	Response	2	2606038	7538	1
149	Picture	e044	2626487	0	2	17326	3	0	next
149	Response	1	2643638	17151	1
149A	Response	6	2645237	1424	1
151	Picture	c012	2660139	0	1	6997	2	0	next
151	Response	2	2666997	6858	1
153	Picture	c113	2686627	0	1	11328	3	0	next
153	Response	2	2697877	11250	1
155	Picture	dc014	2718280	0	1	10162	2	0	next
155	Response	2	2728277	9997	1
157	Picture	e037	2745767	0	2	17326	3	0	next
157	Response	2	2762996	17229	1
159	Picture	gf111	2783417	0	1	8996	2	0	next
159	Response	2	2792276	8859	1
161	Picture	e006	2810239	0	1	5997	2	0	next
161	Response	2	2816116	5877	1
163	Picture	e014	2834228	0	1	7663	2	0	next
163	Response	2	2841876	7648	1
165	Picture	e038	2860883	0	1	6497	2	0	next
165	Response	2	2867315	6432	1
167	Picture	dc101	2884039	0	1	6497	2	0	next
167	Response	2	2890515	6476	1
169	Picture	gf115	2908528	0	1	7163	3	0	next
169	Response	2	2915635	7107	1
171	Picture	f111	2934516	0	1	6497	3	0	next
171	Response	2	2940915	6399	1
173	Picture	dc002	2960505	0	1	6497	2	0	next
173	Response	2	2966834	6329	1
175	Picture	e041	2984661	0	1	6663	2	0	next
175	Response	2	2991154	6493	1
177	Picture	dc004	3008983	0	1	8829	3	0	next
177	Response	2	3017714	8731	1
179	Picture	gf014	3036971	0	1	10328	2	0	next
179	Response	2	3047153	10182	2
181	Picture	ba002	3066624	0	1	7497	2	0	next
181	Response	2	3074033	7409	1
183	Picture	e031	3091446	0	1	7830	2	0	next
183	Response	2	3099153	7707	1
185	Picture	a115	3119267	0	1	6664	2	0	next
185	Response	2	3125873	6606	1
187	Picture	e010	3144089	0	1	7664	2	0	next
187	Response	2	3151632	7543	1
189	Picture	c004	3170911	0	1	7663	2	0	next
189	Response	2	3178512	7601	1
191	Picture	e003	3196899	0	1	4998	2	0	next
191	Response	2	3201872	4973	1
193	Picture	e033	3222054	0	2	9330	3	0	next
193	Response	2	3231311	9257	2
195	Picture	e008	3251874	0	2	6997	3	0	next
195	Response	2	3258831	6957	1
197	Picture	f115	3277696	0	1	12161	3	0	next
197	Response	1	3289710	12014	2
197A	Response	6	3293711	3854	1
199	Picture	f105	3309016	0	1	10995	2	0	next
199	Response	2	3319951	10935	1
201	Picture	f101	3337669	0	2	6164	3	0	next
201	Response	2	3343790	6121	1
203	Picture	e004	3360992	0	1	6497	2	0	next
203	Response	2	3367470	6478	1
205	Picture	c101	3386648	0	1	8329	2	0	next
205	Response	2	3394830	8182	1
207	Picture	e034	3413635	0	2	8663	3	0	next
207	Response	2	3422189	8554	2
209	Picture	gf113	3440957	0	1	11661	2	0	next
209	Response	2	3452589	11632	1
213	Response	2	3591147	8254	2
215	Picture	gf020	3601551	0	2	23490	3	0	next
215	Response	2	3624907	23356	1
217	Picture	e047	3641700	0	1	10829	2	0	next
217	Response	2	3652427	10727	1
219	Picture	a020	3670854	0	1	16826	2	0	next
219	Response	2	3687626	16772	1
221	Picture	f010	3705838	0	1	13661	2	0	next
221	Response	2	3719466	13628	1
223	Picture	e026	3738657	0	1	14493	2	0	next
223	Response	2	3753066	14409	1
225	Picture	e023	3770809	0	1	9662	2	0	next
225	Response	2	3780425	9616	2
227	Picture	e046	3797964	0	1	8163	2	0	next
227	Response	1	3806025	8061	1
227A	Response	6	3809545	3418	1
229	Picture	ba010	3824785	0	1	19991	2	0	next
229	Response	1	3844745	19960	1
229A	Response	6	3846824	2048	1
231	Picture	e022	3861435	0	1	8163	2	0	next
231	Response	2	3869544	8109	2
233	Picture	a109	3887090	0	2	12495	3	0	next
233	Response	2	3899464	12374	1
235	Picture	e049	3918909	0	2	8996	4	0	next
235	Response	1	3927784	8875	1
235A	Response	6	3930663	2758	2
237	Picture	e024	3944232	0	1	7496	2	0	next
237	Response	2	3951624	7392	1
239	Picture	f119	3968887	0	1	15327	2	0	next
239	Response	1	3984103	15216	1
239A	Response	6	3991463	7249	1
241	Picture	a018	4004371	0	1	14660	2	0	next
241	Response	1	4018983	14612	1
241A	Response	6	4020583	1552	1
243	Picture	c117	4032525	0	1	11828	2	0	next
243	Response	2	4044263	11738	1
245	Picture	gf107	4064511	0	1	7663	2	0	next
245	Response	2	4072102	7591	1
247	Picture	e054	4091166	0	1	6830	2	0	next
247	Response	2	4097862	6696	1
249	Picture	a008	4118154	0	1	7830	2	0	next
249	Response	2	4125862	7708	1
251	Picture	c107	4145975	0	1	8829	2	0	next
251	Response	2	4154662	8687	1
253	Picture	f117	4172296	0	1	9829	2	0	next
253	Response	2	4182021	9725	1
255	Picture	e060	4202449	0	1	5998	2	0	next
255	Response	2	4208421	5972	1
257	Picture	ba018	4227438	0	1	5998	2	0	next
257	Response	2	4233381	5943	1
259	Picture	a010	4253593	0	1	5664	2	0	next
259	Response	2	4259141	5548	1
261	Picture	e020	4278749	0	1	5497	2	0	next
261	Response	2	4284100	5351	1
263	Picture	e051	4301072	0	1	8996	2	0	next
263	Response	2	4310020	8948	1
265	Picture	ba016	4329226	0	1	6331	2	0	next
265	Response	2	4335459	6233	2
267	Picture	c109	4352216	0	1	5997	2	0	next
267	Response	2	4358179	5963	1
269	Picture	a107	4376705	0	1	9496	2	0	next
269	Response	2	4386019	9314	1
271	Picture	gf119	4405192	0	1	17326	2	0	next
271	Response	1	4422499	17307	1
271A	Response	6	4429059	6541	1
273	Picture	ba117	4442842	0	1	21157	2	0	next
273	Response	1	4463938	21096	2
273A	Response	6	4468738	4739	1
275	Picture	c016	4481991	0	1	8996	2	0	next
275	Response	1	4490818	8827	1
275A	Response	6	4493858	2871	1
277	Picture	e058	4508646	0	1	10828	2	0	next
277	Response	2	4519298	10652	1
279	Picture	dc020	4537300	0	1	24489	2	0	next
279	Response	2	4561697	24397	1
281	Picture	f018	4581447	0	1	18824	3	0	next
281	Response	1	4600097	18650	1
281A	Response	6	4602176	1905	1
283	Picture	dc109	4614765	0	1	9496	2	0	next
283	Response	2	4624097	9332	1
285	Picture	dc010	4640920	0	1	17159	2	0	next
285	Response	2	4658016	17096	1
287	Picture	e019	4675405	0	1	7496	2	0	next
287	Response	1	4682816	7411	1
287A	Response	6	4684896	1995	1
289	Picture	gf010	4700227	0	1	8496	2	0	next
289	Response	2	4708576	8349	1
291	Picture	e016	4725382	0	1	10162	2	0	next
291	Response	2	4735455	10073	1
293	Picture	ba006	4755535	0	1	10162	3	0	next
293	Response	2	4765535	10000	1
295	Picture	ba020	4782523	0	1	10162	2	0	next
295	Response	2	4792575	10052	1
297	Picture	e050	4811677	0	1	18991	2	0	next
297	Response	1	4830494	18817	1
297A	Response	6	4832254	1586	1
299	Picture	dc119	4843996	0	1	11495	2	0	next
299	Response	2	4855454	11458	1
301	Picture	f109	4872816	0	1	7997	2	0	next
301	Response	2	4880734	7918	1
303	Picture	dc008	4898305	0	1	34318	2	0	next
303	Response	2	4932573	34268	2
305	Picture	dc107	4951448	0	1	13494	2	0	next
305	Response	1	4964893	13445	1
305A	Response	6	4966653	1711	1
307	Picture	e053	4978436	0	1	13827	2	0	next
307	Response	2	4992093	13657	1
309	Picture	c018	5012587	0	1	12661	2	0	next
309	Response	2	5025212	12625	1
311	Picture	c006	5042740	0	1	13994	2	0	next
311	Response	1	5056572	13832	1
311A	Response	6	5058492	1758	1
313	Picture	dc006	5069895	0	1	8496	2	0	next
313	Response	2	5078332	8437	1
315	Picture	e017	5097549	0	1	9662	2	0	next
315	Response	2	5107131	9582	1
317	Picture	c010	5125037	0	1	8163	2	0	next
317	Response	2	5133051	8014	1
319	Picture	gf008	5151025	0	1	7164	2	0	next
319	Response	2	5158171	7146	1
321	Picture	e025	5176514	0	1	7163	2	0	next
321	Response	2	5183611	7097	1
323	Picture	a016	5201169	0	2	41482	3	0	next
323	Response	1	5242490	41321	1
323A	Response	6	5247769	5118	2
325	Picture	dc117	5259310	0	1	9163	2	0	next
325	Response	2	5268410	9100	1
327	Picture	gf018	5288797	0	1	9829	2	0	next
327	Response	2	5298489	9692	2
329	Picture	f006	5319117	0	1	13494	2	0	next
329	Response	2	5332569	13452	1
331	Picture	e048	5349770	0	1	18991	2	0	next
331	Response	2	5368729	18959	1
333	Picture	c020	5388086	0	1	8663	2	0	next
333	Response	6	5396728	8642	1
335	Picture	ba008	5416073	0	1	43647	2	0	next
335	Response	2	5459608	43535	1
337	Picture	a119	5476879	0	2	21324	3	0	next
337	Response	1	5498167	21288	2
337A	Response	6	5503607	5404	1
339	Picture	e018	5517861	0	1	13494	2	0	next
339	Response	1	5531287	13426	1
339A	Response	6	5537207	5852	1
341	Picture	ba107	5548847	0	1	10329	2	0	next
341	Response	2	5559127	10280	1
343	Picture	e028	5577168	0	1	9162	3	0	next
343	Response	2	5586166	8998	1
345	Picture	gf016	5603156	0	1	19325	2	0	next
345	Response	1	5622326	19170	1
345A	Response	6	5624726	2245	1
347	Picture	e052	5639307	0	1	9496	2	0	next
347	Response	2	5648726	9419	1
349	Picture	e056	5667461	0	1	5997	2	0	next
349	Response	2	5673366	5905	1
351	Picture	c119	5692116	0	2	20158	3	0	next
351	Response	1	5712244	20128	2
351A	Response	6	5714805	2531	1
353	Picture	e021	5726934	0	1	7330	2	0	next
353	Response	2	5734165	7231	1
355	Picture	ba119	5753256	0	1	17659	2	0	next
355	Response	2	5770804	17548	1
357	Picture	e029	5790073	0	1	19324	2	0	next
357	Response	1	5809364	19291	1
357A	Response	6	5815764	6367	1
359	Picture	e055	5830721	0	1	22156	3	0	next
359	Response	1	5852723	22002	2
359A	Response	6	5857523	4646	1
361	Picture	dc018	5869371	0	1	16659	2	0	next
361	Response	2	5886002	16631	3
363	Picture	gf109	5905854	0	1	19491	3	0	next
363	Response	1	5925203	19349	1
363A	Response	6	5928882	3537	2
365	Picture	gf006	5942338	0	1	21490	2	0	next
365	Response	2	5963762	21424	1
367	Picture	a006	5980654	0	1	13994	2	0	next
367	Response	1	5994482	13828	1
367A	Response	6	5996402	1754	1
369	Picture	a117	6011307	0	1	11495	2	0	next
369	Response	2	6022642	11335	1
371	Picture	dc016	6039794	0	1	23323	2	0	next
371	Response	2	6062961	23167	1
373	Picture	ba109	6080276	0	1	13994	2	0	next
373	Response	2	6094161	13885	1
375	Picture	f020	6113928	0	1	9995	2	0	next
375	Response	1	6123761	9833	1
375A	Response	6	6127280	3357	2
377	Picture	e030	6138917	0	1	15493	2	0	next
377	Response	2	6154320	15403	1
379	Picture	f008	6172402	0	1	22156	2	0	next
379	Response	2	6194480	22078	1
381	Picture	c008	6211384	0	1	19491	3	0	next
381	Response	2	6230800	19416	1
383	Picture	f107	6249367	0	1	13994	2	0	next
383	Response	1	6263279	13912	1
383A	Response	6	6269519	6158	1
385	Picture	e027	6281186	0	1	19991	2	0	next
385	Response	2	6301039	19853	1
387	Picture	gf117	6320835	0	1	27655	2	0	next
387	Response	1	6348398	27563	1
387A	Response	6	6352398	3908	1
389	Picture	f016	6364149	0	1	18325	2	0	next
389	Response	2	6382318	18169	1
389A	Response	6	6386637	4163	2
391	Picture	e057	6400300	0	1	6997	2	0	next
391	Response	2	6407118	6818	1
393	Picture	e059	6424789	0	1	7163	2	0	next
393	Response	1	6431917	7128	2
393A	Response	6	6446637	14685	1
