# Supplementary material for: Effects of two different emotion-inducing methods on the emotional memory of non-clinically depressed individuals
Source: PLoS One. 2021 May 28;16(5):e0249863. doi: 10.1371/journal.pone.0249863 (PMC8162709; doi:10.1371/journal.pone.0249863)
Supplement: S1 Data — (ZIP) [file pone.0249863.s001.zip › data/experiment1-healthy/face73/b-study.log]

Scenario - For expli1
Logfile written - 2019/3/25 16:37:19

Trial	Event Type	Code	Time	TTime	Uncertainty	Duration	Uncertainty	ReqTime	ReqDur

1	Response	2	326322	326322	2
4	Picture	t003	356384	0	44	16000	73	0	16000
5	Response	2	415242	42829	1
8	Picture	t006	437414	0	175	16000	196	0	16000
9	Response	2	461683	8249	1
12	Picture	t004	484942	0	131	16000	160	0	16000
13	Response	2	516762	15791	2
16	Picture	t001	540056	0	179	16000	201	0	16000
17	Response	1	561283	5205	2
20	Picture	t005	583384	0	171	16000	201	0	16000
21	Response	1	605562	6148	2
24	Picture	t002	628598	0	120	16000	142	0	16000
25	Response	2	650763	6143	1
29	Response	2	935648	251328	2
31	Picture	f012	945669	0	154	16000	175	0	16000
32	Response	1	971162	9472	1
35	Picture	c101	995032	0	108	16000	138	0	16000
36	Response	1	1015282	4220	2
39	Picture	c111	1039466	0	172	16000	194	0	16000
40	Response	1	1060362	4874	1
43	Picture	a111	1085274	0	181	16000	210	0	16000
44	Response	2	1108482	7179	1
47	Picture	f101	1130058	0	61	16000	84	0	16000
48	Response	2	1151362	5281	2
51	Picture	a002	1174951	0	154	16000	184	0	16000
52	Response	1	1196002	5022	2
55	Picture	c004	1220404	0	199	16000	220	0	16000
56	Response	1	1244322	7897	1
59	Picture	f103	1266510	0	73	16000	101	0	16000
60	Response	1	1288562	6024	1
63	Picture	f105	1313127	0	123	16000	144	0	16000
64	Response	1	1333363	4216	1
67	Picture	c103	1357802	0	102	16000	131	0	16000
68	Response	2	1377642	3811	1
71	Picture	c014	1400356	0	44	16000	65	0	16000
72	Response	1	1419242	2865	1
75	Picture	c105	1440682	0	37	16000	68	0	16000
76	Response	1	1463042	6329	1
79	Picture	a012	1487016	0	200	16000	221	0	16000
80	Response	1	1510362	7325	2
83	Picture	a113	1534881	0	153	16000	183	0	16000
84	Response	2	1558762	7852	1
87	Picture	c115	1580356	0	176	16000	197	0	16000
88	Response	1	1600722	4346	1
91	Picture	f014	1625523	0	159	16000	189	0	16000
92	Response	1	1645362	3810	1
95	Picture	a014	1666948	0	66	16023	68	0	16000
96	Response	1	1691202	8230	1
99	Picture	f113	1712553	0	111	16000	141	0	16000
100	Response	2	1738642	10059	1
103	Picture	a105	1762195	0	133	16000	154	0	16000
104	Response	2	1785082	6867	1
107	Picture	f115	1808981	0	166	16000	195	0	16000
108	Response	1	1829602	4592	2
111	Picture	c012	1851674	0	138	16000	159	0	16000
112	Response	1	1874842	7148	1
115	Picture	f004	1898764	0	35	16000	65	0	16000
116	Response	2	1923842	9049	1
119	Picture	a004	1947276	0	183	16000	204	0	16000
120	Response	1	1969242	5945	1
123	Picture	a115	1994112	0	165	16000	194	0	16000
124	Response	1	2018722	8582	2
127	Picture	c002	2042745	0	196	16000	217	0	16000
128	Response	2	2064362	5596	1
131	Picture	f111	2087478	0	113	16000	142	0	16000
132	Response	1	2108602	5095	1
135	Picture	f002	2133526	0	64	16000	89	0	16000
136	Response	1	2154362	4811	1
139	Picture	c113	2177489	0	85	16000	108	0	16000
140	Response	1	2199361	5849	2
143	Picture	a103	2223085	0	147	16000	168	0	16000
144	Response	2	2249521	10416	2
147	Picture	a101	2273252	0	136	16000	162	0	16000
148	Response	2	2297041	7763	2
153	Response	2	2440361	10477	2
155	Picture	f107	2450391	0	128	16004	158	0	16000
156	Response	2	2472441	6017	2
159	Picture	f016	2496825	0	194	16000	216	0	16000
160	Response	1	2523202	10355	1
163	Picture	a020	2548152	0	182	16000	211	0	16000
164	Response	1	2572041	7860	2
167	Picture	c117	2597036	0	128	16000	149	0	16000
168	Response	2	2624001	10945	2
171	Picture	c107	2645792	0	189	16000	219	0	16000
172	Response	2	2671202	9381	1
175	Picture	a107	2693157	0	157	16000	178	0	16000
176	Response	2	2728721	19544	1
179	Picture	a109	2752932	0	34	16000	63	0	16000
180	Response	2	2786841	17880	2
183	Picture	a119	2811086	0	203	16000	224	0	16000
184	Response	1	2838401	11295	1
187	Picture	a008	2862809	0	130	16000	161	0	16000
188	Response	1	2883602	4762	1
191	Picture	c008	2904666	0	104	16000	125	0	16000
192	Response	2	2932761	12074	1
195	Picture	c010	2957172	0	82	16000	111	0	16000
196	Response	2	2983841	10640	2
199	Picture	f006	3006104	0	147	16000	168	0	16000
200	Response	2	3029161	7037	2
203	Picture	f018	3053921	0	147	16000	176	0	16000
204	Response	2	3077441	7491	2
207	Picture	a016	3101664	0	67	16000	88	0	16000
208	Response	1	3131641	13956	2
211	Picture	c018	3153293	0	89	16000	119	0	16000
212	Response	2	3179681	10358	1
215	Picture	f010	3202865	0	181	16000	203	0	16000
216	Response	1	3229481	10594	2
219	Picture	a010	3251362	0	168	16000	198	0	16000
220	Response	1	3282281	14888	2
223	Picture	c010	3303553	0	141	16000	162	0	16000
224	Response	1	3324521	4947	1
227	Picture	c109	3348151	0	204	16000	234	0	16000
228	Response	2	3371401	7221	1
231	Picture	f119	3394591	0	82	16000	108	0	16000
232	Response	1	3422441	11825	1
235	Picture	a018	3447280	0	45	16000	75	0	16000
236	Response	1	3480921	17611	1
239	Picture	c006	3502912	0	75	16000	97	0	16000
240	Response	2	3539241	20307	1
243	Picture	c119	3561651	0	150	16000	180	0	16000
244	Response	1	3588161	10480	1
247	Picture	f117	3612035	0	96	16000	117	0	16000
248	Response	1	3636041	7985	1
251	Picture	a006	3660009	0	105	16000	134	0	16000
252	Response	1	3682201	6163	1
255	Picture	a117	3705529	0	84	16000	105	0	16000
256	Response	1	3748121	26571	1
259	Picture	f008	3772392	0	37	16000	67	0	16000
260	Response	2	3798961	10540	1
263	Picture	f109	3820573	0	185	16000	206	0	16000
264	Response	1	3845601	9007	1
267	Picture	c016	3869142	0	100	16000	131	0	16000
268	Response	1	3891681	6508	1
271	Picture	f010	3914265	0	141	16000	166	0	16000
272	Response	1	3947321	17031	1
