# Supplementary material for: Effects of two different emotion-inducing methods on the emotional memory of non-clinically depressed individuals
Source: PLoS One. 2021 May 28;16(5):e0249863. doi: 10.1371/journal.pone.0249863 (PMC8162709; doi:10.1371/journal.pone.0249863)
Supplement: S1 Data — (ZIP) [file pone.0249863.s001.zip › data/experiment1-healthy/face73/b-test.log]

Scenario - For expli1
Logfile written - 2019/3/25 16:53:24

Trial	Event Type	Code	Time	TTime	Uncertainty	Duration	Uncertainty	ReqTime	ReqDur

1	Response	2	280556	280556	2
4	Picture	t002	310624	0	137	14573	168	0	next
4	Response	1	325195	14571	2
4A	Response	6	399195	73998	2
6	Picture	t011	411755	0	153	402722	183	0	next
6	Response	2	814476	402721	1
8	Picture	t007	831876	0	124	29960	145	0	next
8	Response	1	861835	29959	2
8A	Response	4	920435	58599	2
10	Picture	t012	931776	0	206	14540	229	0	next
10	Response	2	946315	14539	1
12	Picture	t003	963615	0	184	21581	215	0	next
12	Response	2	985195	21580	2
14	Picture	t004	1004565	0	67	14111	90	0	next
14	Response	1	1018675	14110	1
14A	Response	4	1052996	34320	1
16	Picture	t009	1064107	0	175	24250	197	0	next
16	Response	1	1088356	24249	1
16A	Response	3	1105395	17038	2
18	Picture	t001	1118685	0	84	35391	106	0	next
18	Response	1	1154075	35390	2
18A	Response	3	1164755	10679	2
20	Picture	t005	1177956	0	136	16360	159	0	next
20	Response	1	1194315	16359	1
20A	Response	4	1203635	9319	1
22	Picture	t006	1214865	0	50	23971	71	0	next
22	Response	2	1238835	23970	1
24	Picture	t010	1258152	0	90	41564	120	0	next
24	Response	2	1299715	41563	1
26	Picture	t008	1319644	0	93	11912	114	0	next
26	Response	1	1331555	11911	2
26A	Response	3	1359755	28199	1
29	Response	2	1396275	12808	2
31	Picture	e001	1406305	0	70	11011	103	0	next
31	Response	2	1417315	11010	1
33	Picture	f113	1437346	0	203	9370	224	0	next
33	Response	1	1446715	9369	2
33A	Response	3	1470875	24159	1
35	Picture	ba012	1485815	0	53	14101	73	0	next
35	Response	2	1499915	14100	1
37	Picture	c111	1519964	0	58	9432	89	0	next
37	Response	2	1529395	9431	1
39	Picture	e015	1548568	0	124	20148	146	0	next
39	Response	1	1568715	20147	2
39A	Response	5	1609395	40679	2
41	Picture	gf012	1621516	0	163	8840	184	0	next
41	Response	2	1630355	8839	1
43	Picture	f014	1648537	0	128	13539	159	0	next
43	Response	1	1662075	13538	1
43A	Response	4	1687155	25079	1
45	Picture	gf113	1698447	0	42	24389	72	0	next
45	Response	2	1722835	24388	1
47	Picture	a105	1739105	0	49	15171	70	0	next
47	Response	2	1754275	15170	2
49	Picture	dc101	1772015	0	126	13261	157	0	next
49	Response	2	1785275	13260	1
51	Picture	e007	1802574	0	68	14462	90	0	next
51	Response	1	1817035	14461	2
51A	Response	6	1848395	31359	1
53	Picture	e014	1860035	0	96	17601	118	0	next
53	Response	1	1877635	17600	1
53A	Response	3	1901675	24039	1
55	Picture	e044	1915055	0	64	10461	87	0	next
55	Response	2	1925515	10460	1
57	Picture	e009	1944356	0	83	17440	114	0	next
57	Response	2	1961795	17439	1
59	Picture	e039	1980045	0	61	9791	82	0	next
59	Response	2	1989835	9790	1
61	Picture	f103	2009614	0	147	14582	178	0	next
61	Response	2	2024195	14581	1
63	Picture	e032	2043468	0	126	13648	146	0	next
63	Response	2	2057115	13647	1
65	Picture	e004	2076664	0	82	22972	112	0	next
65	Response	2	2099635	22971	1
67	Picture	e012	2116774	0	141	26301	162	0	next
67	Response	2	2143075	26301	1
69	Picture	c004	2162595	0	135	19361	163	0	next
69	Response	2	2181955	19360	1
71	Picture	e045	2201677	0	53	38758	76	0	next
71	Response	1	2240434	38757	2
71A	Response	6	2253915	13480	1
73	Picture	c002	2268045	0	172	9591	192	0	next
73	Response	2	2277635	9590	1
75	Picture	e042	2296045	0	159	23950	190	0	next
75	Response	2	2319994	23949	2
77	Picture	f004	2338436	0	101	18799	121	0	next
77	Response	2	2357234	18798	2
79	Picture	dc014	2374724	0	132	18112	162	0	next
79	Response	2	2392835	18111	1
81	Picture	dc105	2411547	0	143	12568	164	0	next
81	Response	2	2424114	12567	2
83	Picture	e036	2443058	0	117	30298	147	0	next
83	Response	1	2473354	30296	2
83A	Response	3	2507915	34559	1
85	Picture	e005	2520546	0	113	21970	143	0	next
85	Response	2	2542514	21968	2
87	Picture	a103	2560427	0	65	37209	84	0	next
87	Response	2	2597634	37207	2
89	Picture	a004	2614364	0	110	15742	111	0	next
89	Response	2	2630074	15710	2
91	Picture	e002	2646651	0	159	24744	180	0	next
91	Response	2	2671394	24743	2
93	Picture	ba103	2688966	0	160	19549	191	0	next
93	Response	2	2708514	19548	2
95	Picture	dc002	2725852	0	109	29983	130	0	next
95	Response	2	2755834	29982	2
97	Picture	f002	2774474	0	136	16761	167	0	next
97	Response	1	2791234	16760	2
97A	Response	6	2803075	11840	1
99	Picture	c105	2816435	0	168	14361	198	0	next
99	Response	2	2830795	14360	1
101	Picture	dc004	2847398	0	38	30517	59	0	next
101	Response	1	2877914	30516	1
101A	Response	6	2923554	45639	2
103	Picture	f012	2934575	0	184	13220	204	0	next
103	Response	2	2947795	13220	1
105	Picture	f115	2966162	0	77	23034	106	0	next
105	Response	2	2989194	23032	2
107	Picture	e041	3006564	0	175	16391	198	0	next
107	Response	2	3022955	16391	1
109	Picture	e033	3040813	0	77	17863	107	0	next
109	Response	2	3058674	17861	2
111	Picture	gf105	3075213	0	179	18382	200	0	next
111	Response	2	3093595	18382	1
113	Picture	a115	3110143	0	68	38212	98	0	next
113	Response	2	3148355	38212	1
115	Picture	a111	3167646	0	61	28989	84	0	next
115	Response	2	3196634	28988	2
117	Picture	ba111	3213431	0	91	17805	121	0	next
117	Response	1	3231235	17804	1
117A	Response	6	3270314	39078	1
119	Picture	dc113	3281924	0	83	23831	112	0	next
119	Response	2	3305754	23830	2
121	Picture	e031	3325077	0	100	12278	121	0	next
121	Response	2	3337354	12277	2
123	Picture	ba004	3354393	0	103	13602	136	0	next
123	Response	1	3367994	13601	2
123A	Response	5	3379714	11719	2
125	Picture	gf115	3392386	0	102	20049	133	0	next
125	Response	1	3412434	20048	2
125A	Response	4	3428634	16199	2
127	Picture	ba002	3443486	0	159	21389	190	0	next
127	Response	1	3464874	21388	1
127A	Response	3	3492274	27399	1
129	Picture	e037	3506444	0	189	12031	219	0	next
129	Response	2	3518474	12030	1
131	Picture	gf101	3534895	0	73	8740	93	0	next
131	Response	2	3543634	8739	1
133	Picture	a012	3561104	0	186	19051	216	0	next
133	Response	1	3580154	19050	1
133A	Response	6	3599514	19359	1
135	Picture	e040	3612285	0	160	32470	190	0	next
135	Response	2	3644754	32469	1
137	Picture	e011	3661653	0	124	16583	146	0	next
137	Response	1	3678234	16581	2
137A	Response	6	3688154	9918	1
139	Picture	gf103	3700194	0	75	16121	96	0	next
139	Response	1	3716314	16120	2
139A	Response	5	3730834	14519	1
141	Picture	dc012	3743094	0	167	12941	188	0	next
141	Response	2	3756034	12940	1
143	Picture	gf004	3774065	0	182	10090	212	0	next
143	Response	2	3784154	10089	1
145	Picture	dc111	3804024	0	57	23051	77	0	next
145	Response	2	3827074	23050	1
147	Picture	gf014	3845495	0	68	21420	98	0	next
147	Response	2	3866914	21419	1
149	Picture	ba113	3885685	0	48	40590	68	0	next
149	Response	2	3926274	40589	1
151	Picture	f105	3943024	0	190	16611	220	0	next
151	Response	2	3959634	16610	1
153	Picture	c014	3975684	0	198	38471	218	0	next
153	Response	2	4014154	38470	1
155	Picture	e010	4032562	0	133	40273	164	0	next
155	Response	2	4072834	40272	1
157	Picture	ba101	4091305	0	54	43330	78	0	next
157	Response	1	4134634	43329	1
157A	Response	6	4145314	10679	1
159	Picture	dc115	4159985	0	194	25930	218	0	next
159	Response	2	4185914	25929	1
161	Picture	e034	4205614	0	43	15501	73	0	next
161	Response	2	4221114	15500	1
163	Picture	a014	4240495	0	168	21579	190	0	next
163	Response	1	4262073	21578	2
163A	Response	4	4285953	23879	2
165	Picture	a002	4300325	0	166	27830	187	0	next
165	Response	2	4328153	27828	2
167	Picture	dc103	4346833	0	134	24162	164	0	next
167	Response	1	4370993	24160	2
167A	Response	4	4402273	31278	2
169	Picture	e006	4415744	0	39	16291	68	0	next
169	Response	2	4432034	16290	1
171	Picture	ba105	4450903	0	51	23132	72	0	next
171	Response	1	4474034	23131	1
171A	Response	6	4483713	9678	2
173	Picture	a113	4495364	0	81	22630	104	0	next
173	Response	2	4517993	22629	2
175	Picture	ba115	4535853	0	73	23941	103	0	next
175	Response	2	4559793	23940	2
177	Picture	e043	4579312	0	117	11842	138	0	next
177	Response	2	4591153	11841	2
179	Picture	ba014	4610692	0	54	16855	55	0	next
179	Response	2	4627513	16821	2
181	Picture	e008	4646966	0	117	32108	138	0	next
181	Response	2	4679073	32107	2
183	Picture	c101	4695181	0	48	20813	80	0	next
183	Response	1	4715993	20812	2
183A	Response	5	4735074	19080	1
185	Picture	f101	4748984	0	70	13330	100	0	next
185	Response	2	4762313	13329	2
187	Picture	e035	4778632	0	92	12364	112	0	next
187	Response	2	4790994	12362	2
189	Picture	c012	4809694	0	183	15780	214	0	next
189	Response	2	4825473	15779	2
191	Picture	e013	4844263	0	115	18451	135	0	next
191	Response	2	4862713	18450	2
193	Picture	gf111	4878995	0	39	8440	69	0	next
193	Response	2	4887433	8438	2
195	Picture	e003	4903701	0	165	31493	185	0	next
195	Response	2	4935193	31492	2
197	Picture	c115	4954053	0	128	25181	160	0	next
197	Response	2	4979233	25180	1
199	Picture	gf002	4997943	0	71	18252	93	0	next
199	Response	2	5016194	18251	1
201	Picture	c113	5035124	0	39	35271	68	0	next
201	Response	1	5070393	35269	2
201A	Response	5	5082833	12438	1
203	Picture	a101	5096457	0	34	14897	65	0	next
203	Response	2	5111353	14896	2
205	Picture	c103	5130562	0	93	80232	116	0	next
205	Response	1	5210793	80231	1
205A	Response	6	5222993	12199	1
207	Picture	e038	5234325	0	143	12429	164	0	next
207	Response	2	5246753	12428	1
209	Picture	f111	5264152	0	134	11963	164	0	next
209	Response	2	5276114	11962	1
213	Response	2	5414234	9991	1
215	Picture	gf006	5424264	0	157	27730	188	0	next
215	Response	1	5451993	27729	1
215A	Response	3	5477753	25759	2
217	Picture	e018	5489145	0	96	18529	126	0	next
217	Response	2	5507673	18528	1
219	Picture	f008	5525373	0	205	11822	224	0	next
219	Response	2	5537194	11821	1
221	Picture	e024	5556156	0	71	16598	102	0	next
221	Response	1	5572753	16597	2
221A	Response	4	5589033	16279	2
223	Picture	ba006	5600124	0	96	10030	126	0	next
223	Response	2	5610153	10029	1
225	Picture	e054	5629262	0	128	22452	149	0	next
225	Response	1	5651713	22451	1
225A	Response	6	5673953	22239	1
227	Picture	gf008	5687434	0	110	24560	133	0	next
227	Response	1	5711993	24559	1
227A	Response	6	5724033	12039	1
229	Picture	f010	5736323	0	44	23111	65	0	next
229	Response	1	5759433	23110	1
229A	Response	3	5784473	25039	1
231	Picture	dc018	5797394	0	129	31560	149	0	next
231	Response	1	5828953	31559	1
231A	Response	5	5851193	22239	1
233	Picture	ba008	5865463	0	45	10371	64	0	next
233	Response	2	5875833	10370	1
235	Picture	e058	5895271	0	54	25923	85	0	next
235	Response	2	5921193	25922	2
237	Picture	ba020	5939472	0	191	9002	211	0	next
237	Response	2	5948473	9001	1
239	Picture	ba109	5967786	0	34	19408	64	0	next
239	Response	2	5987193	19407	1
241	Picture	dc119	6004241	0	75	9393	95	0	next
241	Response	2	6013633	9392	1
243	Picture	dc117	6032784	0	184	10490	213	0	next
243	Response	2	6043273	10489	1
245	Picture	a018	6063135	0	169	12259	189	0	next
245	Response	2	6075393	12258	1
247	Picture	e052	6091722	0	65	15032	96	0	next
247	Response	2	6106753	15031	1
249	Picture	gf109	6123573	0	52	13581	71	0	next
249	Response	2	6137153	13580	1
251	Picture	dc107	6153415	0	34	14939	64	0	next
251	Response	2	6168353	14938	1
253	Picture	e016	6185765	0	182	29749	204	0	next
253	Response	2	6215513	29748	1
255	Picture	f109	6232753	0	177	17640	207	0	next
255	Response	1	6250393	17640	1
255A	Response	6	6261952	11559	2
257	Picture	e051	6276966	0	121	13947	151	0	next
257	Response	2	6290913	13947	1
259	Picture	f006	6308346	0	77	40568	102	0	next
259	Response	1	6348913	40567	1
259A	Response	5	6365193	16279	1
261	Picture	c109	6380164	0	78	12829	98	0	next
261	Response	2	6392992	12828	2
263	Picture	e025	6409601	0	126	10033	155	0	next
263	Response	2	6419632	10031	2
265	Picture	f119	6437433	0	131	8801	151	0	next
265	Response	2	6446233	8800	1
267	Picture	a020	6465929	0	122	11825	144	0	next
267	Response	1	6477752	11823	2
267A	Response	6	6488552	10798	2
269	Picture	dc010	6500117	0	93	14837	116	0	next
269	Response	2	6514953	14836	1
271	Picture	ba016	6533381	0	159	14493	181	0	next
271	Response	1	6547873	14492	1
271A	Response	4	6556513	8639	1
273	Picture	e019	6568983	0	47	17931	68	0	next
273	Response	2	6586913	17930	1
275	Picture	c107	6606278	0	77	13356	106	0	next
275	Response	2	6619633	13355	1
277	Picture	dc020	6636867	0	155	22566	173	0	next
277	Response	2	6659432	22565	2
279	Picture	e055	6679206	0	135	30467	158	0	next
279	Response	1	6709672	30466	2
279A	Response	4	6727632	17959	2
281	Picture	a010	6738886	0	112	15227	136	0	next
281	Response	1	6754112	15226	1
281A	Response	4	6766272	12159	2
283	Picture	e057	6779768	0	53	21425	79	0	next
283	Response	1	6801192	21424	1
283A	Response	3	6835312	34119	1
285	Picture	f018	6849841	0	133	29792	162	0	next
285	Response	1	6879632	29791	1
285A	Response	5	6887232	7599	1
287	Picture	gf010	6899641	0	158	18552	187	0	next
287	Response	2	6918192	18551	1
289	Picture	e027	6937859	0	104	14334	124	0	next
289	Response	1	6952192	14333	1
289A	Response	3	6962192	9999	1
291	Picture	gf020	6974281	0	178	12952	199	0	next
291	Response	2	6987232	12951	1
293	Picture	gf016	7007041	0	67	28672	99	0	next
293	Response	1	7035712	28671	1
293A	Response	3	7044952	9239	1
295	Picture	e017	7057820	0	114	15133	143	0	next
295	Response	2	7072952	15132	1
297	Picture	e060	7092569	0	200	10584	222	0	next
297	Response	2	7103152	10583	2
299	Picture	c018	7121230	0	28	6123	57	0	next
299	Response	2	7127352	6122	1
301	Picture	e022	7145539	0	50	12934	71	0	next
301	Response	2	7158472	12933	1
303	Picture	a109	7177190	0	50	20844	81	0	next
303	Response	2	7198033	20843	1
305	Picture	e059	7216720	0	191	27393	209	0	next
305	Response	2	7244112	27392	1
307	Picture	e026	7263902	0	158	8851	188	0	next
307	Response	2	7272752	8850	1
309	Picture	e050	7292399	0	163	40794	184	0	next
309	Response	2	7333192	40793	1
311	Picture	e053	7352990	0	50	19563	80	0	next
311	Response	2	7372552	19562	1
313	Picture	a016	7388739	0	137	25054	157	0	next
313	Response	2	7413792	25053	1
315	Picture	dc006	7432502	0	28	17731	58	0	next
315	Response	2	7450232	17730	1
317	Picture	ba018	7468892	0	136	17661	157	0	next
317	Response	2	7486552	17660	1
319	Picture	a008	7503790	0	52	18803	81	0	next
319	Response	2	7522592	18802	1
321	Picture	e028	7540462	0	51	19251	69	0	next
321	Response	2	7559712	19250	1
323	Picture	a107	7577639	0	192	18994	223	0	next
323	Response	1	7596632	18993	1
323A	Response	6	7625232	28599	1
325	Picture	e046	7637831	0	155	15362	185	0	next
325	Response	2	7653192	15361	1
327	Picture	c117	7669460	0	195	25692	216	0	next
327	Response	2	7695152	25692	1
329	Picture	gf119	7713942	0	31	20930	62	0	next
329	Response	1	7734872	20930	1
329A	Response	6	7758912	24040	1
331	Picture	f020	7772121	0	172	17831	202	0	next
331	Response	1	7789952	17831	1
331A	Response	4	7819992	30040	1
333	Picture	ba107	7834902	0	42	9411	71	0	next
333	Response	2	7844312	9410	1
335	Picture	c010	7860991	0	127	11121	148	0	next
335	Response	2	7872112	11121	1
337	Picture	e029	7891880	0	55	29152	87	0	next
337	Response	1	7921032	29152	1
337A	Response	5	7945912	24880	1
339	Picture	dc109	7960622	0	134	27571	163	0	next
339	Response	1	7988192	27570	1
339A	Response	6	8017352	29159	1
341	Picture	f117	8031012	0	61	10700	92	0	next
341	Response	2	8041712	10700	1
343	Picture	c020	8059198	0	46	10234	67	0	next
343	Response	2	8069432	10234	1
345	Picture	e023	8088489	0	72	10543	102	0	next
345	Response	2	8099031	10542	2
347	Picture	e048	8115220	0	181	6132	203	0	next
347	Response	2	8121352	6132	1
349	Picture	gf107	8137701	0	187	4772	216	0	next
349	Response	2	8142472	4771	1
351	Picture	e021	8159689	0	203	5863	222	0	next
351	Response	2	8165552	5863	1
353	Picture	a006	8184140	0	72	9972	101	0	next
353	Response	2	8194111	9971	2
355	Picture	e049	8212858	0	190	11374	212	0	next
355	Response	2	8224232	11374	1
357	Picture	ba119	8242719	0	149	6673	180	0	next
357	Response	2	8249392	6673	1
359	Picture	e020	8266378	0	159	19254	180	0	next
359	Response	1	8285632	19254	1
359A	Response	5	8297392	11760	1
361	Picture	ba117	8309832	0	199	13120	218	0	next
361	Response	2	8322951	13119	2
363	Picture	dc008	8340509	0	173	14003	204	0	next
363	Response	2	8354512	14003	1
365	Picture	c016	8373021	0	162	21652	184	0	next
365	Response	1	8394672	21651	1
365A	Response	3	8411071	16398	2
367	Picture	a117	8425980	0	191	9492	212	0	next
367	Response	2	8435472	9492	1
369	Picture	c006	8453499	0	160	7573	189	0	next
369	Response	2	8461071	7572	2
371	Picture	e056	8479448	0	49	13704	69	0	next
371	Response	2	8493151	13703	1
373	Picture	c119	8509370	0	111	10902	141	0	next
373	Response	2	8520271	10901	2
375	Picture	e030	8540108	0	40	20244	59	0	next
375	Response	1	8560351	20243	1
375A	Response	3	8569391	9039	1
377	Picture	gf117	8583250	0	58	26502	80	0	next
377	Response	1	8609751	26501	2
377A	Response	5	8632871	23119	1
379	Picture	ba010	8647280	0	182	16912	203	0	next
379	Response	1	8664191	16911	2
379A	Response	3	8674511	10319	1
381	Picture	gf018	8687650	0	138	20182	158	0	next
381	Response	2	8707831	20181	2
383	Picture	e047	8724828	0	108	9244	138	0	next
383	Response	2	8734071	9243	1
385	Picture	a119	8752158	0	117	14754	136	0	next
385	Response	2	8766911	14753	1
387	Picture	dc016	8785489	0	102	23743	132	0	next
387	Response	1	8809231	23742	1
387A	Response	4	8823111	13879	1
389	Picture	c008	8837791	0	126	8121	157	0	next
389	Response	2	8845911	8120	2
391	Picture	f016	8862558	0	195	18235	216	0	next
391	Response	2	8880792	18234	1
393	Picture	f107	8899312	0	91	16120	120	0	next
393	Response	2	8915431	16119	2
