# Supplementary material for: Effects of two different emotion-inducing methods on the emotional memory of non-clinically depressed individuals
Source: PLoS One. 2021 May 28;16(5):e0249863. doi: 10.1371/journal.pone.0249863 (PMC8162709; doi:10.1371/journal.pone.0249863)
Supplement: S1 Data — (ZIP) [file pone.0249863.s001.zip › data/experiment1-healthy/face74/b-study.log]

Scenario - For expli1
Logfile written - 2019/4/1 12:09:07

Trial	Event Type	Code	Time	TTime	Uncertainty	Duration	Uncertainty	ReqTime	ReqDur

1	Response	2	529247	529247	1
4	Picture	t006	559305	0	77	16000	107	0	16000
5	Response	2	577727	2393	1
8	Picture	t002	601210	0	175	16000	197	0	16000
8	Response	2	615807	14597	1
9	Response	2	632927	15695	2
12	Picture	t003	654471	0	63	16000	91	0	16000
13	Response	2	672607	2108	1
16	Picture	t005	695251	0	114	16000	136	0	16000
17	Response	2	712288	1015	1
20	Picture	t004	734263	0	86	16000	115	0	16000
21	Response	1	755007	4715	1
24	Picture	t001	776363	0	153	16000	174	0	16000
25	Response	2	800287	7903	1
29	Response	2	1092926	259838	2
31	Picture	a103	1102953	0	165	16000	187	0	16000
32	Response	2	1125726	6751	2
35	Picture	c101	1150288	0	149	16000	180	0	16000
36	Response	1	1171966	5647	1
39	Picture	f014	1195259	0	175	16000	197	0	16000
40	Response	1	1221886	10605	2
43	Picture	f105	1243360	0	57	16000	87	0	16000
44	Response	1	1264446	5056	2
47	Picture	f012	1286252	0	165	16000	186	0	16000
48	Response	2	1307486	5213	2
51	Picture	f115	1329089	0	146	16000	177	0	16000
52	Response	2	1357086	11966	2
55	Picture	a002	1381350	0	45	16000	66	0	16000
56	Response	2	1402046	4676	2
59	Picture	a113	1424820	0	64	16000	95	0	16000
60	Response	2	1447166	6315	1
63	Picture	f002	1468844	0	203	16000	227	0	16000
64	Response	2	1490206	5339	2
67	Picture	c103	1514449	0	83	16000	113	0	16000
68	Response	2	1538686	8207	2
71	Picture	c002	1560279	0	83	16000	108	0	16000
72	Response	2	1585566	9263	2
75	Picture	c012	1609784	0	59	16000	90	0	16000
76	Response	1	1630686	4870	2
79	Picture	a004	1655123	0	54	16000	78	0	16000
80	Response	1	1675006	3859	1
83	Picture	c105	1696308	0	188	16000	219	0	16000
84	Response	1	1717726	5388	1
87	Picture	f004	1741699	0	128	16000	151	0	16000
88	Response	1	1761726	4005	1
91	Picture	a014	1785017	0	127	16000	158	0	16000
92	Response	1	1808766	7719	1
95	Picture	c014	1832900	0	75	16000	96	0	16000
96	Response	2	1856446	7525	2
99	Picture	a105	1877821	0	138	16000	168	0	16000
100	Response	2	1899326	5476	2
103	Picture	a111	1921240	0	51	16000	76	0	16000
104	Response	2	1951166	13902	1
107	Picture	f113	1975369	0	71	16000	99	0	16000
108	Response	2	1995326	3929	1
111	Picture	a115	2016474	0	132	16000	155	0	16000
112	Response	1	2037246	4749	1
115	Picture	a012	2062208	0	46	16000	77	0	16000
116	Response	1	2084766	6527	1
119	Picture	f101	2108890	0	198	16000	219	0	16000
120	Response	2	2131006	6095	1
123	Picture	f111	2155768	0	136	16000	160	0	16000
124	Response	1	2175966	4169	1
127	Picture	c113	2199550	0	182	16000	203	0	16000
128	Response	1	2219487	3916	1
131	Picture	f103	2240938	0	118	16000	143	0	16000
132	Response	2	2261886	4924	1
135	Picture	c115	2283098	0	116	16000	138	0	16000
136	Response	1	2302846	3727	1
139	Picture	a101	2327652	0	49	16000	80	0	16000
140	Response	1	2347646	3964	1
143	Picture	c111	2370632	0	71	16000	95	0	16000
144	Response	2	2390206	3551	1
147	Picture	c004	2414209	0	145	16000	175	0	16000
148	Response	2	2433726	3487	1
153	Response	2	2578526	10095	1
155	Picture	f010	2588557	0	95	16000	126	0	16000
156	Response	2	2609246	4659	1
159	Picture	c010	2634200	0	118	16000	146	0	16000
160	Response	2	2653726	3498	2
163	Picture	f006	2678526	0	110	16000	139	0	16000
164	Response	1	2702366	7812	1
167	Picture	c010	2727029	0	104	16000	126	0	16000
168	Response	2	2746366	3315	1
171	Picture	c119	2768058	0	60	16000	91	0	16000
172	Response	1	2787806	3717	1
175	Picture	a016	2810903	0	47	16000	68	0	16000
176	Response	1	2832606	5682	1
179	Picture	a020	2854507	0	94	16000	124	0	16000
180	Response	1	2887486	16949	1
183	Picture	f119	2911769	0	157	16000	179	0	16000
184	Response	1	2933565	5774	1
187	Picture	f117	2957323	0	92	16000	116	0	16000
188	Response	1	2977885	4538	1
191	Picture	f008	3000189	0	49	16000	71	0	16000
192	Response	2	3034685	18475	2
195	Picture	f010	3059123	0	104	16000	136	0	16000
196	Response	1	3079805	4651	2
199	Picture	c008	3102489	0	70	16000	93	0	16000
200	Response	1	3122206	3694	1
203	Picture	a117	3143839	0	40	16000	70	0	16000
204	Response	2	3164605	4736	2
207	Picture	c006	3189020	0	189	16000	211	0	16000
208	Response	2	3211165	6124	2
211	Picture	a119	3233752	0	107	16000	139	0	16000
212	Response	2	3256925	7141	2
215	Picture	c107	3279011	0	181	16000	203	0	16000
216	Response	1	3298846	3813	1
219	Picture	c117	3323827	0	181	16000	210	0	16000
220	Response	2	3344765	4908	2
223	Picture	c109	3368834	0	173	16000	194	0	16000
224	Response	2	3387965	3110	2
227	Picture	a008	3410078	0	80	16000	110	0	16000
228	Response	2	3429726	3618	1
231	Picture	f018	3451211	0	112	16000	133	0	16000
232	Response	2	3470685	3453	2
235	Picture	f016	3494997	0	143	16000	173	0	16000
236	Response	1	3514846	3819	1
239	Picture	a010	3537849	0	124	16000	145	0	16000
240	Response	2	3557565	3695	2
243	Picture	c018	3580687	0	104	16000	135	0	16000
244	Response	2	3600445	3727	1
247	Picture	a006	3623159	0	130	16000	154	0	16000
248	Response	1	3642526	3343	1
251	Picture	f107	3664378	0	61	16000	91	0	16000
252	Response	1	3687645	7237	2
255	Picture	a109	3712650	0	122	16000	143	0	16000
256	Response	1	3734045	5375	1
259	Picture	f109	3755228	0	34	16000	64	0	16000
260	Response	2	3783805	12548	2
263	Picture	a107	3807384	0	37	16000	59	0	16000
264	Response	2	3828605	5198	1
267	Picture	a018	3850586	0	154	16000	184	0	16000
268	Response	2	3869885	3269	1
271	Picture	c016	3891687	0	49	16000	70	0	16000
272	Response	1	3912125	4417	1
