# Supplementary material for: Effects of two different emotion-inducing methods on the emotional memory of non-clinically depressed individuals
Source: PLoS One. 2021 May 28;16(5):e0249863. doi: 10.1371/journal.pone.0249863 (PMC8162709; doi:10.1371/journal.pone.0249863)
Supplement: S1 Data — (ZIP) [file pone.0249863.s001.zip › data/experiment1-healthy/face74/b-test.log]

Scenario - For expli1
Logfile written - 2019/4/1 12:20:48

Trial	Event Type	Code	Time	TTime	Uncertainty	Duration	Uncertainty	ReqTime	ReqDur

1	Response	2	120267	120267	1
4	Picture	t007	150332	0	140	37776	169	0	next
4	Response	1	188106	37774	1
6	Picture	t001	199418	0	44	21970	66	0	next
6	Response	1	221387	21969	1
8	Picture	t011	232510	0	104	26477	133	0	next
8	Response	2	258986	26476	1
10	Picture	t010	270108	0	176	22160	198	0	next
10	Response	1	292266	22158	2
12	Picture	t006	305257	0	178	17891	209	0	next
12	Response	2	323146	17889	2
14	Picture	t012	338059	0	43	23489	65	0	next
14	Response	2	361546	23487	2
16	Picture	t009	373929	0	159	17378	189	0	next
16	Response	2	391306	17377	1
18	Picture	t008	406301	0	122	16367	144	0	next
18	Response	2	422666	16365	1
20	Picture	t002	437669	0	72	10759	102	0	next
20	Response	1	448426	10757	1
22	Picture	t005	462280	0	130	11908	152	0	next
22	Response	2	474186	11906	2
24	Picture	t003	485769	0	130	16419	160	0	next
24	Response	2	502186	16417	1
26	Picture	t004	516849	0	50	17841	51	0	next
26	Response	2	534666	17817	1
29	Response	2	646346	87397	2
31	Picture	e010	656371	0	166	15096	191	0	next
31	Response	2	671466	15095	1
33	Picture	c014	686040	0	153	14707	177	0	next
33	Response	1	700746	14706	1
35	Picture	dc105	713298	0	58	10969	79	0	next
35	Response	2	724266	10968	1
37	Picture	e040	736151	0	201	15958	224	0	next
37	Response	2	752106	15955	2
39	Picture	e041	765720	0	125	24148	146	0	next
39	Response	1	789866	24146	1
41	Picture	e014	803183	0	153	8603	181	0	next
41	Response	2	811785	8602	2
43	Picture	c101	823129	0	41	32979	63	0	next
43	Response	2	856106	32977	1
45	Picture	f103	870219	0	106	19329	137	0	next
45	Response	2	889546	19327	1
47	Picture	f004	901049	0	108	20499	134	0	next
47	Response	2	921546	20497	2
49	Picture	a113	936548	0	93	18759	124	0	next
49	Response	1	955306	18758	1
51	Picture	a105	969508	0	136	13159	156	0	next
51	Response	2	982666	13158	1
53	Picture	a101	994497	0	134	44011	164	0	next
53	Response	2	1038506	44009	1
55	Picture	e013	1050119	0	176	10468	197	0	next
55	Response	2	1060586	10467	1
57	Picture	f014	1073108	0	178	11960	209	0	next
57	Response	2	1085066	11958	1
59	Picture	e015	1098710	0	76	12118	98	0	next
59	Response	2	1110826	12116	1
61	Picture	dc111	1121868	0	73	8319	105	0	next
61	Response	1	1130186	8318	1
63	Picture	e043	1142349	0	94	41598	116	0	next
63	Response	2	1183945	41596	2
65	Picture	e033	1196196	0	59	13352	88	0	next
65	Response	2	1209546	13350	1
67	Picture	dc115	1221369	0	59	18418	81	0	next
67	Response	2	1239786	18417	1
68	Response	2	1241225	1438	2
69	Picture	e004	1251428	0	155	17960	186	0	next
69	Response	2	1269386	17958	1
71	Picture	e035	1281628	0	120	23600	147	0	next
71	Response	2	1305226	23598	1
73	Picture	c111	1317247	0	155	12780	186	0	next
73	Response	2	1330026	12779	1
75	Picture	f111	1344207	0	197	21820	218	0	next
75	Response	2	1366025	21818	2
77	Picture	e038	1380477	0	77	13870	108	0	next
77	Response	2	1394346	13869	1
79	Picture	ba101	1406240	0	151	20587	173	0	next
79	Response	1	1426825	20585	2
81	Picture	e011	1439216	0	162	27131	192	0	next
81	Response	2	1466346	27130	1
83	Picture	ba002	1477997	0	45	19550	66	0	next
83	Response	2	1497545	19548	2
85	Picture	f002	1508626	0	68	31801	99	0	next
85	Response	1	1540426	31800	1
87	Picture	a012	1555137	0	58	26890	83	0	next
87	Response	1	1582025	26888	1
89	Picture	e037	1595858	0	155	20729	185	0	next
89	Response	1	1616585	20727	1
91	Picture	f113	1629459	0	54	10327	76	0	next
91	Response	1	1639785	10326	1
93	Picture	gf105	1651026	0	145	15641	175	0	next
93	Response	1	1666665	15639	2
95	Picture	e006	1679312	0	194	13275	220	0	next
95	Response	2	1692585	13273	1
97	Picture	c012	1704128	0	37	13259	67	0	next
97	Response	2	1717385	13257	2
99	Picture	dc012	1728679	0	151	12868	174	0	next
99	Response	2	1741545	12866	2
101	Picture	gf103	1753637	0	180	28390	210	0	next
101	Response	2	1782025	28388	2
103	Picture	a014	1795538	0	111	8729	132	0	next
103	Response	2	1804265	8727	1
105	Picture	c113	1818657	0	147	11210	177	0	next
105	Response	2	1829865	11208	1
107	Picture	ba115	1842107	0	200	20080	224	0	next
107	Response	2	1862185	20078	2
109	Picture	e044	1874797	0	162	23870	192	0	next
109	Response	2	1898665	23868	1
111	Picture	dc002	1911846	0	114	28581	139	0	next
111	Response	2	1940426	28580	1
113	Picture	gf014	1954159	0	117	21308	146	0	next
113	Response	1	1975465	21306	1
115	Picture	f101	1987918	0	193	21949	215	0	next
115	Response	2	2009865	21947	2
117	Picture	gf101	2021647	0	116	18620	147	0	next
117	Response	2	2040265	18618	2
119	Picture	c002	2052449	0	149	8938	170	0	next
119	Response	2	2061385	8936	2
121	Picture	dc113	2073307	0	112	10481	143	0	next
121	Response	2	2083786	10479	1
123	Picture	f012	2095098	0	159	13809	181	0	next
123	Response	2	2108905	13807	2
125	Picture	a115	2120707	0	37	9320	67	0	next
125	Response	1	2130025	9318	2
127	Picture	e003	2144038	0	41	23749	62	0	next
127	Response	2	2167785	23747	1
129	Picture	e032	2178838	0	61	27349	92	0	next
129	Response	2	2206185	27347	2
131	Picture	f115	2219578	0	154	17009	177	0	next
131	Response	2	2236585	17007	2
133	Picture	ba113	2248648	0	72	12258	103	0	next
133	Response	2	2260905	12257	1
135	Picture	gf012	2272377	0	177	13809	199	0	next
135	Response	2	2286185	13808	1
137	Picture	e007	2297896	0	149	9891	182	0	next
137	Response	1	2307785	9889	2
139	Picture	c004	2318818	0	60	14729	83	0	next
139	Response	1	2333545	14727	2
141	Picture	c105	2347328	0	41	9899	72	0	next
141	Response	2	2357225	9897	1
143	Picture	a004	2371557	0	145	9030	168	0	next
143	Response	2	2380585	9028	1
145	Picture	ba012	2393577	0	113	12129	144	0	next
145	Response	2	2405705	12128	1
147	Picture	c103	2418316	0	43	40191	65	0	next
147	Response	2	2458505	40189	2
149	Picture	e009	2472587	0	85	10239	115	0	next
149	Response	2	2482825	10238	1
151	Picture	gf113	2497157	0	187	8549	208	0	next
151	Response	2	2505705	8548	1
153	Picture	a103	2520085	0	78	10261	109	0	next
153	Response	2	2530345	10260	1
155	Picture	f105	2542768	0	68	7419	89	0	next
155	Response	2	2550185	7417	2
157	Picture	e001	2564478	0	180	25229	210	0	next
157	Response	2	2589705	25227	1
159	Picture	e002	2600889	0	101	9617	124	0	next
159	Response	2	2610505	9616	1
161	Picture	a111	2621988	0	159	11719	190	0	next
161	Response	2	2633705	11717	1
163	Picture	e005	2645029	0	118	8197	144	0	next
163	Response	2	2653225	8196	1
165	Picture	a002	2666327	0	144	42580	175	0	next
165	Response	1	2708905	42578	1
167	Picture	e034	2723871	0	95	11116	117	0	next
167	Response	2	2734985	11114	1
169	Picture	e031	2749867	0	86	10239	117	0	next
169	Response	2	2760105	10238	1
171	Picture	gf004	2772518	0	106	14308	129	0	next
171	Response	2	2786825	14307	1
173	Picture	dc014	2799037	0	73	13229	104	0	next
173	Response	2	2812264	13227	2
175	Picture	e039	2826967	0	144	11380	167	0	next
175	Response	2	2838345	11378	1
177	Picture	dc004	2850270	0	163	8877	194	0	next
177	Response	2	2859145	8875	1
179	Picture	e008	2871279	0	158	7868	181	0	next
179	Response	2	2879145	7866	1
181	Picture	e042	2891357	0	69	8109	100	0	next
181	Response	2	2899465	8108	1
183	Picture	gf002	2913647	0	115	19259	136	0	next
183	Response	2	2932904	19257	2
185	Picture	e012	2946185	0	60	7682	91	0	next
185	Response	2	2953865	7680	2
187	Picture	e045	2968858	0	61	22448	89	0	next
187	Response	2	2991305	22447	1
189	Picture	c115	3006247	0	156	11779	188	0	next
189	Response	2	3018025	11778	1
191	Picture	gf111	3030187	0	52	9599	73	0	next
191	Response	2	3039784	9597	2
193	Picture	dc101	3053166	0	61	30781	91	0	next
193	Response	2	3083945	30779	1
195	Picture	ba014	3095100	0	126	7086	148	0	next
195	Response	2	3102185	7085	1
197	Picture	e036	3116547	0	168	6919	197	0	next
197	Response	2	3123465	6918	1
199	Picture	dc103	3137949	0	109	7277	131	0	next
199	Response	2	3145224	7275	2
201	Picture	ba105	3157607	0	99	11619	130	0	next
201	Response	2	3169225	11618	1
203	Picture	gf115	3182166	0	42	34421	66	0	next
203	Response	2	3216585	34419	1
205	Picture	ba103	3229757	0	101	9709	131	0	next
205	Response	2	3239464	9707	2
207	Picture	ba004	3253056	0	140	9290	161	0	next
207	Response	2	3262344	9288	2
209	Picture	ba111	3276896	0	120	38090	151	0	next
209	Response	2	3314985	38089	1
213	Response	2	3451145	12638	1
215	Picture	e055	3461168	0	146	29018	169	0	next
215	Response	1	3490185	29017	1
217	Picture	dc010	3503327	0	149	31019	170	0	next
217	Response	2	3534344	31017	2
219	Picture	e017	3546190	0	108	9917	132	0	next
219	Response	2	3556104	9914	2
221	Picture	c117	3570567	0	56	17379	77	0	next
221	Response	1	3587944	17377	2
223	Picture	e052	3601560	0	57	8786	82	0	next
223	Response	2	3610344	8784	1
225	Picture	e023	3622007	0	110	11380	133	0	next
225	Response	2	3633384	11377	2
227	Picture	a008	3647404	0	39	9662	68	0	next
227	Response	2	3657064	9660	1
229	Picture	gf006	3668648	0	132	9538	155	0	next
229	Response	1	3678184	9536	2
231	Picture	dc008	3690636	0	133	19869	163	0	next
231	Response	2	3710504	19868	2
233	Picture	gf117	3722135	0	136	16691	158	0	next
233	Response	2	3738824	16689	2
235	Picture	e027	3750339	0	92	21447	123	0	next
235	Response	2	3771784	21445	2
237	Picture	dc109	3784368	0	56	9978	79	0	next
237	Response	2	3794344	9976	2
239	Picture	e056	3808816	0	96	11289	127	0	next
239	Response	2	3820104	11288	1
241	Picture	ba016	3834335	0	79	11371	102	0	next
241	Response	2	3845704	11369	2
243	Picture	c008	3857668	0	70	8198	100	0	next
243	Response	2	3865864	8196	2
245	Picture	e053	3879397	0	175	7749	198	0	next
245	Response	2	3887144	7747	2
247	Picture	gf109	3902076	0	151	9710	180	0	next
247	Response	2	3911784	9708	2
249	Picture	gf119	3924587	0	143	8319	166	0	next
249	Response	2	3932904	8317	2
251	Picture	e020	3945957	0	95	37829	125	0	next
251	Response	2	3983784	37827	1
253	Picture	gf018	3996558	0	157	9308	179	0	next
253	Response	2	4005864	9306	2
255	Picture	f010	4017616	0	88	9210	119	0	next
255	Response	2	4026824	9208	2
257	Picture	c020	4039776	0	98	8490	121	0	next
257	Response	2	4048264	8488	2
259	Picture	f107	4059787	0	78	27039	108	0	next
259	Response	2	4086824	27037	2
261	Picture	dc020	4099736	0	126	11732	146	0	next
261	Response	2	4111464	11728	1
263	Picture	gf010	4126068	0	114	26998	144	0	next
263	Response	2	4153064	26996	2
265	Picture	f020	4164317	0	202	25069	225	0	next
265	Response	2	4189384	25067	2
267	Picture	dc119	4201977	0	193	8849	222	0	next
267	Response	2	4210824	8847	2
269	Picture	a010	4224998	0	173	10628	193	0	next
269	Response	2	4235624	10626	1
271	Picture	e047	4247926	0	67	17620	98	0	next
271	Response	2	4265544	17618	2
273	Picture	dc117	4277609	0	50	10176	73	0	next
273	Response	2	4287784	10175	1
275	Picture	c006	4300905	0	74	12000	106	0	next
275	Response	2	4312904	11999	1
277	Picture	dc006	4325197	0	121	8829	144	0	next
277	Response	2	4334024	8827	1
279	Picture	ba010	4348496	0	144	21051	174	0	next
279	Response	2	4369544	21048	2
281	Picture	e050	4384009	0	131	8256	154	0	next
281	Response	2	4392264	8255	1
283	Picture	a109	4407096	0	35	9170	66	0	next
283	Response	2	4416265	9169	1
285	Picture	dc107	4430758	0	36	16068	59	0	next
285	Response	2	4446824	16066	1
287	Picture	e021	4460696	0	85	9649	117	0	next
287	Response	2	4470344	9648	1
289	Picture	dc016	4483698	0	89	9528	111	0	next
289	Response	1	4493224	9526	1
291	Picture	f119	4505543	0	64	11043	95	0	next
291	Response	2	4516584	11041	1
293	Picture	c016	4529457	0	153	14809	175	0	next
293	Response	2	4544264	14807	1
295	Picture	f008	4558987	0	110	14558	141	0	next
295	Response	2	4573544	14557	1
297	Picture	c119	4584656	0	111	22489	133	0	next
297	Response	1	4607144	22488	1
299	Picture	e022	4621146	0	105	11439	135	0	next
299	Response	2	4632584	11438	1
301	Picture	a020	4646975	0	113	9610	134	0	next
301	Response	2	4656584	9609	1
303	Picture	e049	4670776	0	132	10289	163	0	next
303	Response	2	4681064	10288	1
305	Picture	ba117	4695057	0	188	31448	210	0	next
305	Response	2	4726504	31447	1
307	Picture	ba109	4740525	0	37	11580	67	0	next
307	Response	2	4752104	11579	1
309	Picture	ba006	4763976	0	87	14689	109	0	next
309	Response	1	4778663	14687	2
311	Picture	ba020	4790825	0	60	9600	90	0	next
311	Response	2	4800424	9599	1
313	Picture	c107	4812297	0	92	13087	114	0	next
313	Response	2	4825383	13086	1
315	Picture	a018	4837285	0	91	10981	122	0	next
315	Response	2	4848264	10979	2
317	Picture	e048	4859317	0	60	8788	83	0	next
317	Response	2	4868104	8787	1
319	Picture	e057	4880691	0	177	41655	206	0	next
319	Response	1	4922344	41653	1
321	Picture	f117	4936859	0	173	6927	197	0	next
321	Response	2	4943784	6925	1
323	Picture	gf107	4957357	0	162	15068	192	0	next
323	Response	2	4972423	15066	2
325	Picture	f016	4987256	0	98	5969	121	0	next
325	Response	2	4993224	5968	1
327	Picture	c109	5006584	0	88	8561	119	0	next
327	Response	2	5015143	8559	2
329	Picture	e025	5028755	0	89	8311	111	0	next
329	Response	2	5037064	8309	1
331	Picture	e046	5051556	0	111	14789	142	0	next
331	Response	2	5066344	14788	1
333	Picture	f006	5078905	0	97	17040	120	0	next
333	Response	1	5095944	17039	1
335	Picture	a117	5107644	0	179	7502	209	0	next
335	Response	2	5115144	7500	1
337	Picture	gf016	5130017	0	150	12649	172	0	next
337	Response	2	5142664	12647	2
339	Picture	ba018	5155936	0	42	8810	73	0	next
339	Response	2	5164744	8808	1
341	Picture	c018	5177896	0	87	38874	88	0	next
341	Response	2	5216744	38848	1
343	Picture	e016	5230980	0	152	29605	184	0	next
343	Response	2	5260584	29604	1
345	Picture	e019	5275086	0	43	8539	67	0	next
345	Response	2	5283624	8538	1
347	Picture	e051	5295306	0	146	10879	176	0	next
347	Response	2	5306184	10878	1
349	Picture	gf020	5317976	0	148	25649	170	0	next
349	Response	1	5343624	25648	1
351	Picture	e026	5355846	0	94	7619	125	0	next
351	Response	2	5363464	7618	1
353	Picture	gf008	5375998	0	113	14987	134	0	next
353	Response	2	5390984	14986	1
355	Picture	ba008	5405067	0	35	8318	65	0	next
355	Response	1	5413384	8317	1
357	Picture	a006	5425607	0	162	10178	185	0	next
357	Response	2	5435784	10177	1
359	Picture	e058	5447904	0	186	8843	218	0	next
359	Response	2	5456746	8842	1
361	Picture	c010	5470658	0	100	19391	101	0	next
361	Response	1	5490024	19366	1
363	Picture	e018	5502709	0	41	12756	71	0	next
363	Response	2	5515464	12755	1
365	Picture	a016	5527520	0	60	8265	81	0	next
365	Response	2	5535783	8263	2
367	Picture	f018	5548046	0	194	8059	225	0	next
367	Response	2	5556103	8057	1
369	Picture	ba119	5570417	0	156	8408	179	0	next
369	Response	2	5578824	8407	1
371	Picture	e060	5591405	0	157	7261	188	0	next
371	Response	2	5598665	7260	1
373	Picture	e030	5611158	0	73	8948	94	0	next
373	Response	2	5620104	8946	1
375	Picture	e029	5633189	0	35	8515	66	0	next
375	Response	2	5641703	8514	1
377	Picture	f109	5654284	0	106	12061	132	0	next
377	Response	1	5666343	12059	2
379	Picture	e024	5679355	0	192	9390	224	0	next
379	Response	2	5688743	9388	1
381	Picture	dc018	5703317	0	62	6869	84	0	next
381	Response	2	5710183	6866	2
383	Picture	e059	5723006	0	41	15339	72	0	next
383	Response	2	5738343	15337	1
385	Picture	e028	5751916	0	121	9630	143	0	next
385	Response	2	5761544	9628	1
387	Picture	ba107	5774657	0	36	12648	66	0	next
387	Response	2	5787303	12646	2
389	Picture	a119	5802265	0	96	17841	119	0	next
389	Response	2	5820103	17838	2
391	Picture	a107	5832955	0	56	10990	87	0	next
391	Response	2	5843943	10988	2
393	Picture	e054	5858958	0	64	8667	86	0	next
393	Response	2	5867624	8666	1
