# Supplementary material for: Effects of two different emotion-inducing methods on the emotional memory of non-clinically depressed individuals
Source: PLoS One. 2021 May 28;16(5):e0249863. doi: 10.1371/journal.pone.0249863 (PMC8162709; doi:10.1371/journal.pone.0249863)
Supplement: S1 Data — (ZIP) [file pone.0249863.s001.zip › data/experiment1-healthy/face75/b-study.log]

Scenario - For expli1
Logfile written - 2019/4/1 12:40:19

Trial	Event Type	Code	Time	TTime	Uncertainty	Duration	Uncertainty	ReqTime	ReqDur

1	Response	2	553860	553860	1
4	Picture	t005	583909	0	139	16000	166	0	16000
5	Response	2	621220	21284	1
8	Picture	t004	644474	0	67	16000	88	0	16000
9	Response	1	670819	10324	2
12	Picture	t003	692703	0	155	16000	186	0	16000
13	Response	1	726820	18087	1
16	Picture	t006	751085	0	101	16000	122	0	16000
17	Response	2	781540	14435	1
20	Picture	t002	805886	0	115	16000	146	0	16000
21	Response	2	1097059	275143	2
24	Picture	t001	1118719	0	62	16000	84	0	16000
25	Response	1	1143299	8559	1
29	Response	2	1219619	42398	2
31	Picture	a115	1229640	0	120	16000	142	0	16000
32	Response	1	1250819	5157	2
35	Picture	f113	1272213	0	39	16000	70	0	16000
36	Response	2	1295779	7535	2
39	Picture	f101	1319772	0	136	16000	158	0	16000
40	Response	2	1340419	4626	2
43	Picture	a004	1362233	0	162	16000	192	0	16000
44	Response	1	1383299	5036	1
47	Picture	f105	1407664	0	59	16000	80	0	16000
48	Response	1	1430019	6334	2
51	Picture	f004	1453701	0	174	16000	204	0	16000
52	Response	1	1473380	3648	1
55	Picture	f115	1498145	0	61	16000	83	0	16000
56	Response	1	1521059	6892	2
59	Picture	a111	1544863	0	162	16000	193	0	16000
60	Response	2	1564739	3844	1
63	Picture	c014	1586320	0	35	16000	58	0	16000
64	Response	1	1605539	3196	1
67	Picture	c101	1627271	0	70	16000	101	0	16000
68	Response	1	1648899	5598	1
71	Picture	a103	1670862	0	145	16000	168	0	16000
72	Response	2	1690019	3135	1
75	Picture	c111	1714843	0	149	16000	180	0	16000
76	Response	1	1737379	6504	1
79	Picture	f012	1759617	0	39	16000	60	0	16000
80	Response	2	1779300	3663	1
83	Picture	f111	1800443	0	36	16000	66	0	16000
84	Response	2	1820580	4106	1
87	Picture	f002	1841716	0	90	16000	112	0	16000
88	Response	2	1861859	4121	1
91	Picture	a105	1884294	0	163	16000	194	0	16000
92	Response	2	1905059	4734	1
95	Picture	a101	1927072	0	48	16000	70	0	16000
96	Response	2	1948899	5805	1
99	Picture	c012	1973583	0	191	16000	222	0	16000
100	Response	1	1996099	6485	1
103	Picture	c004	2020163	0	109	16000	132	0	16000
104	Response	1	2044099	7913	1
107	Picture	c113	2066031	0	54	16000	84	0	16000
108	Response	2	2085699	3638	1
111	Picture	c115	2109856	0	64	16000	89	0	16000
112	Response	1	2130019	4138	1
115	Picture	f014	2154602	0	135	16000	165	0	16000
116	Response	2	2173859	3227	2
119	Picture	a113	2195262	0	141	16000	164	0	16000
120	Response	2	2215938	4654	2
123	Picture	c002	2237370	0	185	16000	216	0	16000
124	Response	2	2257219	3818	1
127	Picture	a014	2280194	0	193	16000	214	0	16000
128	Response	1	2300579	4364	1
131	Picture	c105	2325550	0	153	16000	184	0	16000
132	Response	2	2352419	10837	1
135	Picture	c103	2376189	0	179	16000	202	0	16000
136	Response	1	2402979	10767	1
139	Picture	a002	2427852	0	166	16000	196	0	16000
140	Response	1	2449379	5497	1
143	Picture	a012	2472553	0	129	16000	151	0	16000
144	Response	2	2496098	7524	2
147	Picture	f103	2517541	0	125	16000	155	0	16000
148	Response	2	2537859	4289	1
153	Response	2	2690979	18595	2
155	Picture	f117	2701011	0	120	16000	151	0	16000
156	Response	2	2720899	3858	1
159	Picture	a010	2742492	0	137	16000	159	0	16000
160	Response	1	2766018	7503	1
163	Picture	c008	2788319	0	127	16000	157	0	16000
164	Response	2	2813219	8870	1
167	Picture	f006	2834733	0	44	16000	65	0	16000
168	Response	2	2854019	3266	1
171	Picture	c119	2878258	0	172	16000	202	0	16000
172	Response	1	2897218	2931	2
175	Picture	f016	2921955	0	145	16000	167	0	16000
176	Response	2	2941858	3881	2
179	Picture	c107	2966125	0	121	16000	152	0	16000
180	Response	1	2988898	6742	2
183	Picture	f010	3012392	0	185	16000	206	0	16000
184	Response	2	3031778	3365	1
187	Picture	f008	3056142	0	83	16000	113	0	16000
188	Response	2	3076578	4407	2
191	Picture	c006	3101322	0	69	16000	90	0	16000
192	Response	1	3129218	11876	1
195	Picture	c109	3153571	0	137	16000	168	0	16000
196	Response	2	3175458	5857	1
199	Picture	f119	3200043	0	164	16000	186	0	16000
200	Response	2	3220098	4033	2
203	Picture	f107	3241672	0	184	16000	215	0	16000
204	Response	1	3265858	8155	2
207	Picture	f109	3289453	0	68	16025	69	0	16000
208	Response	1	3310338	4859	2
211	Picture	a020	3331691	0	148	16000	178	0	16000
212	Response	1	3352578	4857	2
215	Picture	a119	3374505	0	166	16000	189	0	16000
216	Response	2	3397698	7171	2
219	Picture	a107	3420212	0	109	16000	139	0	16000
220	Response	2	3439458	3216	2
223	Picture	c010	3461357	0	130	16000	151	0	16000
224	Response	2	3482018	4640	2
227	Picture	a006	3506981	0	160	16000	191	0	16000
228	Response	1	3528898	5886	2
231	Picture	a018	3553676	0	126	16000	149	0	16000
232	Response	2	3572418	2719	1
235	Picture	a008	3595760	0	34	16000	65	0	16000
236	Response	2	3614818	3027	1
239	Picture	c018	3636168	0	118	16000	142	0	16000
240	Response	1	3656898	4706	1
243	Picture	a117	3679471	0	132	16000	164	0	16000
244	Response	2	3698498	2996	1
247	Picture	c016	3723302	0	134	16000	156	0	16000
248	Response	1	3742498	3175	2
251	Picture	f018	3763882	0	42	16000	72	0	16000
252	Response	2	3783138	3226	1
255	Picture	c010	3804751	0	169	16000	190	0	16000
256	Response	1	3826338	5567	1
259	Picture	a109	3850287	0	116	16000	146	0	16000
260	Response	2	3870498	4181	1
263	Picture	a016	3892325	0	78	16000	99	0	16000
264	Response	2	3911459	3113	1
267	Picture	c117	3936491	0	62	16000	94	0	16000
268	Response	1	3955938	3416	2
271	Picture	f010	3979563	0	156	16000	177	0	16000
272	Response	1	4000418	4835	1
