# Supplementary material for: Effects of two different emotion-inducing methods on the emotional memory of non-clinically depressed individuals
Source: PLoS One. 2021 May 28;16(5):e0249863. doi: 10.1371/journal.pone.0249863 (PMC8162709; doi:10.1371/journal.pone.0249863)
Supplement: S1 Data — (ZIP) [file pone.0249863.s001.zip › data/experiment1-healthy/face75/b-test.log]

Scenario - For expli1
Logfile written - 2019/4/1 12:50:04

Trial	Event Type	Code	Time	TTime	Uncertainty	Duration	Uncertainty	ReqTime	ReqDur

1	Response	2	91047	91047	1
4	Picture	t006	121108	0	37	18100	69	0	next
4	Response	1	139206	18098	2
6	Picture	t004	150630	0	177	14179	202	0	next
6	Response	1	164807	14177	1
8	Picture	t009	178398	0	57	16970	89	0	next
8	Response	1	195367	16969	1
10	Picture	t012	206779	0	183	15149	212	0	next
10	Response	2	221927	15148	1
12	Picture	t007	233091	0	196	10758	218	0	next
12	Response	1	243847	10756	1
14	Picture	t005	256459	0	156	11229	179	0	next
14	Response	2	267686	11227	2
16	Picture	t010	282577	0	34	11191	60	0	next
16	Response	1	293766	11189	2
18	Picture	t002	308109	0	160	16700	183	0	next
18	Response	2	324807	16698	1
20	Picture	t011	338602	0	160	15966	185	0	next
20	Response	2	354566	15964	2
22	Picture	t001	368060	0	29	9388	54	0	next
22	Response	1	377446	9386	1
24	Picture	t003	388554	0	40	13374	66	0	next
24	Response	2	401926	13372	2
26	Picture	t008	413230	0	189	10938	213	0	next
26	Response	2	424166	10936	2
29	Response	2	534086	85819	2
31	Picture	c113	544108	0	122	14460	145	0	next
31	Response	1	558566	14458	2
33	Picture	e013	570089	0	131	10559	162	0	next
33	Response	2	580646	10557	2
35	Picture	f103	594710	0	176	10898	198	0	next
35	Response	2	605606	10896	2
37	Picture	a103	617519	0	189	22489	221	0	next
37	Response	2	640006	22487	1
39	Picture	c111	651079	0	129	13569	153	0	next
39	Response	2	664646	13567	1
41	Picture	ba004	677399	0	130	25649	162	0	next
41	Response	2	703046	25647	2
43	Picture	f012	714460	0	67	11788	90	0	next
43	Response	1	726246	11786	2
45	Picture	e015	738608	0	79	13720	111	0	next
45	Response	2	752326	13718	2
47	Picture	e014	766818	0	201	10631	223	0	next
47	Response	2	777447	10629	1
49	Picture	f105	791261	0	74	11947	104	0	next
49	Response	2	803206	11945	1
51	Picture	f002	816028	0	148	14540	169	0	next
51	Response	2	830566	14538	2
53	Picture	dc014	842259	0	73	9589	104	0	next
53	Response	1	851846	9587	2
55	Picture	gf113	863109	0	57	9859	81	0	next
55	Response	1	872967	9858	1
57	Picture	gf115	886779	0	40	14029	71	0	next
57	Response	2	900806	14027	2
59	Picture	e035	913178	0	145	43629	167	0	next
59	Response	1	956806	43628	1
61	Picture	e041	969557	0	80	11891	111	0	next
61	Response	2	981446	11889	1
63	Picture	e008	994372	0	100	13476	122	0	next
63	Response	2	1007846	13474	1
65	Picture	a002	1021488	0	140	8439	170	0	next
65	Response	1	1029926	8438	1
67	Picture	gf004	1041780	0	184	8148	206	0	next
67	Response	1	1049926	8146	1
69	Picture	ba105	1061689	0	99	9359	130	0	next
69	Response	2	1071046	9357	1
71	Picture	c103	1084709	0	80	13378	102	0	next
71	Response	2	1098086	13377	1
73	Picture	a012	1110738	0	40	7830	69	0	next
73	Response	1	1118566	7828	1
75	Picture	e038	1131990	0	122	13298	146	0	next
75	Response	1	1145286	13296	1
77	Picture	e005	1160268	0	168	9659	198	0	next
77	Response	2	1169926	9658	1
79	Picture	e040	1183359	0	77	15368	98	0	next
79	Response	1	1198726	15367	1
81	Picture	e037	1213717	0	40	9811	70	0	next
81	Response	2	1223526	9809	1
83	Picture	c012	1235829	0	97	10739	120	0	next
83	Response	1	1246566	10737	1
85	Picture	f004	1260889	0	192	10990	194	0	next
85	Response	1	1271846	10957	1
87	Picture	gf103	1284279	0	138	10769	161	0	next
87	Response	1	1295046	10767	1
89	Picture	e006	1308749	0	155	11578	187	0	next
89	Response	1	1320326	11577	1
91	Picture	e032	1335327	0	80	8520	103	0	next
91	Response	2	1343846	8519	1
93	Picture	ba103	1356736	0	160	8711	192	0	next
93	Response	1	1365446	8710	1
95	Picture	e031	1378877	0	189	8810	216	0	next
95	Response	2	1387686	8809	1
97	Picture	f113	1399246	0	141	8922	170	0	next
97	Response	2	1408166	8920	1
99	Picture	dc002	1422770	0	120	9878	143	0	next
99	Response	2	1432646	9876	2
101	Picture	e009	1444999	0	43	11489	73	0	next
101	Response	1	1456486	11487	1
103	Picture	ba012	1469809	0	71	9559	93	0	next
103	Response	2	1479366	9557	1
105	Picture	a014	1492918	0	117	16530	140	0	next
105	Response	2	1509446	16528	1
107	Picture	a004	1521240	0	126	19567	151	0	next
107	Response	1	1540806	19566	1
109	Picture	dc105	1554330	0	194	10158	217	0	next
109	Response	1	1564486	10156	1
111	Picture	e004	1578209	0	145	26439	167	0	next
111	Response	2	1604646	26437	1
113	Picture	gf012	1616322	0	189	9765	213	0	next
113	Response	1	1626085	9763	2
115	Picture	dc113	1639641	0	31	12366	54	0	next
115	Response	1	1652006	12365	1
117	Picture	e010	1665945	0	52	8943	80	0	next
117	Response	2	1674886	8941	1
119	Picture	e044	1686640	0	198	10008	222	0	next
119	Response	1	1696646	10006	1
121	Picture	e045	1710767	0	55	12441	87	0	next
121	Response	2	1723206	12439	2
123	Picture	e012	1737888	0	107	9160	129	0	next
123	Response	2	1747046	9158	1
125	Picture	e033	1758479	0	172	12408	202	0	next
125	Response	2	1770886	12407	1
127	Picture	dc115	1784512	0	140	10695	162	0	next
127	Response	1	1795206	10694	1
129	Picture	e034	1806691	0	115	9476	147	0	next
129	Response	1	1816166	9475	1
131	Picture	f111	1828299	0	178	8828	199	0	next
131	Response	2	1837125	8826	2
133	Picture	ba002	1849937	0	37	9110	67	0	next
133	Response	2	1859046	9109	1
135	Picture	a105	1871429	0	207	19162	208	0	next
135	Response	2	1890566	19137	1
137	Picture	c101	1904032	0	90	15975	119	0	next
137	Response	1	1920006	15974	1
139	Picture	e039	1934911	0	41	15976	63	0	next
139	Response	2	1950885	15974	2
141	Picture	c004	1962738	0	39	10389	70	0	next
141	Response	2	1973126	10388	1
143	Picture	e003	1986527	0	84	8680	105	0	next
143	Response	1	1995205	8678	2
145	Picture	c014	2006508	0	94	9019	125	0	next
145	Response	2	2015526	9018	1
147	Picture	dc101	2026637	0	134	10010	156	0	next
147	Response	2	2036646	10009	1
149	Picture	e042	2049116	0	144	21451	174	0	next
149	Response	2	2070565	21449	2
151	Picture	e001	2082739	0	189	8308	211	0	next
151	Response	1	2091045	8306	2
153	Picture	a101	2104850	0	66	9397	99	0	next
153	Response	1	2114246	9396	1
155	Picture	e007	2129070	0	181	9817	203	0	next
155	Response	1	2138886	9816	1
157	Picture	e043	2152808	0	97	10239	128	0	next
157	Response	1	2163045	10237	2
159	Picture	c115	2174927	0	148	11000	172	0	next
159	Response	1	2185926	10999	1
161	Picture	ba101	2199438	0	124	9209	156	0	next
161	Response	2	2208646	9208	1
163	Picture	e036	2223497	0	68	8351	90	0	next
163	Response	2	2231846	8349	1
165	Picture	ba014	2244319	0	66	7688	96	0	next
165	Response	2	2252006	7687	1
167	Picture	c002	2266048	0	174	9479	197	0	next
167	Response	2	2275525	9477	2
169	Picture	dc111	2288127	0	85	7560	116	0	next
169	Response	1	2295685	7558	2
171	Picture	dc012	2308649	0	65	6398	88	0	next
171	Response	2	2315045	6396	2
173	Picture	ba115	2327828	0	40	9779	70	0	next
173	Response	2	2337605	9777	2
175	Picture	f115	2350268	0	105	15979	128	0	next
175	Response	2	2366246	15978	1
177	Picture	ba113	2377889	0	139	6758	171	0	next
177	Response	1	2384645	6756	2
179	Picture	gf101	2398649	0	48	8078	72	0	next
179	Response	2	2406725	8076	2
181	Picture	f101	2420648	0	41	8959	71	0	next
181	Response	2	2429605	8957	2
183	Picture	gf002	2444137	0	50	8350	72	0	next
183	Response	1	2452485	8348	1
185	Picture	e002	2466618	0	56	9549	86	0	next
185	Response	1	2476165	9547	2
187	Picture	ba111	2490707	0	139	9780	162	0	next
187	Response	1	2500485	9778	2
189	Picture	dc004	2515447	0	51	7120	82	0	next
189	Response	2	2522566	7119	1
191	Picture	gf111	2535181	0	155	11546	177	0	next
191	Response	1	2546725	11544	2
193	Picture	dc103	2560108	0	47	12379	79	0	next
193	Response	2	2572485	12377	2
195	Picture	a113	2585678	0	150	9849	173	0	next
195	Response	2	2595525	9847	1
197	Picture	gf014	2607327	0	155	8680	187	0	next
197	Response	1	2616006	8679	1
199	Picture	f014	2629607	0	44	8801	69	0	next
199	Response	2	2638406	8799	1
201	Picture	e011	2652767	0	41	11720	72	0	next
201	Response	1	2664485	11718	2
203	Picture	a115	2678680	0	130	8047	153	0	next
203	Response	1	2686725	8045	1
205	Picture	c105	2698348	0	117	4859	147	0	next
205	Response	2	2703206	4858	1
207	Picture	a111	2716060	0	74	7467	99	0	next
207	Response	2	2723525	7465	2
209	Picture	gf105	2735558	0	66	10049	98	0	next
209	Response	2	2745605	10047	2
213	Response	2	2933925	63586	2
215	Picture	a016	2943955	0	127	23412	157	0	next
215	Response	2	2967365	23410	1
217	Picture	dc117	2979957	0	128	17810	150	0	next
217	Response	2	2997765	17808	1
219	Picture	ba016	3011648	0	88	9798	116	0	next
219	Response	1	3021444	9796	2
221	Picture	gf117	3036457	0	112	16510	134	0	next
221	Response	2	3052965	16508	1
223	Picture	dc018	3064740	0	153	7587	176	0	next
223	Response	2	3072325	7585	2
225	Picture	e030	3083807	0	82	6921	104	0	next
225	Response	1	3090725	6918	2
227	Picture	a109	3102193	0	192	9813	216	0	next
227	Response	1	3112005	9812	1
229	Picture	f107	3126937	0	112	9869	135	0	next
229	Response	2	3136805	9868	1
231	Picture	c016	3148681	0	196	8765	224	0	next
231	Response	1	3157445	8764	1
233	Picture	f016	3170417	0	128	7670	151	0	next
233	Response	1	3178085	7668	1
235	Picture	a119	3191171	0	32	8676	62	0	next
235	Response	1	3199845	8674	1
237	Picture	e051	3211758	0	113	9208	134	0	next
237	Response	2	3220965	9207	1
239	Picture	e052	3233247	0	111	13159	142	0	next
239	Response	1	3246405	13158	1
241	Picture	c117	3261348	0	182	24258	206	0	next
241	Response	2	3285605	24257	1
243	Picture	gf109	3298486	0	32	14001	63	0	next
243	Response	2	3312485	13999	1
245	Picture	a008	3324321	0	195	7686	220	0	next
245	Response	1	3332005	7684	1
247	Picture	e047	3343906	0	95	10021	127	0	next
247	Response	2	3353926	10020	1
249	Picture	a107	3368669	0	171	13578	193	0	next
249	Response	2	3382245	13576	1
251	Picture	e049	3393838	0	157	8729	187	0	next
251	Response	1	3402565	8727	1
253	Picture	dc107	3417268	0	62	9778	87	0	next
253	Response	1	3427045	9777	1
255	Picture	gf008	3438479	0	176	8727	207	0	next
255	Response	1	3447205	8726	1
257	Picture	e024	3458636	0	186	8410	211	0	next
257	Response	1	3467045	8409	1
259	Picture	f109	3480916	0	61	8531	93	0	next
259	Response	2	3489445	8529	1
261	Picture	f119	3502121	0	194	7325	217	0	next
261	Response	2	3509445	7324	1
263	Picture	dc006	3523016	0	119	7711	149	0	next
263	Response	1	3530725	7709	2
265	Picture	a117	3543209	0	98	10398	123	0	next
265	Response	2	3553605	10396	1
267	Picture	e028	3567797	0	163	7729	193	0	next
267	Response	1	3575524	7727	2
269	Picture	e026	3588236	0	62	8571	87	0	next
269	Response	1	3596805	8569	2
271	Picture	a006	3608827	0	125	9100	156	0	next
271	Response	2	3617925	9098	2
273	Picture	e017	3629387	0	67	9980	89	0	next
273	Response	2	3639365	9978	1
275	Picture	e025	3653997	0	115	5370	147	0	next
275	Response	1	3659365	5368	1
277	Picture	gf010	3672200	0	80	10526	102	0	next
277	Response	2	3682725	10525	1
279	Picture	e053	3695016	0	82	6590	113	0	next
279	Response	2	3701605	6589	1
281	Picture	ba020	3714766	0	173	9401	196	0	next
281	Response	1	3724165	9399	2
283	Picture	dc010	3735757	0	170	6330	200	0	next
283	Response	2	3742085	6328	2
285	Picture	e059	3755088	0	176	9719	203	0	next
285	Response	2	3764805	9717	1
287	Picture	e046	3776698	0	51	13548	82	0	next
287	Response	2	3790245	13547	1
289	Picture	c119	3803058	0	198	9748	220	0	next
289	Response	1	3812805	9747	1
291	Picture	ba107	3826738	0	171	8308	201	0	next
291	Response	2	3835045	8307	1
293	Picture	c109	3849318	0	96	8128	121	0	next
293	Response	2	3857444	8126	2
295	Picture	e060	3871216	0	186	14710	216	0	next
295	Response	1	3885924	14708	2
297	Picture	a010	3898342	0	60	8544	82	0	next
297	Response	2	3906885	8543	1
299	Picture	e018	3918617	0	110	27630	140	0	next
299	Response	1	3946245	27628	2
301	Picture	c010	3959679	0	43	7848	65	0	next
301	Response	2	3967525	7846	1
303	Picture	e021	3980767	0	115	11239	145	0	next
303	Response	2	3992005	11238	1
305	Picture	gf119	4003287	0	94	6639	115	0	next
305	Response	1	4009924	6637	2
307	Picture	ba117	4021667	0	38	10179	71	0	next
307	Response	1	4031845	10178	1
309	Picture	ba010	4045843	0	198	12083	220	0	next
309	Response	1	4057925	12082	1
311	Picture	c018	4072297	0	61	7869	92	0	next
311	Response	2	4080164	7867	2
313	Picture	a020	4092548	0	150	11139	173	0	next
313	Response	1	4103685	11137	2
315	Picture	f117	4118379	0	140	11707	172	0	next
315	Response	2	4130085	11706	1
317	Picture	e027	4144606	0	82	9959	103	0	next
317	Response	1	4154564	9958	1
319	Picture	e056	4167365	0	146	11521	177	0	next
319	Response	1	4178885	11520	1
321	Picture	f018	4190446	0	67	9400	88	0	next
321	Response	2	4199844	9398	2
323	Picture	e050	4212857	0	143	9869	173	0	next
323	Response	1	4222724	9867	2
325	Picture	c107	4236957	0	46	7049	68	0	next
325	Response	2	4244004	7047	2
327	Picture	e019	4255877	0	114	7649	145	0	next
327	Response	2	4263525	7648	1
329	Picture	a018	4276768	0	59	10279	81	0	next
329	Response	1	4287044	10276	2
331	Picture	dc119	4300588	0	58	7738	89	0	next
331	Response	2	4308325	7737	1
333	Picture	dc016	4320558	0	94	8569	116	0	next
333	Response	2	4329124	8566	2
335	Picture	f006	4340358	0	117	7648	148	0	next
335	Response	1	4348004	7646	2
337	Picture	e022	4359738	0	72	8908	95	0	next
337	Response	2	4368644	8906	2
339	Picture	gf006	4379977	0	157	7709	188	0	next
339	Response	1	4387684	7707	2
341	Picture	f008	4399289	0	182	5197	204	0	next
341	Response	1	4404484	5195	2
343	Picture	e020	4418597	0	35	8609	67	0	next
343	Response	2	4427204	8607	2
345	Picture	e016	4438367	0	96	8359	119	0	next
345	Response	2	4446724	8357	2
347	Picture	e057	4458518	0	100	9808	131	0	next
347	Response	2	4468324	9806	2
349	Picture	dc109	4481707	0	81	11259	103	0	next
349	Response	2	4492964	11257	1
351	Picture	ba109	4507698	0	74	5748	105	0	next
351	Response	1	4513444	5746	1
353	Picture	ba006	4525320	0	127	10845	149	0	next
353	Response	1	4536164	10844	1
355	Picture	e023	4548086	0	182	8400	212	0	next
355	Response	2	4556484	8398	2
357	Picture	gf018	4569637	0	134	8929	157	0	next
357	Response	2	4578565	8928	1
359	Picture	c008	4593426	0	167	12500	198	0	next
359	Response	2	4605924	12498	1
361	Picture	e058	4619598	0	161	10488	183	0	next
361	Response	2	4630084	10486	2
363	Picture	c006	4643126	0	122	7280	153	0	next
363	Response	2	4650404	7278	2
365	Picture	dc008	4665226	0	193	9820	216	0	next
365	Response	2	4675044	9818	2
367	Picture	c020	4688467	0	105	8979	135	0	next
367	Response	1	4697444	8977	1
369	Picture	ba008	4710276	0	135	11009	161	0	next
369	Response	2	4721284	11008	1
371	Picture	dc020	4734856	0	40	10751	70	0	next
371	Response	1	4745604	10748	2
373	Picture	f010	4757411	0	157	7395	180	0	next
373	Response	2	4764804	7393	2
375	Picture	gf016	4776576	0	147	7430	178	0	next
375	Response	2	4784005	7429	1
377	Picture	e048	4796096	0	130	17989	152	0	next
377	Response	2	4814084	17988	1
379	Picture	e055	4825986	0	62	11299	92	0	next
379	Response	1	4837284	11298	1
381	Picture	gf020	4851435	0	112	9531	134	0	next
381	Response	2	4860964	9529	2
383	Picture	gf107	4875816	0	50	15710	81	0	next
383	Response	2	4891524	15708	2
385	Picture	e054	4906407	0	131	15838	152	0	next
385	Response	2	4922244	15837	1
387	Picture	f020	4933946	0	80	8459	110	0	next
387	Response	2	4942404	8458	1
389	Picture	ba018	4953490	0	36	9556	58	0	next
389	Response	1	4963044	9554	2
391	Picture	e029	4976567	0	115	9838	146	0	next
391	Response	2	4986404	9837	1
393	Picture	ba119	4998987	0	201	9178	223	0	next
393	Response	2	5008164	9177	1
