# Supplementary material for: Effects of two different emotion-inducing methods on the emotional memory of non-clinically depressed individuals
Source: PLoS One. 2021 May 28;16(5):e0249863. doi: 10.1371/journal.pone.0249863 (PMC8162709; doi:10.1371/journal.pone.0249863)
Supplement: S1 Data — (ZIP) [file pone.0249863.s001.zip › data/experiment1-healthy/face77/b-study.log]

Scenario - For expli1
Logfile written - 2019/4/2 20:09:38

Trial	Event Type	Code	Time	TTime	Uncertainty	Duration	Uncertainty	ReqTime	ReqDur

1	Response	2	478576	478576	1
4	Picture	t006	508638	0	89	16000	120	0	16000
5	Response	2	653816	129146	2
8	Picture	t005	676709	0	161	16000	181	0	16000
9	Response	1	707736	15007	1
12	Picture	t003	730708	0	145	16000	175	0	16000
13	Response	1	762336	15598	1
16	Picture	t001	785209	0	139	16000	159	0	16000
17	Response	2	816496	15267	1
20	Picture	t004	838029	0	134	16000	164	0	16000
21	Response	1	869856	15797	1
24	Picture	t002	891757	0	70	16000	94	0	16000
25	Response	1	922736	14955	1
29	Response	2	1005855	48558	2
31	Picture	a002	1015877	0	93	16000	112	0	16000
32	Response	1	1050176	18280	1
35	Picture	c002	1073912	0	36	16000	66	0	16000
36	Response	1	1103816	13873	1
39	Picture	f113	1125318	0	137	16000	159	0	16000
40	Response	2	1148536	7197	1
43	Picture	c115	1171249	0	184	16000	216	0	16000
44	Response	2	1195536	8256	1
47	Picture	c004	1220454	0	142	16000	162	0	16000
48	Response	1	1242136	5663	1
51	Picture	a014	1266078	0	168	16000	198	0	16000
52	Response	2	1286696	4588	1
55	Picture	f004	1311085	0	161	16000	181	0	16000
56	Response	1	1334256	7152	1
59	Picture	c012	1355727	0	168	16000	198	0	16000
60	Response	2	1375856	4099	1
63	Picture	f002	1397968	0	94	16000	113	0	16000
64	Response	2	1420376	6389	1
67	Picture	a004	1443487	0	54	16000	87	0	16000
68	Response	1	1463136	3615	1
71	Picture	f103	1486271	0	107	16000	127	0	16000
72	Response	1	1506776	4485	1
75	Picture	f012	1528648	0	48	16000	77	0	16000
76	Response	2	1555136	10459	1
79	Picture	a113	1578257	0	103	16000	123	0	16000
80	Response	2	1598896	4620	1
83	Picture	c103	1620608	0	69	16000	99	0	16000
84	Response	2	1641376	4739	1
87	Picture	a105	1665581	0	94	16000	114	0	16000
88	Response	2	1692936	11336	1
91	Picture	f014	1716718	0	105	16000	137	0	16000
92	Response	1	1740015	7265	1
95	Picture	c101	1762946	0	44	16000	64	0	16000
96	Response	2	1792176	13211	1
99	Picture	a012	1816949	0	25	16000	56	0	16000
100	Response	1	1838215	5235	2
103	Picture	a115	1861749	0	55	16000	76	0	16000
104	Response	1	1878856	1086	1
107	Picture	f111	1901560	0	64	16000	96	0	16000
108	Response	2	1936775	19181	1
111	Picture	a111	1958706	0	78	16000	99	0	16000
112	Response	2	1979575	4848	2
115	Picture	c113	2003996	0	105	16000	135	0	16000
116	Response	2	2022735	2708	2
119	Picture	a103	2047456	0	144	16000	164	0	16000
119	Response	2	2063015	15559	2
120	Response	2	2073815	10340	1
123	Picture	f101	2095036	0	43	16000	71	0	16000
124	Response	2	2120495	9431	2
127	Picture	c105	2141698	0	50	16000	70	0	16000
128	Response	2	2176895	19177	1
131	Picture	c014	2200258	0	137	16000	168	0	16000
132	Response	1	2220455	4164	2
135	Picture	a101	2242235	0	161	16000	181	0	16000
136	Response	1	2261655	3400	2
139	Picture	c111	2285559	0	153	16000	185	0	16000
140	Response	1	2305135	3543	2
143	Picture	f105	2326319	0	62	16000	82	0	16000
144	Response	1	2346055	3716	2
147	Picture	f115	2369715	0	149	16000	180	0	16000
148	Response	2	2394135	8389	1
153	Response	2	2564535	36745	1
155	Picture	c109	2574565	0	95	16000	125	0	16000
156	Response	2	2596815	6219	1
159	Picture	a109	2618695	0	126	16000	147	0	16000
160	Response	1	2638255	3539	1
163	Picture	f006	2661222	0	82	16000	112	0	16000
164	Response	2	2683775	6523	1
167	Picture	c010	2707930	0	39	16000	59	0	16000
168	Response	2	2728055	4106	1
171	Picture	f109	2752759	0	31	16000	62	0	16000
172	Response	2	2781975	13186	1
175	Picture	a016	2803906	0	46	16000	66	0	16000
176	Response	2	2831255	11330	1
179	Picture	c016	2855526	0	75	16000	104	0	16000
180	Response	1	2875735	4180	1
183	Picture	a006	2897570	0	196	16000	218	0	16000
184	Response	1	2918575	4983	1
187	Picture	a010	2941997	0	83	16000	113	0	16000
188	Response	2	2970815	12789	1
191	Picture	c018	2992428	0	153	16000	173	0	16000
192	Response	1	3023575	15127	1
195	Picture	f008	3045596	0	134	16000	165	0	16000
196	Response	2	3066495	4868	1
199	Picture	a107	3091038	0	192	16000	213	0	16000
200	Response	2	3111215	4157	1
203	Picture	c010	3135925	0	120	16000	150	0	16000
204	Response	2	3155335	3381	1
207	Picture	a020	3179507	0	36	16000	57	0	16000
208	Response	1	3199095	3567	1
211	Picture	f119	3221616	0	79	16000	109	0	16000
212	Response	2	3243535	5889	1
215	Picture	c117	3267887	0	140	16000	161	0	16000
216	Response	2	3288215	4307	1
219	Picture	f010	3310748	0	97	16000	128	0	16000
220	Response	1	3329534	2755	2
223	Picture	c008	3351406	0	106	16000	126	0	16000
224	Response	1	3371855	4430	1
227	Picture	a117	3394448	0	43	16000	75	0	16000
228	Response	1	3413774	3294	2
231	Picture	a018	3438625	0	205	16000	225	0	16000
232	Response	2	3457854	3210	2
235	Picture	f018	3480449	0	32	16000	63	0	16000
236	Response	2	3503014	6535	2
239	Picture	a008	3526734	0	78	16000	99	0	16000
240	Response	2	3550175	7420	1
243	Picture	f117	3571418	0	40	16000	71	0	16000
244	Response	1	3597375	9926	1
247	Picture	c119	3620708	0	83	16000	103	0	16000
248	Response	1	3643494	6767	2
251	Picture	a119	3666468	0	140	16000	170	0	16000
252	Response	1	3685854	3357	2
255	Picture	f107	3710705	0	68	16000	90	0	16000
256	Response	2	3729974	3248	1
259	Picture	f016	3754357	0	67	16000	97	0	16000
260	Response	2	3778614	8227	1
263	Picture	f010	3800895	0	194	16000	215	0	16000
264	Response	2	3820494	3578	2
267	Picture	c107	3842769	0	136	16000	166	0	16000
268	Response	1	3875094	16295	2
271	Picture	c006	3899202	0	35	16000	55	0	16000
272	Response	1	3926735	11513	1
