# Supplementary material for: Effects of two different emotion-inducing methods on the emotional memory of non-clinically depressed individuals
Source: PLoS One. 2021 May 28;16(5):e0249863. doi: 10.1371/journal.pone.0249863 (PMC8162709; doi:10.1371/journal.pone.0249863)
Supplement: S1 Data — (ZIP) [file pone.0249863.s001.zip › data/experiment1-healthy/face77/b-test.log]

Scenario - For expli1
Logfile written - 2019/4/2 20:23:23

Trial	Event Type	Code	Time	TTime	Uncertainty	Duration	Uncertainty	ReqTime	ReqDur

1	Response	2	63654	63654	2
4	Picture	t005	93717	0	90	74459	121	0	next
4	Response	1	168174	74457	2
6	Picture	t003	182116	0	184	19180	206	0	next
6	Response	1	201294	19178	2
8	Picture	t002	213806	0	147	14690	178	0	next
8	Response	1	228494	14688	2
10	Picture	t012	241259	0	197	28917	218	0	next
10	Response	2	270174	28915	1
12	Picture	t006	283957	0	149	15859	179	0	next
12	Response	1	299814	15857	2
14	Picture	t001	311228	0	46	24028	69	0	next
14	Response	2	335254	24026	1
16	Picture	t004	349937	0	157	28078	188	0	next
16	Response	2	378014	28077	1
18	Picture	t011	389258	0	167	13198	189	0	next
18	Response	2	402454	13196	1
20	Picture	t008	415456	0	124	20360	155	0	next
20	Response	1	435814	20358	1
22	Picture	t009	450588	0	159	38908	182	0	next
22	Response	2	489494	38906	1
24	Picture	t007	503966	0	98	22730	132	0	next
24	Response	2	526694	22728	1
26	Picture	t010	538339	0	59	17597	82	0	next
26	Response	2	555934	17595	2
29	Response	2	754413	176428	2
31	Picture	f002	764435	0	82	48420	105	0	next
31	Response	2	812854	48419	1
33	Picture	c012	825794	0	37	13581	69	0	next
33	Response	2	839374	13580	1
35	Picture	e044	851167	0	168	47968	191	0	next
35	Response	2	899134	47967	1
37	Picture	e009	910734	0	80	15522	112	0	next
37	Response	2	926254	15520	1
39	Picture	dc115	938859	0	126	28237	149	0	next
39	Response	2	967095	28236	1
41	Picture	ba105	979498	0	138	18917	169	0	next
41	Response	1	998414	18916	1
43	Picture	gf002	1012117	0	186	16098	211	0	next
43	Response	1	1028214	16097	1
45	Picture	dc002	1042603	0	189	21292	220	0	next
45	Response	2	1063893	21290	2
47	Picture	gf103	1075086	0	208	13249	231	0	next
47	Response	1	1088334	13248	1
49	Picture	ba101	1099987	0	125	12548	155	0	next
49	Response	1	1112534	12547	1
51	Picture	ba012	1125018	0	97	21917	120	0	next
51	Response	2	1146934	21916	1
53	Picture	e014	1159875	0	55	21980	85	0	next
53	Response	2	1181854	21979	1
55	Picture	f101	1193817	0	116	11358	139	0	next
55	Response	2	1205174	11357	1
57	Picture	e031	1218865	0	55	13150	86	0	next
57	Response	2	1232014	13149	1
59	Picture	f113	1243177	0	80	19718	102	0	next
59	Response	2	1262894	19717	1
61	Picture	c115	1276404	0	175	14971	207	0	next
61	Response	1	1291374	14970	1
63	Picture	a101	1304548	0	200	12667	222	0	next
63	Response	2	1317214	12666	1
65	Picture	e001	1329245	0	158	12610	189	0	next
65	Response	2	1341854	12609	1
67	Picture	e040	1356809	0	93	12847	114	0	next
67	Response	1	1369653	12844	2
69	Picture	f103	1383017	0	42	14158	73	0	next
69	Response	1	1397174	14157	1
71	Picture	gf012	1409806	0	86	16689	109	0	next
71	Response	2	1426494	16688	1
73	Picture	e036	1438534	0	178	50121	210	0	next
73	Response	2	1488653	50119	2
75	Picture	f012	1501956	0	84	17219	106	0	next
75	Response	2	1519174	17218	1
77	Picture	c113	1531766	0	94	46609	125	0	next
77	Response	1	1578374	46608	1
79	Picture	e006	1591408	0	115	12927	136	0	next
79	Response	1	1604333	12925	2
81	Picture	e037	1617324	0	186	12051	217	0	next
81	Response	2	1629373	12049	1
83	Picture	e034	1644218	0	128	13877	150	0	next
83	Response	2	1658094	13876	1
85	Picture	dc111	1672275	0	53	51220	85	0	next
85	Response	2	1723493	51218	2
87	Picture	c014	1737738	0	89	76037	113	0	next
87	Response	1	1813773	76035	2
89	Picture	gf014	1827324	0	146	10771	177	0	next
89	Response	2	1838093	10769	2
91	Picture	gf004	1851249	0	54	12806	76	0	next
91	Response	1	1864053	12804	2
93	Picture	gf113	1877056	0	70	25719	101	0	next
93	Response	2	1902773	25717	2
95	Picture	e008	1917646	0	146	35969	167	0	next
95	Response	2	1953613	35967	2
97	Picture	a103	1964884	0	54	18651	85	0	next
97	Response	1	1983533	18649	2
99	Picture	e005	1995427	0	182	12868	205	0	next
99	Response	2	2008293	12866	2
101	Picture	a115	2020095	0	170	20000	200	0	next
101	Response	2	2040093	19998	2
103	Picture	a012	2054337	0	96	19878	118	0	next
103	Response	1	2074213	19876	1
105	Picture	e010	2086784	0	135	42871	168	0	next
105	Response	2	2129653	42869	2
107	Picture	dc014	2142537	0	43	56758	65	0	next
107	Response	2	2199293	56756	2
109	Picture	a105	2213444	0	117	22971	147	0	next
109	Response	1	2236413	22969	1
111	Picture	f115	2248807	0	87	25728	110	0	next
111	Response	1	2274533	25726	1
113	Picture	e012	2289524	0	187	31371	217	0	next
113	Response	2	2320893	31369	2
115	Picture	c111	2333028	0	183	24267	204	0	next
115	Response	2	2357293	24265	1
117	Picture	e042	2369500	0	34	39875	65	0	next
117	Response	2	2409373	39873	1
119	Picture	e045	2422668	0	193	25946	216	0	next
119	Response	2	2448613	25945	1
121	Picture	a113	2461944	0	65	14110	96	0	next
121	Response	1	2476053	14109	1
123	Picture	ba014	2489347	0	165	20508	187	0	next
123	Response	2	2509853	20506	1
125	Picture	e002	2523785	0	44	50309	75	0	next
125	Response	1	2574093	50308	1
127	Picture	c105	2588217	0	109	19797	134	0	next
127	Response	1	2608013	19796	1
129	Picture	e007	2622246	0	66	39529	96	0	next
129	Response	1	2661773	39527	1
131	Picture	e015	2673136	0	174	22198	199	0	next
131	Response	1	2695333	22197	1
133	Picture	gf101	2708253	0	40	10521	70	0	next
133	Response	1	2718773	10520	1
135	Picture	gf111	2733544	0	87	18630	111	0	next
135	Response	1	2752173	18629	1
137	Picture	dc101	2764324	0	127	24050	159	0	next
137	Response	1	2788373	24049	1
139	Picture	a014	2800536	0	82	33703	83	0	next
139	Response	1	2834213	33677	1
141	Picture	e032	2848781	0	154	38033	186	0	next
141	Response	1	2886813	38032	1
143	Picture	ba113	2898194	0	73	10100	97	0	next
143	Response	1	2908293	10099	1
145	Picture	dc103	2923234	0	187	30220	219	0	next
145	Response	1	2953453	30219	1
147	Picture	gf115	2968386	0	200	22068	224	0	next
147	Response	1	2990453	22067	1
149	Picture	gf105	3003303	0	102	28112	131	0	next
149	Response	2	3031413	28110	1
151	Picture	f004	3046327	0	75	19687	97	0	next
151	Response	2	3066013	19686	1
153	Picture	e003	3078264	0	125	37390	157	0	next
153	Response	1	3115653	37389	1
155	Picture	c101	3126904	0	149	43190	172	0	next
155	Response	2	3170093	43189	1
157	Picture	ba002	3185084	0	118	11210	150	0	next
157	Response	1	3196293	11209	1
159	Picture	e039	3209714	0	157	13020	181	0	next
159	Response	1	3222733	13019	1
161	Picture	ba103	3237437	0	88	13937	119	0	next
161	Response	1	3251373	13936	1
163	Picture	dc012	3266055	0	139	12079	161	0	next
163	Response	1	3278133	12078	1
165	Picture	e033	3289793	0	52	29141	84	0	next
165	Response	1	3318933	29140	1
167	Picture	c002	3333495	0	186	19439	208	0	next
167	Response	2	3352933	19438	1
169	Picture	ba115	3366013	0	154	26841	186	0	next
169	Response	2	3392852	26839	2
171	Picture	dc004	3404346	0	153	19268	175	0	next
171	Response	1	3423613	19267	1
173	Picture	f111	3435386	0	100	30068	130	0	next
173	Response	2	3465453	30067	1
175	Picture	e004	3478725	0	93	47369	116	0	next
175	Response	2	3526092	47367	2
177	Picture	e035	3539053	0	76	13241	106	0	next
177	Response	1	3552292	13239	2
179	Picture	e011	3564775	0	194	16399	218	0	next
179	Response	1	3581172	16397	2
181	Picture	e043	3594183	0	105	36431	136	0	next
181	Response	1	3630613	36430	1
183	Picture	a004	3643354	0	99	11060	121	0	next
183	Response	1	3654413	11059	1
185	Picture	e041	3669224	0	48	41350	79	0	next
185	Response	2	3710572	41348	2
187	Picture	ba111	3723515	0	88	14619	110	0	next
187	Response	1	3738132	14617	2
189	Picture	e038	3751834	0	87	49140	118	0	next
189	Response	2	3800972	49138	2
191	Picture	ba004	3814174	0	79	32800	101	0	next
191	Response	1	3846972	32798	2
193	Picture	c103	3861163	0	69	10811	100	0	next
193	Response	2	3871972	10809	2
195	Picture	c004	3886116	0	123	16138	145	0	next
195	Response	2	3902252	16136	2
197	Picture	f105	3915335	0	57	42439	88	0	next
197	Response	1	3957772	42437	2
199	Picture	a111	3970636	0	85	20298	108	0	next
199	Response	2	3990932	20296	2
201	Picture	a002	4004803	0	72	13051	103	0	next
201	Response	1	4017852	13049	2
203	Picture	e013	4031415	0	128	40039	152	0	next
203	Response	2	4071452	40037	2
205	Picture	dc105	4083664	0	33	13150	64	0	next
205	Response	1	4096812	13148	2
207	Picture	f014	4108975	0	52	17479	73	0	next
207	Response	1	4126452	17477	2
209	Picture	dc113	4141474	0	38	16860	70	0	next
209	Response	1	4158332	16858	2
213	Response	2	4303612	23781	1
215	Picture	e047	4313646	0	168	42128	198	0	next
215	Response	2	4355772	42126	2
217	Picture	c016	4369545	0	99	12908	122	0	next
217	Response	2	4382452	12907	1
219	Picture	c018	4397043	0	88	33971	119	0	next
219	Response	1	4431012	33969	1
221	Picture	c107	4443217	0	78	20117	99	0	next
221	Response	2	4463332	20115	1
223	Picture	e054	4476408	0	42	28326	73	0	next
223	Response	1	4504732	28324	2
225	Picture	gf117	4516976	0	137	10639	158	0	next
225	Response	1	4527612	10636	2
227	Picture	e027	4539026	0	77	12948	108	0	next
227	Response	1	4551972	12946	1
229	Picture	e058	4566684	0	87	10290	109	0	next
229	Response	1	4576972	10288	1
231	Picture	gf020	4591863	0	59	21151	89	0	next
231	Response	1	4613012	21149	1
233	Picture	gf006	4627554	0	209	18860	233	0	next
233	Response	1	4646412	18858	1
235	Picture	e019	4659285	0	128	17768	159	0	next
235	Response	2	4677052	17767	1
237	Picture	gf018	4690930	0	150	21084	175	0	next
237	Response	1	4712012	21082	1
239	Picture	f109	4725565	0	169	20891	200	0	next
239	Response	1	4746454	20889	1
241	Picture	a018	4758006	0	61	37807	84	0	next
241	Response	1	4795812	37806	1
243	Picture	ba006	4807052	0	165	9681	198	0	next
243	Response	1	4816732	9680	1
245	Picture	f016	4830215	0	171	35718	195	0	next
245	Response	2	4865932	35717	1
247	Picture	c109	4877723	0	146	22170	177	0	next
247	Response	2	4899891	22168	2
249	Picture	e057	4913525	0	178	31209	199	0	next
249	Response	1	4944732	31207	1
251	Picture	a010	4957606	0	81	68928	112	0	next
251	Response	2	5026532	68926	1
253	Picture	f107	5040508	0	170	22505	195	0	next
253	Response	2	5063012	22504	1
255	Picture	a008	5076212	0	118	12641	149	0	next
255	Response	2	5088852	12640	1
257	Picture	e049	5100554	0	112	12659	134	0	next
257	Response	1	5113212	12658	1
259	Picture	gf008	5127184	0	137	12989	168	0	next
259	Response	1	5140172	12988	1
261	Picture	f018	5151687	0	138	61245	161	0	next
261	Response	1	5212931	61244	2
263	Picture	dc016	5227302	0	166	9591	198	0	next
263	Response	1	5236892	9590	1
265	Picture	dc119	5251303	0	167	9510	189	0	next
265	Response	2	5260812	9509	1
267	Picture	gf107	5272634	0	161	15459	193	0	next
267	Response	1	5288092	15458	1
269	Picture	e050	5301784	0	177	27109	202	0	next
269	Response	1	5328892	27108	1
271	Picture	e059	5340484	0	129	41169	160	0	next
271	Response	2	5381652	41168	1
273	Picture	ba016	5393875	0	67	14818	91	0	next
273	Response	1	5408692	14817	1
275	Picture	gf109	5422994	0	103	9019	134	0	next
275	Response	1	5432012	9018	1
277	Picture	c010	5443246	0	187	19607	210	0	next
277	Response	1	5462852	19606	1
279	Picture	e026	5476403	0	183	21490	214	0	next
279	Response	2	5497891	21488	2
281	Picture	e055	5509944	0	142	47429	164	0	next
281	Response	2	5557371	47427	1
283	Picture	e028	5570037	0	33	10576	64	0	next
283	Response	1	5580611	10574	1
285	Picture	f119	5592347	0	54	11226	76	0	next
285	Response	1	5603572	11225	1
287	Picture	dc008	5614622	0	99	11391	130	0	next
287	Response	2	5626012	11390	1
289	Picture	dc107	5640736	0	157	11677	182	0	next
289	Response	2	5652411	11675	2
291	Picture	a109	5663503	0	42	34030	74	0	next
291	Response	2	5697531	34028	2
293	Picture	e016	5711727	0	153	17286	176	0	next
293	Response	2	5729012	17285	1
295	Picture	f020	5743313	0	50	55780	81	0	next
295	Response	2	5799091	55778	2
297	Picture	ba107	5811946	0	79	26107	101	0	next
297	Response	1	5838051	26105	2
299	Picture	dc010	5851852	0	161	14241	191	0	next
299	Response	1	5866092	14240	1
301	Picture	dc117	5878505	0	175	28308	198	0	next
301	Response	1	5906811	28306	2
303	Picture	ba119	5921823	0	175	21190	206	0	next
303	Response	2	5943011	21188	2
305	Picture	c006	5955967	0	198	31446	223	0	next
305	Response	1	5987411	31444	2
307	Picture	e018	6001772	0	41	8881	71	0	next
307	Response	1	6010651	8879	1
309	Picture	a006	6022544	0	108	8428	130	0	next
309	Response	2	6030971	8427	1
311	Picture	e046	6043991	0	150	10182	182	0	next
311	Response	1	6054171	10180	2
313	Picture	dc006	6067695	0	120	15318	147	0	next
313	Response	2	6083011	15316	2
315	Picture	gf010	6097203	0	94	31730	127	0	next
315	Response	2	6128931	31728	2
317	Picture	e020	6143666	0	128	27747	150	0	next
317	Response	2	6171411	27745	2
319	Picture	a119	6184945	0	169	12868	201	0	next
319	Response	1	6197811	12866	2
321	Picture	c008	6208998	0	117	10735	140	0	next
321	Response	2	6219731	10733	2
323	Picture	e052	6232043	0	57	10770	88	0	next
323	Response	1	6242811	10768	2
325	Picture	e053	6254453	0	153	17760	178	0	next
325	Response	1	6272211	17758	2
327	Picture	e023	6286783	0	141	11150	173	0	next
327	Response	1	6297931	11148	1
329	Picture	e025	6310974	0	120	30640	142	0	next
329	Response	2	6341611	30637	2
331	Picture	e022	6353594	0	152	16099	184	0	next
331	Response	2	6369691	16097	2
333	Picture	e017	6382077	0	170	11255	195	0	next
333	Response	1	6393331	11254	1
335	Picture	c020	6407544	0	30	19268	62	0	next
335	Response	2	6426811	19267	1
337	Picture	ba109	6440624	0	112	12428	135	0	next
337	Response	1	6453051	12427	1
339	Picture	e030	6467462	0	95	11191	126	0	next
339	Response	2	6478651	11189	1
341	Picture	dc018	6492014	0	43	9879	65	0	next
341	Response	1	6501891	9877	1
343	Picture	e021	6516018	0	32	24994	63	0	next
343	Response	2	6541011	24993	1
345	Picture	a016	6554376	0	173	10476	196	0	next
345	Response	1	6564851	10475	1
347	Picture	f006	6577343	0	192	26590	223	0	next
347	Response	1	6603931	26588	1
349	Picture	ba020	6616807	0	61	22766	83	0	next
349	Response	1	6639571	22764	1
351	Picture	dc109	6651771	0	83	18801	116	0	next
351	Response	2	6670571	18800	1
353	Picture	gf119	6683827	0	194	42305	214	0	next
353	Response	2	6726131	42304	1
355	Picture	a020	6740592	0	76	29300	108	0	next
355	Response	2	6769891	29299	1
357	Picture	f117	6783394	0	107	13378	129	0	next
357	Response	2	6796770	13376	2
359	Picture	c119	6809791	0	36	14662	67	0	next
359	Response	2	6824451	14660	1
361	Picture	ba010	6838164	0	159	8008	182	0	next
361	Response	1	6846170	8006	2
363	Picture	ba117	6859431	0	50	14822	81	0	next
363	Response	1	6874251	14820	1
365	Picture	e029	6888797	0	184	11655	209	0	next
365	Response	2	6900451	11654	1
367	Picture	a117	6914161	0	141	48652	170	0	next
367	Response	2	6962811	48650	1
369	Picture	e048	6976853	0	111	12959	132	0	next
369	Response	2	6989811	12958	1
371	Picture	ba008	7002303	0	149	15750	180	0	next
371	Response	1	7018051	15748	1
373	Picture	e024	7029174	0	112	21518	134	0	next
373	Response	1	7050691	21517	1
375	Picture	gf016	7065052	0	51	14761	82	0	next
375	Response	2	7079811	14759	1
377	Picture	ba018	7091374	0	67	18918	90	0	next
377	Response	2	7110291	18917	1
379	Picture	f010	7121982	0	112	12830	143	0	next
379	Response	2	7134811	12829	1
381	Picture	e060	7148022	0	74	14592	102	0	next
381	Response	2	7162612	14590	1
383	Picture	a107	7177084	0	166	14449	196	0	next
383	Response	1	7191531	14447	1
385	Picture	c117	7205836	0	83	11176	105	0	next
385	Response	1	7217011	11175	1
387	Picture	dc020	7228944	0	128	23468	158	0	next
387	Response	2	7252411	23467	1
389	Picture	e056	7264662	0	78	9470	100	0	next
389	Response	2	7274131	9469	1
391	Picture	f008	7287102	0	127	14030	160	0	next
391	Response	2	7301131	14029	1
393	Picture	e051	7313273	0	125	16899	147	0	next
393	Response	1	7330171	16898	1
