# Supplementary material for: Effects of two different emotion-inducing methods on the emotional memory of non-clinically depressed individuals
Source: PLoS One. 2021 May 28;16(5):e0249863. doi: 10.1371/journal.pone.0249863 (PMC8162709; doi:10.1371/journal.pone.0249863)
Supplement: S1 Data — (ZIP) [file pone.0249863.s001.zip › data/experiment1-healthy/face79/b-study.log]

Scenario - For expli1
Logfile written - 2019/4/4 11:42:05

Trial	Event Type	Code	Time	TTime	Uncertainty	Duration	Uncertainty	ReqTime	ReqDur

1	Response	2	326340	326340	2
4	Picture	t006	356404	0	188	16000	220	0	16000
5	Response	2	392460	20024	2
8	Picture	t005	413874	0	50	16000	73	0	16000
9	Response	1	440740	10843	2
12	Picture	t001	465518	0	52	16000	83	0	16000
13	Response	1	501980	20431	2
16	Picture	t004	525644	0	89	16000	110	0	16000
17	Response	1	545580	3915	1
20	Picture	t002	569003	0	47	16000	80	0	16000
21	Response	2	600820	15785	2
24	Picture	t003	624115	0	97	16000	118	0	16000
25	Response	2	649460	9324	2
29	Response	2	737540	54268	1
31	Picture	a002	747562	0	129	16000	150	0	16000
32	Response	2	772260	8678	2
35	Picture	a012	793477	0	35	16000	66	0	16000
35	Response	1	806980	13503	2
36	Response	1	816980	7472	1
39	Picture	c012	840883	0	122	16000	143	0	16000
39	Response	2	855820	14937	2
40	Response	2	863620	6716	1
43	Picture	a115	887544	0	109	16000	143	0	16000
44	Response	2	912061	8484	1
47	Picture	f113	935333	0	154	16000	174	0	16000
48	Response	2	964700	13347	1
51	Picture	c105	985955	0	178	16000	211	0	16000
52	Response	2	1009260	7272	1
55	Picture	f115	1030312	0	157	16000	178	0	16000
56	Response	1	1046820	487	2
59	Picture	c004	1070834	0	116	16000	149	0	16000
60	Response	1	1092220	5352	1
63	Picture	c113	1113436	0	188	16000	209	0	16000
64	Response	1	1135260	5803	2
67	Picture	a004	1158856	0	76	16000	107	0	16000
68	Response	1	1183980	9093	1
71	Picture	a101	1207665	0	101	16000	124	0	16000
72	Response	2	1229740	6052	1
75	Picture	a111	1250864	0	51	16000	83	0	16000
76	Response	2	1267180	285	2
79	Picture	f002	1291675	0	74	16000	95	0	16000
80	Response	1	1314220	6524	1
83	Picture	f004	1339064	0	164	16000	195	0	16000
84	Response	1	1357020	1925	1
87	Picture	c111	1380821	0	78	16000	99	0	16000
87	Response	2	1392940	12119	1
88	Response	2	1402059	5217	2
91	Picture	c115	1423985	0	63	16000	96	0	16000
92	Response	2	1445140	5122	1
95	Picture	f101	1468223	0	158	16000	179	0	16000
96	Response	1	1488139	3895	2
99	Picture	c101	1510765	0	97	16000	129	0	16000
100	Response	1	1528300	1503	1
103	Picture	a014	1551283	0	82	16000	104	0	16000
103	Response	1	1564580	13297	1
104	Response	1	1572180	4875	1
107	Picture	f103	1597125	0	55	16000	87	0	16000
108	Response	2	1617700	4543	1
111	Picture	c103	1639784	0	66	16000	88	0	16000
112	Response	2	1660580	4774	1
115	Picture	c002	1682715	0	114	16000	146	0	16000
116	Response	2	1704379	5633	2
119	Picture	a103	1727725	0	106	16000	127	0	16000
120	Response	2	1748980	5234	1
123	Picture	f014	1770728	0	83	16000	114	0	16000
124	Response	1	1792700	5941	1
127	Picture	f105	1814262	0	51	16000	72	0	16000
128	Response	1	1839100	8818	1
131	Picture	a105	1860833	0	129	16000	161	0	16000
132	Response	1	1882820	5956	1
135	Picture	a113	1905674	0	121	16000	142	0	16000
136	Response	2	1927459	5765	2
139	Picture	f012	1950863	0	79	16000	111	0	16000
140	Response	2	1971659	4764	2
143	Picture	f111	1995823	0	121	16000	142	0	16000
144	Response	1	2018060	6216	1
147	Picture	c014	2040913	0	178	16000	211	0	16000
148	Response	2	2062180	5234	1
153	Response	2	2256099	60313	2
155	Picture	f107	2266134	0	80	16000	112	0	16000
156	Response	2	2291779	9613	2
159	Picture	f016	2316343	0	206	16000	229	0	16000
159	Response	2	2332340	15997	1
160	Response	2	2337539	5173	2
163	Picture	a010	2361534	0	161	16000	194	0	16000
163	Response	2	2375659	14125	1
164	Response	2	2383219	5652	2
167	Picture	c109	2407652	0	44	16000	64	0	16000
168	Response	2	2428299	4627	2
171	Picture	a020	2452497	0	181	16000	214	0	16000
172	Response	2	2474500	5970	1
175	Picture	a006	2497153	0	193	16002	216	0	16000
176	Response	1	2519099	5921	2
179	Picture	c010	2542897	0	99	16000	133	0	16000
180	Response	2	2564659	5728	2
183	Picture	a109	2586402	0	91	16000	113	0	16000
184	Response	1	2608099	5675	2
187	Picture	a119	2632425	0	50	16000	82	0	16000
188	Response	1	2654019	5562	2
191	Picture	a107	2675522	0	120	16000	141	0	16000
192	Response	1	2698539	6996	2
195	Picture	a008	2722245	0	45	16000	76	0	16000
196	Response	1	2739539	1263	2
199	Picture	c119	2760634	0	158	16000	179	0	16000
200	Response	1	2778339	1684	2
203	Picture	f117	2800512	0	99	16000	131	0	16000
204	Response	2	2820979	4435	1
207	Picture	a018	2842223	0	54	16000	75	0	16000
208	Response	2	2862379	4135	2
211	Picture	f010	2884983	0	109	16000	141	0	16000
211	Response	2	2900739	15756	1
212	Response	2	2907259	6244	2
215	Picture	f008	2928903	0	192	16000	213	0	16000
216	Response	1	2949259	4335	2
219	Picture	f119	2971351	0	60	16000	91	0	16000
219	Response	2	2985859	14508	2
220	Response	2	2992219	4837	1
223	Picture	c016	3013682	0	61	16000	88	0	16000
223	Response	1	3028579	14897	2
224	Response	1	3034459	4750	1
227	Picture	c117	3057151	0	80	16000	112	0	16000
228	Response	2	3077579	4397	2
231	Picture	c006	3100005	0	55	16000	76	0	16000
232	Response	2	3121339	5313	1
235	Picture	c010	3144603	0	108	16000	142	0	16000
236	Response	2	3164219	3582	1
239	Picture	f018	3186211	0	167	16000	188	0	16000
240	Response	1	3206019	3787	1
243	Picture	c008	3229553	0	138	16000	169	0	16000
244	Response	1	3251339	5755	1
247	Picture	a016	3275623	0	70	16000	92	0	16000
248	Response	2	3294659	3014	1
251	Picture	f109	3317361	0	153	16000	184	0	16000
252	Response	2	3337179	3787	1
255	Picture	c107	3358971	0	207	16000	230	0	16000
255	Response	2	3373698	14727	2
256	Response	2	3379698	4705	2
259	Picture	c018	3403905	0	86	16000	118	0	16000
260	Response	2	3420699	763	2
263	Picture	f006	3443941	0	51	16000	74	0	16000
263	Response	1	3451619	7678	1
264	Response	1	3464259	4296	1
267	Picture	f010	3486697	0	115	16000	147	0	16000
268	Response	1	3508059	5331	1
271	Picture	a117	3529772	0	208	16000	230	0	16000
272	Response	1	3551139	5345	1
