# Supplementary material for: Effects of two different emotion-inducing methods on the emotional memory of non-clinically depressed individuals
Source: PLoS One. 2021 May 28;16(5):e0249863. doi: 10.1371/journal.pone.0249863 (PMC8162709; doi:10.1371/journal.pone.0249863)
Supplement: S1 Data — (ZIP) [file pone.0249863.s001.zip › data/experiment1-healthy/face79/b-test.log]

Scenario - For expli1
Logfile written - 2019/4/4 11:52:44

Trial	Event Type	Code	Time	TTime	Uncertainty	Duration	Uncertainty	ReqTime	ReqDur

1	Response	2	140095	140095	2
4	Picture	t003	170161	0	139	140576	172	0	next
4	Response	2	310735	140574	2
6	Picture	t012	321958	0	154	70138	176	0	next
6	Response	2	392095	70137	1
8	Picture	t001	405798	0	120	12618	153	0	next
8	Response	1	418415	12617	1
10	Picture	t009	433307	0	117	13310	139	0	next
10	Response	1	446615	13308	1
12	Picture	t005	458299	0	110	12917	144	0	next
12	Response	1	471215	12916	1
14	Picture	t010	484557	0	190	13859	213	0	next
14	Response	2	498415	13858	1
16	Picture	t004	509678	0	52	17898	85	0	next
16	Response	1	527575	17897	1
18	Picture	t008	542558	0	178	30218	200	0	next
18	Response	2	572775	30217	1
20	Picture	t011	587438	0	112	15699	145	0	next
20	Response	2	603135	15697	1
22	Picture	t007	616689	0	199	14727	221	0	next
22	Response	1	631415	14726	1
24	Picture	t006	644161	0	44	12175	79	0	next
24	Response	1	656335	12174	1
26	Picture	t002	670477	0	67	11379	89	0	next
26	Response	1	681855	11378	1
29	Response	2	786215	80106	1
31	Picture	gf113	796237	0	113	14699	136	0	next
31	Response	1	810935	14698	1
33	Picture	a004	825128	0	42	10608	75	0	next
33	Response	1	835735	10607	1
35	Picture	c002	849257	0	82	23319	104	0	next
35	Response	2	872575	23318	1
37	Picture	e012	885918	0	75	12858	109	0	next
37	Response	2	898775	12857	1
39	Picture	f111	911397	0	100	23899	122	0	next
39	Response	1	935294	23897	2
41	Picture	ba111	947308	0	170	24028	203	0	next
41	Response	2	971334	24026	2
43	Picture	gf004	984560	0	88	10016	111	0	next
43	Response	1	994574	10014	2
45	Picture	a115	1008048	0	85	14088	118	0	next
45	Response	1	1022135	14087	1
47	Picture	a012	1033157	0	150	11779	173	0	next
47	Response	1	1044934	11777	2
49	Picture	c012	1059308	0	148	11308	180	0	next
49	Response	2	1070614	11306	2
51	Picture	a101	1081847	0	113	26569	135	0	next
51	Response	1	1108414	26567	2
53	Picture	c101	1121408	0	42	13048	74	0	next
53	Response	1	1134455	13047	1
55	Picture	e014	1149197	0	83	27459	105	0	next
55	Response	1	1176654	27457	2
57	Picture	c105	1191338	0	92	13678	126	0	next
57	Response	2	1205014	13676	2
59	Picture	gf103	1216338	0	101	10998	123	0	next
59	Response	1	1227334	10996	2
61	Picture	c113	1241129	0	126	36967	159	0	next
61	Response	2	1278094	36965	2
63	Picture	gf105	1290147	0	108	19229	130	0	next
63	Response	1	1309374	19227	2
65	Picture	a105	1322668	0	70	15228	103	0	next
65	Response	2	1337894	15226	2
67	Picture	dc113	1350488	0	88	16528	110	0	next
67	Response	1	1367014	16526	2
69	Picture	gf002	1380098	0	129	24878	162	0	next
69	Response	2	1404974	24876	2
71	Picture	f014	1418907	0	157	10669	179	0	next
71	Response	1	1429574	10667	2
73	Picture	e034	1443108	0	105	28348	138	0	next
73	Response	1	1471454	28346	2
75	Picture	e003	1483677	0	206	10979	233	0	next
75	Response	1	1494654	10977	2
77	Picture	dc012	1506348	0	187	17668	222	0	next
77	Response	2	1524014	17666	2
79	Picture	ba105	1537438	0	102	10458	123	0	next
79	Response	1	1547894	10456	2
81	Picture	e032	1559138	0	53	15998	87	0	next
81	Response	2	1575134	15996	2
83	Picture	c111	1586409	0	121	13247	144	0	next
83	Response	2	1599654	13245	2
85	Picture	f103	1611027	0	154	16229	187	0	next
85	Response	1	1627254	16227	2
87	Picture	e002	1641878	0	143	10018	165	0	next
87	Response	1	1651894	10016	2
89	Picture	c115	1663642	0	34	11175	66	0	next
89	Response	2	1674814	11172	2
91	Picture	ba014	1688238	0	106	11698	128	0	next
91	Response	2	1699934	11696	2
93	Picture	ba103	1713598	0	63	11978	98	0	next
93	Response	2	1725574	11976	1
95	Picture	c004	1740367	0	133	8449	155	0	next
95	Response	1	1748814	8447	1
97	Picture	gf111	1763368	0	116	15008	148	0	next
97	Response	1	1778374	15006	1
99	Picture	dc101	1793077	0	81	19099	103	0	next
99	Response	1	1812174	19097	1
101	Picture	f002	1823968	0	171	10048	207	0	next
101	Response	1	1834014	10046	2
103	Picture	e038	1847308	0	173	22908	195	0	next
103	Response	2	1870214	22906	1
105	Picture	e011	1882289	0	176	11647	208	0	next
105	Response	1	1893934	11645	1
107	Picture	f004	1906797	0	171	32498	196	0	next
107	Response	1	1939294	32497	1
109	Picture	dc115	1951889	0	58	11927	92	0	next
109	Response	1	1963814	11925	1
111	Picture	e008	1976807	0	146	15209	168	0	next
111	Response	2	1992014	15207	2
113	Picture	e036	2006788	0	149	13788	183	0	next
113	Response	2	2020574	13786	1
115	Picture	f113	2032077	0	199	19418	221	0	next
115	Response	2	2051494	19417	1
117	Picture	e015	2065467	0	125	7909	157	0	next
117	Response	1	2073374	7907	1
119	Picture	e043	2085368	0	64	14487	87	0	next
119	Response	2	2099854	14486	1
121	Picture	c103	2112558	0	32	9818	65	0	next
121	Response	1	2122374	9816	1
123	Picture	e037	2136679	0	73	12657	96	0	next
123	Response	2	2149334	12655	1
125	Picture	gf012	2163118	0	126	10538	158	0	next
125	Response	2	2173654	10536	1
127	Picture	e009	2186297	0	114	13398	135	0	next
127	Response	2	2199693	13396	2
129	Picture	e005	2213068	0	164	10028	196	0	next
129	Response	2	2223094	10026	1
131	Picture	e007	2236757	0	147	8098	169	0	next
131	Response	1	2244854	8097	1
133	Picture	f101	2257666	0	54	10150	85	0	next
133	Response	1	2267814	10148	1
135	Picture	f105	2282449	0	111	12447	133	0	next
135	Response	2	2294894	12445	1
137	Picture	dc004	2307559	0	152	15337	186	0	next
137	Response	2	2322894	15335	1
139	Picture	gf115	2336617	0	100	17079	122	0	next
139	Response	1	2353694	17077	1
141	Picture	e035	2367018	0	181	15558	214	0	next
141	Response	2	2382574	15556	1
143	Picture	e033	2397397	0	141	9978	163	0	next
143	Response	1	2407374	9977	1
145	Picture	dc002	2422357	0	164	9698	198	0	next
145	Response	1	2432054	9697	1
147	Picture	a014	2444388	0	142	13787	164	0	next
147	Response	1	2458174	13786	1
149	Picture	e044	2469618	0	60	8478	92	0	next
149	Response	1	2478094	8476	1
151	Picture	ba115	2489150	0	204	7225	225	0	next
151	Response	2	2496373	7223	2
153	Picture	e004	2509067	0	104	11349	137	0	next
153	Response	1	2520414	11347	1
155	Picture	gf014	2534867	0	145	16068	167	0	next
155	Response	1	2550934	16067	1
157	Picture	a113	2565257	0	69	11799	103	0	next
157	Response	2	2577054	11797	1
159	Picture	e013	2590817	0	185	9198	207	0	next
159	Response	1	2600014	9197	1
161	Picture	dc103	2611207	0	112	10649	144	0	next
161	Response	1	2621854	10647	1
163	Picture	e042	2634867	0	124	10628	148	0	next
163	Response	2	2645494	10627	1
165	Picture	a103	2659827	0	147	13829	180	0	next
165	Response	1	2673654	13827	1
167	Picture	e006	2686418	0	61	9437	84	0	next
167	Response	1	2695854	9436	1
169	Picture	a002	2707895	0	70	13160	103	0	next
169	Response	1	2721054	13159	1
171	Picture	e031	2733496	0	143	7919	165	0	next
171	Response	2	2741414	7918	1
173	Picture	f115	2756287	0	169	9728	202	0	next
173	Response	1	2766014	9727	1
175	Picture	dc105	2777260	0	204	11075	227	0	next
175	Response	1	2788333	11073	2
177	Picture	e010	2802857	0	90	9878	123	0	next
177	Response	1	2812734	9877	1
179	Picture	ba101	2825086	0	197	12609	221	0	next
179	Response	2	2837694	12608	1
181	Picture	a111	2850857	0	80	11714	81	0	next
181	Response	2	2862534	11677	1
183	Picture	e040	2875783	0	157	10392	179	0	next
183	Response	2	2886174	10391	1
185	Picture	ba113	2900408	0	186	27207	219	0	next
185	Response	1	2927614	27206	1
187	Picture	e041	2942246	0	182	9329	204	0	next
187	Response	2	2951574	9328	1
189	Picture	e039	2964764	0	152	11131	185	0	next
189	Response	1	2975894	11130	1
191	Picture	ba004	2988356	0	65	9619	87	0	next
191	Response	1	2997973	9617	2
193	Picture	ba002	3009697	0	46	10718	80	0	next
193	Response	2	3020413	10716	2
195	Picture	e045	3033987	0	92	11268	115	0	next
195	Response	2	3045254	11267	1
197	Picture	dc014	3057368	0	38	7207	71	0	next
197	Response	2	3064573	7205	2
199	Picture	gf101	3079030	0	37	5385	59	0	next
199	Response	1	3084414	5384	1
201	Picture	ba012	3098077	0	145	7578	178	0	next
201	Response	1	3105653	7576	2
203	Picture	c014	3119416	0	147	4879	170	0	next
203	Response	2	3124293	4877	2
205	Picture	dc111	3135527	0	187	9208	219	0	next
205	Response	2	3144733	9206	1
207	Picture	e001	3158767	0	122	14648	144	0	next
207	Response	1	3173413	14646	2
209	Picture	f012	3186487	0	51	10608	83	0	next
209	Response	2	3197093	10606	2
213	Response	2	3394573	74802	2
215	Picture	e047	3404605	0	56	12570	89	0	next
215	Response	2	3417173	12568	2
217	Picture	e046	3429237	0	99	7938	121	0	next
217	Response	1	3437173	7936	2
219	Picture	a109	3451857	0	129	13518	162	0	next
219	Response	1	3465373	13516	2
221	Picture	f117	3480008	0	150	11847	172	0	next
221	Response	1	3491853	11845	2
223	Picture	e060	3504827	0	148	11788	181	0	next
223	Response	2	3516613	11786	2
225	Picture	dc117	3530477	0	173	6538	196	0	next
225	Response	1	3537013	6536	2
227	Picture	gf109	3548838	0	128	8617	163	0	next
227	Response	1	3557453	8615	2
229	Picture	c117	3571276	0	197	8099	218	0	next
229	Response	2	3579373	8097	2
231	Picture	e022	3592288	0	170	7407	202	0	next
231	Response	1	3599693	7405	2
233	Picture	a107	3614246	0	51	7249	73	0	next
233	Response	2	3621493	7247	2
235	Picture	ba006	3635247	0	44	7528	80	0	next
235	Response	1	3642773	7526	1
237	Picture	ba010	3654446	0	178	7649	199	0	next
237	Response	1	3662093	7647	2
239	Picture	e058	3676927	0	180	11088	213	0	next
239	Response	1	3688013	11086	1
241	Picture	e023	3699166	0	114	9409	136	0	next
241	Response	1	3708574	9408	1
243	Picture	a010	3721977	0	122	9558	155	0	next
243	Response	2	3731533	9556	2
245	Picture	e017	3742948	0	154	10387	175	0	next
245	Response	2	3753333	10385	2
247	Picture	f020	3766487	0	103	10288	136	0	next
247	Response	2	3776773	10286	2
249	Picture	gf117	3789946	0	152	7988	176	0	next
249	Response	1	3797933	7987	1
251	Picture	e020	3812345	0	73	9150	105	0	next
251	Response	1	3821493	9148	2
253	Picture	dc119	3834456	0	129	8318	152	0	next
253	Response	2	3842773	8317	1
255	Picture	e057	3855736	0	172	10718	206	0	next
255	Response	2	3866453	10717	1
257	Picture	gf016	3878915	0	166	9340	188	0	next
257	Response	1	3888253	9338	1
259	Picture	dc018	3901806	0	91	9129	124	0	next
259	Response	1	3910933	9127	1
261	Picture	e028	3925186	0	51	8869	73	0	next
261	Response	1	3934053	8867	1
263	Picture	ba018	3945637	0	84	13578	116	0	next
263	Response	2	3959213	13576	1
265	Picture	e049	3972346	0	47	8308	69	0	next
265	Response	2	3980653	8307	1
267	Picture	a008	3991756	0	123	6659	155	0	next
267	Response	1	3998413	6657	1
269	Picture	ba109	4010686	0	204	10728	228	0	next
269	Response	1	4021413	10727	1
271	Picture	c016	4033116	0	88	7019	120	0	next
271	Response	2	4040133	7017	1
273	Picture	c109	4053346	0	201	11229	223	0	next
273	Response	1	4064573	11227	1
275	Picture	e059	4079028	0	170	13986	204	0	next
275	Response	2	4093013	13985	1
277	Picture	ba117	4105085	0	115	7890	137	0	next
277	Response	1	4112973	7888	1
279	Picture	e024	4126767	0	90	7728	123	0	next
279	Response	1	4134493	7726	2
281	Picture	c020	4146966	0	59	8351	60	0	next
281	Response	2	4155293	8327	1
283	Picture	f008	4169098	0	81	10877	114	0	next
283	Response	1	4179973	10875	1
285	Picture	f018	4193186	0	166	13748	195	0	next
285	Response	2	4206933	13747	1
287	Picture	dc109	4220707	0	128	8668	161	0	next
287	Response	1	4229373	8666	1
289	Picture	ba020	4242516	0	158	12179	179	0	next
289	Response	1	4254693	12177	1
291	Picture	f109	4268079	0	80	12615	115	0	next
291	Response	2	4280693	12614	1
293	Picture	c006	4293754	0	76	8540	98	0	next
293	Response	1	4302293	8539	1
295	Picture	f119	4316266	0	49	7749	82	0	next
295	Response	2	4324013	7747	1
297	Picture	e053	4336926	0	65	11168	87	0	next
297	Response	1	4348093	11167	1
299	Picture	ba107	4360268	0	40	8187	73	0	next
299	Response	1	4368453	8185	1
301	Picture	f006	4383440	0	38	14294	62	0	next
301	Response	1	4397733	14293	1
303	Picture	dc006	4410557	0	76	9657	111	0	next
303	Response	1	4420213	9656	1
305	Picture	c107	4432112	0	194	10382	217	0	next
305	Response	2	4442493	10381	1
307	Picture	dc107	4454186	0	107	11509	140	0	next
307	Response	1	4465693	11507	2
309	Picture	c018	4478406	0	54	10648	94	0	next
309	Response	2	4489052	10646	2
311	Picture	ba008	4501007	0	110	9727	138	0	next
311	Response	1	4510732	9725	2
313	Picture	e054	4525397	0	54	9298	75	0	next
313	Response	2	4534693	9296	1
315	Picture	gf008	4549317	0	121	9137	157	0	next
315	Response	2	4558453	9136	1
317	Picture	e048	4570645	0	132	8009	161	0	next
317	Response	2	4578653	8008	1
319	Picture	a006	4593059	0	39	6915	72	0	next
319	Response	1	4599973	6914	1
321	Picture	e018	4611025	0	76	8029	98	0	next
321	Response	1	4619053	8028	1
323	Picture	gf107	4632266	0	158	9628	191	0	next
323	Response	2	4641893	9627	1
325	Picture	e025	4653659	0	101	6515	124	0	next
325	Response	1	4660173	6514	1
327	Picture	e019	4674448	0	135	8766	168	0	next
327	Response	1	4683213	8765	1
329	Picture	gf010	4697725	0	192	10289	214	0	next
329	Response	2	4708013	10288	1
331	Picture	e021	4720906	0	164	10148	197	0	next
331	Response	2	4731053	10147	1
333	Picture	e056	4743736	0	174	9038	198	0	next
333	Response	1	4752773	9037	1
335	Picture	e030	4766797	0	98	7937	132	0	next
335	Response	1	4774733	7936	1
337	Picture	c008	4785915	0	152	7099	174	0	next
337	Response	2	4793013	7098	1
339	Picture	a117	4806266	0	120	7188	153	0	next
339	Response	2	4813452	7186	2
341	Picture	a018	4825926	0	134	7128	156	0	next
341	Response	1	4833053	7127	1
343	Picture	dc020	4845366	0	185	11448	218	0	next
343	Response	1	4856813	11447	1
345	Picture	e050	4870755	0	132	9979	155	0	next
345	Response	2	4880733	9978	1
347	Picture	dc010	4892420	0	115	9074	148	0	next
347	Response	1	4901493	9073	1
349	Picture	gf119	4914245	0	132	7049	157	0	next
349	Response	2	4921293	7048	1
351	Picture	c119	4933187	0	177	12947	212	0	next
351	Response	2	4946133	12946	1
353	Picture	f010	4957366	0	168	9968	190	0	next
353	Response	2	4967333	9967	1
355	Picture	a020	4979686	0	166	9448	199	0	next
355	Response	2	4989133	9447	1
357	Picture	f107	5001326	0	202	6608	224	0	next
357	Response	1	5007933	6607	1
359	Picture	f016	5022776	0	69	8758	102	0	next
359	Response	2	5031533	8757	1
361	Picture	gf018	5043506	0	175	5432	197	0	next
361	Response	1	5048937	5431	1
363	Picture	e027	5060910	0	92	16584	125	0	next
363	Response	2	5077493	16583	1
365	Picture	ba119	5091855	0	154	9479	177	0	next
365	Response	2	5101333	9478	1
367	Picture	ba016	5112967	0	37	7207	70	0	next
367	Response	1	5120172	7205	2
369	Picture	dc008	5132166	0	168	7328	190	0	next
369	Response	1	5139492	7326	2
371	Picture	e029	5154136	0	183	6798	217	0	next
371	Response	2	5160932	6796	2
373	Picture	dc016	5173940	0	50	10354	72	0	next
373	Response	2	5184292	10352	2
375	Picture	a016	5199226	0	89	7148	122	0	next
375	Response	1	5206372	7146	2
377	Picture	e016	5219925	0	56	8609	78	0	next
377	Response	1	5228533	8608	1
379	Picture	e051	5239576	0	57	5478	90	0	next
379	Response	2	5245052	5476	2
381	Picture	gf006	5257955	0	188	7419	210	0	next
381	Response	1	5265372	7417	2
383	Picture	c010	5277577	0	49	8077	82	0	next
383	Response	1	5285652	8075	2
385	Picture	a119	5298645	0	155	6529	177	0	next
385	Response	2	5305172	6527	2
387	Picture	e055	5317378	0	74	6036	109	0	next
387	Response	2	5323412	6034	2
389	Picture	e052	5335835	0	126	6139	148	0	next
389	Response	2	5341972	6137	2
391	Picture	gf020	5355250	0	35	8284	69	0	next
391	Response	1	5363532	8282	2
393	Picture	e026	5377536	0	82	8558	106	0	next
393	Response	1	5386092	8556	2
