# Supplementary material for: Effects of two different emotion-inducing methods on the emotional memory of non-clinically depressed individuals
Source: PLoS One. 2021 May 28;16(5):e0249863. doi: 10.1371/journal.pone.0249863 (PMC8162709; doi:10.1371/journal.pone.0249863)
Supplement: S1 Data — (ZIP) [file pone.0249863.s001.zip › data/experiment1-healthy/face8/1.log]

Scenario - For expli1
Logfile written - 2018/12/26 10:10:42

Trial	Event Type	Code	Time	TTime	Uncertainty	Duration	Uncertainty	ReqTime	ReqDur

1	Response	2	803712	803712	2
4	Picture	t002	834401	0	318	16000	652	0	16000
5	Response	2	879099	28364	2
8	Picture	t005	903404	0	336	16000	633	0	16000
9	Response	2	930701	11001	2
12	Picture	t001	954196	0	316	16000	632	0	16000
13	Response	2	982950	12438	1
16	Picture	t006	1007551	0	368	16000	670	0	16000
17	Response	2	1028216	4363	1
20	Picture	t004	1051552	0	326	16000	686	0	16000
21	Response	2	1077228	9317	1
24	Picture	t003	1100295	0	338	16000	637	0	16000
24	Response	1	1116295	16000	299
25	Response	1	1128848	12253	2
29	Response	2	1222229	59323	1
31	Picture	f101	1232546	0	339	16000	641	0	16000
32	Response	1	1254512	5663	1
35	Picture	c111	1276993	0	310	16000	638	0	16000
36	Response	2	1298034	4714	2
39	Picture	c103	1321793	0	380	16000	685	0	16000
40	Response	1	1347007	8611	1
43	Picture	a115	1369396	0	320	16000	664	0	16000
44	Response	2	1390770	5030	1
47	Picture	c014	1414227	0	364	16000	669	0	16000
48	Response	1	1439286	8749	1
51	Picture	a105	1462776	0	312	16000	662	0	16000
52	Response	2	1486931	7804	2
55	Picture	a002	1509502	0	422	16000	735	0	16000
56	Response	1	1531648	5831	2
59	Picture	c105	1555750	0	306	16000	655	0	16000
60	Response	2	1578961	6861	2
63	Picture	a101	1601429	0	335	16000	638	0	16000
64	Response	2	1629180	11447	1
67	Picture	f115	1653379	0	307	16000	648	0	16000
68	Response	2	1674161	4441	8
71	Picture	a103	1698206	0	334	16000	637	0	16000
72	Response	2	1721361	6851	2
75	Picture	f113	1743773	0	310	16000	644	0	16000
76	Response	1	1767649	7541	2
79	Picture	f012	1790833	0	330	16000	626	0	16000
80	Response	1	1812403	5273	2
83	Picture	f103	1836541	0	305	16000	646	0	16000
84	Response	2	1857464	4583	1
87	Picture	a004	1881482	0	329	16000	631	0	16000
88	Response	2	1905880	8095	1
91	Picture	a014	1930619	0	312	16000	646	0	16000
92	Response	1	1955209	8257	2
95	Picture	c101	1978345	0	332	16000	635	0	16000
96	Response	1	1999634	4986	2
99	Picture	c113	2022218	0	307	16329	308	0	16000
100	Response	1	2042445	3895	1
103	Picture	f004	2066269	0	333	16000	634	0	16000
104	Response	1	2094186	11615	2
107	Picture	a111	2116155	0	319	16000	661	0	16000
108	Response	2	2136394	3898	12
111	Picture	f002	2160517	0	337	16000	645	0	16000
112	Response	2	2184707	7881	1
115	Picture	f014	2208005	0	318	16000	655	0	16000
116	Response	2	2231591	7249	1
119	Picture	c002	2254956	0	342	16000	641	0	16000
120	Response	2	2279553	8298	1
123	Picture	a012	2305115	0	307	16000	641	0	16000
124	Response	2	2325412	3658	1
127	Picture	c012	2347039	0	319	16000	620	0	16000
128	Response	2	2368027	4687	2
131	Picture	c115	2393281	0	304	16000	633	0	16000
131	Response	1	2407584	14303	2
132	Response	1	2414898	5289	2
135	Picture	f105	2438692	0	330	16000	632	0	16000
136	Response	2	2460123	5128	2
139	Picture	f111	2485759	0	314	16000	652	0	16000
140	Response	1	2507434	5337	1
143	Picture	c004	2530833	0	339	16000	648	0	16000
144	Response	1	2547830	687	2
147	Picture	a113	2571626	0	311	16000	669	0	16000
148	Response	2	2593251	5267	1
153	Response	2	2756281	28317	2
155	Picture	f010	2766620	0	308	16000	637	0	16000
156	Response	1	2792184	9236	1
159	Picture	a107	2814719	0	328	16000	631	0	16000
160	Response	2	2837907	6884	1
163	Picture	f119	2859575	0	314	16000	645	0	16000
164	Response	1	2880941	5036	1
167	Picture	f016	2903625	0	337	16000	643	0	16000
168	Response	2	2925612	5678	1
171	Picture	c117	2948812	0	309	16000	649	0	16000
172	Response	1	2969749	4598	1
175	Picture	c107	2993279	0	330	16000	641	0	16000
176	Response	2	3014757	5165	1
179	Picture	a117	3038721	0	325	16000	662	0	16000
180	Response	1	3060764	5707	1
183	Picture	a018	3083787	0	329	16000	631	0	16000
184	Response	2	3104819	4730	1
187	Picture	f020	3129074	0	308	16000	645	0	16000
188	Response	1	3152452	7041	1
191	Picture	c016	3175779	0	348	16000	652	0	16000
192	Response	1	3196450	4366	2
195	Picture	a006	3219530	0	312	16000	633	0	16000
196	Response	2	3240114	4264	1
199	Picture	f117	3264887	0	328	16000	626	0	16000
200	Response	2	3289893	8708	2
203	Picture	a016	3314316	0	307	16000	646	0	16000
204	Response	2	3339970	9315	1
207	Picture	c119	3364703	0	322	16000	624	0	16000
208	Response	2	3386468	5463	2
211	Picture	c010	3410397	0	312	16000	642	0	16000
212	Response	2	3430928	4201	2
215	Picture	f008	3456324	0	333	16000	638	0	16000
216	Response	1	3476303	3673	1
219	Picture	a109	3501248	0	588	16000	923	0	16000
220	Response	1	3523579	5997	2
223	Picture	a020	3546775	0	350	16000	652	0	16000
224	Response	1	3566813	3735	1
227	Picture	c018	3588508	0	316	16000	648	0	16000
228	Response	1	3609995	5156	2
231	Picture	c006	3632523	0	324	16000	630	0	16000
232	Response	2	3653778	4948	1
235	Picture	f107	3676482	0	311	16000	645	0	16000
235	Response	1	3691254	14772	2
236	Response	1	3701444	8628	4
239	Picture	a010	3723746	0	657	16000	964	0	16000
240	Response	2	3744777	4723	1
243	Picture	a008	3768574	0	311	16000	643	0	16000
244	Response	1	3789177	4271	2
247	Picture	f006	3813686	0	322	16000	623	0	16000
248	Response	2	3835054	5066	1
251	Picture	a119	3859636	0	3	16003	330	0	16000
252	Response	2	3879929	3961	1
255	Picture	f018	3903786	0	658	16000	959	0	16000
256	Response	2	3924661	4573	2
259	Picture	f109	3948027	0	312	16000	647	0	16000
260	Response	2	3968499	4138	2
263	Picture	c109	3990275	0	332	16000	633	0	16000
264	Response	2	4010620	4044	2
267	Picture	c008	4032488	0	305	16000	641	0	16000
267	Response	1	4046864	14376	2
268	Response	1	4053808	4984	1
271	Picture	c010	4075879	0	324	16000	624	0	16000
272	Response	2	4098185	6006	2
