# Supplementary material for: Effects of two different emotion-inducing methods on the emotional memory of non-clinically depressed individuals
Source: PLoS One. 2021 May 28;16(5):e0249863. doi: 10.1371/journal.pone.0249863 (PMC8162709; doi:10.1371/journal.pone.0249863)
Supplement: S1 Data — (ZIP) [file pone.0249863.s001.zip › data/experiment1-healthy/face8/11.log]

Scenario - For expli1
Logfile written - 2018/12/26 10:31:37

Trial	Event Type	Code	Time	TTime	Uncertainty	Duration	Uncertainty	ReqTime	ReqDur

1	Response	2	469908	469908	2
4	Picture	t004	500601	0	317	20759	668	0	next
4	Response	1	521358	20757	2
4A	Response	5	577605	56245	2
6	Picture	t001	590888	0	317	23977	676	0	next
6	Response	1	614864	23976	1
6A	Response	4	659810	44945	2
8	Picture	t007	672601	0	313	34432	657	0	next
8	Response	1	707032	34431	1
8A	Response	4	748032	40999	4
10	Picture	t009	763374	0	322	74269	670	0	next
10	Response	2	837642	74268	1
12	Picture	t011	855349	0	336	25908	645	0	next
12	Response	1	881256	25907	2
12A	Response	3	927349	46092	2
14	Picture	t005	939569	0	345	80249	640	0	next
14	Response	2	1019817	80248	1
16	Picture	t006	1036619	0	313	20651	664	0	next
16	Response	1	1057269	20650	1
16A	Response	6	1087365	30095	1
18	Picture	t008	1099542	0	320	29988	664	0	next
18	Response	2	1129529	29987	1
20	Picture	t002	1147800	0	344	13037	644	0	next
20	Response	1	1160836	13036	1
20A	Response	3	1174228	13391	2
22	Picture	t012	1187871	0	337	16296	646	0	next
22	Response	2	1204166	16295	1
24	Picture	t003	1222803	0	320	24095	669	0	next
24	Response	2	1246897	24094	1
26	Picture	t010	1263983	0	333	40429	639	0	next
26	Response	1	1304410	40427	2
26A	Response	6	1341915	37503	2
29	Response	2	1417809	54204	1
31	Picture	gf103	1428167	0	310	20130	311	0	next
31	Response	1	1447944	19777	1
31A	Response	3	1470810	22513	2
33	Picture	e003	1483583	0	317	19318	644	0	next
33	Response	2	1502900	19317	1
35	Picture	a113	1521400	0	331	25435	648	0	next
35	Response	2	1546833	25433	2
37	Picture	gf101	1566692	0	316	49776	650	0	next
37	Response	1	1616467	49775	1
37A	Response	6	1652038	35570	2
39	Picture	e042	1666175	0	324	39198	671	0	next
39	Response	2	1705372	39197	1
41	Picture	a111	1725372	0	341	46238	641	0	next
41	Response	2	1771609	46237	1
43	Picture	dc002	1790242	0	313	26795	650	0	next
43	Response	1	1817036	26794	2
43A	Response	4	1832356	15319	3
45	Picture	e004	1844656	0	324	85834	662	0	next
45	Response	2	1930488	85832	2
47	Picture	f002	1950829	0	328	27895	634	0	next
47	Response	1	1978723	27894	1
47A	Response	3	1994341	15617	2
49	Picture	a105	2008331	0	332	66596	636	0	next
49	Response	2	2074926	66595	1
51	Picture	dc012	2094224	0	314	35299	649	0	next
51	Response	2	2129521	35297	2
53	Picture	e037	2146355	0	328	28784	633	0	next
53	Response	1	2175138	28783	1
53A	Response	3	2188455	13316	1
55	Picture	e001	2201455	0	327	30795	632	0	next
55	Response	2	2232249	30794	1
57	Picture	ba012	2252866	0	321	29309	642	0	next
57	Response	1	2282173	29307	2
57A	Response	6	2302630	20455	2
59	Picture	gf014	2316701	0	318	43606	656	0	next
59	Response	2	2360306	43605	1
61	Picture	e005	2380284	0	331	37331	637	0	next
61	Response	2	2417614	37330	1
63	Picture	c101	2437308	0	313	34254	652	0	next
63	Response	1	2471561	34253	1
63A	Response	3	2486597	15035	2
65	Picture	e013	2500542	0	315	38919	666	0	next
65	Response	2	2539459	38917	2
67	Picture	c113	2557809	0	345	62019	655	0	next
67	Response	2	2619826	62017	2
69	Picture	c111	2639100	0	312	21932	632	0	next
69	Response	1	2661031	21931	2
69A	Response	3	2681339	20307	1
71	Picture	e009	2695728	0	310	59337	656	0	next
71	Response	1	2755064	59336	1
71A	Response	5	2769466	14401	1
73	Picture	a012	2782388	0	325	26421	650	0	next
73	Response	1	2808808	26420	1
73A	Response	4	2829175	20366	2
75	Picture	e033	2844447	0	310	45566	668	0	next
75	Response	2	2890011	45564	1
77	Picture	e007	2907519	0	337	17731	635	0	next
77	Response	1	2925249	17730	1
77A	Response	5	2952528	27278	1
79	Picture	f012	2964811	0	325	40315	628	0	next
79	Response	2	3005124	40313	1
81	Picture	gf113	3024782	0	320	34891	647	0	next
81	Response	1	3059672	34890	2
81A	Response	6	3077318	17645	1
83	Picture	ba002	3089051	0	315	28161	657	0	next
83	Response	1	3117211	28160	1
83A	Response	3	3128868	11656	2
85	Picture	ba105	3142151	0	316	32627	649	0	next
85	Response	1	3174776	32625	2
85A	Response	4	3194366	19588	1
87	Picture	c103	3207051	0	315	39299	654	0	next
87	Response	2	3246348	39297	2
89	Picture	gf004	3266849	0	326	23212	629	0	next
89	Response	1	3290052	23203	8
89A	Response	3	3324285	34224	1
91	Picture	e039	3337370	0	329	28370	626	0	next
91	Response	1	3365736	28366	3
91A	Response	4	3377590	11850	1
93	Picture	e038	3390763	0	344	23717	646	0	next
93	Response	2	3414478	23715	2
95	Picture	dc113	3433069	0	305	59912	630	0	next
95	Response	2	3492979	59910	2
97	Picture	f014	3511076	0	337	14448	637	0	next
97	Response	2	3525523	14447	2
99	Picture	a103	3542578	0	311	22654	648	0	next
99	Response	1	3565230	22652	2
99A	Response	4	3583470	18238	1
101	Picture	f004	3597562	0	315	40319	651	0	next
101	Response	1	3637880	40318	1
101A	Response	4	3681009	43128	2
103	Picture	e044	3696133	0	322	37685	670	0	next
103	Response	1	3733817	37684	2
103A	Response	5	3750284	16466	1
105	Picture	c012	3762667	0	318	28295	657	0	next
105	Response	2	3790959	28292	2
107	Picture	dc103	3811458	0	330	31017	632	0	next
107	Response	2	3842474	31016	2
109	Picture	e008	3862867	0	313	38674	636	0	next
109	Response	2	3901540	38673	1
111	Picture	dc115	3919160	0	346	28557	645	0	next
111	Response	1	3947716	28556	2
111A	Response	6	3963115	15398	2
113	Picture	ba101	3976116	0	325	46097	624	0	next
113	Response	2	4022212	46096	1
115	Picture	ba103	4041635	0	310	20458	650	0	next
115	Response	1	4062091	20456	2
115A	Response	3	4072151	10058	2
117	Picture	f115	4087112	0	313	44479	652	0	next
117	Response	2	4131590	44478	1
119	Picture	gf012	4149167	0	323	41839	624	0	next
119	Response	2	4191005	41838	1
121	Picture	c004	4209137	0	315	38193	637	0	next
121	Response	1	4247329	38192	1
121A	Response	6	4255949	8619	2
123	Picture	ba014	4267347	0	309	39741	637	0	next
123	Response	1	4307087	39740	1
123A	Response	5	4318481	11393	2
125	Picture	e036	4333489	0	306	29927	638	0	next
125	Response	2	4363415	29926	2
127	Picture	c002	4380399	0	338	19199	643	0	next
127	Response	1	4399596	19197	2
127A	Response	3	4414318	14720	2
129	Picture	gf115	4427369	0	347	54628	653	0	next
129	Response	1	4481996	54627	1
129A	Response	5	4508109	26112	2
131	Picture	dc105	4521343	0	332	18888	647	0	next
131	Response	2	4540227	18884	2
133	Picture	e035	4560444	0	312	66693	652	0	next
133	Response	1	4627136	66692	2
133A	Response	4	4642130	14993	2
135	Picture	f101	4657332	0	320	53845	647	0	next
135	Response	2	4711176	53844	1
137	Picture	ba004	4729166	0	323	41688	625	0	next
137	Response	1	4770853	41687	1
137A	Response	4	4783406	12552	1
139	Picture	dc111	4796846	0	331	38886	641	0	next
139	Response	2	4835731	38885	1
141	Picture	a004	4855558	0	313	29617	640	0	next
141	Response	1	4885174	29616	1
141A	Response	6	4910940	25765	2
143	Picture	e032	4923399	0	312	45462	650	0	next
143	Response	2	4968859	45460	2
145	Picture	e031	4989270	0	324	43487	631	0	next
145	Response	2	5032756	43486	1
147	Picture	ba115	5052746	0	310	28194	642	0	next
147	Response	2	5080938	28192	2
149	Picture	dc101	5098822	0	340	27440	647	0	next
149	Response	1	5126260	27438	2
149A	Response	5	5184019	57757	1
151	Picture	c014	5197888	0	334	39566	637	0	next
151	Response	2	5237453	39565	2
153	Picture	c105	5254926	0	322	60676	654	0	next
153	Response	2	5315600	60674	2
155	Picture	e012	5335317	0	336	40732	635	0	next
155	Response	2	5376047	40730	2
157	Picture	f103	5394630	0	319	34825	658	0	next
157	Response	1	5429454	34824	2
157A	Response	6	5442906	13451	1
159	Picture	f111	5456981	0	320	80779	679	0	next
159	Response	1	5537759	80778	2
159A	Response	3	5562785	25025	2
161	Picture	e043	5574121	0	326	33501	664	0	next
161	Response	1	5607620	33499	2
161A	Response	4	5616079	8457	2
163	Picture	gf111	5629038	0	319	28910	661	0	next
163	Response	2	5657947	28909	2
165	Picture	e045	5675192	0	325	80787	623	0	next
165	Response	2	5755978	80786	1
167	Picture	f113	5774959	0	312	15971	652	0	next
167	Response	2	5790928	15969	2
169	Picture	ba113	5807701	0	326	20996	625	0	next
169	Response	1	5828695	20994	2
169A	Response	6	5847212	18515	2
171	Picture	e014	5860390	0	336	21483	639	0	next
171	Response	2	5881872	21482	2
173	Picture	gf105	5902165	0	312	30533	651	0	next
173	Response	1	5932697	30532	1
173A	Response	4	5948419	15721	1
175	Picture	e034	5963372	0	310	72297	655	0	next
175	Response	2	6035668	72296	1
177	Picture	ba111	6053820	0	328	51814	631	0	next
177	Response	2	6105633	51813	2
179	Picture	gf002	6122988	0	325	20355	667	0	next
179	Response	1	6143342	20354	1
179A	Response	4	6153693	10350	2
181	Picture	e041	6165722	0	314	35869	647	0	next
181	Response	1	6201590	35868	2
181A	Response	4	6216025	14434	1
183	Picture	a115	6228286	0	313	21064	638	0	next
183	Response	1	6249348	21062	2
183A	Response	3	6256699	7349	2
185	Picture	f105	6270104	0	313	23926	651	0	next
185	Response	2	6294029	23925	1
187	Picture	dc004	6313941	0	327	33900	630	0	next
187	Response	2	6347840	33899	1
189	Picture	e011	6367161	0	315	31690	663	0	next
189	Response	2	6398849	31688	2
191	Picture	a002	6419053	0	341	20015	644	0	next
191	Response	1	6439065	20012	3
191A	Response	3	6448451	9383	1
193	Picture	e015	6461639	0	326	29834	631	0	next
193	Response	2	6491472	29833	1
195	Picture	e040	6509331	0	311	35438	638	0	next
195	Response	1	6544768	35437	2
195A	Response	4	6548489	3720	2
197	Picture	e006	6562317	0	314	49195	654	0	next
197	Response	2	6611511	49194	1
199	Picture	c115	6628489	0	326	19481	634	0	next
199	Response	2	6647969	19480	2
201	Picture	dc014	6666481	0	314	27551	647	0	next
201	Response	2	6694031	27550	1
203	Picture	a014	6714058	0	343	78762	646	0	next
203	Response	2	6792819	78761	1
205	Picture	e010	6812355	0	314	13248	654	0	next
205	Response	1	6825602	13247	2
205A	Response	4	6847480	21877	2
207	Picture	a101	6858984	0	308	47846	664	0	next
207	Response	2	6906828	47844	2
209	Picture	e002	6926783	0	336	15973	635	0	next
209	Response	1	6942755	15972	1
209A	Response	4	6955843	13087	2
213	Response	2	7151044	70442	2
215	Picture	ba117	7161399	0	310	81970	635	0	next
215	Response	1	7243367	81968	2
215A	Response	3	7264601	21232	1
217	Picture	gf016	7278364	0	311	26647	645	0	next
217	Response	1	7305004	26640	8
217A	Response	4	7310916	5905	2
219	Picture	dc008	7322337	0	314	23656	648	0	next
219	Response	2	7345991	23654	2
221	Picture	e052	7363632	0	4	12675	307	0	next
221	Response	2	7376306	12674	2
223	Picture	gf006	7394588	0	316	36164	655	0	next
223	Response	2	7430751	36163	2
225	Picture	f016	7450548	0	324	28845	620	0	next
225	Response	1	7479392	28844	1
225A	Response	4	7489845	10452	2
227	Picture	ba006	7501416	0	336	17575	637	0	next
227	Response	2	7518990	17574	1
229	Picture	a117	7537250	0	321	21576	650	0	next
229	Response	1	7558824	21574	2
229A	Response	3	7564261	5435	1
231	Picture	gf018	7577341	0	309	22583	635	0	next
231	Response	2	7599923	22582	2
233	Picture	c018	7618339	0	342	24962	645	0	next
233	Response	2	7643300	24961	2
235	Picture	a006	7662415	0	315	35279	659	0	next
235	Response	2	7697693	35278	2
237	Picture	dc006	7716428	0	331	28060	631	0	next
237	Response	1	7744487	28059	2
237A	Response	6	7771373	26885	1
239	Picture	e055	7783082	0	343	27240	648	0	next
239	Response	1	7810321	27239	1
239A	Response	4	7817477	7155	2
241	Picture	e020	7831234	0	342	49453	643	0	next
241	Response	2	7880686	49452	1
243	Picture	ba016	7898600	0	312	19785	645	0	next
243	Response	1	7918384	19784	1
243A	Response	3	7924639	6254	1
245	Picture	a010	7938647	0	318	16863	654	0	next
245	Response	2	7955509	16862	1
247	Picture	a016	7973863	0	322	18798	626	0	next
247	Response	1	7992660	18797	2
247A	Response	3	7996942	4281	1
249	Picture	dc107	8009958	0	327	27930	626	0	next
249	Response	2	8037887	27929	1
251	Picture	e017	8057916	0	318	18743	647	0	next
251	Response	2	8076658	18742	1
253	Picture	c109	8096478	0	354	34172	654	0	next
253	Response	2	8130649	34171	1
255	Picture	gf020	8147420	0	318	14451	642	0	next
255	Response	1	8161870	14450	1
255A	Response	4	8172932	11061	1
257	Picture	gf117	8185748	0	3	37245	333	0	next
257	Response	1	8222992	37244	1
257A	Response	4	8227491	4498	2
259	Picture	f006	8240566	0	317	22473	640	0	next
259	Response	2	8263038	22472	1
261	Picture	c107	8282426	0	331	17451	628	0	next
261	Response	2	8299875	17449	2
263	Picture	dc109	8320355	0	312	27364	643	0	next
263	Response	1	8347718	27363	1
263A	Response	6	8358895	11176	2
265	Picture	dc020	8371668	0	308	43892	641	0	next
265	Response	2	8415558	43890	2
267	Picture	e047	8433157	0	331	33153	633	0	next
267	Response	2	8466309	33152	2
269	Picture	dc119	8486328	0	314	35218	648	0	next
269	Response	1	8521545	35217	1
269A	Response	3	8545198	23652	2
271	Picture	a008	8560500	0	316	24344	648	0	next
271	Response	2	8584843	24343	1
273	Picture	a020	8603141	0	3	25504	304	0	next
273	Response	2	8628644	25503	2
275	Picture	e053	8646020	0	324	32303	646	0	next
275	Response	2	8678322	32302	1
277	Picture	e019	8695639	0	328	54353	334	0	next
277	Response	2	8749692	54053	1
279	Picture	e058	8767647	0	319	27745	643	0	next
279	Response	1	8795390	27743	2
279A	Response	4	8805605	10213	1
281	Picture	e025	8820445	0	310	20258	652	0	next
281	Response	2	8840701	20256	2
283	Picture	e056	8858262	0	335	21536	640	0	next
283	Response	2	8879797	21535	2
285	Picture	e030	8897341	0	318	36074	640	0	next
285	Response	2	8933414	36073	1
287	Picture	f010	8950825	0	333	79315	637	0	next
287	Response	2	9030138	79313	2
289	Picture	f020	9050750	0	315	48466	644	0	next
289	Response	2	9099215	48465	1
291	Picture	ba109	9116409	0	330	35285	628	0	next
291	Response	1	9151692	35283	2
291A	Response	6	9184647	32953	2
293	Picture	e054	9199636	0	324	61706	622	0	next
293	Response	1	9261341	61705	1
293A	Response	6	9269567	8225	2
295	Picture	f018	9281085	0	350	25868	652	0	next
295	Response	2	9306952	25867	1
297	Picture	c119	9325986	0	317	44848	665	0	next
297	Response	1	9370832	44846	2
297A	Response	3	9383774	12940	2
299	Picture	a107	9398473	0	315	22082	651	0	next
299	Response	2	9420553	22080	2
301	Picture	c016	9437182	0	328	21258	625	0	next
301	Response	2	9458438	21256	2
303	Picture	gf008	9478307	0	324	17441	653	0	next
303	Response	1	9495747	17440	2
303A	Response	3	9502261	6513	1
305	Picture	e049	9514167	0	315	42031	655	0	next
305	Response	1	9556197	42030	1
305A	Response	6	9575043	18845	1
307	Picture	c008	9588726	0	318	23290	645	0	next
307	Response	2	9612015	23289	1
309	Picture	ba010	9629570	0	336	17174	647	0	next
309	Response	1	9646742	17172	2
309A	Response	3	9661147	14403	2
311	Picture	gf010	9676280	0	324	21120	628	0	next
311	Response	1	9697399	21119	1
311A	Response	6	9732945	35545	2
313	Picture	a109	9745118	0	334	23139	633	0	next
313	Response	2	9768254	23136	2
315	Picture	e051	9788786	0	323	17612	653	0	next
315	Response	1	9806397	17611	2
315A	Response	4	9813697	7299	2
317	Picture	e023	9827774	0	320	31650	641	0	next
317	Response	2	9859422	31648	2
319	Picture	ba018	9879191	0	336	25864	638	0	next
319	Response	2	9905052	25861	1
321	Picture	e024	9923294	0	312	20954	640	0	next
321	Response	2	9944247	20953	1
323	Picture	ba107	9964804	0	328	72924	631	0	next
323	Response	2	10037727	72923	2
325	Picture	f117	10054933	0	313	22810	633	0	next
325	Response	1	10077742	22809	2
325A	Response	4	10095239	17496	2
327	Picture	f119	10110218	0	313	21472	314	0	next
327	Response	2	10131352	21134	4
329	Picture	dc018	10149125	0	330	40377	634	0	next
329	Response	1	10189501	40376	1
329A	Response	6	10207218	17716	1
331	Picture	e018	10220898	0	327	23665	629	0	next
331	Response	2	10244561	23663	2
333	Picture	gf109	10263733	0	333	21195	666	0	next
333	Response	2	10284927	21194	1
335	Picture	e028	10303445	0	327	47088	632	0	next
335	Response	1	10350532	47087	1
335A	Response	6	10368488	17955	2
337	Picture	e016	10380404	0	330	14909	629	0	next
337	Response	2	10395312	14908	1
339	Picture	f107	10413576	0	328	23820	655	0	next
339	Response	2	10437394	23818	2
341	Picture	e048	10457214	0	325	55228	629	0	next
341	Response	2	10512441	55227	2
343	Picture	e060	10529450	0	317	36436	649	0	next
343	Response	1	10565884	36434	2
343A	Response	6	10582626	16740	1
345	Picture	f109	10596305	0	315	37298	665	0	next
345	Response	1	10633602	37297	2
345A	Response	4	10666669	33066	2
347	Picture	a119	10680344	0	310	35350	650	0	next
347	Response	1	10715693	35349	1
347A	Response	4	10723076	7382	2
349	Picture	c020	10737256	0	310	40388	657	0	next
349	Response	1	10777643	40387	1
349A	Response	5	10784771	7127	1
351	Picture	gf107	10797192	0	314	66952	656	0	next
351	Response	2	10864143	66951	1
353	Picture	dc010	10882495	0	337	39121	648	0	next
353	Response	2	10921615	39120	1
355	Picture	e057	10941020	0	312	50769	655	0	next
355	Response	1	10991787	50767	2
355A	Response	4	11015763	23974	1
357	Picture	e046	11027608	0	310	43144	636	0	next
357	Response	2	11070750	43142	2
359	Picture	e026	11090478	0	324	43437	633	0	next
359	Response	1	11133914	43436	2
359A	Response	4	11150373	16458	2
361	Picture	e059	11162056	0	324	43470	624	0	next
361	Response	2	11205525	43469	1
363	Picture	a018	11224624	0	304	25664	642	0	next
363	Response	2	11250287	25663	2
365	Picture	dc117	11267904	0	334	32929	646	0	next
365	Response	2	11300832	32928	1
367	Picture	ba119	11317663	0	319	31968	652	0	next
367	Response	2	11349630	31967	1
369	Picture	ba008	11369967	0	324	22284	625	0	next
369	Response	1	11392250	22283	2
369A	Response	3	11403516	11265	2
371	Picture	e027	11416498	0	336	30560	641	0	next
371	Response	1	11447057	30559	2
371A	Response	4	11456766	9708	1
373	Picture	f008	11470440	0	321	27669	623	0	next
373	Response	2	11498108	27668	1
375	Picture	c117	11516084	0	317	20045	638	0	next
375	Response	2	11536127	20043	2
377	Picture	dc016	11555338	0	330	15280	634	0	next
377	Response	1	11570616	15278	2
377A	Response	3	11575916	5298	1
379	Picture	e021	11590657	0	328	19689	641	0	next
379	Response	2	11610345	19688	1
381	Picture	gf119	11628878	0	318	52512	658	0	next
381	Response	1	11681389	52511	1
381A	Response	4	11700686	19296	1
383	Picture	c006	11712997	0	317	40975	646	0	next
383	Response	2	11753971	40974	1
385	Picture	e022	11773916	0	331	42390	637	0	next
385	Response	2	11816304	42388	2
387	Picture	e029	11836627	0	321	30654	658	0	next
387	Response	2	11867279	30652	2
389	Picture	e050	11884563	0	325	25840	624	0	next
389	Response	2	11910402	25839	2
391	Picture	ba020	11928165	0	315	20685	638	0	next
391	Response	1	11948849	20684	1
391A	Response	3	11956218	7368	1
393	Picture	c010	11968103	0	316	28620	665	0	next
393	Response	2	11996721	28618	2
