# Supplementary material for: Effects of two different emotion-inducing methods on the emotional memory of non-clinically depressed individuals
Source: PLoS One. 2021 May 28;16(5):e0249863. doi: 10.1371/journal.pone.0249863 (PMC8162709; doi:10.1371/journal.pone.0249863)
Supplement: S1 Data — (ZIP) [file pone.0249863.s001.zip › data/experiment1-healthy/face88/b-study.log]

Scenario - For expli1
Logfile written - 2019/12/6 10:41:21

Trial	Event Type	Code	Time	TTime	Uncertainty	Duration	Uncertainty	ReqTime	ReqDur

1	Response	2	271411	271411	2
4	Picture	t004	301474	0	133	16000	163	0	16000
5	Response	2	331891	14387	1
8	Picture	t005	355690	0	81	16000	102	0	16000
9	Response	1	374211	2500	1
12	Picture	t006	396495	0	92	16000	123	0	16000
13	Response	2	434051	21525	1
16	Picture	t003	458717	0	200	16000	223	0	16000
17	Response	2	483251	8512	1
20	Picture	t001	507254	0	142	16000	174	0	16000
21	Response	1	532051	8766	1
24	Picture	t002	553503	0	61	16000	87	0	16000
25	Response	1	579651	10122	1
29	Response	2	745891	131529	1
31	Picture	a115	755912	0	112	16000	133	0	16000
32	Response	1	772211	278	1
35	Picture	c002	793644	0	37	16000	68	0	16000
36	Response	2	822611	12937	2
39	Picture	a111	845135	0	207	16000	229	0	16000
40	Response	1	868371	7214	1
43	Picture	f014	889597	0	56	16000	88	0	16000
44	Response	1	913411	7783	1
47	Picture	c115	936535	0	120	16000	141	0	16000
48	Response	1	958451	5895	1
51	Picture	f103	983405	0	64	16003	92	0	16000
52	Response	2	1005731	6296	1
55	Picture	c101	1029609	0	199	16000	221	0	16000
56	Response	1	1052611	6980	1
59	Picture	c103	1076590	0	34	16000	65	0	16000
60	Response	1	1102691	10071	1
63	Picture	a101	1126127	0	158	16000	179	0	16000
64	Response	1	1149330	7182	2
67	Picture	f113	1171956	0	143	16000	174	0	16000
68	Response	2	1194931	6945	1
71	Picture	c004	1217823	0	111	16000	132	0	16000
72	Response	2	1251730	17887	2
75	Picture	a105	1275372	0	46	16000	77	0	16000
76	Response	2	1300210	8807	2
79	Picture	c113	1324684	0	63	16000	84	0	16000
80	Response	1	1347970	7265	2
83	Picture	a103	1369312	0	82	16000	113	0	16000
84	Response	2	1393410	8067	2
87	Picture	a004	1417923	0	140	16000	162	0	16000
88	Response	1	1440290	6346	2
91	Picture	a002	1465053	0	156	16000	187	0	16000
92	Response	2	1486050	4966	2
95	Picture	f105	1510863	0	181	16000	202	0	16000
96	Response	1	1533010	6127	2
99	Picture	c012	1556204	0	152	16000	183	0	16000
100	Response	1	1590210	17976	1
103	Picture	f101	1615033	0	157	16000	179	0	16000
104	Response	2	1635730	4676	1
107	Picture	c014	1659776	0	65	16000	95	0	16000
108	Response	2	1681170	5364	1
111	Picture	f115	1706046	0	126	16000	147	0	16000
112	Response	1	1734290	12223	2
115	Picture	a113	1758753	0	64	16000	96	0	16000
116	Response	2	1780210	5425	1
119	Picture	a014	1804084	0	67	16000	87	0	16000
120	Response	2	1825970	5866	1
123	Picture	c105	1849583	0	48	16000	78	0	16000
124	Response	1	1872690	7077	1
127	Picture	f002	1895515	0	119	16000	141	0	16000
128	Response	2	1923090	11553	1
131	Picture	f012	1944194	0	90	16000	122	0	16000
132	Response	1	1965730	5505	1
135	Picture	f111	1989532	0	84	16000	105	0	16000
136	Response	1	2016850	11297	1
139	Picture	c111	2038584	0	184	16000	214	0	16000
140	Response	2	2059250	4636	1
143	Picture	a012	2080452	0	146	16000	168	0	16000
144	Response	1	2103330	6856	1
147	Picture	f004	2125706	0	43	16000	75	0	16000
148	Response	1	2147410	5672	1
153	Response	2	2335970	57176	1
155	Picture	f109	2346005	0	39	16000	71	0	16000
156	Response	2	2368930	6894	1
159	Picture	a006	2392444	0	96	16000	116	0	16000
160	Response	1	2416530	8066	1
163	Picture	c008	2439254	0	96	16000	128	0	16000
164	Response	1	2460930	5644	1
167	Picture	a119	2483986	0	200	16000	221	0	16000
168	Response	2	2504289	4282	2
171	Picture	f016	2526853	0	144	16000	175	0	16000
172	Response	1	2547649	4765	2
175	Picture	a109	2570911	0	90	16000	111	0	16000
176	Response	2	2604049	17118	2
179	Picture	c018	2628862	0	115	16000	146	0	16000
180	Response	1	2652049	7156	2
183	Picture	f119	2675173	0	142	16000	166	0	16000
184	Response	1	2696289	5092	2
187	Picture	f018	2718473	0	161	16000	191	0	16000
188	Response	2	2742050	7547	1
191	Picture	a107	2764952	0	179	16000	200	0	16000
192	Response	2	2785650	4677	1
195	Picture	a117	2809572	0	44	16000	75	0	16000
196	Response	1	2833569	7966	2
199	Picture	c006	2858472	0	141	16000	163	0	16000
200	Response	2	2879089	4595	2
203	Picture	f117	2900761	0	169	16000	200	0	16000
204	Response	2	2924289	7497	2
207	Picture	c109	2947830	0	99	16000	119	0	16000
208	Response	2	2970689	6839	1
211	Picture	a018	2995284	0	124	16000	154	0	16000
212	Response	2	3021729	10416	1
215	Picture	c010	3043935	0	138	16000	159	0	16000
216	Response	2	3072449	12493	1
219	Picture	f008	3094523	0	37	16000	68	0	16000
220	Response	1	3115489	4936	1
223	Picture	c107	3137932	0	125	16000	147	0	16000
224	Response	1	3163169	9216	1
227	Picture	f006	3187376	0	157	16000	189	0	16000
228	Response	2	3208848	5440	2
231	Picture	a016	3232224	0	147	16000	168	0	16000
232	Response	2	3261169	12924	1
235	Picture	f107	3282732	0	124	16000	155	0	16000
236	Response	1	3305009	6247	1
239	Picture	f010	3328646	0	39	16000	62	0	16000
240	Response	2	3349169	4501	1
243	Picture	a008	3373661	0	177	16000	208	0	16000
244	Response	1	3406369	16678	1
247	Picture	a010	3430051	0	114	16000	136	0	16000
248	Response	2	3451649	5576	1
251	Picture	a020	3472902	0	81	16000	111	0	16000
252	Response	2	3494689	5757	1
255	Picture	c117	3515874	0	107	16000	126	0	16000
256	Response	1	3536449	4556	1
259	Picture	c010	3559971	0	163	16000	195	0	16000
260	Response	2	3581329	5327	1
263	Picture	c016	3603133	0	165	16000	186	0	16000
264	Response	1	3627249	8095	1
267	Picture	c119	3651581	0	40	16000	72	0	16000
268	Response	2	3678208	10596	2
271	Picture	f010	3699739	0	37	16000	58	0	16000
272	Response	2	3722609	6849	1
