# Supplementary material for: Effects of two different emotion-inducing methods on the emotional memory of non-clinically depressed individuals
Source: PLoS One. 2021 May 28;16(5):e0249863. doi: 10.1371/journal.pone.0249863 (PMC8162709; doi:10.1371/journal.pone.0249863)
Supplement: S1 Data — (ZIP) [file pone.0249863.s001.zip › data/experiment1-healthy/face88/b-test.log]

Scenario - For expli1
Logfile written - 2019/12/6 10:53:21

Trial	Event Type	Code	Time	TTime	Uncertainty	Duration	Uncertainty	ReqTime	ReqDur

1	Response	2	62869	62869	2
4	Picture	t004	92933	0	44	21377	74	0	next
4	Response	1	114309	21376	1
6	Picture	t006	125980	0	167	15610	190	0	next
6	Response	1	141589	15609	1
8	Picture	t010	153552	0	82	49638	113	0	next
8	Response	1	203189	49637	1
10	Picture	t009	215690	0	107	17820	129	0	next
10	Response	2	233509	17819	1
12	Picture	t003	247940	0	181	12370	214	0	next
12	Response	2	260308	12368	2
14	Picture	t007	275052	0	64	9739	84	0	next
14	Response	1	284789	9737	2
16	Picture	t012	297853	0	82	18137	113	0	next
16	Response	2	315988	18135	2
18	Picture	t001	328102	0	173	21648	196	0	next
18	Response	2	349749	21647	1
20	Picture	t008	362913	0	179	12357	211	0	next
20	Response	1	375269	12356	1
22	Picture	t002	389401	0	193	26270	215	0	next
22	Response	2	415669	26268	2
24	Picture	t005	427923	0	159	13187	192	0	next
24	Response	1	441108	13185	2
26	Picture	t011	454401	0	186	21429	208	0	next
26	Response	2	475829	21428	1
29	Response	2	511109	13749	1
31	Picture	c113	521130	0	103	40780	125	0	next
31	Response	2	561908	40778	2
33	Picture	c115	574640	0	74	28710	107	0	next
33	Response	1	603349	28709	1
35	Picture	dc111	616703	0	180	10807	202	0	next
35	Response	1	627509	10806	1
37	Picture	c002	642232	0	135	18718	164	0	next
37	Response	2	660948	18716	2
39	Picture	ba012	674851	0	188	22419	209	0	next
39	Response	2	697269	22418	1
41	Picture	dc105	708788	0	67	38082	96	0	next
41	Response	1	746869	38081	1
43	Picture	c105	759831	0	193	49999	214	0	next
43	Response	1	809829	49998	1
45	Picture	dc115	824570	0	103	28780	135	0	next
45	Response	2	853348	28778	2
47	Picture	dc012	868142	0	195	20808	217	0	next
47	Response	1	888949	20807	1
49	Picture	a014	901811	0	180	10179	211	0	next
49	Response	1	911988	10177	2
51	Picture	ba115	926341	0	149	17649	171	0	next
51	Response	2	943988	17647	2
53	Picture	f113	955721	0	85	10029	116	0	next
53	Response	1	965748	10027	2
55	Picture	ba004	978870	0	109	16080	130	0	next
55	Response	1	994948	16078	2
57	Picture	dc014	1006212	0	91	13217	123	0	next
57	Response	2	1019428	13216	1
59	Picture	ba101	1033379	0	90	70211	112	0	next
59	Response	2	1103588	70209	1
61	Picture	e038	1116111	0	163	13639	197	0	next
61	Response	2	1129748	13637	2
63	Picture	dc004	1143370	0	78	22380	99	0	next
63	Response	2	1165748	22378	2
65	Picture	a101	1177810	0	122	22900	154	0	next
65	Response	2	1200708	22898	1
67	Picture	a105	1212521	0	79	31869	100	0	next
67	Response	2	1244388	31867	2
69	Picture	e003	1259161	0	92	11309	122	0	next
69	Response	1	1270468	11307	2
71	Picture	c004	1285020	0	68	17769	90	0	next
71	Response	2	1302788	17768	1
73	Picture	dc103	1314470	0	100	15519	131	0	next
73	Response	2	1329988	15518	1
75	Picture	e012	1341195	0	47	34315	70	0	next
75	Response	2	1375508	34313	1
77	Picture	e004	1388510	0	47	26920	77	0	next
77	Response	2	1415428	26918	1
79	Picture	gf004	1427863	0	194	53967	217	0	next
79	Response	2	1481828	53965	2
81	Picture	e045	1496789	0	76	22641	107	0	next
81	Response	1	1519428	22639	1
83	Picture	e011	1530830	0	209	31559	232	0	next
83	Response	1	1562388	31558	1
85	Picture	e037	1577130	0	60	24620	91	0	next
85	Response	2	1601748	24618	1
87	Picture	c012	1613742	0	114	25287	137	0	next
87	Response	2	1639028	25286	1
89	Picture	a103	1651542	0	128	32847	160	0	next
89	Response	1	1684388	32846	1
91	Picture	e013	1698770	0	66	26979	88	0	next
91	Response	2	1725748	26978	1
93	Picture	e008	1738520	0	131	11309	161	0	next
93	Response	2	1749827	11307	2
95	Picture	gf101	1761250	0	75	9861	101	0	next
95	Response	2	1771109	9859	2
97	Picture	gf115	1782371	0	111	10098	143	0	next
97	Response	1	1792468	10097	1
99	Picture	ba014	1806690	0	127	9459	149	0	next
99	Response	1	1816148	9458	1
101	Picture	ba105	1829500	0	139	11769	170	0	next
101	Response	2	1841268	11768	1
103	Picture	gf105	1853150	0	158	9879	181	0	next
103	Response	2	1863028	9878	1
105	Picture	gf103	1874191	0	101	23638	132	0	next
105	Response	2	1897827	23636	2
107	Picture	a012	1911101	0	196	9151	197	0	next
107	Response	1	1920228	9127	1
109	Picture	e031	1932142	0	139	11288	169	0	next
109	Response	2	1943428	11286	1
111	Picture	a113	1956191	0	96	11478	116	0	next
111	Response	2	1967667	11476	2
113	Picture	e014	1982580	0	34	35969	66	0	next
113	Response	2	2018548	35968	1
115	Picture	f101	2033330	0	109	11220	133	0	next
115	Response	2	2044548	11218	1
117	Picture	e041	2057219	0	41	39410	74	0	next
117	Response	1	2096627	39408	2
119	Picture	e015	2108169	0	87	52780	108	0	next
119	Response	2	2160947	52778	2
121	Picture	ba111	2173579	0	153	10730	184	0	next
121	Response	1	2184307	10728	2
123	Picture	e044	2196490	0	84	13099	105	0	next
123	Response	1	2209587	13097	1
125	Picture	e009	2222709	0	188	11760	220	0	next
125	Response	1	2234468	11759	1
127	Picture	dc113	2246190	0	208	14439	229	0	next
127	Response	2	2260628	14438	1
129	Picture	e035	2274840	0	42	13150	74	0	next
129	Response	1	2287988	13148	1
131	Picture	f105	2302251	0	136	27338	159	0	next
131	Response	1	2329587	27336	2
133	Picture	ba103	2340850	0	185	13379	215	0	next
133	Response	2	2354227	13377	1
135	Picture	gf113	2366189	0	183	13800	203	0	next
135	Response	1	2379987	13798	2
137	Picture	e007	2394419	0	110	20930	142	0	next
137	Response	1	2415347	20928	2
139	Picture	ba113	2426561	0	134	30868	156	0	next
139	Response	2	2457428	30867	1
141	Picture	a004	2470378	0	133	10171	163	0	next
141	Response	2	2480547	10169	2
143	Picture	e010	2494682	0	166	11947	188	0	next
143	Response	1	2506627	11945	1
145	Picture	e005	2518489	0	183	8939	214	0	next
145	Response	2	2527427	8938	1
147	Picture	e040	2540319	0	187	20310	212	0	next
147	Response	2	2560627	20308	2
149	Picture	f111	2574188	0	135	47241	166	0	next
149	Response	2	2621427	47239	2
151	Picture	e043	2634989	0	166	43800	188	0	next
151	Response	2	2678787	43798	2
153	Picture	e042	2689848	0	123	10861	154	0	next
153	Response	2	2700707	10859	2
155	Picture	a111	2713591	0	47	28237	68	0	next
155	Response	2	2741827	28236	1
157	Picture	ba002	2752879	0	73	16070	105	0	next
157	Response	2	2768947	16068	1
159	Picture	e039	2782173	0	118	21816	139	0	next
159	Response	2	2803987	21814	1
161	Picture	e033	2816830	0	116	51800	148	0	next
161	Response	2	2868628	51798	1
163	Picture	f014	2882340	0	97	38928	118	0	next
163	Response	2	2921267	38927	1
165	Picture	e032	2934368	0	48	14500	81	0	next
165	Response	2	2948867	14499	1
167	Picture	c111	2960628	0	128	13840	150	0	next
167	Response	2	2974467	13839	1
169	Picture	e006	2986178	0	60	36770	92	0	next
169	Response	2	3022947	36769	1
171	Picture	e002	3034308	0	100	16080	122	0	next
171	Response	2	3050387	16079	1
173	Picture	dc101	3063499	0	61	12889	93	0	next
173	Response	2	3076387	12888	1
175	Picture	c103	3089141	0	88	77088	109	0	next
175	Response	2	3166227	77086	1
177	Picture	a115	3180868	0	173	37520	205	0	next
177	Response	1	3218387	37519	1
179	Picture	c101	3231309	0	59	14919	80	0	next
179	Response	2	3246227	14918	1
181	Picture	f115	3259059	0	133	39169	164	0	next
181	Response	2	3298227	39168	1
183	Picture	f002	3309299	0	54	28769	76	0	next
183	Response	2	3338066	28767	2
185	Picture	f103	3350329	0	174	39979	207	0	next
185	Response	2	3390307	39978	1
187	Picture	gf012	3405119	0	50	16229	71	0	next
187	Response	1	3421347	16228	1
189	Picture	gf014	3432519	0	133	12429	165	0	next
189	Response	2	3444947	12428	1
191	Picture	e036	3457030	0	131	47038	153	0	next
191	Response	1	3504067	47037	1
193	Picture	c014	3517137	0	170	39331	202	0	next
193	Response	1	3556467	39330	1
195	Picture	f004	3568649	0	155	9979	180	0	next
195	Response	2	3578627	9978	1
197	Picture	f012	3590549	0	69	33439	99	0	next
197	Response	1	3623987	33438	1
199	Picture	dc002	3637679	0	109	11669	129	0	next
199	Response	1	3649346	11667	2
201	Picture	e034	3663807	0	139	16421	169	0	next
201	Response	2	3680226	16419	2
203	Picture	e001	3694579	0	200	14689	222	0	next
203	Response	2	3709266	14687	2
205	Picture	gf002	3721747	0	188	19361	220	0	next
205	Response	2	3741106	19359	2
207	Picture	gf111	3755348	0	87	8560	110	0	next
207	Response	2	3763907	8559	1
209	Picture	a002	3777368	0	48	17100	79	0	next
209	Response	2	3794466	17098	2
213	Response	2	3990466	74434	2
215	Picture	e026	4000497	0	43	11331	75	0	next
215	Response	2	4011826	11329	1
217	Picture	c107	4024460	0	86	22007	108	0	next
217	Response	2	4046466	22006	1
219	Picture	ba117	4060139	0	55	39928	87	0	next
219	Response	2	4100066	39927	1
221	Picture	dc010	4111999	0	198	20708	220	0	next
221	Response	2	4132706	20707	1
223	Picture	a119	4146827	0	186	13721	216	0	next
223	Response	2	4160546	13719	2
225	Picture	f008	4175070	0	113	48758	135	0	next
225	Response	2	4223826	48756	1
227	Picture	a107	4237458	0	41	8450	72	0	next
227	Response	2	4245906	8448	1
229	Picture	dc109	4257919	0	85	23509	106	0	next
229	Response	1	4281426	23507	1
231	Picture	ba109	4293520	0	130	10787	163	0	next
231	Response	2	4304305	10785	2
233	Picture	dc117	4318267	0	54	12600	76	0	next
233	Response	1	4330866	12599	1
235	Picture	e057	4342599	0	43	8188	75	0	next
235	Response	1	4350786	8187	1
237	Picture	dc006	4364970	0	175	28857	197	0	next
237	Response	1	4393826	28856	1
239	Picture	ba107	4406708	0	91	12959	125	0	next
239	Response	2	4419666	12958	1
241	Picture	e049	4432288	0	179	13139	201	0	next
241	Response	2	4445426	13138	1
243	Picture	e016	4456718	0	68	11029	99	0	next
243	Response	2	4467746	11028	1
245	Picture	c119	4481038	0	85	12869	108	0	next
245	Response	1	4493906	12868	1
247	Picture	dc018	4505358	0	81	13349	111	0	next
247	Response	1	4518706	13348	1
249	Picture	ba119	4532668	0	112	11479	137	0	next
249	Response	2	4544146	11478	1
251	Picture	e024	4556901	0	36	32366	68	0	next
251	Response	2	4589266	32365	1
253	Picture	gf119	4603909	0	190	24318	211	0	next
253	Response	1	4628226	24317	1
255	Picture	e020	4640127	0	128	9300	159	0	next
255	Response	2	4649426	9299	1
257	Picture	e056	4661258	0	164	32249	187	0	next
257	Response	2	4693506	32248	1
259	Picture	gf107	4704928	0	142	15459	175	0	next
259	Response	2	4720386	15458	1
261	Picture	c109	4735179	0	60	11928	82	0	next
261	Response	2	4747106	11927	1
263	Picture	e017	4762028	0	36	11959	67	0	next
263	Response	2	4773986	11958	1
265	Picture	c020	4788110	0	123	31317	144	0	next
265	Response	1	4819425	31315	1
267	Picture	gf117	4833698	0	180	9169	211	0	next
267	Response	1	4842866	9168	1
269	Picture	e052	4855190	0	193	10797	214	0	next
269	Response	2	4865985	10795	2
271	Picture	e060	4877635	0	67	12512	99	0	next
271	Response	2	4890146	12511	1
273	Picture	f117	4902198	0	177	12909	198	0	next
273	Response	2	4915105	12907	1
275	Picture	e053	4928357	0	174	8990	206	0	next
275	Response	1	4937345	8988	2
277	Picture	f020	4951578	0	119	24889	141	0	next
277	Response	2	4976465	24887	2
279	Picture	e028	4989838	0	176	17909	210	0	next
279	Response	1	5007746	17908	1
281	Picture	e059	5018858	0	160	18249	181	0	next
281	Response	1	5037105	18247	2
283	Picture	gf109	5050247	0	86	12139	116	0	next
283	Response	2	5062385	12138	1
285	Picture	e054	5076596	0	77	10111	100	0	next
285	Response	2	5086705	10109	2
287	Picture	c008	5098649	0	180	23498	211	0	next
287	Response	1	5122145	23496	2
289	Picture	e019	5135018	0	144	73289	166	0	next
289	Response	2	5208305	73287	2
291	Picture	ba020	5222907	0	60	9192	62	0	next
291	Response	2	5232065	9158	2
293	Picture	c018	5244221	0	85	31286	106	0	next
293	Response	1	5275505	31284	2
295	Picture	gf018	5289398	0	56	15229	87	0	next
295	Response	2	5304625	15227	2
297	Picture	dc016	5317767	0	191	14699	213	0	next
297	Response	1	5332465	14698	1
299	Picture	e022	5345818	0	123	18809	155	0	next
299	Response	1	5364625	18807	1
301	Picture	e058	5377878	0	69	16188	92	0	next
301	Response	1	5394065	16187	1
303	Picture	e030	5406902	0	36	37884	68	0	next
303	Response	2	5444785	37883	1
305	Picture	a006	5455987	0	111	14159	133	0	next
305	Response	1	5470145	14158	1
307	Picture	e025	5484588	0	160	10279	191	0	next
307	Response	2	5494865	10277	1
309	Picture	c006	5509769	0	150	21898	172	0	next
309	Response	2	5531665	21896	2
311	Picture	gf016	5546457	0	118	10009	150	0	next
311	Response	1	5556465	10008	1
313	Picture	a117	5568889	0	187	24777	209	0	next
313	Response	1	5593665	24776	1
315	Picture	c016	5604738	0	156	27408	186	0	next
315	Response	2	5632145	27407	1
317	Picture	f119	5643309	0	83	76197	105	0	next
317	Response	1	5719505	76196	1
319	Picture	f010	5734457	0	75	42570	109	0	next
319	Response	2	5777025	42568	1
321	Picture	f018	5788570	0	128	25976	150	0	next
321	Response	1	5814545	25975	1
323	Picture	a018	5828017	0	169	10289	202	0	next
323	Response	2	5838305	10288	1
325	Picture	e023	5852086	0	101	9980	123	0	next
325	Response	2	5862065	9979	1
327	Picture	e048	5874879	0	128	34149	160	0	next
327	Response	2	5909026	34147	1
329	Picture	e051	5922109	0	63	9158	84	0	next
329	Response	1	5931265	9156	1
331	Picture	f107	5942698	0	133	16168	166	0	next
331	Response	1	5958865	16167	1
333	Picture	dc008	5970947	0	49	22400	71	0	next
333	Response	2	5993344	22397	2
335	Picture	e050	6006336	0	144	8290	175	0	next
335	Response	2	6014625	8289	1
337	Picture	c010	6026717	0	99	11509	119	0	next
337	Response	2	6038224	11507	2
339	Picture	ba008	6052655	0	152	16052	184	0	next
339	Response	2	6068705	16050	1
341	Picture	a016	6081210	0	99	16136	120	0	next
341	Response	1	6097345	16135	1
343	Picture	gf006	6109377	0	81	10289	111	0	next
343	Response	2	6119664	10287	1
345	Picture	ba018	6133628	0	170	8998	193	0	next
345	Response	2	6142625	8997	1
347	Picture	gf020	6155668	0	120	9678	151	0	next
347	Response	1	6165345	9677	1
349	Picture	e029	6177389	0	66	9317	89	0	next
349	Response	2	6186705	9316	1
351	Picture	c117	6200486	0	124	23661	161	0	next
351	Response	2	6224145	23659	1
353	Picture	e027	6239028	0	84	11678	105	0	next
353	Response	2	6250704	11676	2
355	Picture	ba010	6262936	0	165	18810	196	0	next
355	Response	1	6281744	18808	2
357	Picture	f016	6294749	0	184	51236	206	0	next
357	Response	1	6345984	51235	1
359	Picture	a010	6360406	0	176	12939	208	0	next
359	Response	2	6373344	12938	1
361	Picture	a109	6386916	0	165	52990	187	0	next
361	Response	1	6439904	52988	2
363	Picture	f006	6451255	0	142	36413	175	0	next
363	Response	1	6487666	36411	1
365	Picture	e018	6500890	0	168	9576	189	0	next
365	Response	2	6510465	9575	1
367	Picture	dc107	6522667	0	42	8839	74	0	next
367	Response	2	6531504	8837	2
369	Picture	dc119	6545648	0	68	25058	89	0	next
369	Response	2	6570704	25056	1
371	Picture	e021	6582684	0	187	21702	218	0	next
371	Response	1	6604384	21700	1
373	Picture	a020	6617549	0	156	17077	175	0	next
373	Response	1	6634624	17075	1
375	Picture	a008	6646396	0	130	53670	161	0	next
375	Response	1	6700064	53668	1
377	Picture	f109	6712947	0	72	11519	93	0	next
377	Response	2	6724464	11517	1
379	Picture	gf008	6738206	0	128	16819	160	0	next
379	Response	2	6755024	16818	1
381	Picture	e046	6767786	0	52	31559	74	0	next
381	Response	2	6799344	31558	1
383	Picture	dc020	6814076	0	75	18229	110	0	next
383	Response	1	6832304	18228	1
385	Picture	ba006	6845866	0	124	32359	146	0	next
385	Response	1	6878224	32358	1
387	Picture	gf010	6889627	0	182	33319	213	0	next
387	Response	1	6922944	33317	1
389	Picture	ba016	6936898	0	74	14448	95	0	next
389	Response	1	6951344	14446	1
391	Picture	e047	6962537	0	86	9608	118	0	next
391	Response	2	6972144	9607	1
393	Picture	e055	6984646	0	152	8059	173	0	next
393	Response	1	6992704	8058	1
