# Supplementary material for: Effects of two different emotion-inducing methods on the emotional memory of non-clinically depressed individuals
Source: PLoS One. 2021 May 28;16(5):e0249863. doi: 10.1371/journal.pone.0249863 (PMC8162709; doi:10.1371/journal.pone.0249863)
Supplement: S1 Data — (ZIP) [file pone.0249863.s001.zip › data/experiment2-depression/sub1/b-study.log]

Scenario - For expli1
Logfile written - 2018/12/28 11:07:36

Trial	Event Type	Code	Time	TTime	Uncertainty	Duration	Uncertainty	ReqTime	ReqDur

1	Response	2	2902222	2902222	2
4	Picture	t005	2932279	0	143	16000	167	0	16000
5	Response	1	2948622	317	1
7	Picture	t002	2962503	0	81	16000	102	0	16000
8	Response	1	2991461	12938	2
10	Picture	t001	3002570	0	172	16000	194	0	16000
11	Response	1	3023421	4827	2
13	Picture	t003	3036943	0	127	16000	147	0	16000
14	Response	1	3053741	779	2
16	Picture	t006	3067331	0	64	16000	88	0	16000
16	Response	2	3079101	11770	2
17	Response	2	3114821	31465	2
19	Picture	t004	3126313	0	74	16000	95	0	16000
20	Response	1	3153701	11368	2
23	Response	2	3852021	676438	2
25	Picture	a103	3862052	0	29	16000	49	0	16000
26	Response	2	3889902	11830	1
28	Picture	f103	3904810	0	89	16000	114	0	16000
29	Response	1	3931941	11105	1
31	Picture	a018	3943973	0	86	16000	110	0	16000
32	Response	2	3969381	9384	2
34	Picture	a105	3981620	0	96	16000	120	0	16000
35	Response	2	4012222	14577	1
37	Picture	a117	4025754	0	122	16000	142	0	16000
38	Response	2	4054101	12327	2
40	Picture	a020	4066680	0	189	16000	213	0	16000
41	Response	2	4097621	14915	1
43	Picture	f016	4108803	0	56	16022	57	0	16000
44	Response	2	4136061	11235	2
46	Picture	f119	4147270	0	80	16000	104	0	16000
47	Response	2	4173661	10366	1
49	Picture	f020	4187103	0	74	16000	94	0	16000
50	Response	2	4220101	16979	1
52	Picture	c103	4231328	0	172	16000	197	0	16000
53	Response	1	4264181	16827	1
55	Picture	f002	4277513	0	150	16000	170	0	16000
56	Response	1	4310181	16648	2
58	Picture	a002	4323048	0	100	16000	125	0	16000
59	Response	1	4363501	24427	1
61	Picture	c004	4378044	0	96	16000	116	0	16000
62	Response	1	4422461	28397	1
64	Picture	f105	4435650	0	144	16000	169	0	16000
65	Response	1	4476021	24345	1
67	Picture	a016	4488733	0	51	16000	73	0	16000
68	Response	2	4523022	18267	1
70	Picture	f004	4535430	0	177	16000	201	0	16000
71	Response	1	4569061	17606	2
73	Picture	c016	4580805	0	127	16000	147	0	16000
74	Response	2	4616301	19477	1
76	Picture	c105	4627429	0	162	16000	187	0	16000
77	Response	2	4669541	26086	1
79	Picture	c117	4681994	0	85	16000	107	0	16000
80	Response	2	4714621	16606	2
82	Picture	c002	4729500	0	71	16000	95	0	16000
83	Response	1	4762341	16815	2
85	Picture	c101	4774727	0	170	16000	190	0	16000
86	Response	2	4817341	26594	1
88	Picture	a004	4832118	0	97	16000	121	0	16000
89	Response	2	4862741	14598	2
91	Picture	f018	4877503	0	40	16000	60	0	16000
92	Response	2	4927301	33778	2
94	Picture	a101	4938859	0	171	16000	196	0	16000
95	Response	2	4974221	19336	2
97	Picture	c018	4986443	0	77	16000	97	0	16000
98	Response	1	5014301	11838	1
100	Picture	c020	5026777	0	67	16000	92	0	16000
101	Response	1	5056581	13778	2
103	Picture	f117	5069133	0	39	16000	59	0	16000
104	Response	1	5099501	14348	1
106	Picture	c119	5114339	0	155	16000	179	0	16000
107	Response	1	5133301	2936	1
109	Picture	a119	5145855	0	134	16000	158	0	16000
110	Response	2	5173581	11702	1
112	Picture	f101	5187699	0	114	16000	140	0	16000
113	Response	1	5222461	18734	1
117	Response	2	5363661	16260	1
119	Picture	f024	5373689	0	87	16000	112	0	16000
120	Response	2	5397141	7426	1
122	Picture	c125	5410923	0	182	16000	203	0	16000
123	Response	2	5442581	15638	1
125	Picture	a008	5456060	0	37	16000	61	0	16000
126	Response	1	5486341	14255	1
128	Picture	f125	5498904	0	182	16000	202	0	16000
129	Response	1	5532701	17777	1
131	Picture	f109	5546289	0	125	16000	150	0	16000
132	Response	1	5571061	8747	1
134	Picture	f010	5583132	0	105	16000	125	0	16000
135	Response	2	5615221	16069	1
137	Picture	f121	5627420	0	140	16000	164	0	16000
138	Response	2	5647101	3657	1
140	Picture	a109	5661667	0	54	16000	76	0	16000
141	Response	1	5678541	852	1
143	Picture	c008	5691749	0	131	16000	155	0	16000
144	Response	1	5714621	6846	1
146	Picture	c022	5729052	0	156	16000	176	0	16000
147	Response	1	5754981	9909	1
149	Picture	c010	5766151	0	47	16000	70	0	16000
150	Response	1	5783221	1045	1
152	Picture	a125	5796733	0	129	16000	150	0	16000
153	Response	2	5818461	5707	1
155	Picture	a010	5832219	0	135	16000	159	0	16000
156	Response	1	5858261	10016	1
158	Picture	a022	5870562	0	122	16000	143	0	16000
159	Response	2	5908421	21838	1
161	Picture	c121	5920180	0	155	16000	180	0	16000
162	Response	1	5951261	15055	1
164	Picture	f008	5963642	0	188	16000	208	0	16000
165	Response	2	5990501	10839	1
167	Picture	a123	6003180	0	139	16000	164	0	16000
168	Response	2	6031101	11895	1
170	Picture	a006	6043323	0	161	16000	181	0	16000
171	Response	2	6075821	16478	1
173	Picture	c109	6088329	0	142	16000	165	0	16000
174	Response	1	6111301	6948	1
176	Picture	c006	6123153	0	145	16000	165	0	16000
176	Response	1	6138501	15348	1
177	Response	1	6175781	36608	1
179	Picture	f107	6187628	0	155	16000	180	0	16000
180	Response	2	6215421	11767	1
182	Picture	a024	6227293	0	151	16000	171	0	16000
183	Response	2	6248781	5468	1
185	Picture	f022	6262607	0	161	16000	185	0	16000
186	Response	2	6286901	8268	1
188	Picture	c123	6301473	0	123	16000	144	0	16000
189	Response	1	6323541	6046	1
191	Picture	a107	6337678	0	75	16000	99	0	16000
192	Response	2	6361741	8037	1
194	Picture	f123	6376603	0	146	16000	166	0	16000
195	Response	2	6400181	7558	1
197	Picture	c107	6412288	0	117	16000	141	0	16000
198	Response	1	6432861	4547	1
200	Picture	a121	6444066	0	170	16000	190	0	16000
201	Response	2	6467701	7615	1
203	Picture	c024	6481908	0	151	16000	175	0	16000
204	Response	1	6508581	10649	1
206	Picture	f006	6522452	0	101	16000	121	0	16000
207	Response	2	6552621	14149	1
211	Response	2	6688981	12186	1
213	Picture	c012	6699002	0	183	16000	203	0	16000
214	Response	1	6723541	8519	1
216	Picture	a026	6734719	0	130	16000	153	0	16000
217	Response	2	6755461	4717	1
219	Picture	c026	6767502	0	168	16000	188	0	16000
220	Response	1	6794701	11179	1
222	Picture	f026	6809440	0	58	16000	82	0	16000
223	Response	2	6835581	10115	1
225	Picture	f012	6850252	0	69	16000	89	0	16000
226	Response	2	6873141	6869	1
228	Picture	f028	6884209	0	108	16000	133	0	16000
229	Response	2	6910261	10026	1
231	Picture	f111	6924832	0	141	16000	161	0	16000
232	Response	2	6953101	12249	1
234	Picture	c028	6965839	0	124	16000	148	0	16000
235	Response	1	6992100	10235	2
237	Picture	a012	7006392	0	66	16000	87	0	16000
238	Response	2	7032541	10128	1
240	Picture	c127	7043968	0	146	16000	170	0	16000
241	Response	1	7070021	10027	1
243	Picture	c111	7083473	0	137	16000	157	0	16000
244	Response	1	7109901	10408	1
246	Picture	a014	7123357	0	76	16000	99	0	16000
247	Response	2	7146661	7279	1
249	Picture	a127	7159342	0	84	16000	104	0	16000
250	Response	2	7181181	5819	1
252	Picture	a028	7194089	0	164	16000	189	0	16000
253	Response	2	7217460	7345	2
255	Picture	f129	7231832	0	80	16000	104	0	16000
256	Response	2	7255620	7764	2
258	Picture	a129	7266649	0	88	16000	112	0	16000
259	Response	2	7291181	8506	1
261	Picture	f014	7302332	0	70	16000	90	0	16000
262	Response	2	7330260	11908	2
264	Picture	c113	7344419	0	136	16000	161	0	16000
265	Response	1	7361301	856	1
267	Picture	f030	7374332	0	52	16000	77	0	16000
268	Response	2	7390820	463	2
270	Picture	a030	7403299	0	78	16000	101	0	16000
271	Response	2	7422781	3459	1
273	Picture	c014	7434563	0	145	16000	165	0	16000
274	Response	1	7453741	3158	1
276	Picture	f115	7465468	0	64	16000	89	0	16000
277	Response	2	7484980	3486	2
279	Picture	a115	7498300	0	60	16000	81	0	16000
279	Response	2	7513820	15520	2
280	Response	2	7546421	32100	1
282	Picture	f113	7559459	0	53	16000	78	0	16000
283	Response	2	7582061	6575	1
285	Picture	a111	7595354	0	154	16000	174	0	16000
286	Response	2	7620340	8966	2
288	Picture	c115	7633099	0	67	16000	91	0	16000
289	Response	1	7659380	10256	2
291	Picture	c030	7670637	0	28	16000	48	0	16000
292	Response	1	7692660	6003	2
294	Picture	c129	7703719	0	100	16000	123	0	16000
295	Response	1	7727021	7277	1
297	Picture	f127	7738492	0	155	16000	175	0	16000
298	Response	2	7766860	12348	2
300	Picture	a113	7778195	0	113	16000	137	0	16000
301	Response	1	7803860	9640	2
