# Supplementary material for: Effects of two different emotion-inducing methods on the emotional memory of non-clinically depressed individuals
Source: PLoS One. 2021 May 28;16(5):e0249863. doi: 10.1371/journal.pone.0249863 (PMC8162709; doi:10.1371/journal.pone.0249863)
Supplement: S1 Data — (ZIP) [file pone.0249863.s001.zip › data/experiment2-depression/sub1/b-test.log]

Scenario - For expli1
Logfile written - 2018/12/28 11:21:52

Trial	Event Type	Code	Time	TTime	Uncertainty	Duration	Uncertainty	ReqTime	ReqDur

1	Response	2	151342	151342	2
4	Picture	t010	181393	0	67	35191	91	0	next
4	Response	1	216582	35189	1
6	Picture	t012	231514	0	105	14350	125	0	next
6	Response	2	245862	14348	1
8	Picture	t009	260150	0	129	21154	154	0	next
8	Response	2	281302	21152	2
10	Picture	t007	294723	0	51	13900	73	0	next
10	Response	1	308622	13899	1
12	Picture	t005	319918	0	182	9906	207	0	next
12	Response	1	329822	9904	2
14	Picture	t008	343353	0	78	13151	97	0	next
14	Response	2	356502	13149	1
16	Picture	t002	368940	0	155	17364	179	0	next
16	Response	2	386302	17362	2
18	Picture	t001	400913	0	173	18271	194	0	next
18	Response	1	419182	18269	1
20	Picture	t006	431030	0	49	28314	73	0	next
20	Response	1	459342	28312	1
22	Picture	t004	474113	0	126	26231	146	0	next
22	Response	2	500342	26229	1
24	Picture	t011	513012	0	50	22092	75	0	next
24	Response	2	535102	22090	2
26	Picture	t003	549753	0	138	10390	161	0	next
26	Response	2	560142	10389	1
29	Response	2	598022	15880	1
31	Picture	a002	608042	0	172	17822	192	0	next
31	Response	1	625862	17820	2
33	Picture	gf018	638459	0	78	9884	102	0	next
33	Response	2	648342	9883	1
35	Picture	m001	663280	0	89	32224	109	0	next
35	Response	2	695502	32222	1
37	Picture	dc103	709278	0	83	11546	107	0	next
37	Response	1	720822	11544	2
39	Picture	dc018	732334	0	187	14129	207	0	next
39	Response	1	746462	14128	1
41	Picture	ba018	758159	0	188	15585	213	0	next
41	Response	1	773742	15583	2
43	Picture	c016	785643	0	35	8500	55	0	next
43	Response	1	794142	8499	1
45	Picture	gf002	807899	0	109	11605	134	0	next
45	Response	1	819502	11603	1
47	Picture	a103	833123	0	46	14620	66	0	next
47	Response	1	847742	14619	1
49	Picture	gf117	862488	0	174	8816	198	0	next
49	Response	2	871302	8814	2
51	Picture	h012	884473	0	192	14791	212	0	next
51	Response	2	899262	14789	2
53	Picture	dc016	913889	0	94	17294	119	0	next
53	Response	2	931182	17293	1
55	Picture	e011	944602	0	45	30341	68	0	next
55	Response	2	974942	30340	1
57	Picture	gf101	989918	0	58	12025	83	0	next
57	Response	2	1001942	12024	1
59	Picture	f002	1016112	0	188	20432	209	0	next
59	Response	2	1036542	20430	1
61	Picture	ba101	1049890	0	70	23014	94	0	next
61	Response	1	1072902	23012	1
63	Picture	m012	1085393	0	59	27830	80	0	next
63	Response	2	1113222	27829	1
65	Picture	dc002	1127818	0	124	11366	147	0	next
65	Response	2	1139182	11364	2
67	Picture	e002	1150913	0	193	10550	213	0	next
67	Response	2	1161462	10549	1
69	Picture	c101	1172759	0	176	9064	204	0	next
69	Response	1	1181822	9063	1
71	Picture	f117	1195392	0	40	11951	61	0	next
71	Response	1	1207342	11950	1
73	Picture	e012	1222048	0	43	8815	69	0	next
73	Response	1	1230862	8814	1
75	Picture	f101	1244072	0	184	12072	204	0	next
75	Response	2	1256142	12070	1
77	Picture	f018	1270410	0	174	9614	197	0	next
77	Response	2	1280022	9612	1
79	Picture	ba002	1293923	0	156	11940	178	0	next
79	Response	2	1305862	11939	1
81	Picture	a016	1320859	0	45	8085	70	0	next
81	Response	1	1328942	8083	1
83	Picture	dc117	1342783	0	121	10240	143	0	next
83	Response	1	1353022	10239	1
85	Picture	gf016	1365969	0	93	12094	118	0	next
85	Response	2	1378062	12093	1
87	Picture	h001	1389792	0	100	11312	120	0	next
87	Response	2	1401102	11310	1
89	Picture	h002	1414399	0	154	10744	178	0	next
89	Response	2	1425142	10743	1
91	Picture	c117	1438602	0	115	19182	135	0	next
91	Response	2	1457782	19180	1
93	Picture	m011	1469840	0	35	11063	58	0	next
93	Response	2	1480902	11062	1
95	Picture	h011	1495836	0	36	16268	56	0	next
95	Response	2	1512102	16266	1
97	Picture	m002	1525579	0	117	9085	142	0	next
97	Response	2	1534662	9083	1
99	Picture	a117	1548593	0	102	16671	122	0	next
99	Response	1	1565262	16669	1
101	Picture	gf103	1576618	0	69	10725	96	0	next
101	Response	1	1587342	10724	1
103	Picture	ba117	1600832	0	186	15151	206	0	next
103	Response	2	1615982	15150	1
105	Picture	c018	1630288	0	56	55015	81	0	next
105	Response	2	1685302	55014	1
107	Picture	c002	1700212	0	120	11412	140	0	next
107	Response	2	1711622	11410	1
109	Picture	e001	1725480	0	178	10343	204	0	next
109	Response	2	1735822	10342	1
111	Picture	ba016	1750002	0	154	21661	174	0	next
111	Response	1	1771662	21660	1
113	Picture	a101	1783658	0	155	25445	180	0	next
113	Response	2	1809102	25444	1
115	Picture	c103	1822232	0	76	28671	100	0	next
115	Response	2	1850902	28670	1
117	Picture	f103	1861928	0	37	9416	60	0	next
117	Response	2	1871342	9414	1
119	Picture	a018	1885553	0	75	16070	95	0	next
119	Response	1	1901622	16069	1
121	Picture	ba103	1915478	0	143	8545	167	0	next
121	Response	2	1924022	8544	1
123	Picture	f016	1936652	0	134	13171	154	0	next
123	Response	2	1949822	13170	1
125	Picture	dc101	1963429	0	182	30554	206	0	next
125	Response	2	1993981	30552	2
129	Response	2	2140742	23172	1
131	Picture	c105	2150767	0	140	17857	165	0	next
131	Response	1	2168622	17855	1
133	Picture	ba119	2180583	0	158	8621	159	0	next
133	Response	1	2189182	8599	1
135	Picture	gf006	2204128	0	102	14616	126	0	next
135	Response	2	2218742	14614	1
137	Picture	c121	2229843	0	52	19420	73	0	next
137	Response	1	2249262	19419	1
139	Picture	f004	2263658	0	61	7045	85	0	next
139	Response	2	2270702	7044	1
141	Picture	dc119	2285202	0	182	15861	202	0	next
141	Response	2	2301062	15860	1
143	Picture	gf020	2312478	0	64	9065	89	0	next
143	Response	2	2321542	9064	1
145	Picture	a006	2335592	0	119	6552	139	0	next
145	Response	2	2342142	6550	1
147	Picture	h004	2355779	0	89	7244	115	0	next
147	Response	2	2363021	7242	2
149	Picture	m003	2374532	0	169	7851	189	0	next
149	Response	2	2382382	7850	1
151	Picture	gf119	2395737	0	123	8206	149	0	next
151	Response	2	2403942	8205	1
153	Picture	a004	2415632	0	62	12032	83	0	next
153	Response	2	2427662	12030	2
155	Picture	dc105	2439189	0	162	9714	188	0	next
155	Response	1	2448901	9712	2
157	Picture	f020	2460592	0	99	15992	120	0	next
157	Response	2	2476582	15990	1
159	Picture	f121	2491009	0	165	23054	190	0	next
159	Response	2	2514062	23053	1
161	Picture	ba105	2528252	0	83	8132	103	0	next
161	Response	1	2536382	8130	1
163	Picture	ba121	2549710	0	121	13513	146	0	next
163	Response	2	2563222	13512	1
165	Picture	c006	2578123	0	36	8300	56	0	next
165	Response	1	2586422	8299	1
167	Picture	e003	2599179	0	140	15405	165	0	next
167	Response	1	2614582	15403	1
169	Picture	ba020	2626134	0	184	10250	205	0	next
169	Response	2	2636382	10248	1
171	Picture	h003	2647421	0	55	20402	80	0	next
171	Response	2	2667822	20401	1
173	Picture	f119	2681052	0	92	14291	114	0	next
173	Response	2	2695342	14290	1
175	Picture	ba004	2707409	0	55	21014	79	0	next
175	Response	2	2728421	21012	2
177	Picture	dc006	2740482	0	146	8821	167	0	next
177	Response	1	2749302	8820	1
179	Picture	m004	2762978	0	143	9325	168	0	next
179	Response	1	2772301	9323	2
181	Picture	ba006	2786812	0	140	10211	162	0	next
181	Response	1	2797022	10210	1
183	Picture	m014	2810449	0	162	11095	186	0	next
183	Response	1	2821542	11093	1
185	Picture	e014	2833084	0	194	8860	214	0	next
185	Response	2	2841942	8858	2
187	Picture	dc121	2856859	0	77	14044	102	0	next
187	Response	1	2870902	14043	1
189	Picture	h014	2883693	0	73	8610	93	0	next
189	Response	1	2892301	8608	2
191	Picture	h013	2905389	0	37	12318	59	0	next
191	Response	2	2917702	12313	1
193	Picture	f105	2930096	0	163	7607	185	0	next
193	Response	2	2937702	7606	1
195	Picture	dc004	2950300	0	116	5883	141	0	next
195	Response	2	2956182	5882	1
197	Picture	dc020	2967903	0	180	17120	200	0	next
197	Response	2	2985021	17118	2
199	Picture	m013	2998348	0	59	14275	84	0	next
199	Response	2	3012621	14273	2
201	Picture	f006	3026192	0	47	15432	67	0	next
201	Response	2	3041622	15430	1
203	Picture	gf105	3055319	0	77	16664	104	0	next
203	Response	2	3071981	16662	2
205	Picture	gf121	3086433	0	127	9390	147	0	next
205	Response	2	3095822	9389	1
207	Picture	a121	3108988	0	64	8795	89	0	next
207	Response	1	3117782	8794	1
209	Picture	a105	3130052	0	166	17091	187	0	next
209	Response	2	3147142	17090	1
211	Picture	e004	3158355	0	189	11788	213	0	next
211	Response	1	3170141	11786	2
213	Picture	a119	3182312	0	61	9431	81	0	next
213	Response	1	3191742	9430	1
215	Picture	c004	3203309	0	58	6474	89	0	next
215	Response	1	3209782	6473	1
217	Picture	gf004	3221693	0	172	8850	192	0	next
217	Response	2	3230541	8848	2
219	Picture	c119	3245398	0	128	12105	152	0	next
219	Response	2	3257501	12103	2
221	Picture	a020	3269742	0	114	18041	134	0	next
221	Response	2	3287781	18039	2
223	Picture	e013	3302747	0	100	7996	124	0	next
223	Response	2	3310741	7994	2
225	Picture	c020	3323013	0	167	7930	187	0	next
225	Response	1	3330941	7928	2
229	Response	2	3466662	11284	1
231	Picture	dc022	3476682	0	135	10701	156	0	next
231	Response	1	3487382	10700	1
233	Picture	a109	3500659	0	151	13764	177	0	next
233	Response	1	3514422	13763	1
235	Picture	a107	3527202	0	105	9421	126	0	next
235	Response	2	3536622	9420	1
237	Picture	dc024	3550090	0	42	11173	69	0	next
237	Response	1	3561261	11171	2
239	Picture	dc107	3573873	0	92	7070	114	0	next
239	Response	1	3580941	7068	2
241	Picture	ba022	3593769	0	197	14094	221	0	next
241	Response	1	3607862	14093	1
243	Picture	a022	3621392	0	64	7911	84	0	next
243	Response	2	3629301	7909	2
245	Picture	ba008	3640468	0	147	10235	173	0	next
245	Response	2	3650701	10233	2
247	Picture	c022	3662942	0	171	8081	190	0	next
247	Response	2	3671021	8079	2
249	Picture	gf109	3684037	0	72	5106	97	0	next
249	Response	2	3689141	5104	2
251	Picture	gf022	3700302	0	136	9481	157	0	next
251	Response	2	3709781	9479	2
253	Picture	ba123	3723347	0	85	6876	109	0	next
253	Response	1	3730221	6874	2
255	Picture	c107	3744352	0	79	8151	100	0	next
255	Response	2	3752501	8149	2
257	Picture	dc123	3765357	0	70	13586	95	0	next
257	Response	2	3778941	13584	2
259	Picture	f123	3790142	0	113	14201	133	0	next
259	Response	2	3804341	14199	2
261	Picture	c024	3816667	0	84	13716	107	0	next
261	Response	1	3830382	13715	1
263	Picture	e006	3841492	0	86	22251	107	0	next
263	Response	1	3863741	22249	2
265	Picture	gf008	3876458	0	115	9245	138	0	next
265	Response	2	3885702	9244	1
267	Picture	e016	3899402	0	165	16941	185	0	next
267	Response	1	3916341	16939	1
269	Picture	gf107	3930426	0	134	9357	159	0	next
269	Response	2	3939781	9355	2
271	Picture	m016	3951022	0	34	9521	54	0	next
271	Response	2	3960541	9519	2
273	Picture	h015	3972626	0	94	14237	118	0	next
273	Response	2	3986861	14235	2
275	Picture	dc109	3999214	0	169	8809	189	0	next
275	Response	1	4008021	8807	2
277	Picture	f024	4021729	0	148	9294	171	0	next
277	Response	2	4031021	9292	2
279	Picture	m015	4044012	0	196	9851	216	0	next
279	Response	2	4053861	9849	2
281	Picture	a024	4066066	0	136	18637	160	0	next
281	Response	1	4084701	18635	2
283	Picture	gf024	4099335	0	30	9328	50	0	next
283	Response	2	4108661	9326	1
285	Picture	e005	4120857	0	167	8286	191	0	next
285	Response	2	4129141	8284	2
287	Picture	ba109	4142602	0	84	13581	104	0	next
287	Response	2	4156181	13579	2
289	Picture	a123	4170518	0	163	15025	187	0	next
289	Response	2	4185541	15023	2
291	Picture	dc008	4198852	0	157	8611	177	0	next
291	Response	1	4207461	8609	2
293	Picture	e015	4222237	0	100	9625	123	0	next
293	Response	2	4231861	9624	1
295	Picture	m005	4245041	0	123	11382	143	0	next
295	Response	2	4256421	11380	2
297	Picture	c109	4268429	0	64	6834	90	0	next
297	Response	1	4275261	6832	2
299	Picture	m006	4289442	0	50	6181	70	0	next
299	Response	2	4295621	6179	2
301	Picture	h005	4307978	0	173	12805	198	0	next
301	Response	2	4320781	12803	2
303	Picture	gf123	4332912	0	71	19071	91	0	next
303	Response	2	4351981	19069	2
305	Picture	h016	4365647	0	162	11256	185	0	next
305	Response	2	4376901	11254	2
307	Picture	a008	4390322	0	150	8300	171	0	next
307	Response	1	4398621	8299	1
309	Picture	f109	4412615	0	184	10648	208	0	next
309	Response	2	4423261	10646	2
311	Picture	h006	4435265	0	31	10478	53	0	next
311	Response	2	4445742	10477	1
313	Picture	f107	4457088	0	37	9055	61	0	next
313	Response	2	4466141	9053	2
315	Picture	c008	4480622	0	164	11921	184	0	next
315	Response	2	4492541	11919	2
317	Picture	ba024	4505047	0	68	14336	92	0	next
317	Response	1	4519381	14334	1
319	Picture	f008	4533982	0	128	10681	148	0	next
319	Response	2	4544661	10679	2
321	Picture	c123	4557926	0	178	11457	203	0	next
321	Response	1	4569381	11455	2
323	Picture	ba107	4580992	0	109	10591	130	0	next
323	Response	1	4591581	10589	1
325	Picture	f022	4603308	0	118	8515	141	0	next
325	Response	1	4611821	8513	1
329	Response	2	4757941	22069	2
331	Picture	m008	4767967	0	93	19336	117	0	next
331	Response	1	4787301	19334	1
333	Picture	h018	4801694	0	32	9769	51	0	next
333	Response	1	4811461	9767	1
335	Picture	c125	4825229	0	154	8954	179	0	next
335	Response	1	4834181	8952	2
337	Picture	c127	4845562	0	154	6421	174	0	next
337	Response	1	4851981	6419	1
339	Picture	gf012	4863829	0	46	8834	70	0	next
339	Response	2	4872662	8833	1
341	Picture	dc125	4885232	0	142	8511	161	0	next
341	Response	1	4893741	8509	1
343	Picture	h007	4904997	0	37	8226	61	0	next
343	Response	2	4913221	8224	1
345	Picture	h017	4926334	0	29	7649	50	0	next
345	Response	2	4933981	7647	1
347	Picture	h008	4947167	0	33	35936	56	0	next
347	Response	1	4983101	35934	1
349	Picture	gf111	4996932	0	85	8890	106	0	next
349	Response	1	5005821	8889	2
351	Picture	e008	5017565	0	116	4978	140	0	next
351	Response	2	5022541	4976	1
353	Picture	f111	5036553	0	126	4429	147	0	next
353	Response	2	5040981	4428	1
355	Picture	dc012	5053107	0	66	9796	91	0	next
355	Response	2	5062901	9794	1
357	Picture	dc127	5077272	0	64	8910	85	0	next
357	Response	2	5086181	8909	1
359	Picture	e017	5098656	0	175	5527	198	0	next
359	Response	2	5104181	5525	1
361	Picture	ba111	5117482	0	179	13181	199	0	next
361	Response	2	5130661	13179	1
363	Picture	gf026	5145277	0	43	18010	44	0	next
363	Response	1	5163261	17984	1
365	Picture	a010	5176986	0	163	10316	184	0	next
365	Response	1	5187301	10315	1
367	Picture	gf125	5199496	0	149	8567	172	0	next
367	Response	2	5208061	8565	1
369	Picture	ba010	5220844	0	130	8858	152	0	next
369	Response	2	5229701	8857	1
371	Picture	f010	5243595	0	40	17548	64	0	next
371	Response	2	5261141	17546	1
373	Picture	a026	5273692	0	105	11611	127	0	next
373	Response	1	5285301	11609	2
375	Picture	dc010	5296808	0	149	13815	173	0	next
375	Response	2	5310621	13813	1
377	Picture	f125	5325165	0	122	10977	143	0	next
377	Response	2	5336141	10976	1
379	Picture	ba125	5349696	0	86	31806	110	0	next
379	Response	2	5381501	31805	1
381	Picture	gf127	5394581	0	193	27641	214	0	next
381	Response	2	5422221	27640	1
383	Picture	a125	5435406	0	190	10216	215	0	next
383	Response	1	5445621	10215	1
385	Picture	c012	5459311	0	115	18471	137	0	next
385	Response	1	5477781	18470	1
387	Picture	f026	5492685	0	69	14417	93	0	next
387	Response	1	5507101	14416	1
389	Picture	ba127	5520542	0	39	10440	59	0	next
389	Response	1	5530981	10439	1
391	Picture	a111	5544334	0	77	7768	102	0	next
391	Response	1	5552101	7767	1
393	Picture	e018	5563191	0	49	10471	69	0	next
393	Response	2	5573661	10470	1
395	Picture	ba026	5588014	0	53	9928	77	0	next
395	Response	2	5597941	9927	1
397	Picture	f012	5611551	0	180	22872	200	0	next
397	Response	2	5634421	22870	1
399	Picture	e007	5647448	0	106	8295	132	0	next
399	Response	2	5655741	8293	1
401	Picture	gf010	5670622	0	97	6064	98	0	next
401	Response	2	5676661	6039	1
403	Picture	dc111	5690479	0	67	9504	91	0	next
403	Response	1	5699981	9502	1
405	Picture	ba012	5714253	0	125	7169	146	0	next
405	Response	2	5721421	7168	1
407	Picture	f127	5735385	0	155	13918	179	0	next
407	Response	1	5749301	13916	1
409	Picture	m007	5763703	0	167	13039	218	0	next
409	Response	2	5776741	13038	1
411	Picture	dc026	5790445	0	84	14937	109	0	next
411	Response	2	5805381	14936	1
413	Picture	m018	5818641	0	50	9501	70	0	next
413	Response	2	5828141	9500	1
415	Picture	c111	5840855	0	165	8448	189	0	next
415	Response	2	5849301	8446	1
417	Picture	m017	5862862	0	153	7760	174	0	next
417	Response	2	5870621	7759	1
419	Picture	c026	5883625	0	50	8797	74	0	next
419	Response	2	5892421	8796	1
421	Picture	a127	5905271	0	69	55232	89	0	next
421	Response	2	5960501	55230	1
423	Picture	a012	5971806	0	187	29656	213	0	next
423	Response	1	6001461	29655	1
425	Picture	c010	6015361	0	125	9102	145	0	next
425	Response	1	6024461	9100	1
429	Response	2	6213981	68283	2
431	Picture	dc028	6224001	0	109	11781	130	0	next
431	Response	1	6235781	11780	1
433	Picture	c028	6250178	0	92	17524	116	0	next
433	Response	1	6267701	17523	1
435	Picture	a014	6280941	0	158	13921	178	0	next
435	Response	2	6294861	13920	1
437	Picture	dc030	6306767	0	157	10055	181	0	next
437	Response	1	6316821	10054	1
439	Picture	a129	6328431	0	161	10151	182	0	next
439	Response	1	6338581	10150	1
441	Picture	dc129	6350827	0	92	6555	116	0	next
441	Response	1	6357381	6554	1
443	Picture	a030	6370081	0	167	13981	187	0	next
443	Response	2	6384061	13980	1
445	Picture	f028	6398375	0	36	11728	59	0	next
445	Response	1	6410101	11726	1
447	Picture	m020	6422012	0	61	13250	81	0	next
447	Response	2	6435261	13249	1
449	Picture	e009	6447585	0	148	11278	172	0	next
449	Response	2	6458862	11277	1
451	Picture	gf115	6472002	0	60	17180	81	0	next
451	Response	2	6489181	17179	1
453	Picture	m019	6502365	0	192	9177	217	0	next
453	Response	2	6511541	9176	1
455	Picture	m010	6525631	0	88	9871	109	0	next
455	Response	2	6535501	9870	1
457	Picture	h010	6548966	0	80	17176	105	0	next
457	Response	1	6566141	17175	1
459	Picture	gf129	6580042	0	165	7100	185	0	next
459	Response	1	6587141	7099	1
461	Picture	f014	6599286	0	85	10257	110	0	next
461	Response	1	6609541	10255	2
463	Picture	gf113	6621992	0	40	7230	60	0	next
463	Response	2	6629221	7229	1
465	Picture	h020	6642747	0	112	9635	138	0	next
465	Response	2	6652381	9634	1
467	Picture	dc014	6665251	0	109	12011	129	0	next
467	Response	2	6677261	12010	1
469	Picture	dc115	6691246	0	106	7856	130	0	next
469	Response	2	6699101	7855	1
471	Picture	ba028	6710902	0	112	8803	132	0	next
471	Response	2	6719704	8802	1
473	Picture	f113	6731838	0	172	10544	197	0	next
473	Response	2	6742381	10543	1
475	Picture	ba115	6756271	0	68	13751	88	0	next
475	Response	2	6770021	13750	1
477	Picture	a113	6783865	0	136	7997	161	0	next
477	Response	2	6791861	7996	1
479	Picture	h019	6806031	0	133	17511	153	0	next
479	Response	2	6823541	17510	1
481	Picture	ba113	6835157	0	168	13826	192	0	next
481	Response	1	6848981	13824	1
483	Picture	gf028	6862112	0	39	8750	59	0	next
483	Response	1	6870861	8749	1
485	Picture	c129	6882246	0	70	9816	94	0	next
485	Response	1	6892061	9815	1
487	Picture	e010	6905491	0	154	21771	175	0	next
487	Response	1	6927261	21770	1
489	Picture	c030	6938446	0	190	17496	215	0	next
489	Response	2	6955941	17495	1
491	Picture	f129	6967061	0	70	12761	90	0	next
491	Response	1	6979821	12760	1
493	Picture	ba030	6991725	0	65	17577	90	0	next
493	Response	2	7009301	17576	1
495	Picture	ba129	7020581	0	43	11041	63	0	next
495	Response	2	7031621	11040	1
497	Picture	c113	7045598	0	185	14504	210	0	next
497	Response	2	7060101	14503	1
499	Picture	dc113	7073781	0	163	9121	184	0	next
499	Response	2	7082901	9120	1
501	Picture	m009	7097766	0	174	9296	198	0	next
501	Response	1	7107061	9295	1
503	Picture	f030	7118904	0	30	8998	50	0	next
503	Response	2	7127901	8997	1
505	Picture	c115	7140806	0	126	11856	150	0	next
505	Response	1	7152661	11855	1
507	Picture	gf014	7166711	0	50	9711	72	0	next
507	Response	2	7176421	9710	1
509	Picture	a115	7191227	0	194	14035	218	0	next
509	Response	1	7205261	14034	1
511	Picture	e020	7218722	0	194	13340	214	0	next
511	Response	1	7232061	13339	1
513	Picture	a028	7243748	0	160	7595	185	0	next
513	Response	1	7251342	7594	1
515	Picture	e019	7264402	0	168	15180	188	0	next
515	Response	2	7279581	15179	1
517	Picture	gf030	7293544	0	190	8919	214	0	next
517	Response	2	7302461	8917	1
519	Picture	ba014	7314093	0	138	5489	158	0	next
519	Response	1	7319581	5488	1
521	Picture	c014	7332116	0	108	7786	133	0	next
521	Response	1	7339901	7785	1
523	Picture	f115	7353371	0	185	5891	205	0	next
523	Response	1	7359261	5890	1
525	Picture	h009	7371945	0	107	9837	132	0	next
525	Response	1	7381781	9836	1
