# Supplementary material for: Effects of two different emotion-inducing methods on the emotional memory of non-clinically depressed individuals
Source: PLoS One. 2021 May 28;16(5):e0249863. doi: 10.1371/journal.pone.0249863 (PMC8162709; doi:10.1371/journal.pone.0249863)
Supplement: S1 Data — (ZIP) [file pone.0249863.s001.zip › data/experiment2-depression/sub16/b-study.log]

Scenario - For expli1
Logfile written - 2019/1/2 14:12:00

Trial	Event Type	Code	Time	TTime	Uncertainty	Duration	Uncertainty	ReqTime	ReqDur

1	Response	2	734978	734978	2
4	Picture	t001	765033	0	149	16000	175	0	16000
5	Response	2	787818	6758	2
7	Picture	t004	800040	0	139	16000	159	0	16000
8	Response	2	821098	5038	2
10	Picture	t003	832428	0	74	16000	100	0	16000
11	Response	2	872898	24443	2
13	Picture	t002	886424	0	69	16000	89	0	16000
14	Response	2	944978	42534	2
16	Picture	t005	958976	0	168	16000	193	0	16000
17	Response	2	979018	4015	2
19	Picture	t006	994030	0	114	16000	138	0	16000
20	Response	2	1047858	37804	2
23	Response	2	1279578	208573	1
25	Picture	a101	1289599	0	150	16000	171	0	16000
26	Response	1	1315338	9718	1
28	Picture	c103	1327987	0	83	16000	109	0	16000
29	Response	1	1362098	18085	1
31	Picture	a119	1376040	0	192	16000	212	0	16000
32	Response	1	1424418	32358	1
34	Picture	f018	1436257	0	127	16000	153	0	16000
35	Response	2	1485938	33654	2
37	Picture	f004	1499430	0	111	16000	132	0	16000
38	Response	2	1536858	21408	1
40	Picture	c018	1550327	0	34	16000	57	0	16000
41	Response	2	1608898	42546	1
43	Picture	a103	1620509	0	175	16000	195	0	16000
44	Response	1	1678378	41849	1
46	Picture	a105	1690195	0	138	16000	164	0	16000
47	Response	2	1747818	41596	1
49	Picture	f020	1760130	0	193	16000	213	0	16000
50	Response	2	1794701	18551	1
52	Picture	a016	1808109	0	37	16000	62	0	16000
53	Response	1	1857377	33242	2
55	Picture	c004	1869309	0	159	16000	179	0	16000
56	Response	2	1910978	25649	1
58	Picture	c002	1922416	0	39	16000	64	0	16000
59	Response	1	2008858	70415	1
61	Picture	f101	2021209	0	63	16000	83	0	16000
62	Response	2	2063258	26029	1
64	Picture	c119	2076794	0	130	16000	155	0	16000
65	Response	2	2112218	19398	1
67	Picture	c020	2124269	0	149	16000	169	0	16000
68	Response	2	2157378	17089	1
70	Picture	a020	2168518	0	54	16000	80	0	16000
71	Response	1	2211258	26713	1
73	Picture	f002	2223940	0	125	16000	145	0	16000
74	Response	1	2265458	25498	1
76	Picture	f016	2278677	0	41	16000	66	0	16000
77	Response	1	2307978	13274	1
79	Picture	c101	2321629	0	82	16000	104	0	16000
80	Response	2	2364258	26607	1
82	Picture	f119	2377656	0	43	16000	68	0	16000
83	Response	2	2414298	20615	1
85	Picture	c117	2427670	0	190	16000	210	0	16000
86	Response	1	2465138	21448	1
88	Picture	f105	2479106	0	72	16000	98	0	16000
89	Response	2	2546017	50884	2
91	Picture	f103	2557999	0	167	16000	187	0	16000
92	Response	2	2604817	30798	2
94	Picture	a004	2617327	0	162	16000	188	0	16000
95	Response	2	2659497	26144	2
97	Picture	c105	2671219	0	90	16000	110	0	16000
98	Response	1	2731537	44298	2
100	Picture	a117	2744975	0	156	16000	182	0	16000
101	Response	2	2788977	27974	2
103	Picture	a002	2802429	0	190	16000	212	0	16000
104	Response	1	2849017	30566	2
106	Picture	f117	2861996	0	107	16000	133	0	16000
107	Response	2	2931577	53553	2
109	Picture	a018	2946259	0	164	16000	184	0	16000
110	Response	1	2994097	31818	1
112	Picture	c016	3007849	0	59	16026	60	0	16000
113	Response	1	3037217	13341	1
117	Response	2	3186577	25510	2
119	Picture	a022	3196606	0	98	16000	123	0	16000
120	Response	2	3226577	13945	1
122	Picture	f109	3239718	0	152	16000	174	0	16000
123	Response	1	3269377	13638	2
125	Picture	c008	3281105	0	82	16000	108	0	16000
126	Response	2	3311737	14606	1
128	Picture	f010	3326730	0	119	16000	139	0	16000
129	Response	1	3352777	10027	1
131	Picture	f123	3364135	0	40	16000	65	0	16000
132	Response	2	3392617	12457	1
134	Picture	f024	3403840	0	161	16000	182	0	16000
135	Response	2	3439497	19636	1
137	Picture	c125	3452354	0	132	16000	160	0	16000
138	Response	2	3479577	11196	2
140	Picture	c022	3494154	0	162	16000	183	0	16000
141	Response	1	3547297	37122	1
143	Picture	c010	3560686	0	111	16000	138	0	16000
144	Response	2	3594457	17743	1
146	Picture	a123	3607479	0	148	16000	173	0	16000
147	Response	2	3633537	10033	1
149	Picture	f008	3647226	0	56	16000	82	0	16000
150	Response	1	3675937	12685	1
152	Picture	a008	3689839	0	107	16000	131	0	16000
153	Response	2	3724217	18355	1
155	Picture	f107	3736386	0	47	16000	73	0	16000
156	Response	1	3765577	13165	1
158	Picture	c006	3778239	0	189	16000	212	0	16000
159	Response	2	3821657	27396	1
161	Picture	c121	3835605	0	142	16000	167	0	16000
162	Response	2	3884137	32506	1
164	Picture	c123	3897190	0	44	16000	64	0	16000
165	Response	1	3935098	21888	2
167	Picture	c024	3949097	0	128	16000	155	0	16000
168	Response	2	3974297	9170	1
170	Picture	a107	3988580	0	138	16000	158	0	16000
171	Response	2	4026537	21937	1
173	Picture	f121	4040976	0	62	16000	87	0	16000
174	Response	1	4064216	7214	2
176	Picture	f125	4079048	0	154	16000	174	0	16000
177	Response	2	4133697	38629	1
179	Picture	a010	4145635	0	50	16000	77	0	16000
180	Response	2	4178376	16714	2
182	Picture	a121	4190093	0	84	16000	104	0	16000
183	Response	1	4228537	22424	1
185	Picture	a006	4242233	0	102	16000	127	0	16000
186	Response	2	4273937	15677	1
188	Picture	a024	4285501	0	159	16000	182	0	16000
189	Response	1	4317697	16173	1
191	Picture	f022	4330396	0	87	16000	113	0	16000
192	Response	2	4358537	12114	1
194	Picture	c107	4371740	0	72	16000	95	0	16000
195	Response	1	4396497	8735	1
197	Picture	c109	4409076	0	58	16000	83	0	16000
198	Response	2	4447456	22355	2
200	Picture	f006	4462458	0	169	16000	189	0	16000
201	Response	2	4493497	15019	1
203	Picture	a109	4506944	0	169	16000	196	0	16000
204	Response	2	4532816	9845	2
206	Picture	a125	4547548	0	59	16025	60	0	16000
207	Response	1	4578897	15324	2
211	Response	2	4771056	68907	2
213	Picture	a113	4781078	0	152	16000	173	0	16000
214	Response	1	4808456	11357	2
216	Picture	c127	4819616	0	103	16000	129	0	16000
217	Response	2	4847496	11853	2
219	Picture	f012	4861980	0	67	16000	87	0	16000
220	Response	2	4890936	12936	2
222	Picture	a129	4902475	0	63	16000	88	0	16000
223	Response	1	4928576	10074	2
225	Picture	c111	4942858	0	174	16000	194	0	16000
226	Response	1	4968896	10019	2
228	Picture	a026	4983372	0	159	16000	185	0	16000
229	Response	2	5012336	12937	2
231	Picture	a111	5025587	0	95	16000	115	0	16000
232	Response	2	5044536	2929	2
234	Picture	f113	5058985	0	187	16000	214	0	16000
235	Response	2	5091496	16482	1
237	Picture	c115	5104589	0	75	16000	95	0	16000
238	Response	2	5131736	11127	2
240	Picture	f115	5144096	0	59	16026	60	0	16000
241	Response	1	5171216	11093	2
243	Picture	a012	5185999	0	151	16000	170	0	16000
244	Response	2	5227176	25158	1
246	Picture	c028	5240824	0	150	16000	175	0	16000
247	Response	1	5288176	31325	1
249	Picture	f014	5299836	0	126	16000	146	0	16000
250	Response	2	5326016	10160	2
252	Picture	f028	5340727	0	58	16000	84	0	16000
253	Response	1	5363496	6741	2
255	Picture	f030	5375469	0	145	16000	167	0	16000
256	Response	1	5404176	12685	1
258	Picture	a028	5419017	0	87	16000	112	0	16000
259	Response	1	5455536	20493	1
261	Picture	a127	5466741	0	187	16000	207	0	16000
262	Response	2	5495336	12575	1
264	Picture	f026	5507145	0	103	16000	129	0	16000
265	Response	2	5536496	13323	1
267	Picture	f127	5551118	0	127	16000	150	0	16000
268	Response	2	5585496	18355	1
270	Picture	a115	5600307	0	90	16000	117	0	16000
271	Response	1	5626256	9923	1
273	Picture	f111	5639838	0	55	16000	79	0	16000
274	Response	1	5670296	14434	1
276	Picture	c026	5684955	0	92	16000	119	0	16000
277	Response	1	5712735	11753	2
279	Picture	c129	5727149	0	61	16000	81	0	16000
280	Response	2	5769376	26207	1
282	Picture	f129	5780526	0	174	16000	200	0	16000
283	Response	1	5807896	11343	1
285	Picture	a030	5819283	0	76	16000	96	0	16000
286	Response	2	5835303	0	53
288	Picture	a014	5848843	0	172	16000	199	0	16000
289	Response	2	5882896	18026	1
291	Picture	c012	5893967	0	39	16000	61	0	16000
292	Response	1	5934856	24867	1
294	Picture	c030	5948471	0	193	16000	219	0	16000
295	Response	2	5997096	32598	1
297	Picture	c113	6010574	0	81	16000	103	0	16000
298	Response	1	6035096	8500	1
300	Picture	c014	6048697	0	112	16000	139	0	16000
301	Response	2	6077416	12691	1
