# Supplementary material for: Effects of two different emotion-inducing methods on the emotional memory of non-clinically depressed individuals
Source: PLoS One. 2021 May 28;16(5):e0249863. doi: 10.1371/journal.pone.0249863 (PMC8162709; doi:10.1371/journal.pone.0249863)
Supplement: S1 Data — (ZIP) [file pone.0249863.s001.zip › data/experiment2-depression/sub16/b-test.log]

Scenario - For expli1
Logfile written - 2019/1/2 14:34:27

Trial	Event Type	Code	Time	TTime	Uncertainty	Duration	Uncertainty	ReqTime	ReqDur

1	Response	2	129514	129514	2
4	Picture	t007	159567	0	61	16229	87	0	next
4	Response	1	175794	16227	2
6	Picture	t001	190766	0	194	21429	215	0	next
6	Response	1	212194	21428	2
8	Picture	t004	223841	0	108	17555	135	0	next
8	Response	1	241394	17553	2
10	Picture	t003	254507	0	106	87689	126	0	next
10	Response	1	342194	87687	2
12	Picture	t009	354512	0	81	22003	106	0	next
12	Response	1	376514	22002	1
14	Picture	t006	388017	0	70	15939	90	0	next
14	Response	2	403954	15937	2
16	Picture	t002	415862	0	51	18654	76	0	next
16	Response	2	434514	18652	2
18	Picture	t011	448886	0	190	63150	212	0	next
18	Response	1	512034	63148	1
20	Picture	t008	525211	0	180	30505	205	0	next
20	Response	2	555714	30503	1
22	Picture	t010	567006	0	47	56470	67	0	next
22	Response	2	623474	56468	1
24	Picture	t012	636581	0	121	23135	147	0	next
24	Response	2	659714	23133	1
26	Picture	t005	672936	0	95	34579	116	0	next
26	Response	1	707514	34578	1
29	Response	2	748914	18656	1
31	Picture	a101	758935	0	79	50860	100	0	next
31	Response	2	809794	50859	1
33	Picture	a117	821151	0	182	23845	208	0	next
33	Response	1	844994	23843	1
35	Picture	ba002	856406	0	88	30429	110	0	next
35	Response	1	886834	30428	1
37	Picture	c018	900040	0	113	13756	137	0	next
37	Response	2	913794	13754	1
39	Picture	a018	927916	0	64	23440	84	0	next
39	Response	1	951354	23438	1
41	Picture	gf018	965382	0	88	31573	117	0	next
41	Response	2	996954	31572	1
43	Picture	e012	1009775	0	192	25421	213	0	next
43	Response	2	1035194	25419	1
45	Picture	h011	1047662	0	126	42613	152	0	next
45	Response	2	1090273	42611	2
47	Picture	dc117	1104147	0	132	66569	154	0	next
47	Response	2	1170714	66567	1
49	Picture	dc101	1183991	0	104	34724	131	0	next
49	Response	2	1218714	34723	1
51	Picture	c016	1231595	0	160	14000	181	0	next
51	Response	1	1245594	13999	1
53	Picture	gf101	1259041	0	40	29514	66	0	next
53	Response	2	1288554	29513	1
55	Picture	a002	1301545	0	197	19770	219	0	next
55	Response	1	1321314	19769	1
57	Picture	e001	1336292	0	105	28303	129	0	next
57	Response	1	1364594	28302	1
59	Picture	m002	1377075	0	155	82000	176	0	next
59	Response	2	1459074	81999	1
61	Picture	f018	1471482	0	58	15793	84	0	next
61	Response	2	1487274	15792	1
63	Picture	c002	1499156	0	46	57399	67	0	next
63	Response	1	1556554	57398	1
65	Picture	f103	1569730	0	121	52229	143	0	next
65	Response	2	1621953	52223	2
67	Picture	c117	1636357	0	155	16038	176	0	next
67	Response	1	1652393	16036	2
69	Picture	h001	1664061	0	107	17240	108	0	next
69	Response	1	1681273	17212	2
71	Picture	gf016	1693491	0	172	31024	193	0	next
71	Response	2	1724513	31022	2
73	Picture	m011	1735660	0	160	21815	186	0	next
73	Response	2	1757474	21814	1
75	Picture	a103	1768525	0	127	106190	157	0	next
75	Response	2	1874713	106188	2
77	Picture	e011	1888040	0	82	18434	108	0	next
77	Response	1	1906473	18433	1
79	Picture	f117	1918854	0	101	65941	121	0	next
79	Response	2	1984793	65939	2
81	Picture	a016	1998659	0	111	19696	136	0	next
81	Response	2	2018353	19694	2
83	Picture	c103	2030147	0	115	19887	138	0	next
83	Response	1	2050033	19886	1
85	Picture	f016	2061749	0	174	22367	199	0	next
85	Response	2	2084114	22365	2
87	Picture	ba117	2098249	0	174	47666	197	0	next
87	Response	2	2145914	47665	1
89	Picture	h002	2160871	0	39	31124	66	0	next
89	Response	1	2191993	31122	2
91	Picture	dc016	2206194	0	38	37520	60	0	next
91	Response	2	2243713	37519	1
93	Picture	e002	2258557	0	161	161078	186	0	next
93	Response	2	2419633	161076	2
95	Picture	m001	2434185	0	168	10810	189	0	next
95	Response	2	2444993	10808	2
97	Picture	c101	2458001	0	176	18314	201	0	next
97	Response	1	2476313	18312	1
99	Picture	gf002	2491295	0	45	59540	68	0	next
99	Response	1	2550833	59538	1
101	Picture	ba018	2564491	0	165	13944	190	0	next
101	Response	2	2578433	13942	1
103	Picture	f002	2589666	0	156	34889	176	0	next
103	Response	1	2624553	34887	1
105	Picture	ba101	2636791	0	184	17363	210	0	next
105	Response	2	2654153	17362	1
107	Picture	f101	2666045	0	94	45310	114	0	next
107	Response	2	2711353	45308	1
109	Picture	dc002	2724722	0	69	24832	95	0	next
109	Response	2	2749553	24831	1
111	Picture	ba103	2763874	0	80	17600	101	0	next
111	Response	2	2781473	17599	1
113	Picture	gf103	2794209	0	69	26425	94	0	next
113	Response	2	2820633	26424	1
115	Picture	ba016	2835327	0	112	25468	133	0	next
115	Response	2	2860793	25466	1
117	Picture	m012	2873551	0	47	93003	72	0	next
117	Response	2	2966553	93002	1
119	Picture	dc018	2980723	0	191	20351	213	0	next
119	Response	1	3001073	20350	1
121	Picture	gf117	3013150	0	87	25644	112	0	next
121	Response	1	3038793	25643	1
123	Picture	h012	3050464	0	100	20810	121	0	next
123	Response	1	3071273	20809	1
125	Picture	dc103	3085160	0	64	50594	90	0	next
125	Response	1	3135753	50593	1
129	Response	2	3381473	122775	1
131	Picture	gf105	3391499	0	161	66855	185	0	next
131	Response	1	3458353	66854	1
133	Picture	gf119	3469644	0	170	28750	191	0	next
133	Response	1	3498393	28749	1
135	Picture	gf020	3510179	0	124	29415	149	0	next
135	Response	1	3539593	29414	1
137	Picture	h013	3553545	0	87	11809	110	0	next
137	Response	2	3565353	11808	1
139	Picture	m014	3578980	0	146	14414	173	0	next
139	Response	1	3593393	14413	1
141	Picture	e014	3607008	0	113	16706	135	0	next
141	Response	1	3623713	16705	1
143	Picture	f105	3634940	0	172	20134	197	0	next
143	Response	2	3655072	20132	2
145	Picture	ba020	3668704	0	73	26850	95	0	next
145	Response	2	3695552	26848	2
147	Picture	ba105	3706779	0	153	13575	178	0	next
147	Response	1	3720352	13573	2
149	Picture	a020	3735244	0	187	15070	209	0	next
149	Response	2	3750312	15068	2
151	Picture	ba006	3762731	0	193	47383	219	0	next
151	Response	1	3810112	47381	2
153	Picture	h004	3823134	0	113	157580	134	0	next
153	Response	2	3980712	157578	2
155	Picture	gf004	3991999	0	44	22395	70	0	next
155	Response	2	4014392	22393	2
157	Picture	dc006	4025837	0	36	11597	57	0	next
157	Response	1	4037432	11595	2
159	Picture	gf121	4051631	0	66	34923	92	0	next
159	Response	1	4086552	34921	2
161	Picture	e004	4098084	0	108	29670	130	0	next
161	Response	2	4127752	29668	2
163	Picture	c121	4139429	0	84	50925	109	0	next
163	Response	1	4190352	50923	2
165	Picture	f121	4204005	0	167	20989	188	0	next
165	Response	1	4224992	20987	1
167	Picture	f020	4239830	0	165	37963	191	0	next
167	Response	1	4277792	37962	1
169	Picture	ba119	4289925	0	61	20749	82	0	next
169	Response	2	4310672	20747	2
171	Picture	c006	4324230	0	79	18524	105	0	next
171	Response	1	4342752	18522	1
173	Picture	ba121	4355316	0	160	62358	180	0	next
173	Response	2	4417672	62356	2
175	Picture	a121	4432070	0	53	25684	78	0	next
175	Response	2	4457752	25682	1
177	Picture	gf006	4469104	0	182	39210	203	0	next
177	Response	2	4508312	39208	1
179	Picture	e003	4521309	0	131	41525	156	0	next
179	Response	2	4562832	41523	1
181	Picture	c105	4577399	0	31	15835	51	0	next
181	Response	2	4593232	15833	1
183	Picture	a105	4605330	0	91	17023	117	0	next
183	Response	1	4622352	17022	1
185	Picture	m013	4637193	0	58	41960	80	0	next
185	Response	2	4679152	41959	1
187	Picture	dc119	4693828	0	77	23086	103	0	next
187	Response	1	4716912	23084	1
189	Picture	a004	4730584	0	150	38330	173	0	next
189	Response	2	4768912	38328	1
191	Picture	c119	4782601	0	119	40553	145	0	next
191	Response	1	4823152	40551	1
193	Picture	f006	4836794	0	86	48000	108	0	next
193	Response	2	4884792	47998	1
195	Picture	a006	4898131	0	66	82943	90	0	next
195	Response	1	4981072	82941	1
197	Picture	c020	4995515	0	163	14839	184	0	next
197	Response	2	5010352	14837	1
199	Picture	m003	5023371	0	136	20062	161	0	next
199	Response	1	5043432	20061	1
201	Picture	f119	5056143	0	193	153330	214	0	next
201	Response	2	5209472	153329	1
203	Picture	m004	5220958	0	180	21555	206	0	next
203	Response	2	5242512	21554	1
205	Picture	dc020	5253815	0	149	21458	170	0	next
205	Response	1	5275272	21457	1
207	Picture	dc004	5287940	0	183	18413	211	0	next
207	Response	1	5306352	18412	1
209	Picture	dc105	5319578	0	39	30295	64	0	next
209	Response	2	5349872	30294	1
211	Picture	a119	5363919	0	188	65754	210	0	next
211	Response	2	5429672	65753	1
213	Picture	h003	5443755	0	173	77758	194	0	next
213	Response	2	5521512	77757	1
215	Picture	e013	5532619	0	120	28734	146	0	next
215	Response	2	5561352	28733	1
217	Picture	c004	5575235	0	164	17238	186	0	next
217	Response	1	5592471	17236	2
219	Picture	h014	5605490	0	70	26503	98	0	next
219	Response	1	5631992	26502	1
221	Picture	ba004	5644445	0	109	39348	130	0	next
221	Response	1	5683792	39347	1
223	Picture	f004	5698019	0	191	17334	217	0	next
223	Response	1	5715352	17333	1
225	Picture	dc121	5729014	0	195	13499	216	0	next
225	Response	1	5742512	13498	1
229	Response	2	6044672	178062	1
231	Picture	f109	6054694	0	112	29139	133	0	next
231	Response	1	6083831	29137	2
233	Picture	f008	6096889	0	73	57184	101	0	next
233	Response	1	6154071	57182	2
235	Picture	h015	6165463	0	155	14210	175	0	next
235	Response	2	6179671	14208	1
237	Picture	ba024	6192509	0	100	22884	126	0	next
237	Response	1	6215391	22882	2
239	Picture	a024	6230163	0	108	26110	128	0	next
239	Response	2	6256271	26108	2
241	Picture	dc109	6268453	0	141	71500	166	0	next
241	Response	2	6339951	71498	2
243	Picture	ba109	6351043	0	38	17910	59	0	next
243	Response	1	6368951	17908	2
245	Picture	ba123	6381258	0	148	14014	177	0	next
245	Response	1	6395271	14013	1
247	Picture	gf107	6407500	0	69	50053	90	0	next
247	Response	1	6457551	50051	2
249	Picture	ba022	6472319	0	69	26914	94	0	next
249	Response	2	6499231	26912	2
251	Picture	gf024	6511503	0	46	24650	67	0	next
251	Response	2	6536151	24648	2
253	Picture	c008	6549439	0	101	11394	127	0	next
253	Response	2	6560831	11392	2
255	Picture	e015	6573893	0	145	13700	166	0	next
255	Response	2	6587591	13698	2
257	Picture	c123	6599428	0	104	34484	130	0	next
257	Response	2	6633911	34483	1
259	Picture	f123	6647682	0	175	25231	196	0	next
259	Response	1	6672911	25229	1
261	Picture	c022	6684359	0	154	11474	182	0	next
261	Response	2	6695831	11472	1
263	Picture	dc107	6708053	0	124	23540	146	0	next
263	Response	1	6731591	23538	2
265	Picture	ba107	6745168	0	167	36025	192	0	next
265	Response	2	6781191	36023	2
267	Picture	f022	6793893	0	100	70620	122	0	next
267	Response	2	6864511	70618	2
269	Picture	h005	6876708	0	100	13045	125	0	next
269	Response	2	6889751	13043	2
271	Picture	a022	6900893	0	85	10940	105	0	next
271	Response	2	6911831	10938	1
273	Picture	gf022	6923250	0	56	15850	57	0	next
273	Response	2	6939071	15821	1
275	Picture	dc123	6950850	0	113	30263	133	0	next
275	Response	2	6981111	30261	1
277	Picture	gf123	6995939	0	182	18734	207	0	next
277	Response	1	7014671	18732	2
279	Picture	m006	7027133	0	149	43860	170	0	next
279	Response	1	7070991	43858	1
281	Picture	e006	7083088	0	186	19384	212	0	next
281	Response	2	7102471	19383	1
283	Picture	c109	7117112	0	152	35280	173	0	next
283	Response	2	7152391	35279	1
285	Picture	c024	7163748	0	170	27925	195	0	next
285	Response	2	7191671	27923	1
287	Picture	m016	7204153	0	93	22200	113	0	next
287	Response	2	7226351	22198	1
289	Picture	a008	7238949	0	121	10363	147	0	next
289	Response	2	7249311	10362	1
291	Picture	a107	7261562	0	173	18110	194	0	next
291	Response	2	7279671	18109	1
293	Picture	dc022	7292638	0	88	22515	112	0	next
293	Response	1	7315151	22513	1
295	Picture	ba008	7327943	0	114	61849	135	0	next
295	Response	2	7389791	61848	1
297	Picture	f107	7402776	0	101	35616	126	0	next
297	Response	2	7438391	35615	1
299	Picture	dc008	7450232	0	133	13880	154	0	next
299	Response	2	7464111	13879	1
301	Picture	m015	7476868	0	156	38965	181	0	next
301	Response	1	7515831	38963	1
303	Picture	h016	7527643	0	43	9869	67	0	next
303	Response	2	7537511	9868	1
305	Picture	m005	7550138	0	42	19054	67	0	next
305	Response	2	7569191	19053	1
307	Picture	gf008	7580533	0	141	15699	166	0	next
307	Response	1	7596231	15698	1
309	Picture	a123	7608688	0	143	10144	169	0	next
309	Response	2	7618831	10143	1
311	Picture	c107	7632601	0	62	46912	83	0	next
311	Response	2	7679511	46910	2
313	Picture	e005	7691659	0	157	30453	183	0	next
313	Response	2	7722111	30452	1
315	Picture	h006	7736982	0	159	13370	180	0	next
315	Response	2	7750351	13369	1
317	Picture	f024	7762209	0	92	55303	117	0	next
317	Response	2	7817511	55302	1
319	Picture	dc024	7829571	0	52	8661	74	0	next
319	Response	2	7838231	8660	1
321	Picture	e016	7852462	0	158	26770	184	0	next
321	Response	2	7879231	26769	1
323	Picture	a109	7893612	0	169	42180	191	0	next
323	Response	2	7935790	42178	2
325	Picture	gf109	7947328	0	106	12571	108	0	next
325	Response	1	7959870	12542	2
329	Response	2	8131670	48895	2
331	Picture	f111	8141700	0	35	28572	60	0	next
331	Response	1	8170270	28570	2
333	Picture	e007	8184764	0	123	21708	144	0	next
333	Response	2	8206470	21706	2
335	Picture	ba127	8217711	0	169	23001	195	0	next
335	Response	1	8240710	22999	2
337	Picture	c012	8254895	0	146	10497	166	0	next
337	Response	2	8265390	10495	2
339	Picture	dc125	8276428	0	107	14724	133	0	next
339	Response	2	8291150	14722	2
341	Picture	ba125	8303362	0	169	26310	193	0	next
341	Response	2	8329670	26308	2
343	Picture	e008	8341527	0	160	43705	187	0	next
343	Response	1	8385230	43703	2
345	Picture	m018	8399732	0	117	49500	141	0	next
345	Response	1	8449230	49498	2
347	Picture	m017	8463027	0	136	18165	160	0	next
347	Response	2	8481190	18163	2
349	Picture	f010	8496152	0	176	9880	196	0	next
349	Response	2	8506030	9878	2
351	Picture	e017	8521028	0	124	20284	150	0	next
351	Response	2	8541310	20282	1
353	Picture	h007	8554332	0	149	9282	150	0	next
353	Response	2	8563590	9258	2
355	Picture	gf010	8575998	0	143	28594	169	0	next
355	Response	1	8604590	28592	2
357	Picture	e018	8619002	0	133	10070	154	0	next
357	Response	2	8629070	10068	1
359	Picture	c125	8640548	0	79	9764	104	0	next
359	Response	2	8650310	9762	2
361	Picture	a125	8663982	0	145	10330	165	0	next
361	Response	2	8674310	10328	1
363	Picture	ba111	8688358	0	94	40194	119	0	next
363	Response	1	8728550	40192	1
365	Picture	dc026	8742282	0	163	75029	184	0	next
365	Response	2	8817310	75028	1
367	Picture	c026	8830747	0	178	12685	203	0	next
367	Response	1	8843430	12683	1
369	Picture	h017	8856172	0	82	54019	108	0	next
369	Response	2	8910190	54018	1
371	Picture	m008	8922388	0	184	22083	210	0	next
371	Response	1	8944470	22082	1
373	Picture	gf026	8957414	0	158	24137	179	0	next
373	Response	1	8981550	24136	1
375	Picture	a026	8995107	0	120	9485	142	0	next
375	Response	2	9004590	9483	1
377	Picture	a127	9018064	0	163	15128	187	0	next
377	Response	2	9033190	15126	2
379	Picture	gf012	9047948	0	100	100404	125	0	next
379	Response	2	9148350	100402	1
381	Picture	ba010	9159422	0	109	13170	132	0	next
381	Response	1	9172590	13168	1
383	Picture	gf111	9187568	0	120	100505	145	0	next
383	Response	2	9288070	100502	2
385	Picture	f125	9299254	0	84	26097	105	0	next
385	Response	1	9325350	26096	1
387	Picture	f127	9337307	0	186	26884	209	0	next
387	Response	2	9364190	26883	1
389	Picture	f012	9377691	0	129	32460	152	0	next
389	Response	2	9410150	32459	1
391	Picture	gf127	9424498	0	145	29173	171	0	next
391	Response	2	9453670	29172	1
393	Picture	a111	9465661	0	139	11050	161	0	next
393	Response	2	9476710	11049	1
395	Picture	ba012	9490643	0	155	19628	182	0	next
395	Response	1	9510270	19627	1
397	Picture	h008	9523185	0	102	13126	123	0	next
397	Response	2	9536310	13125	1
399	Picture	dc010	9548707	0	77	21804	103	0	next
399	Response	2	9570510	21803	1
401	Picture	dc012	9584882	0	65	11509	88	0	next
401	Response	1	9596390	11508	1
403	Picture	a012	9609607	0	167	99744	192	0	next
403	Response	1	9709350	99743	1
405	Picture	c111	9720523	0	60	35228	81	0	next
405	Response	2	9755750	35227	1
407	Picture	f026	9768777	0	131	11814	157	0	next
407	Response	2	9780589	11812	2
409	Picture	gf125	9792993	0	77	40278	103	0	next
409	Response	2	9833270	40277	1
411	Picture	dc127	9847767	0	126	9224	152	0	next
411	Response	2	9856990	9223	1
413	Picture	c127	9871912	0	146	24719	168	0	next
413	Response	2	9896629	24717	1
415	Picture	a010	9908626	0	87	18085	113	0	next
415	Response	2	9926709	18083	2
417	Picture	c010	9940115	0	96	11676	117	0	next
417	Response	2	9951790	11675	1
419	Picture	ba026	9965057	0	145	23654	171	0	next
419	Response	2	9988709	23652	2
421	Picture	h018	10001631	0	67	9560	91	0	next
421	Response	2	10011189	9558	2
423	Picture	dc111	10024764	0	93	18787	119	0	next
423	Response	1	10043549	18785	2
425	Picture	m007	10056543	0	146	67929	169	0	next
425	Response	1	10124470	67927	1
429	Response	2	10258949	11109	1
431	Picture	e019	10268970	0	179	15021	200	0	next
431	Response	2	10283989	15019	2
433	Picture	e010	10296806	0	162	12905	188	0	next
433	Response	2	10309709	12903	2
435	Picture	ba028	10320931	0	35	37860	55	0	next
435	Response	1	10358789	37858	2
437	Picture	a028	10370885	0	69	40266	94	0	next
437	Response	2	10411149	40264	2
439	Picture	c113	10423501	0	113	20330	134	0	next
439	Response	2	10443829	20328	2
441	Picture	h009	10455330	0	108	12101	134	0	next
441	Response	2	10467429	12099	2
443	Picture	ba113	10479811	0	125	23580	145	0	next
443	Response	2	10503389	23578	2
445	Picture	ba115	10516275	0	153	21156	178	0	next
445	Response	2	10537429	21154	2
447	Picture	a129	10550942	0	147	15609	167	0	next
447	Response	1	10566549	15607	2
449	Picture	m010	10580221	0	35	20050	63	0	next
449	Response	1	10600269	20048	2
451	Picture	dc115	10611900	0	177	11211	197	0	next
451	Response	2	10623109	11209	2
453	Picture	m020	10636177	0	61	42413	87	0	next
453	Response	2	10678589	42412	1
455	Picture	h020	10692079	0	150	9751	172	0	next
455	Response	2	10701829	9750	1
457	Picture	c030	10713036	0	184	11755	211	0	next
457	Response	1	10724789	11753	2
459	Picture	c028	10735831	0	58	54800	79	0	next
459	Response	1	10790629	54798	1
461	Picture	gf113	10803966	0	72	11904	96	0	next
461	Response	1	10815869	11903	1
463	Picture	m009	10829373	0	161	33217	182	0	next
463	Response	1	10862589	33216	1
465	Picture	c129	10875397	0	125	13474	150	0	next
465	Response	1	10888869	13472	1
467	Picture	a115	10900951	0	70	15879	91	0	next
467	Response	1	10916829	15878	1
469	Picture	gf028	10931055	0	124	15216	157	0	next
469	Response	2	10946269	15214	1
471	Picture	c115	10958957	0	51	56393	73	0	next
471	Response	1	11015349	56392	1
473	Picture	dc014	11029857	0	136	12453	162	0	next
473	Response	2	11042309	12452	1
475	Picture	dc030	11053722	0	101	9988	125	0	next
475	Response	2	11063709	9987	1
477	Picture	dc028	11076197	0	123	9754	148	0	next
477	Response	2	11085949	9752	2
479	Picture	e009	11100806	0	175	9064	197	0	next
479	Response	2	11109869	9063	1
481	Picture	c014	11124119	0	187	10074	210	0	next
481	Response	2	11134191	10072	1
483	Picture	a014	11146953	0	188	11997	214	0	next
483	Response	2	11158949	11996	1
485	Picture	f014	11171733	0	63	35017	90	0	next
485	Response	2	11206749	35016	1
487	Picture	a113	11221000	0	124	34510	146	0	next
487	Response	1	11255509	34509	1
489	Picture	h019	11266747	0	38	7924	63	0	next
489	Response	2	11274669	7922	1
491	Picture	f028	11289232	0	43	32239	65	0	next
491	Response	1	11321469	32237	1
493	Picture	f115	11336278	0	154	22272	180	0	next
493	Response	2	11358549	22271	1
495	Picture	e020	11371600	0	161	32750	184	0	next
495	Response	2	11404349	32749	1
497	Picture	h010	11419367	0	48	30303	73	0	next
497	Response	2	11449669	30302	1
499	Picture	ba129	11463855	0	53	57895	74	0	next
499	Response	2	11521749	57894	1
501	Picture	dc113	11533836	0	60	22114	85	0	next
501	Response	2	11555949	22113	1
503	Picture	gf030	11567930	0	128	75620	149	0	next
503	Response	2	11643549	75619	1
505	Picture	a030	11655816	0	60	22654	88	0	next
505	Response	2	11678468	22652	2
507	Picture	m019	11689580	0	121	23850	149	0	next
507	Response	2	11713428	23848	2
509	Picture	ba014	11725866	0	158	14244	184	0	next
509	Response	1	11740109	14243	1
511	Picture	gf014	11754352	0	163	14318	186	0	next
511	Response	2	11768668	14316	2
513	Picture	gf129	11781968	0	42	54222	65	0	next
513	Response	1	11836189	54221	1
515	Picture	f030	11849263	0	70	12887	91	0	next
515	Response	2	11862149	12886	1
517	Picture	dc129	11875098	0	60	17212	85	0	next
517	Response	2	11892308	17210	2
519	Picture	ba030	11906145	0	176	10205	199	0	next
519	Response	1	11916349	10204	1
521	Picture	f113	11929936	0	47	20214	73	0	next
521	Response	1	11950148	20212	2
523	Picture	gf115	11962900	0	78	9650	100	0	next
523	Response	2	11972548	9648	2
525	Picture	f129	11987367	0	106	47383	131	0	next
525	Response	2	12034748	47381	2
