# Supplementary material for: Effects of two different emotion-inducing methods on the emotional memory of non-clinically depressed individuals
Source: PLoS One. 2021 May 28;16(5):e0249863. doi: 10.1371/journal.pone.0249863 (PMC8162709; doi:10.1371/journal.pone.0249863)
Supplement: S1 Data — (ZIP) [file pone.0249863.s001.zip › data/experiment2-depression/sub20/b-study.log]

Scenario - For expli1
Logfile written - 2019/1/2 17:00:57

Trial	Event Type	Code	Time	TTime	Uncertainty	Duration	Uncertainty	ReqTime	ReqDur

1	Response	2	323376	323376	1
4	Picture	t004	353431	0	166	16000	189	0	16000
5	Response	1	373696	4240	1
7	Picture	t001	385857	0	68	16000	89	0	16000
8	Response	2	404176	2299	1
10	Picture	t006	415824	0	93	16000	116	0	16000
10	Response	2	429296	13472	2
11	Response	2	457976	26127	2
13	Picture	t003	469712	0	29	16000	50	0	16000
14	Response	2	502096	16364	2
16	Picture	t002	513506	0	58	16000	81	0	16000
17	Response	1	532416	2884	1
19	Picture	t005	546297	0	95	16000	116	0	16000
20	Response	1	566096	3779	2
23	Response	1	721616	133278	1
25	Picture	f105	731637	0	52	16000	74	0	16000
26	Response	1	750736	3077	1
28	Picture	a117	764234	0	115	16000	140	0	16000
28	Response	2	777896	13662	2
29	Response	2	828136	47875	2
31	Picture	f002	840038	0	129	16000	149	0	16000
31	Response	1	854296	14258	2
32	Response	1	863656	7598	1
34	Picture	a002	877104	0	55	16024	56	0	16000
35	Response	2	903136	10005	1
37	Picture	a101	918089	0	63	16000	83	0	16000
37	Response	1	933376	15287	1
38	Response	1	961136	27027	1
40	Picture	f101	972184	0	126	16000	149	0	16000
41	Response	1	996616	8407	1
43	Picture	c105	1009408	0	59	16000	81	0	16000
44	Response	1	1028296	2867	1
46	Picture	f004	1040773	0	189	16000	212	0	16000
46	Response	2	1054856	14083	1
47	Response	2	1084416	27619	1
49	Picture	c018	1096288	0	164	16000	184	0	16000
50	Response	2	1125216	12908	1
52	Picture	f018	1137285	0	160	16000	184	0	16000
52	Response	1	1152256	14971	1
53	Response	1	1190056	36746	1
55	Picture	f119	1201162	0	103	16000	123	0	16000
56	Response	1	1226656	9474	1
58	Picture	c016	1239334	0	88	16000	111	0	16000
59	Response	2	1256136	777	1
61	Picture	f103	1268478	0	106	16000	126	0	16000
61	Response	2	1269136	658	1
62	Response	2	1300816	16318	1
64	Picture	a105	1315205	0	37	16000	60	0	16000
65	Response	2	1342896	11667	1
67	Picture	a004	1355379	0	188	16000	208	0	16000
67	Response	2	1370776	15397	1
68	Response	2	1400576	29177	1
70	Picture	c119	1413423	0	132	16000	155	0	16000
71	Response	1	1432136	2688	1
73	Picture	c117	1446741	0	143	16000	163	0	16000
73	Response	2	1461776	15035	1
74	Response	2	1490376	27615	1
76	Picture	a020	1505094	0	109	16000	134	0	16000
77	Response	1	1539136	18016	1
79	Picture	c020	1551217	0	145	16000	165	0	16000
80	Response	2	1567456	219	1
82	Picture	c101	1581074	0	115	16000	138	0	16000
83	Response	2	1598976	1878	1
85	Picture	c103	1611647	0	36	16000	56	0	16000
86	Response	1	1638856	11189	1
88	Picture	a016	1653393	0	115	16000	138	0	16000
89	Response	2	1692576	23159	1
91	Picture	f016	1705567	0	97	16000	117	0	16000
92	Response	2	1733776	12189	1
94	Picture	c002	1745013	0	144	16000	167	0	16000
95	Response	2	1780416	19378	2
97	Picture	a103	1792629	0	184	16000	204	0	16000
98	Response	1	1826856	18207	1
100	Picture	a119	1839463	0	175	16000	198	0	16000
101	Response	1	1869816	14329	1
103	Picture	f020	1884537	0	92	16000	114	0	16000
103	Response	2	1899216	14679	1
104	Response	2	1929815	29257	2
106	Picture	f117	1944023	0	94	16000	117	0	16000
107	Response	2	1964696	4648	1
109	Picture	a018	1976607	0	173	16000	193	0	16000
110	Response	1	2007255	14628	1
112	Picture	c004	2021673	0	96	16000	120	0	16000
112	Response	1	2037135	15462	2
113	Response	1	2072696	34998	1
117	Response	2	2222456	27675	1
119	Picture	c006	2232483	0	77	16000	100	0	16000
120	Response	1	2265016	16508	1
122	Picture	a125	2276692	0	27	16000	48	0	16000
122	Response	2	2288295	11603	2
123	Response	2	2293535	822	1
125	Picture	a109	2307403	0	143	16000	169	0	16000
126	Response	1	2323576	146	1
128	Picture	f008	2336717	0	159	16000	180	0	16000
128	Response	1	2349616	12899	1
129	Response	1	2364175	11437	2
131	Picture	c123	2375274	0	91	16000	114	0	16000
132	Response	1	2405455	14156	2
134	Picture	a024	2417417	0	107	16000	127	0	16000
135	Response	1	2447055	13618	2
137	Picture	c010	2459063	0	121	16000	144	0	16000
138	Response	1	2487975	12888	2
140	Picture	a006	2501008	0	167	16000	188	0	16000
141	Response	2	2524895	7866	1
143	Picture	a008	2538932	0	70	16000	92	0	16000
144	Response	1	2567055	12099	1
146	Picture	c022	2578687	0	140	16000	161	0	16000
147	Response	2	2601975	7268	2
149	Picture	c125	2613603	0	49	16000	72	0	16000
150	Response	2	2647655	18027	2
152	Picture	f107	2660717	0	91	16000	112	0	16000
153	Response	1	2698375	21638	2
155	Picture	a107	2713003	0	129	16000	152	0	16000
156	Response	1	2740095	11067	2
158	Picture	c008	2754377	0	82	16000	102	0	16000
159	Response	1	2778255	7858	2
161	Picture	c024	2791673	0	111	16000	135	0	16000
162	Response	1	2816575	8877	2
164	Picture	f022	2831270	0	177	16000	197	0	16000
164	Response	1	2843455	12185	1
165	Response	1	2856455	9165	2
167	Picture	f024	2869387	0	53	16000	76	0	16000
168	Response	1	2885695	283	1
170	Picture	f109	2896958	0	139	16000	164	0	16000
170	Response	2	2912695	15737	2
171	Response	2	2941335	28352	2
173	Picture	c109	2953634	0	118	16000	141	0	16000
174	Response	1	2970935	1276	2
176	Picture	f010	2983554	0	31	16000	51	0	16000
177	Response	2	3000935	1361	1
179	Picture	a022	3013062	0	178	16000	201	0	16000
179	Response	2	3026295	13233	1
180	Response	2	3055495	26408	1
182	Picture	f006	3069728	0	168	16000	192	0	16000
182	Response	2	3085415	15687	1
183	Response	2	3094215	8463	1
185	Picture	f125	3108363	0	193	16000	219	0	16000
186	Response	2	3127175	2785	1
188	Picture	c121	3140987	0	63	16000	84	0	16000
189	Response	2	3170135	13128	1
191	Picture	f121	3184083	0	124	16000	148	0	16000
192	Response	2	3207215	7106	1
194	Picture	a123	3220267	0	99	16000	120	0	16000
195	Response	2	3245215	8927	1
197	Picture	c107	3256853	0	173	16000	197	0	16000
198	Response	1	3289375	16495	1
200	Picture	f123	3301288	0	62	16000	83	0	16000
201	Response	2	3337735	20427	1
203	Picture	a010	3352563	0	110	16000	133	0	16000
204	Response	1	3381335	12747	1
206	Picture	a121	3394247	0	85	16000	108	0	16000
206	Response	2	3407695	13448	1
207	Response	2	3415335	5065	1
211	Response	2	3564255	25100	1
213	Picture	f030	3574277	0	187	16000	207	0	16000
213	Response	2	3589055	14778	1
214	Response	2	3599615	9318	1
216	Picture	c113	3612263	0	31	16000	54	0	16000
217	Response	1	3635015	6725	1
219	Picture	f012	3649877	0	72	16000	93	0	16000
220	Response	1	3691935	26037	1
222	Picture	f014	3704745	0	32	16000	57	0	16000
223	Response	2	3745815	25043	1
225	Picture	f115	3760400	0	28	16000	49	0	16000
226	Response	2	3791655	15234	1
228	Picture	a111	3804832	0	86	16000	110	0	16000
229	Response	1	3830815	9957	1
231	Picture	a030	3844536	0	40	16000	61	0	16000
232	Response	1	3869175	8619	1
234	Picture	a127	3880759	0	148	16000	172	0	16000
235	Response	1	3902455	5670	1
237	Picture	a028	3914876	0	188	16000	209	0	16000
238	Response	2	3938015	7118	1
240	Picture	c129	3951363	0	33	16000	56	0	16000
241	Response	2	3970735	3347	1
243	Picture	c026	3982367	0	185	16000	205	0	16000
244	Response	2	4008615	10228	1
246	Picture	c014	4023203	0	174	16000	198	0	16000
247	Response	1	4050775	11547	1
249	Picture	f111	4064947	0	86	16000	107	0	16000
250	Response	2	4083255	2288	1
252	Picture	a115	4097232	0	128	16000	151	0	16000
253	Response	2	4113975	718	1
255	Picture	f026	4127817	0	37	16000	58	0	16000
256	Response	1	4152534	8697	2
258	Picture	c127	4164872	0	143	16000	167	0	16000
259	Response	2	4192374	11476	2
261	Picture	a014	4204706	0	135	16000	157	0	16000
262	Response	1	4228735	8007	1
264	Picture	f028	4242362	0	136	16000	159	0	16000
264	Response	2	4256055	13693	1
265	Response	2	4287415	29028	1
267	Picture	f127	4300716	0	106	16000	131	0	16000
268	Response	2	4323134	6393	1
270	Picture	a129	4335312	0	174	16000	197	0	16000
270	Response	2	4350254	14942	2
271	Response	2	4371654	20317	2
273	Picture	c030	4383666	0	138	16000	161	0	16000
274	Response	1	4404294	4605	2
276	Picture	c111	4417682	0	117	16000	140	0	16000
277	Response	1	4436654	2947	2
279	Picture	c115	4449316	0	145	16000	166	0	16000
280	Response	1	4471855	6519	1
282	Picture	a026	4485802	0	148	16000	172	0	16000
283	Response	2	4509254	7427	2
285	Picture	c028	4523878	0	66	16000	86	0	16000
286	Response	1	4545814	5916	1
288	Picture	c012	4559795	0	144	16000	167	0	16000
289	Response	1	4583375	7555	1
291	Picture	a012	4597392	0	37	16000	57	0	16000
292	Response	2	4614174	762	2
294	Picture	a113	4625554	0	36	16000	59	0	16000
295	Response	2	4653694	12116	2
297	Picture	f129	4668341	0	74	16000	94	0	16000
297	Response	1	4684094	15753	2
298	Response	1	4697894	13533	2
300	Picture	f113	4712043	0	33	16000	56	0	16000
301	Response	2	4734494	6425	2
