# Supplementary material for: Effects of two different emotion-inducing methods on the emotional memory of non-clinically depressed individuals
Source: PLoS One. 2021 May 28;16(5):e0249863. doi: 10.1371/journal.pone.0249863 (PMC8162709; doi:10.1371/journal.pone.0249863)
Supplement: S1 Data — (ZIP) [file pone.0249863.s001.zip › data/experiment2-depression/sub20/b-test.log]

Scenario - For expli1
Logfile written - 2019/1/2 17:17:52

Trial	Event Type	Code	Time	TTime	Uncertainty	Duration	Uncertainty	ReqTime	ReqDur

1	Response	2	160042	160042	2
4	Picture	t004	190092	0	36	29672	61	0	next
4	Response	1	219762	29670	2
6	Picture	t005	233253	0	39	23991	58	0	next
6	Response	2	257242	23989	1
8	Picture	t011	271259	0	186	17585	210	0	next
8	Response	1	288842	17583	1
10	Picture	t010	300513	0	98	17371	118	0	next
10	Response	1	317882	17369	1
12	Picture	t003	330049	0	50	14074	75	0	next
12	Response	1	344122	14073	1
14	Picture	t007	358692	0	71	27911	91	0	next
14	Response	1	386602	27910	1
16	Picture	t006	397749	0	171	10095	195	0	next
16	Response	2	407842	10093	1
18	Picture	t002	421783	0	134	10780	155	0	next
18	Response	2	432562	10779	1
20	Picture	t012	447051	0	31	13792	56	0	next
20	Response	1	460842	13791	1
22	Picture	t008	475162	0	78	57522	98	0	next
22	Response	1	532682	57520	1
24	Picture	t009	546389	0	168	7855	192	0	next
24	Response	2	554242	7853	1
26	Picture	t001	568954	0	100	19969	121	0	next
26	Response	2	588922	19968	1
29	Response	2	661322	49740	1
31	Picture	c101	671342	0	193	20501	213	0	next
31	Response	1	691842	20500	1
33	Picture	a117	703938	0	89	27146	113	0	next
33	Response	1	731082	27144	1
35	Picture	gf018	744863	0	158	50580	179	0	next
35	Response	2	795442	50579	1
37	Picture	a016	808178	0	165	10745	192	0	next
37	Response	1	818922	10744	1
39	Picture	m011	830516	0	156	10208	176	0	next
39	Response	2	840722	10206	1
41	Picture	m001	853889	0	108	58355	132	0	next
41	Response	2	912242	58353	1
43	Picture	gf101	925723	0	97	9602	116	0	next
43	Response	1	935323	9600	1
45	Picture	e002	947440	0	39	11563	63	0	next
45	Response	2	959002	11562	1
47	Picture	f016	972814	0	164	10229	184	0	next
47	Response	2	983042	10228	1
49	Picture	a002	996508	0	127	27616	151	0	next
49	Response	2	1024122	27614	1
51	Picture	gf103	1038943	0	187	8500	206	0	next
51	Response	1	1047441	8498	2
53	Picture	h011	1059260	0	33	19383	57	0	next
53	Response	1	1078642	19382	1
55	Picture	gf002	1092302	0	151	17901	171	0	next
55	Response	1	1110202	17900	1
57	Picture	gf117	1123997	0	113	67486	137	0	next
57	Response	1	1191481	67484	2
59	Picture	e011	1205952	0	145	42451	165	0	next
59	Response	1	1248401	42449	2
61	Picture	dc101	1260368	0	50	17875	74	0	next
61	Response	1	1278242	17874	1
63	Picture	dc016	1289502	0	77	15861	98	0	next
63	Response	2	1305361	15859	2
65	Picture	c002	1320108	0	131	11975	156	0	next
65	Response	1	1332082	11974	1
67	Picture	ba018	1346462	0	106	14221	129	0	next
67	Response	2	1360682	14220	1
69	Picture	dc117	1375257	0	140	18106	165	0	next
69	Response	2	1393362	18105	1
71	Picture	ba002	1407142	0	82	12021	103	0	next
71	Response	1	1419162	12020	1
73	Picture	c018	1430507	0	44	14816	68	0	next
73	Response	2	1445322	14815	1
75	Picture	ba103	1458212	0	169	42991	189	0	next
75	Response	2	1501202	42990	1
77	Picture	h002	1512498	0	42	19825	66	0	next
77	Response	2	1532321	19823	2
79	Picture	ba016	1544882	0	152	14961	174	0	next
79	Response	1	1559842	14960	1
81	Picture	h001	1573848	0	174	13075	198	0	next
81	Response	2	1586921	13073	1
83	Picture	a018	1599873	0	150	14130	170	0	next
83	Response	1	1614001	14128	1
85	Picture	m012	1626537	0	142	33749	169	0	next
85	Response	1	1660281	33744	2
87	Picture	ba101	1674775	0	61	11628	81	0	next
87	Response	1	1686402	11627	1
89	Picture	ba117	1697577	0	91	7746	114	0	next
89	Response	2	1705321	7744	1
91	Picture	h012	1718232	0	97	9931	117	0	next
91	Response	2	1728161	9929	2
93	Picture	f002	1742858	0	131	7665	155	0	next
93	Response	2	1750521	7663	2
95	Picture	a103	1763115	0	37	13408	59	0	next
95	Response	1	1776521	13406	2
97	Picture	c103	1789938	0	45	20785	70	0	next
97	Response	2	1810721	20783	2
99	Picture	e001	1823502	0	140	9582	160	0	next
99	Response	1	1833083	9581	1
101	Picture	f018	1846019	0	116	16904	140	0	next
101	Response	1	1862921	16902	2
103	Picture	c016	1877552	0	80	70571	100	0	next
103	Response	1	1948121	70569	2
105	Picture	c117	1961098	0	181	11025	204	0	next
105	Response	1	1972121	11023	1
107	Picture	a101	1985482	0	128	17561	148	0	next
107	Response	2	2003042	17560	1
109	Picture	f117	2017758	0	177	8365	200	0	next
109	Response	1	2026121	8363	2
111	Picture	f103	2040395	0	36	21088	55	0	next
111	Response	2	2061481	21086	2
113	Picture	dc103	2075231	0	33	14452	57	0	next
113	Response	2	2089681	14450	2
115	Picture	gf016	2104483	0	108	18320	129	0	next
115	Response	1	2122801	18318	2
117	Picture	m002	2137478	0	100	31725	124	0	next
117	Response	1	2169201	31723	2
119	Picture	dc018	2180462	0	110	9860	133	0	next
119	Response	2	2190321	9859	1
121	Picture	dc002	2203177	0	54	10026	78	0	next
121	Response	1	2213201	10024	1
123	Picture	e012	2226853	0	43	15110	63	0	next
123	Response	2	2241961	15108	2
125	Picture	f101	2253728	0	160	37595	184	0	next
125	Response	1	2291321	37593	2
129	Response	2	2471041	56261	1
131	Picture	gf105	2481068	0	108	17295	132	0	next
131	Response	2	2498361	17293	2
133	Picture	f105	2512732	0	108	9871	130	0	next
133	Response	1	2522601	9869	2
135	Picture	dc006	2534358	0	143	13645	167	0	next
135	Response	1	2548001	13643	1
137	Picture	a105	2561543	0	120	11779	140	0	next
137	Response	2	2573321	11778	1
139	Picture	ba006	2586657	0	165	10106	189	0	next
139	Response	2	2596761	10104	1
141	Picture	c020	2608532	0	122	14750	142	0	next
141	Response	2	2623281	14749	1
143	Picture	gf006	2636977	0	172	9345	196	0	next
143	Response	2	2646321	9344	1
145	Picture	c119	2661151	0	156	14572	175	0	next
145	Response	2	2675721	14570	1
147	Picture	c006	2689648	0	154	25834	178	0	next
147	Response	2	2715481	25833	1
149	Picture	f020	2727731	0	66	11191	87	0	next
149	Response	2	2738921	11190	1
151	Picture	e004	2750777	0	180	10585	204	0	next
151	Response	1	2761360	10583	2
153	Picture	e013	2772791	0	165	9292	188	0	next
153	Response	1	2782081	9290	1
155	Picture	c121	2794648	0	140	8076	164	0	next
155	Response	2	2802722	8074	1
157	Picture	m003	2817653	0	127	9870	146	0	next
157	Response	2	2827521	9868	1
159	Picture	f006	2841238	0	37	10844	62	0	next
159	Response	1	2852080	10842	2
161	Picture	c004	2866661	0	110	14861	130	0	next
161	Response	2	2881521	14860	1
163	Picture	m013	2893217	0	45	9465	70	0	next
163	Response	2	2902680	9463	2
165	Picture	h004	2917431	0	162	19331	183	0	next
165	Response	2	2936761	19330	1
167	Picture	c105	2949697	0	55	11306	79	0	next
167	Response	1	2961001	11304	1
169	Picture	a020	2973732	0	184	56111	204	0	next
169	Response	1	3029841	56109	1
171	Picture	f121	3041377	0	189	10665	213	0	next
171	Response	1	3052040	10663	2
173	Picture	ba121	3064981	0	84	37541	105	0	next
173	Response	1	3102521	37540	1
175	Picture	ba119	3115497	0	55	15586	79	0	next
175	Response	1	3131081	15584	2
177	Picture	a004	3143102	0	114	26900	134	0	next
177	Response	2	3170001	26899	1
179	Picture	dc004	3184657	0	48	39105	73	0	next
179	Response	1	3223761	39104	1
181	Picture	h013	3238591	0	108	28411	128	0	next
181	Response	2	3267001	28410	1
183	Picture	ba004	3279107	0	80	10935	104	0	next
183	Response	1	3290040	10933	2
185	Picture	e003	3302285	0	64	10837	83	0	next
185	Response	1	3313120	10835	2
187	Picture	a006	3325947	0	63	27855	91	0	next
187	Response	1	3353801	27854	1
189	Picture	a119	3368061	0	109	14541	130	0	next
189	Response	2	3382601	14540	1
191	Picture	ba105	3394837	0	160	11685	184	0	next
191	Response	1	3406521	11684	1
193	Picture	m014	3419021	0	140	25181	160	0	next
193	Response	1	3444201	25180	1
195	Picture	h014	3456377	0	109	13388	132	0	next
195	Response	2	3469760	13383	2
197	Picture	gf121	3481194	0	126	10088	148	0	next
197	Response	1	3491280	10086	2
199	Picture	m004	3504017	0	125	9025	150	0	next
199	Response	1	3513041	9024	1
201	Picture	dc105	3525151	0	157	16411	176	0	next
201	Response	2	3541560	16409	2
203	Picture	gf004	3552986	0	150	12336	178	0	next
203	Response	2	3565321	12335	1
205	Picture	a121	3577542	0	88	12340	108	0	next
205	Response	1	3589881	12339	1
207	Picture	dc121	3603247	0	42	11515	66	0	next
207	Response	2	3614761	11514	1
209	Picture	f119	3627761	0	194	29161	214	0	next
209	Response	1	3656921	29160	1
211	Picture	e014	3668067	0	43	13175	69	0	next
211	Response	2	3681240	13173	1
213	Picture	h003	3693142	0	132	8260	154	0	next
213	Response	2	3701400	8258	2
215	Picture	ba020	3712487	0	114	8915	137	0	next
215	Response	2	3721400	8913	2
217	Picture	dc119	3734011	0	88	18271	108	0	next
217	Response	1	3752280	18269	2
219	Picture	f004	3767167	0	90	11515	114	0	next
219	Response	2	3778680	11513	2
221	Picture	gf020	3790122	0	133	21080	157	0	next
221	Response	1	3811200	21078	2
223	Picture	dc020	3824350	0	63	12892	88	0	next
223	Response	1	3837240	12890	2
225	Picture	gf119	3850392	0	185	13050	205	0	next
225	Response	1	3863440	13048	2
229	Response	2	4009240	23585	2
231	Picture	a109	4019260	0	118	9542	145	0	next
231	Response	1	4028800	9540	2
233	Picture	c024	4041427	0	110	7575	135	0	next
233	Response	1	4049000	7573	1
235	Picture	dc123	4063592	0	110	11690	129	0	next
235	Response	1	4075280	11688	1
237	Picture	a107	4086747	0	114	52695	138	0	next
237	Response	2	4139440	52693	2
239	Picture	c109	4153482	0	34	12680	53	0	next
239	Response	2	4166160	12678	1
241	Picture	h005	4178277	0	67	14684	92	0	next
241	Response	2	4192960	14683	1
243	Picture	gf022	4206240	0	100	43602	123	0	next
243	Response	2	4249840	43600	2
245	Picture	f024	4261477	0	183	24844	208	0	next
245	Response	1	4286320	24843	1
247	Picture	dc008	4300050	0	104	22912	126	0	next
247	Response	1	4322960	22910	1
249	Picture	a008	4334287	0	192	10195	216	0	next
249	Response	2	4344480	10193	1
251	Picture	gf024	4359253	0	55	20869	75	0	next
251	Response	1	4380120	20867	2
253	Picture	h015	4394987	0	146	9935	171	0	next
253	Response	2	4404920	9933	1
255	Picture	e015	4418001	0	132	9401	151	0	next
255	Response	1	4427400	9399	2
257	Picture	m006	4440897	0	61	18465	85	0	next
257	Response	2	4459360	18463	1
259	Picture	f109	4471381	0	73	13180	93	0	next
259	Response	1	4484560	13179	1
261	Picture	ba008	4495686	0	97	21596	121	0	next
261	Response	1	4517280	21594	1
263	Picture	dc022	4531922	0	187	15520	208	0	next
263	Response	2	4547440	15518	2
265	Picture	c022	4559057	0	44	11145	68	0	next
265	Response	1	4570200	11143	1
267	Picture	ba107	4582961	0	139	10841	159	0	next
267	Response	1	4593800	10839	1
269	Picture	ba109	4606556	0	37	15086	62	0	next
269	Response	2	4621640	15084	2
271	Picture	e006	4634841	0	81	27400	101	0	next
271	Response	1	4662240	27399	1
273	Picture	h016	4675996	0	83	12565	108	0	next
273	Response	2	4688560	12564	1
275	Picture	f107	4699820	0	89	18902	109	0	next
275	Response	1	4718720	18900	1
277	Picture	c123	4732357	0	43	9644	68	0	next
277	Response	1	4742000	9643	1
279	Picture	ba024	4755940	0	125	8422	144	0	next
279	Response	1	4764360	8420	1
281	Picture	m016	4776558	0	167	10523	193	0	next
281	Response	1	4787080	10522	1
283	Picture	dc107	4798480	0	77	10521	97	0	next
283	Response	1	4809000	10520	1
285	Picture	dc109	4820736	0	147	9826	171	0	next
285	Response	2	4830560	9824	1
287	Picture	m005	4843871	0	177	28250	197	0	next
287	Response	1	4872120	28249	1
289	Picture	f123	4885336	0	36	8586	60	0	next
289	Response	1	4893920	8584	1
291	Picture	ba123	4905021	0	182	9900	202	0	next
291	Response	1	4914920	9899	1
293	Picture	m015	4926484	0	44	35957	69	0	next
293	Response	2	4962440	35956	1
295	Picture	h006	4975310	0	46	9611	66	0	next
295	Response	1	4984919	9609	2
297	Picture	a022	4997106	0	76	7576	100	0	next
297	Response	1	5004680	7574	1
299	Picture	e005	5017682	0	167	11720	187	0	next
299	Response	1	5029400	11718	1
301	Picture	a123	5043597	0	77	9324	101	0	next
301	Response	1	5052920	9323	1
303	Picture	dc024	5064403	0	101	9318	122	0	next
303	Response	2	5073720	9317	1
305	Picture	gf123	5085167	0	165	23314	189	0	next
305	Response	1	5108479	23312	2
307	Picture	gf109	5120314	0	181	8447	201	0	next
307	Response	2	5128760	8446	1
309	Picture	f008	5141976	0	177	7985	202	0	next
309	Response	2	5149960	7984	1
311	Picture	gf008	5164711	0	107	7970	127	0	next
311	Response	2	5172680	7969	1
313	Picture	c107	5184619	0	31	23262	55	0	next
313	Response	1	5207879	23260	2
315	Picture	gf107	5219220	0	86	14181	106	0	next
315	Response	2	5233399	14179	2
317	Picture	c008	5245277	0	190	8724	216	0	next
317	Response	1	5254000	8723	1
319	Picture	ba022	5265092	0	39	24829	60	0	next
319	Response	2	5289920	24828	1
321	Picture	f022	5303167	0	122	8674	147	0	next
321	Response	2	5311840	8673	1
323	Picture	e016	5324510	0	109	12011	130	0	next
323	Response	1	5336520	12010	1
325	Picture	a024	5350785	0	161	10096	185	0	next
325	Response	1	5360880	10095	1
329	Response	2	5494320	9000	1
331	Picture	ba111	5504347	0	68	11374	92	0	next
331	Response	1	5515720	11373	1
333	Picture	ba125	5527590	0	159	35611	179	0	next
333	Response	1	5563200	35610	1
335	Picture	c026	5576427	0	141	9258	162	0	next
335	Response	2	5585680	9253	1
337	Picture	m008	5599474	0	94	8847	114	0	next
337	Response	1	5608320	8846	1
339	Picture	ba010	5621526	0	36	14235	61	0	next
339	Response	2	5635759	14233	2
341	Picture	ba026	5649950	0	107	23010	127	0	next
341	Response	1	5672959	23009	1
343	Picture	a012	5685555	0	158	10926	183	0	next
343	Response	1	5696479	10924	2
345	Picture	c010	5709330	0	47	11111	67	0	next
345	Response	2	5720439	11109	2
347	Picture	c111	5734306	0	64	10495	89	0	next
347	Response	2	5744800	10494	1
349	Picture	f125	5756180	0	188	9540	208	0	next
349	Response	1	5765719	9539	1
351	Picture	f010	5780615	0	80	20866	104	0	next
351	Response	1	5801480	20865	1
353	Picture	dc127	5815630	0	59	8530	79	0	next
353	Response	1	5824159	8529	1
355	Picture	m018	5836466	0	51	30175	75	0	next
355	Response	1	5866639	30173	1
357	Picture	e018	5877670	0	174	13451	194	0	next
357	Response	2	5891119	13449	2
359	Picture	h017	5905311	0	33	12770	57	0	next
359	Response	2	5918079	12768	2
361	Picture	ba012	5930300	0	35	25341	55	0	next
361	Response	2	5955639	25339	2
363	Picture	f012	5970046	0	112	25755	136	0	next
363	Response	2	5995799	25753	2
365	Picture	dc010	6007390	0	96	26612	116	0	next
365	Response	1	6034000	26610	1
367	Picture	a010	6045697	0	112	12544	137	0	next
367	Response	1	6058239	12542	2
369	Picture	ba127	6072970	0	170	14071	190	0	next
369	Response	1	6087039	14069	2
371	Picture	dc111	6100719	0	79	7962	103	0	next
371	Response	2	6108679	7960	2
373	Picture	c125	6123190	0	106	12930	126	0	next
373	Response	2	6136119	12929	1
375	Picture	m017	6149725	0	66	8476	93	0	next
375	Response	2	6158199	8474	2
377	Picture	dc026	6172510	0	112	11851	131	0	next
377	Response	1	6184359	11849	1
379	Picture	h018	6197785	0	161	10136	184	0	next
379	Response	2	6207919	10134	1
381	Picture	c012	6221271	0	172	11370	192	0	next
381	Response	2	6232639	11368	2
383	Picture	h007	6244918	0	185	10403	210	0	next
383	Response	1	6255319	10401	2
385	Picture	gf111	6269840	0	94	10681	115	0	next
385	Response	1	6280519	10679	2
387	Picture	h008	6293786	0	141	8414	166	0	next
387	Response	2	6302199	8413	2
389	Picture	a026	6313999	0	92	11042	116	0	next
389	Response	1	6325039	11040	2
391	Picture	gf125	6337186	0	71	50015	98	0	next
391	Response	1	6387199	50013	2
393	Picture	f127	6399692	0	54	9668	74	0	next
393	Response	2	6409359	9667	1
395	Picture	e017	6421216	0	186	28065	210	0	next
395	Response	1	6449279	28063	2
397	Picture	f111	6463240	0	157	14800	178	0	next
397	Response	2	6478039	14799	1
399	Picture	m007	6492295	0	93	53506	118	0	next
399	Response	2	6545799	53504	1
401	Picture	dc125	6557360	0	184	11201	204	0	next
401	Response	1	6568559	11199	1
403	Picture	gf012	6581016	0	188	17505	212	0	next
403	Response	2	6598519	17503	1
405	Picture	f026	6613282	0	84	35601	108	0	next
405	Response	1	6648880	35598	2
407	Picture	a125	6663128	0	62	7833	86	0	next
407	Response	1	6670959	7831	1
409	Picture	gf127	6682631	0	54	20050	73	0	next
409	Response	1	6702679	20048	1
411	Picture	gf026	6714067	0	112	8693	138	0	next
411	Response	2	6722759	8692	1
413	Picture	e008	6737169	0	173	20991	194	0	next
413	Response	2	6758159	20990	1
415	Picture	gf010	6770935	0	64	25026	89	0	next
415	Response	2	6795959	25024	1
417	Picture	e007	6810930	0	63	15151	83	0	next
417	Response	2	6826079	15149	1
419	Picture	c127	6838206	0	113	27635	138	0	next
419	Response	1	6865839	27633	1
421	Picture	a111	6877591	0	56	18329	76	0	next
421	Response	1	6895919	18328	1
423	Picture	a127	6910687	0	119	14634	143	0	next
423	Response	1	6925319	14632	1
425	Picture	dc012	6939260	0	46	23060	66	0	next
425	Response	1	6962318	23058	2
429	Response	2	7105358	19656	2
431	Picture	f129	7115378	0	55	12542	75	0	next
431	Response	1	7127918	12540	2
433	Picture	dc129	7139835	0	93	11285	117	0	next
433	Response	2	7151119	11284	1
435	Picture	a129	7163259	0	166	11821	186	0	next
435	Response	1	7175079	11820	1
437	Picture	ba113	7190026	0	58	11894	82	0	next
437	Response	1	7201919	11893	1
439	Picture	ba129	7216519	0	63	12601	82	0	next
439	Response	1	7229118	12599	2
441	Picture	f028	7243385	0	189	7935	213	0	next
441	Response	1	7251318	7933	2
443	Picture	e010	7264769	0	135	8232	155	0	next
443	Response	2	7272999	8230	1
445	Picture	e019	7284876	0	190	8324	214	0	next
445	Response	2	7293199	8323	1
447	Picture	h009	7305620	0	109	9260	129	0	next
447	Response	2	7314879	9259	1
449	Picture	gf028	7329145	0	78	19335	103	0	next
449	Response	1	7348479	19334	1
451	Picture	a115	7359619	0	101	28741	122	0	next
451	Response	1	7388359	28740	1
453	Picture	a113	7400117	0	92	12523	117	0	next
453	Response	1	7412639	12522	1
455	Picture	gf030	7423929	0	114	16411	115	0	next
455	Response	2	7440318	16389	2
457	Picture	c115	7451455	0	78	30105	102	0	next
457	Response	1	7481559	30104	1
459	Picture	dc113	7496059	0	134	19981	153	0	next
459	Response	2	7516038	19979	2
461	Picture	m019	7530445	0	72	39195	96	0	next
461	Response	2	7569639	39194	1
463	Picture	gf113	7584133	0	44	16587	64	0	next
463	Response	2	7600719	16586	1
465	Picture	f115	7612955	0	46	14085	70	0	next
465	Response	2	7627039	14084	1
467	Picture	h010	7640399	0	98	17441	121	0	next
467	Response	2	7657839	17440	1
469	Picture	dc030	7669555	0	101	10525	125	0	next
469	Response	2	7680079	10524	1
471	Picture	e009	7692919	0	67	13041	88	0	next
471	Response	1	7705959	13040	1
473	Picture	dc115	7720755	0	57	21525	81	0	next
473	Response	1	7742279	21524	1
475	Picture	m010	7754269	0	38	19091	58	0	next
475	Response	2	7773358	19089	2
477	Picture	ba030	7787996	0	137	62684	161	0	next
477	Response	1	7850678	62682	2
479	Picture	f030	7863591	0	32	11409	52	0	next
479	Response	2	7874998	11407	2
481	Picture	f014	7886736	0	44	8344	69	0	next
481	Response	1	7895078	8342	2
483	Picture	c129	7907379	0	66	43581	86	0	next
483	Response	2	7950958	43579	2
485	Picture	dc028	7965755	0	176	11525	200	0	next
485	Response	1	7977278	11523	2
487	Picture	c014	7990519	0	76	17721	95	0	next
487	Response	1	8008238	17719	1
489	Picture	h019	8020617	0	137	8903	162	0	next
489	Response	2	8029519	8902	1
491	Picture	e020	8040989	0	96	22931	116	0	next
491	Response	1	8063918	22929	2
493	Picture	m020	8077095	0	148	10265	173	0	next
493	Response	1	8087358	10263	2
495	Picture	m009	8101269	0	139	38171	159	0	next
495	Response	1	8139438	38169	2
497	Picture	a028	8151565	0	163	49355	186	0	next
497	Response	1	8200918	49353	2
499	Picture	a030	8213229	0	157	134571	177	0	next
499	Response	1	8347798	134569	2
501	Picture	ba028	8361414	0	106	10026	130	0	next
501	Response	2	8371438	10024	2
503	Picture	gf129	8384895	0	123	8025	143	0	next
503	Response	2	8392918	8023	2
505	Picture	a014	8407825	0	187	10815	211	0	next
505	Response	1	8418638	10813	2
507	Picture	gf014	8432599	0	75	11161	98	0	next
507	Response	1	8443758	11159	2
509	Picture	ba014	8456574	0	97	23666	122	0	next
509	Response	2	8480238	23664	2
511	Picture	c113	8491471	0	29	14689	49	0	next
511	Response	2	8506158	14687	2
513	Picture	c028	8517506	0	150	18733	177	0	next
513	Response	1	8536238	18732	1
515	Picture	c030	8548638	0	181	9282	201	0	next
515	Response	1	8557918	9280	2
517	Picture	gf115	8571215	0	98	14145	122	0	next
517	Response	1	8585358	14143	2
519	Picture	f113	8596919	0	56	17121	78	0	next
519	Response	1	8614038	17119	1
521	Picture	ba115	8626155	0	147	9205	172	0	next
521	Response	1	8635358	9203	1
523	Picture	h020	8649709	0	90	9010	111	0	next
523	Response	2	8658718	9009	1
525	Picture	dc014	8673623	0	169	22217	192	0	next
525	Response	2	8695838	22215	2
