# Supplementary material for: Effects of two different emotion-inducing methods on the emotional memory of non-clinically depressed individuals
Source: PLoS One. 2021 May 28;16(5):e0249863. doi: 10.1371/journal.pone.0249863 (PMC8162709; doi:10.1371/journal.pone.0249863)
Supplement: S1 Data — (ZIP) [file pone.0249863.s001.zip › data/experiment2-depression/sub22/b-study.log]

Scenario - For expli1
Logfile written - 2019/1/2 17:45:04

Trial	Event Type	Code	Time	TTime	Uncertainty	Duration	Uncertainty	ReqTime	ReqDur

1	Response	2	384293	384293	1
4	Picture	t001	414343	0	72	16000	95	0	16000
5	Response	1	430653	285	1
7	Picture	t004	443265	0	146	16000	169	0	16000
7	Response	1	456972	13707	2
8	Response	1	478332	19045	2
10	Picture	t005	493200	0	33	16000	56	0	16000
11	Response	1	515292	6067	2
13	Picture	t003	528180	0	43	16000	64	0	16000
14	Response	2	550652	6451	1
16	Picture	t006	563890	0	160	16000	182	0	16000
17	Response	2	602932	23018	2
19	Picture	t002	615785	0	88	16000	109	0	16000
20	Response	2	641372	9566	2
23	Response	2	768412	102420	2
25	Picture	a103	778437	0	72	16000	93	0	16000
26	Response	1	800292	5835	1
28	Picture	c018	814759	0	76	16000	99	0	16000
29	Response	1	838212	7429	2
31	Picture	c016	850364	0	130	16000	150	0	16000
32	Response	1	876572	10188	2
34	Picture	a016	890622	0	34	16000	57	0	16000
35	Response	2	916492	9846	2
37	Picture	f119	929816	0	164	16000	185	0	16000
38	Response	2	959172	13336	2
40	Picture	c117	971531	0	105	16000	128	0	16000
41	Response	2	999212	11656	1
43	Picture	a004	1010403	0	60	16000	81	0	16000
44	Response	1	1044252	17828	1
46	Picture	c101	1057269	0	187	16000	209	0	16000
47	Response	1	1087572	14279	1
49	Picture	c103	1102075	0	36	16000	59	0	16000
50	Response	1	1133132	15034	1
52	Picture	f016	1146020	0	86	16000	112	0	16000
53	Response	1	1180932	18884	1
55	Picture	f101	1192634	0	128	16000	155	0	16000
56	Response	1	1218012	9351	1
58	Picture	f002	1230419	0	166	16000	189	0	16000
59	Response	1	1256772	10328	1
61	Picture	f103	1270664	0	81	16000	102	0	16000
62	Response	2	1292291	5606	2
64	Picture	a117	1305870	0	35	16000	58	0	16000
65	Response	1	1336932	15037	1
67	Picture	a105	1351025	0	38	16000	59	0	16000
68	Response	2	1380212	13166	1
70	Picture	c020	1394949	0	105	16003	129	0	16000
71	Response	2	1417371	6394	2
73	Picture	a119	1431844	0	40	16000	64	0	16000
74	Response	1	1467732	19865	1
76	Picture	c105	1478791	0	82	16000	106	0	16000
77	Response	2	1501332	6516	1
79	Picture	f018	1514717	0	149	16000	170	0	16000
80	Response	2	1535892	5154	1
82	Picture	c119	1547931	0	94	16000	118	0	16000
83	Response	1	1577732	13775	1
85	Picture	a018	1589535	0	151	16000	172	0	16000
86	Response	1	1612451	6895	2
88	Picture	f117	1625530	0	148	16000	171	0	16000
89	Response	2	1655652	14098	1
91	Picture	c004	1670604	0	61	16000	81	0	16000
92	Response	1	1693291	6667	2
94	Picture	c002	1707750	0	75	16000	98	0	16000
95	Response	1	1747172	23397	1
97	Picture	a002	1760789	0	28	16000	50	0	16000
98	Response	2	1786611	9801	2
100	Picture	f105	1800659	0	148	16000	171	0	16000
101	Response	2	1846532	29848	1
103	Picture	a020	1860123	0	173	16000	193	0	16000
104	Response	2	1884892	8749	1
106	Picture	f004	1897659	0	129	16000	152	0	16000
107	Response	1	1923372	9688	1
109	Picture	a101	1936823	0	128	16000	149	0	16000
110	Response	1	1959812	6968	1
112	Picture	f020	1972679	0	94	16000	117	0	16000
113	Response	1	1995172	6468	1
117	Response	2	2139292	20188	1
119	Picture	c109	2149319	0	85	16000	108	0	16000
120	Response	2	2166092	748	1
122	Picture	a123	2178834	0	66	16000	86	0	16000
123	Response	1	2195772	918	1
125	Picture	f107	2209319	0	74	16000	97	0	16000
126	Response	1	2231692	6349	1
128	Picture	a125	2243733	0	156	16000	177	0	16000
129	Response	2	2263891	4137	2
131	Picture	f121	2275179	0	35	16000	60	0	16000
132	Response	2	2297651	6445	2
134	Picture	a008	2308814	0	61	16000	82	0	16000
135	Response	1	2355851	31016	1
137	Picture	c107	2370677	0	189	16000	212	0	16000
138	Response	1	2400131	13430	2
140	Picture	c125	2413828	0	29	16000	49	0	16000
141	Response	2	2438091	8243	2
143	Picture	f022	2451620	0	58	16000	81	0	16000
144	Response	1	2474252	6606	1
146	Picture	f125	2487173	0	166	16000	187	0	16000
147	Response	1	2509051	5858	2
149	Picture	a010	2521152	0	180	16000	204	0	16000
149	Response	2	2536971	15819	1
150	Response	2	2574851	37674	1
152	Picture	c024	2588192	0	129	16000	149	0	16000
153	Response	1	2619211	14999	2
155	Picture	a006	2630349	0	128	16000	152	0	16000
156	Response	2	2658651	12277	1
158	Picture	c006	2672545	0	91	16000	111	0	16000
159	Response	1	2703811	15246	2
161	Picture	c121	2718149	0	144	16000	167	0	16000
162	Response	2	2745691	11517	2
164	Picture	f006	2757784	0	169	16000	190	0	16000
165	Response	1	2779091	5286	1
167	Picture	f024	2792638	0	141	16000	163	0	16000
168	Response	2	2830011	21349	2
170	Picture	f109	2844624	0	146	16000	167	0	16000
171	Response	2	2877891	17246	1
173	Picture	a109	2892708	0	50	16000	75	0	16000
174	Response	1	2916692	7958	1
176	Picture	a121	2929584	0	168	16000	191	0	16000
177	Response	2	2950971	5364	2
179	Picture	c123	2965149	0	95	16000	118	0	16000
180	Response	2	2991851	10677	1
182	Picture	c008	3005827	0	76	16000	97	0	16000
183	Response	1	3029371	7523	1
185	Picture	c022	3041238	0	158	16000	181	0	16000
186	Response	2	3064691	7428	2
188	Picture	f010	3078444	0	114	16000	137	0	16000
189	Response	1	3102451	7984	1
191	Picture	a107	3115779	0	102	16000	127	0	16000
192	Response	2	3145171	13365	1
194	Picture	a022	3159024	0	183	16000	203	0	16000
195	Response	2	3187531	12487	1
197	Picture	c010	3200759	0	105	16000	129	0	16000
198	Response	2	3229491	12706	1
200	Picture	a024	3241282	0	75	16000	95	0	16000
201	Response	1	3267171	9869	1
203	Picture	f123	3281048	0	135	16000	160	0	16000
204	Response	2	3319171	22096	1
206	Picture	f008	3332802	0	38	16000	59	0	16000
207	Response	1	3364531	15708	1
211	Response	2	3567051	80484	1
213	Picture	a030	3577073	0	51	16000	75	0	16000
214	Response	1	3598371	5273	1
216	Picture	f111	3609437	0	184	16000	207	0	16000
217	Response	2	3633811	8349	1
219	Picture	a026	3647642	0	138	16000	159	0	16000
220	Response	1	3670331	6668	1
222	Picture	a129	3681968	0	136	16000	158	0	16000
223	Response	1	3704251	6259	1
225	Picture	c111	3716813	0	118	16000	139	0	16000
226	Response	2	3749571	16738	1
228	Picture	c028	3761848	0	74	16000	97	0	16000
229	Response	1	3786171	8298	1
231	Picture	c030	3800922	0	158	16000	179	0	16000
232	Response	1	3823210	6267	2
234	Picture	c012	3834257	0	150	16000	173	0	16000
235	Response	2	3858650	8369	2
237	Picture	c014	3873162	0	71	16000	91	0	16000
238	Response	2	3899090	9908	2
240	Picture	f129	3912138	0	86	16000	110	0	16000
241	Response	1	3933571	5408	1
243	Picture	a012	3944973	0	79	16000	100	0	16000
244	Response	1	3966811	5817	1
246	Picture	a014	3981648	0	63	16000	86	0	16000
247	Response	1	4003571	5899	1
249	Picture	a127	4014762	0	111	16000	131	0	16000
250	Response	1	4044050	13268	2
252	Picture	c129	4058398	0	132	16000	154	0	16000
253	Response	2	4079571	5149	1
255	Picture	f014	4093114	0	76	16000	96	0	16000
256	Response	2	4118331	9197	1
258	Picture	f127	4129938	0	85	16000	108	0	16000
259	Response	2	4152610	6647	2
261	Picture	a115	4166853	0	155	16000	175	0	16000
262	Response	2	4200731	17858	1
264	Picture	f026	4213317	0	183	16000	206	0	16000
265	Response	2	4233890	4548	2
267	Picture	f030	4246283	0	43	16000	64	0	16000
268	Response	2	4265970	3666	2
270	Picture	f028	4277298	0	190	16000	213	0	16000
271	Response	2	4297211	3889	1
273	Picture	c026	4308383	0	98	16000	119	0	16000
274	Response	2	4336971	12567	1
276	Picture	f113	4351448	0	191	16000	214	0	16000
277	Response	1	4372130	4658	2
279	Picture	f115	4386403	0	61	16000	81	0	16000
280	Response	1	4409130	6707	2
282	Picture	a111	4420584	0	40	16000	63	0	16000
283	Response	1	4442091	5483	1
285	Picture	f012	4455193	0	92	16000	113	0	16000
286	Response	2	4478090	6876	2
288	Picture	c113	4490068	0	45	16000	68	0	16000
289	Response	1	4513450	7357	2
291	Picture	c115	4527063	0	41	16000	62	0	16000
292	Response	1	4550850	7766	2
294	Picture	a028	4561898	0	34	16000	57	0	16000
295	Response	2	4582091	4169	1
297	Picture	c127	4596883	0	40	16000	62	0	16000
298	Response	1	4619050	6145	2
300	Picture	a113	4632168	0	84	16000	109	0	16000
301	Response	2	4653130	4935	2
