# Supplementary material for: Effects of two different emotion-inducing methods on the emotional memory of non-clinically depressed individuals
Source: PLoS One. 2021 May 28;16(5):e0249863. doi: 10.1371/journal.pone.0249863 (PMC8162709; doi:10.1371/journal.pone.0249863)
Supplement: S1 Data — (ZIP) [file pone.0249863.s001.zip › data/experiment2-depression/sub22/b-test.log]

Scenario - For expli1
Logfile written - 2019/1/2 18:03:24

Trial	Event Type	Code	Time	TTime	Uncertainty	Duration	Uncertainty	ReqTime	ReqDur

1	Response	2	96277	96277	1
4	Picture	t011	126328	0	139	19431	162	0	next
4	Response	1	145757	19429	1
6	Picture	t010	160593	0	36	11365	59	0	next
6	Response	2	171957	11364	1
8	Picture	t006	185993	0	130	16846	153	0	next
8	Response	1	202837	16844	1
10	Picture	t008	214190	0	95	8888	116	0	next
10	Response	1	223077	8887	1
12	Picture	t001	235523	0	90	9395	116	0	next
12	Response	1	244917	9394	1
14	Picture	t012	259698	0	80	8941	100	0	next
14	Response	2	268637	8939	1
16	Picture	t002	282094	0	177	18704	201	0	next
16	Response	2	300797	18703	1
18	Picture	t004	312858	0	75	18820	96	0	next
18	Response	2	331677	18819	1
20	Picture	t005	342802	0	123	14036	147	0	next
20	Response	1	356837	14035	1
22	Picture	t003	368638	0	117	10160	141	0	next
22	Response	2	378797	10159	1
24	Picture	t007	393673	0	75	9285	100	0	next
24	Response	1	402957	9284	1
26	Picture	t009	417798	0	115	11080	136	0	next
26	Response	1	428877	11079	1
29	Response	2	474677	21281	1
31	Picture	gf002	484705	0	32	9173	54	0	next
31	Response	1	493877	9172	1
33	Picture	ba002	505742	0	151	11576	175	0	next
33	Response	1	517317	11575	1
35	Picture	a103	529378	0	183	15701	204	0	next
35	Response	1	545077	15699	1
37	Picture	a016	556746	0	137	8932	161	0	next
37	Response	1	565677	8931	1
39	Picture	dc103	580409	0	138	10989	162	0	next
39	Response	2	591397	10988	1
41	Picture	f117	602563	0	145	7315	169	0	next
41	Response	1	609877	7314	1
43	Picture	gf018	623558	0	147	9721	168	0	next
43	Response	2	633277	9719	2
45	Picture	h012	647913	0	119	23845	143	0	next
45	Response	2	671757	23844	1
47	Picture	m002	685931	0	94	10187	115	0	next
47	Response	2	696117	10186	1
49	Picture	gf101	709113	0	75	19645	99	0	next
49	Response	2	728756	19643	2
51	Picture	a101	742078	0	107	9200	128	0	next
51	Response	1	751277	9199	1
53	Picture	c101	763522	0	154	7836	180	0	next
53	Response	1	771357	7835	1
55	Picture	a117	785468	0	38	17410	60	0	next
55	Response	2	802877	17409	1
57	Picture	f018	817222	0	110	9216	134	0	next
57	Response	2	826437	9215	1
59	Picture	a002	837628	0	34	12810	55	0	next
59	Response	1	850437	12809	1
61	Picture	ba103	864043	0	113	7515	137	0	next
61	Response	2	871557	7514	1
63	Picture	c117	883158	0	163	7400	184	0	next
63	Response	1	890557	7399	1
65	Picture	m001	902673	0	142	8005	166	0	next
65	Response	2	910677	8004	1
67	Picture	gf117	924008	0	141	36030	164	0	next
67	Response	2	960037	36029	1
69	Picture	f002	974522	0	113	17156	137	0	next
69	Response	2	991676	17154	1
71	Picture	dc016	1003468	0	163	6490	184	0	next
71	Response	1	1009957	6489	1
73	Picture	f101	1023922	0	36	10676	60	0	next
73	Response	1	1034597	10675	1
75	Picture	gf016	1047528	0	94	15030	115	0	next
75	Response	1	1062556	15028	2
77	Picture	ba016	1073823	0	130	21015	154	0	next
77	Response	2	1094837	21014	1
79	Picture	f016	1108689	0	88	11469	109	0	next
79	Response	1	1120157	11468	1
81	Picture	c002	1133422	0	182	9296	205	0	next
81	Response	1	1142716	9294	1
83	Picture	h002	1154879	0	56	9559	76	0	next
83	Response	1	1164436	9557	1
85	Picture	dc018	1179223	0	40	10375	64	0	next
85	Response	1	1189597	10374	1
87	Picture	m011	1201458	0	134	19220	156	0	next
87	Response	2	1220677	19219	1
89	Picture	ba018	1234651	0	103	19147	127	0	next
89	Response	2	1253796	19145	2
91	Picture	f103	1265952	0	127	6846	150	0	next
91	Response	1	1272796	6844	2
93	Picture	c103	1284612	0	129	14386	153	0	next
93	Response	2	1298996	14384	1
95	Picture	c018	1310168	0	68	8830	89	0	next
95	Response	1	1318997	8829	1
97	Picture	e012	1332393	0	171	17885	198	0	next
97	Response	2	1350276	17883	2
99	Picture	h011	1361788	0	106	21770	129	0	next
99	Response	1	1383556	21768	2
101	Picture	dc101	1395463	0	88	15935	112	0	next
101	Response	2	1411396	15933	2
103	Picture	ba117	1426208	0	176	19110	197	0	next
103	Response	1	1445316	19108	2
105	Picture	h001	1456972	0	68	9146	92	0	next
105	Response	2	1466116	9144	2
107	Picture	gf103	1477841	0	29	16117	50	0	next
107	Response	2	1493956	16115	2
109	Picture	e001	1506423	0	109	11455	132	0	next
109	Response	2	1517876	11453	1
111	Picture	dc117	1530378	0	149	41460	169	0	next
111	Response	2	1571836	41458	1
113	Picture	e002	1585192	0	156	9791	157	0	next
113	Response	1	1594956	9764	2
115	Picture	m012	1608533	0	145	12185	167	0	next
115	Response	1	1620716	12183	2
117	Picture	a018	1635153	0	185	14924	211	0	next
117	Response	1	1650076	14923	1
119	Picture	c016	1663667	0	167	20691	188	0	next
119	Response	1	1684356	20689	2
121	Picture	e011	1696966	0	32	10952	55	0	next
121	Response	2	1707916	10950	2
123	Picture	dc002	1722098	0	59	6899	79	0	next
123	Response	2	1728996	6898	1
125	Picture	ba101	1743332	0	152	23705	176	0	next
125	Response	2	1767036	23704	1
129	Response	2	1957036	66058	2
131	Picture	e004	1967063	0	42	12175	66	0	next
131	Response	2	1979236	12173	2
133	Picture	a121	1991028	0	74	18010	95	0	next
133	Response	1	2009036	18008	2
135	Picture	ba006	2020893	0	38	11864	61	0	next
135	Response	2	2032756	11863	1
137	Picture	f121	2047539	0	51	8139	72	0	next
137	Response	1	2055676	8137	2
139	Picture	m014	2070113	0	140	10204	164	0	next
139	Response	2	2080316	10203	2
141	Picture	h004	2091857	0	58	9781	79	0	next
141	Response	2	2101636	9779	2
143	Picture	ba119	2113702	0	42	7936	65	0	next
143	Response	1	2121636	7934	2
145	Picture	gf119	2132798	0	110	42000	134	0	next
145	Response	2	2174796	41998	2
147	Picture	dc119	2186271	0	129	10447	153	0	next
147	Response	1	2196716	10445	2
149	Picture	e003	2208538	0	189	21020	209	0	next
149	Response	2	2229556	21018	1
151	Picture	c020	2241833	0	51	18124	75	0	next
151	Response	2	2259956	18123	1
153	Picture	ba004	2272227	0	154	49130	176	0	next
153	Response	2	2321356	49129	1
155	Picture	gf006	2333621	0	80	21457	105	0	next
155	Response	1	2355076	21455	1
157	Picture	a004	2366248	0	117	18750	138	0	next
157	Response	1	2384996	18748	1
159	Picture	h014	2397083	0	105	10994	129	0	next
159	Response	2	2408075	10992	2
161	Picture	a020	2422167	0	186	25510	207	0	next
161	Response	1	2447675	25508	2
163	Picture	gf121	2460376	0	133	7701	157	0	next
163	Response	2	2468076	7700	1
165	Picture	f119	2482872	0	134	37885	155	0	next
165	Response	2	2520755	37883	2
167	Picture	ba121	2533862	0	133	35375	157	0	next
167	Response	1	2569235	35373	2
169	Picture	dc006	2582069	0	84	26849	106	0	next
169	Response	1	2608916	26847	1
171	Picture	c119	2620994	0	153	41003	176	0	next
171	Response	2	2661996	41002	1
173	Picture	dc004	2675347	0	121	20050	142	0	next
173	Response	2	2695396	20049	1
175	Picture	f004	2707691	0	101	13146	124	0	next
175	Response	2	2720836	13145	1
177	Picture	dc105	2732045	0	78	9952	100	0	next
177	Response	2	2741996	9951	1
179	Picture	c006	2756557	0	60	24361	83	0	next
179	Response	2	2780916	24359	1
181	Picture	e014	2794869	0	75	29209	96	0	next
181	Response	1	2824076	29207	1
183	Picture	gf004	2837862	0	72	18496	96	0	next
183	Response	2	2856356	18494	1
185	Picture	a119	2868708	0	55	22249	77	0	next
185	Response	1	2890956	22248	1
187	Picture	f020	2902072	0	184	18805	217	0	next
187	Response	2	2920876	18804	1
189	Picture	c004	2932646	0	104	46512	125	0	next
189	Response	2	2979156	46510	1
191	Picture	a006	2991412	0	159	9905	184	0	next
191	Response	1	3001316	9904	1
193	Picture	gf020	3014458	0	110	12459	130	0	next
193	Response	1	3026915	12457	2
195	Picture	c105	3041912	0	149	10725	173	0	next
195	Response	1	3052636	10724	1
197	Picture	f105	3065873	0	185	71404	206	0	next
197	Response	1	3137276	71403	1
199	Picture	dc121	3149912	0	127	12165	152	0	next
199	Response	2	3162075	12163	2
201	Picture	e013	3176618	0	84	10939	106	0	next
201	Response	1	3187556	10938	1
203	Picture	dc020	3198782	0	81	19536	105	0	next
203	Response	1	3218316	19534	1
205	Picture	m004	3229678	0	182	23999	204	0	next
205	Response	1	3253676	23998	1
207	Picture	m013	3267152	0	34	5765	58	0	next
207	Response	2	3272916	5764	1
209	Picture	ba020	3286697	0	151	31900	175	0	next
209	Response	1	3318596	31899	1
211	Picture	gf105	3330902	0	103	18975	126	0	next
211	Response	2	3349875	18973	1
213	Picture	a105	3362447	0	52	26710	73	0	next
213	Response	2	3389155	26708	2
215	Picture	h013	3402304	0	186	15613	209	0	next
215	Response	2	3417915	15611	2
217	Picture	m003	3429057	0	97	17180	120	0	next
217	Response	1	3446236	17179	1
219	Picture	c121	3460672	0	141	37525	165	0	next
219	Response	1	3498196	37524	1
221	Picture	h003	3511528	0	109	18309	130	0	next
221	Response	2	3529836	18308	1
223	Picture	ba105	3543302	0	160	18655	183	0	next
223	Response	1	3561956	18654	1
225	Picture	f006	3573967	0	159	41477	180	0	next
225	Response	1	3615442	41475	1
229	Response	2	3755155	18510	2
231	Picture	f123	3765176	0	79	9861	101	0	next
231	Response	2	3775035	9859	2
233	Picture	c107	3788621	0	127	9616	149	0	next
233	Response	1	3798235	9614	2
235	Picture	c123	3812367	0	43	9670	64	0	next
235	Response	1	3822035	9668	2
237	Picture	c008	3836780	0	125	20217	147	0	next
237	Response	2	3856996	20216	1
239	Picture	m005	3868907	0	161	10850	182	0	next
239	Response	2	3879755	10848	2
241	Picture	e006	3891752	0	142	32005	165	0	next
241	Response	1	3923755	32003	2
243	Picture	c022	3935318	0	70	9359	91	0	next
243	Response	1	3944675	9357	2
245	Picture	gf109	3956522	0	193	7635	216	0	next
245	Response	1	3964155	7633	2
247	Picture	e016	3978849	0	30	20148	51	0	next
247	Response	1	3998995	20146	2
249	Picture	dc008	4011932	0	105	10225	129	0	next
249	Response	2	4022155	10223	2
251	Picture	ba123	4036227	0	140	9249	162	0	next
251	Response	1	4045475	9248	1
253	Picture	h015	4058303	0	58	13494	81	0	next
253	Response	1	4071795	13492	1
255	Picture	ba107	4084337	0	188	7580	209	0	next
255	Response	2	4091915	7578	2
257	Picture	h005	4103042	0	144	17675	167	0	next
257	Response	2	4120715	17673	2
259	Picture	c109	4132821	0	31	16895	51	0	next
259	Response	2	4149715	16894	1
261	Picture	m006	4163821	0	187	8855	211	0	next
261	Response	1	4172675	8854	1
263	Picture	a024	4183946	0	57	46091	78	0	next
263	Response	2	4230035	46089	1
265	Picture	c024	4241521	0	138	9316	161	0	next
265	Response	1	4250835	9314	1
267	Picture	gf123	4262137	0	188	38740	209	0	next
267	Response	2	4300875	38738	1
269	Picture	gf107	4312785	0	34	28292	57	0	next
269	Response	2	4341075	28290	1
271	Picture	f024	4354296	0	176	34540	197	0	next
271	Response	1	4388835	34539	1
273	Picture	f022	4402530	0	97	19306	120	0	next
273	Response	1	4421835	19305	1
275	Picture	f008	4432995	0	128	44202	149	0	next
275	Response	2	4477195	44200	1
277	Picture	ba008	4491332	0	109	55104	132	0	next
277	Response	2	4546435	55103	1
279	Picture	gf008	4560966	0	131	48591	155	0	next
279	Response	2	4609555	48589	1
281	Picture	ba109	4624411	0	175	45506	198	0	next
281	Response	1	4669915	45504	1
283	Picture	m015	4681577	0	164	22220	186	0	next
283	Response	1	4703795	22218	1
285	Picture	f107	4716133	0	99	16583	122	0	next
285	Response	2	4732714	16581	2
287	Picture	h006	4744226	0	169	11890	190	0	next
287	Response	2	4756115	11889	1
289	Picture	h016	4769930	0	125	6906	149	0	next
289	Response	2	4776835	6905	1
291	Picture	e015	4789247	0	140	8469	160	0	next
291	Response	2	4797714	8467	2
293	Picture	a008	4808961	0	86	10115	110	0	next
293	Response	1	4819075	10114	1
295	Picture	dc123	4831535	0	179	16101	204	0	next
295	Response	2	4847635	16100	1
297	Picture	gf024	4859570	0	135	84746	158	0	next
297	Response	1	4944315	84745	1
299	Picture	dc024	4957596	0	90	6680	111	0	next
299	Response	2	4964275	6679	1
301	Picture	f109	4977531	0	152	8545	176	0	next
301	Response	2	4986075	8544	1
303	Picture	ba024	5000766	0	78	14390	98	0	next
303	Response	2	5015154	14388	2
305	Picture	e005	5029175	0	163	13741	186	0	next
305	Response	1	5042914	13739	2
307	Picture	dc022	5056207	0	126	28469	147	0	next
307	Response	2	5084675	28468	1
309	Picture	dc107	5096410	0	80	30426	103	0	next
309	Response	1	5126835	30425	1
311	Picture	gf022	5141036	0	113	34880	134	0	next
311	Response	1	5175915	34879	1
313	Picture	ba022	5188120	0	186	22799	208	0	next
313	Response	2	5210914	22794	2
315	Picture	a109	5223459	0	175	17977	196	0	next
315	Response	1	5241435	17976	1
317	Picture	a107	5255210	0	83	15506	106	0	next
317	Response	2	5270715	15505	1
319	Picture	a123	5284055	0	68	16141	89	0	next
319	Response	1	5300195	16140	1
321	Picture	a022	5314881	0	67	11794	91	0	next
321	Response	1	5326674	11793	1
323	Picture	m016	5341005	0	105	12231	127	0	next
323	Response	1	5353235	12230	1
325	Picture	dc109	5365512	0	91	35164	113	0	next
325	Response	2	5400674	35162	2
326	Response	2	5413755	13079	1
326	Response	2	5414594	13918	1
329	Response	2	5536994	11569	2
331	Picture	gf111	5547023	0	45	28658	66	0	next
331	Response	1	5575674	28651	2
333	Picture	f125	5589032	0	36	16324	58	0	next
333	Response	1	5605355	16323	1
335	Picture	f026	5617251	0	137	38825	160	0	next
335	Response	2	5656074	38823	2
337	Picture	a012	5670926	0	119	11590	139	0	next
337	Response	2	5682514	11588	1
339	Picture	f010	5693630	0	80	32926	103	0	next
339	Response	2	5726554	32924	2
341	Picture	ba012	5741546	0	154	46210	187	0	next
341	Response	2	5787754	46208	2
343	Picture	e017	5799271	0	81	24725	104	0	next
343	Response	2	5823994	24723	2
345	Picture	ba010	5836650	0	30	9331	31	0	next
345	Response	1	5845954	9304	2
347	Picture	gf127	5860246	0	94	56230	118	0	next
347	Response	1	5916474	56228	2
349	Picture	m007	5930777	0	50	10259	71	0	next
349	Response	2	5941034	10257	2
351	Picture	c026	5952611	0	44	23504	70	0	next
351	Response	1	5976114	23503	1
353	Picture	e008	5988675	0	141	30160	162	0	next
353	Response	1	6018834	30159	1
355	Picture	a111	6033610	0	38	31826	61	0	next
355	Response	2	6065434	31824	2
357	Picture	gf125	6076636	0	163	28799	184	0	next
357	Response	1	6105434	28798	1
359	Picture	a125	6119950	0	173	16473	175	0	next
359	Response	2	6136394	16444	2
361	Picture	ba127	6149723	0	61	33952	81	0	next
361	Response	1	6183674	33951	1
363	Picture	c125	6195152	0	122	23164	145	0	next
363	Response	2	6218314	23162	1
365	Picture	h017	6231016	0	87	23739	108	0	next
365	Response	2	6254754	23738	1
367	Picture	gf010	6269310	0	116	11246	140	0	next
367	Response	1	6280554	11244	2
369	Picture	dc127	6295566	0	194	8350	215	0	next
369	Response	1	6303914	8348	2
371	Picture	ba111	6318891	0	193	37505	216	0	next
371	Response	2	6356394	37503	2
373	Picture	a026	6367506	0	68	16810	90	0	next
373	Response	1	6384314	16808	1
375	Picture	dc026	6396591	0	144	36164	169	0	next
375	Response	2	6432754	36163	1
377	Picture	f127	6443984	0	77	7892	97	0	next
377	Response	2	6451874	7890	1
379	Picture	ba125	6465311	0	76	10364	99	0	next
379	Response	2	6475673	10362	2
381	Picture	f111	6488595	0	124	29080	145	0	next
381	Response	2	6517674	29079	1
383	Picture	a010	6532400	0	142	19915	165	0	next
383	Response	1	6552314	19914	1
385	Picture	dc125	6563905	0	132	20373	155	0	next
385	Response	2	6584275	20370	2
387	Picture	a127	6595941	0	90	38815	113	0	next
387	Response	2	6634754	38813	1
389	Picture	h007	6649108	0	78	26167	100	0	next
389	Response	2	6675274	26166	1
391	Picture	ba026	6688163	0	182	17673	206	0	next
391	Response	1	6705834	17671	1
393	Picture	m018	6718556	0	117	31120	138	0	next
393	Response	1	6749674	31118	1
395	Picture	f012	6761221	0	109	42335	132	0	next
395	Response	1	6803554	42333	1
397	Picture	dc010	6815216	0	108	24219	130	0	next
397	Response	2	6839434	24218	1
399	Picture	c127	6853591	0	53	14924	77	0	next
399	Response	1	6868514	14923	1
401	Picture	c010	6883085	0	59	7670	83	0	next
401	Response	2	6890754	7669	1
403	Picture	e007	6905330	0	139	9825	162	0	next
403	Response	2	6915153	9823	2
405	Picture	m008	6928945	0	187	16810	208	0	next
405	Response	1	6945754	16809	1
407	Picture	c111	6959501	0	123	40814	147	0	next
407	Response	1	7000314	40813	1
409	Picture	e018	7013195	0	88	17880	110	0	next
409	Response	1	7031074	17879	1
411	Picture	gf026	7042259	0	182	27096	206	0	next
411	Response	2	7069354	27095	1
413	Picture	gf012	7083515	0	85	33640	105	0	next
413	Response	2	7117153	33638	2
415	Picture	m017	7130019	0	71	20416	94	0	next
415	Response	2	7150434	20415	1
417	Picture	h008	7164837	0	81	25598	102	0	next
417	Response	2	7190434	25597	1
419	Picture	dc111	7204509	0	66	14766	89	0	next
419	Response	2	7219273	14764	2
421	Picture	h018	7232536	0	36	39939	58	0	next
421	Response	2	7272474	39938	1
423	Picture	dc012	7286021	0	39	14134	63	0	next
423	Response	2	7300154	14133	1
425	Picture	c012	7314535	0	188	17140	209	0	next
425	Response	2	7331674	17139	1
429	Response	2	7592154	138407	1
431	Picture	gf030	7602174	0	159	23060	180	0	next
431	Response	1	7625233	23059	1
433	Picture	c028	7639859	0	134	31856	157	0	next
433	Response	1	7671713	31854	2
435	Picture	a115	7686388	0	95	16127	115	0	next
435	Response	1	7702513	16125	1
437	Picture	h009	7716899	0	76	6736	99	0	next
437	Response	2	7723633	6734	1
439	Picture	h019	7735725	0	81	11510	102	0	next
439	Response	2	7747233	11508	2
441	Picture	f030	7761650	0	149	10865	173	0	next
441	Response	2	7772513	10863	2
443	Picture	dc113	7786875	0	87	19040	108	0	next
443	Response	2	7805913	19038	2
445	Picture	e009	7819791	0	165	23884	190	0	next
445	Response	1	7843673	23882	2
447	Picture	c129	7856465	0	152	9010	172	0	next
447	Response	1	7865473	9008	1
449	Picture	dc028	7877913	0	35	12042	58	0	next
449	Response	2	7889953	12040	2
451	Picture	dc014	7903395	0	44	25960	65	0	next
451	Response	2	7929353	25958	2
453	Picture	h010	7943071	0	35	12684	59	0	next
453	Response	2	7955753	12682	2
455	Picture	c113	7967645	0	116	33709	137	0	next
455	Response	2	8001353	33708	1
457	Picture	gf113	8015539	0	43	10815	67	0	next
457	Response	1	8026353	10814	1
459	Picture	f113	8040824	0	90	9971	110	0	next
459	Response	1	8050793	9969	1
461	Picture	c014	8065500	0	74	27455	97	0	next
461	Response	2	8092953	27453	2
463	Picture	e020	8107207	0	33	11268	53	0	next
463	Response	1	8118473	11266	2
465	Picture	ba028	8132960	0	100	15755	123	0	next
465	Response	2	8148713	15753	2
467	Picture	gf028	8161335	0	53	13219	74	0	next
467	Response	1	8174553	13218	1
469	Picture	m009	8187212	0	172	28263	194	0	next
469	Response	1	8215473	28261	1
471	Picture	c030	8229195	0	181	22240	202	0	next
471	Response	1	8251433	22238	2
473	Picture	a028	8265200	0	168	22435	192	0	next
473	Response	2	8287633	22433	2
475	Picture	gf129	8299305	0	57	9770	78	0	next
475	Response	1	8309073	9768	2
477	Picture	e010	8320942	0	80	10173	104	0	next
477	Response	2	8331113	10171	1
479	Picture	ba014	8344855	0	165	34220	186	0	next
479	Response	2	8379073	34218	1
481	Picture	m019	8391349	0	160	23646	184	0	next
481	Response	1	8414993	23644	2
483	Picture	gf014	8428825	0	178	14529	199	0	next
483	Response	2	8443353	14528	1
485	Picture	ba113	8456038	0	125	33996	149	0	next
485	Response	1	8490033	33995	1
487	Picture	a030	8505024	0	131	8331	151	0	next
487	Response	2	8513353	8329	1
489	Picture	f014	8527700	0	116	17415	139	0	next
489	Response	1	8545113	17413	1
491	Picture	ba115	8559156	0	158	13398	180	0	next
491	Response	2	8572553	13397	1
493	Picture	gf115	8584151	0	158	12084	181	0	next
493	Response	2	8596233	12082	1
495	Picture	dc129	8610405	0	63	9349	85	0	next
495	Response	2	8619753	9348	1
497	Picture	a113	8632009	0	124	40229	146	0	next
497	Response	1	8672233	40224	1
499	Picture	a014	8685698	0	90	5936	112	0	next
499	Response	2	8691632	5934	2
501	Picture	m020	8703963	0	153	19992	176	0	next
501	Response	2	8723953	19990	2
503	Picture	ba129	8735518	0	92	54396	113	0	next
503	Response	2	8789913	54395	1
505	Picture	h020	8802748	0	180	20447	203	0	next
505	Response	2	8823193	20445	1
507	Picture	dc115	8837155	0	102	16901	103	0	next
507	Response	2	8854033	16878	1
509	Picture	f028	8868013	0	67	10902	90	0	next
509	Response	1	8878913	10900	1
511	Picture	dc030	8893544	0	35	11771	56	0	next
511	Response	2	8905313	11769	1
513	Picture	f115	8918460	0	112	17294	135	0	next
513	Response	1	8935753	17293	1
515	Picture	ba030	8948854	0	47	9220	68	0	next
515	Response	1	8958073	9219	1
517	Picture	e019	8970709	0	186	7445	210	0	next
517	Response	1	8978153	7444	1
519	Picture	m010	8990894	0	166	17341	187	0	next
519	Response	2	9008233	17339	1
521	Picture	a129	9021433	0	119	27802	142	0	next
521	Response	1	9049233	27800	1
523	Picture	c115	9061625	0	91	21209	112	0	next
523	Response	1	9082833	21208	1
525	Picture	f129	9095048	0	156	40586	179	0	next
525	Response	2	9135633	40585	1
