# Supplementary material for: Effects of two different emotion-inducing methods on the emotional memory of non-clinically depressed individuals
Source: PLoS One. 2021 May 28;16(5):e0249863. doi: 10.1371/journal.pone.0249863 (PMC8162709; doi:10.1371/journal.pone.0249863)
Supplement: S1 Data — (ZIP) [file pone.0249863.s001.zip › data/experiment2-depression/sub23/b-study.log]

Scenario - For expli1
Logfile written - 2019/1/2 17:50:40

Trial	Event Type	Code	Time	TTime	Uncertainty	Duration	Uncertainty	ReqTime	ReqDur

1	Response	2	697362	697196	2
4	Picture	t003	728154	0	1	16166	3	0	16000
5	Response	2	751042	6555	1
7	Picture	t006	762987	0	1	16166	3	0	16000
8	Response	2	784241	4921	1
10	Picture	t001	797986	0	2	16167	3	0	16000
11	Response	1	820881	6562	1
13	Picture	t002	834986	0	1	16166	2	0	16000
13	Response	1	849921	14935	1
14	Response	1	886640	35321	1
16	Picture	t004	901485	0	1	16166	3	0	16000
17	Response	1	923200	5382	1
19	Picture	t005	936151	0	1	16166	3	0	16000
20	Response	2	957599	5115	1
23	Response	2	1052958	70141	1
25	Picture	c020	1063315	0	2	16167	3	0	16000
26	Response	2	1085278	5629	1
28	Picture	f119	1100148	0	2	16166	4	0	16000
29	Response	2	1122317	5836	2
31	Picture	c117	1135981	0	1	16166	3	0	16000
32	Response	1	1159277	6963	1
34	Picture	c119	1170980	0	2	16167	3	0	16000
35	Response	1	1190796	3482	2
37	Picture	a020	1202147	0	1	16166	2	0	16000
38	Response	2	1224556	6076	1
40	Picture	f018	1239813	0	1	16166	2	0	16000
41	Response	2	1268795	12649	2
43	Picture	a117	1283979	0	1	16166	3	0	16000
44	Response	1	1305995	5683	1
46	Picture	a002	1317811	0	2	16167	3	0	16000
47	Response	1	1347195	13050	1
49	Picture	f103	1361311	0	1	16166	3	0	16000
50	Response	2	1388794	11150	1
52	Picture	a018	1400477	0	1	16166	3	0	16000
53	Response	2	1425034	8224	1
55	Picture	c101	1437643	0	1	16166	3	0	16000
56	Response	2	1459513	5537	1
58	Picture	c018	1471642	0	2	16167	3	0	16000
59	Response	1	1497113	9138	1
61	Picture	f020	1510808	0	2	16167	3	0	16000
62	Response	1	1533192	6051	1
64	Picture	a004	1546141	0	2	16167	3	0	16000
65	Response	2	1569912	7438	1
67	Picture	a119	1584974	0	1	16166	3	0	16000
68	Response	1	1606311	5004	2
70	Picture	f002	1618973	0	2	16167	3	0	16000
71	Response	1	1644231	8925	1
73	Picture	c002	1658139	0	2	16167	3	0	16000
74	Response	2	1681191	6718	1
76	Picture	f004	1693472	0	2	16166	4	0	16000
77	Response	1	1715270	5465	1
79	Picture	f016	1728305	0	1	16166	3	0	16000
80	Response	1	1749110	4472	1
82	Picture	a103	1763304	0	2	16167	3	0	16000
83	Response	2	1784789	5151	2
85	Picture	c103	1798304	0	1	16166	3	0	16000
86	Response	1	1820869	6232	1
88	Picture	f117	1833137	0	1	16166	2	0	16000
89	Response	1	1859588	10118	1
91	Picture	a105	1873136	0	1	16166	3	0	16000
92	Response	2	1895508	6039	1
94	Picture	c004	1907136	0	1	16166	2	0	16000
95	Response	1	1927748	4279	1
97	Picture	a101	1942468	0	2	16167	3	0	16000
98	Response	2	1978867	20066	1
100	Picture	a016	1992301	0	1	16166	3	0	16000
101	Response	1	2012547	3913	1
103	Picture	f101	2024300	0	2	16167	3	0	16000
104	Response	1	2046866	6233	1
106	Picture	c105	2060966	0	2	16167	3	0	16000
107	Response	2	2081586	4287	1
109	Picture	c016	2094799	0	2	16166	4	0	16000
110	Response	2	2115824	4692	2
112	Picture	f105	2130632	0	1	16166	3	0	16000
113	Response	1	2151025	4060	1
117	Response	2	2334702	59739	2
119	Picture	a109	2345129	0	1	16166	2	0	16000
120	Response	1	2365421	3959	2
122	Picture	c006	2380461	0	2	16167	3	0	16000
123	Response	1	2401102	4308	1
125	Picture	c109	2414461	0	1	16166	3	0	16000
126	Response	1	2437501	6707	1
128	Picture	f125	2452794	0	1	16166	2	0	16000
129	Response	1	2470541	1414	1
131	Picture	f024	2483460	0	1	16166	3	0	16000
132	Response	1	2504781	4988	1
134	Picture	c010	2520126	0	1	16166	3	0	16000
135	Response	1	2543820	7361	1
137	Picture	f109	2556125	0	2	16167	3	0	16000
138	Response	2	2584860	12402	1
140	Picture	a125	2598125	0	1	16166	2	0	16000
141	Response	2	2618619	4161	1
143	Picture	a024	2632291	0	1	16166	3	0	16000
144	Response	1	2651579	2955	1
146	Picture	c022	2663624	0	1	16166	2	0	16000
147	Response	2	2685098	5141	2
149	Picture	a123	2696790	0	1	16166	2	0	16000
150	Response	1	2719418	6295	1
152	Picture	a008	2732456	0	1	16166	3	0	16000
153	Response	1	2754538	5749	1
155	Picture	c107	2769289	0	1	16166	2	0	16000
156	Response	2	2795977	10355	1
158	Picture	c024	2810121	0	2	16167	3	0	16000
159	Response	1	2831417	4963	1
161	Picture	c123	2843287	0	2	16167	3	0	16000
162	Response	2	2867576	7955	1
164	Picture	f006	2879454	0	1	16166	2	0	16000
165	Response	2	2901976	6189	1
167	Picture	f010	2913953	0	1	16166	3	0	16000
168	Response	2	2936056	5770	1
170	Picture	a121	2951119	0	1	16166	3	0	16000
171	Response	2	2976934	9482	2
173	Picture	c008	2991452	0	1	16166	3	0	16000
174	Response	2	3013574	5789	2
176	Picture	a006	3026951	0	2	16166	4	0	16000
177	Response	2	3048614	5330	1
179	Picture	f107	3060951	0	1	16166	2	0	16000
180	Response	1	3087494	10210	1
182	Picture	a022	3100117	0	1	16166	2	0	16000
183	Response	1	3122773	6323	1
185	Picture	f121	3137616	0	1	16166	3	0	16000
186	Response	2	3159893	5944	1
188	Picture	a010	3174115	0	2	16167	3	0	16000
189	Response	2	3197972	7523	1
191	Picture	c121	3211448	0	2	16167	3	0	16000
192	Response	2	3233492	5711	1
194	Picture	f008	3244948	0	1	16166	3	0	16000
195	Response	1	3266131	4850	2
197	Picture	f022	3278447	0	2	16166	4	0	16000
198	Response	2	3301091	6311	1
200	Picture	c125	3315947	0	1	16166	2	0	16000
201	Response	2	3350450	18170	1
203	Picture	f123	3364112	0	2	16167	3	0	16000
204	Response	2	3386130	5684	1
206	Picture	a107	3400945	0	2	16167	3	0	16000
207	Response	1	3421409	4131	2
211	Response	2	3571248	24472	2
213	Picture	c014	3581609	0	1	16166	3	0	16000
214	Response	1	3601407	3465	1
216	Picture	a111	3615275	0	2	16167	3	0	16000
217	Response	2	3636847	5239	1
219	Picture	c115	3649108	0	1	16166	3	0	16000
220	Response	1	3673326	7885	2
222	Picture	a127	3685607	0	2	16167	3	0	16000
223	Response	1	3705566	3625	1
225	Picture	f012	3717607	0	1	16166	3	0	16000
226	Response	1	3740606	6666	1
228	Picture	c026	3755273	0	1	16166	3	0	16000
229	Response	1	3778365	6759	1
231	Picture	a030	3790606	0	1	16166	3	0	16000
232	Response	1	3813084	6145	2
234	Picture	f113	3826272	0	1	16166	3	0	16000
235	Response	2	3855804	13199	1
237	Picture	f129	3870938	0	1	16166	3	0	16000
238	Response	2	3899644	12373	1
240	Picture	a026	3911604	0	1	16166	3	0	16000
241	Response	2	3934683	6746	2
243	Picture	f028	3946270	0	1	16166	3	0	16000
244	Response	2	3968443	5840	1
246	Picture	c028	3982603	0	1	16166	3	0	16000
247	Response	1	4003642	4706	2
249	Picture	f030	4016769	0	1	16166	3	0	16000
250	Response	2	4039402	6300	1
252	Picture	a028	4053435	0	1	16166	3	0	16000
253	Response	2	4072602	2834	1
255	Picture	f026	4087268	0	1	16166	3	0	16000
256	Response	2	4108281	4680	1
258	Picture	a014	4122767	0	2	16167	3	0	16000
259	Response	1	4145241	6141	1
261	Picture	f127	4159100	0	1	16166	3	0	16000
262	Response	1	4191640	16207	1
264	Picture	a113	4204099	0	2	16167	3	0	16000
265	Response	2	4238280	17848	1
267	Picture	c030	4252265	0	2	16166	4	0	16000
268	Response	1	4275799	7201	2
270	Picture	c111	4289431	0	2	16167	3	0	16000
271	Response	1	4315879	10115	1
273	Picture	c012	4329931	0	1	16166	2	0	16000
274	Response	1	4352598	6334	1
276	Picture	a129	4364930	0	1	16166	3	0	16000
277	Response	2	4387158	5895	1
279	Picture	a012	4401096	0	2	16167	3	0	16000
280	Response	2	4425477	8048	2
282	Picture	f014	4439762	0	2	16167	3	0	16000
283	Response	2	4466837	10742	1
285	Picture	c127	4479095	0	1	16166	3	0	16000
286	Response	2	4500597	5169	1
288	Picture	a115	4513428	0	1	16166	3	0	16000
289	Response	2	4535636	5875	1
291	Picture	c129	4547927	0	2	16166	4	0	16000
292	Response	2	4568836	4576	1
294	Picture	c113	4581760	0	1	16166	3	0	16000
295	Response	1	4604915	6822	2
297	Picture	f115	4616426	0	1	16167	2	0	16000
298	Response	2	4644595	11836	1
300	Picture	f111	4657592	0	2	16166	4	0	16000
301	Response	1	4677954	4029	2
