# Supplementary material for: Effects of two different emotion-inducing methods on the emotional memory of non-clinically depressed individuals
Source: PLoS One. 2021 May 28;16(5):e0249863. doi: 10.1371/journal.pone.0249863 (PMC8162709; doi:10.1371/journal.pone.0249863)
Supplement: S1 Data — (ZIP) [file pone.0249863.s001.zip › data/experiment2-depression/sub23/b-test.log]

Scenario - For expli1
Logfile written - 2019/1/2 18:07:15

Trial	Event Type	Code	Time	TTime	Uncertainty	Duration	Uncertainty	ReqTime	ReqDur

1	Response	2	99714	99548	2
4	Picture	t011	130497	0	2	22833	3	0	next
4	Response	2	153233	22736	1
6	Picture	t004	168330	0	1	53332	2	0	next
6	Response	2	221552	53222	2
8	Picture	t001	233995	0	2	17333	4	0	next
8	Response	1	251232	17237	1
10	Picture	t003	265828	0	2	12833	4	0	next
10	Response	1	278512	12684	1
12	Picture	t009	290494	0	2	11167	3	0	next
12	Response	2	301631	11137	2
14	Picture	t010	315494	0	1	9666	3	0	next
14	Response	2	325071	9577	1
16	Picture	t006	337327	0	1	16500	2	0	next
16	Response	2	353791	16464	1
18	Picture	t002	366493	0	2	10833	4	0	next
18	Response	1	377150	10657	2
20	Picture	t008	391993	0	1	10333	2	0	next
20	Response	1	402190	10197	1
22	Picture	t007	415659	0	1	10333	3	0	next
22	Response	1	425870	10211	1
24	Picture	t005	438659	0	1	8999	3	0	next
24	Response	1	447630	8971	1
26	Picture	t012	460492	0	1	10666	3	0	next
26	Response	2	470990	10498	1
29	Response	2	532749	36425	1
31	Picture	ba018	543157	0	2	22166	4	0	next
31	Response	2	565148	21991	1
33	Picture	c101	580156	0	2	18167	3	0	next
33	Response	1	598188	18032	1
35	Picture	c117	609989	0	2	9500	3	0	next
35	Response	1	619468	9479	1
37	Picture	m011	631656	0	1	24999	3	0	next
37	Response	2	656507	24851	1
39	Picture	f018	668488	0	2	77332	4	0	next
39	Response	1	745706	77218	1
41	Picture	h011	760320	0	2	12000	3	0	next
41	Response	2	772266	11946	1
43	Picture	a103	787486	0	2	7167	3	0	next
43	Response	1	794586	7100	1
45	Picture	a018	808486	0	2	13833	4	0	next
45	Response	1	822265	13779	1
47	Picture	gf117	835319	0	2	9500	3	0	next
47	Response	2	844665	9346	1
49	Picture	h002	857819	0	1	14333	2	0	next
49	Response	1	871944	14125	2
51	Picture	ba117	884152	0	1	15499	3	0	next
51	Response	2	899544	15392	2
53	Picture	e011	914651	0	2	15333	4	0	next
53	Response	2	929864	15213	1
55	Picture	c103	945151	0	1	6999	3	0	next
55	Response	1	952104	6953	1
57	Picture	dc002	964984	0	1	17666	2	0	next
57	Response	1	982583	17599	2
59	Picture	f002	994150	0	1	68665	3	0	next
59	Response	2	1062662	68512	1
61	Picture	gf018	1075315	0	2	19000	3	0	next
61	Response	1	1094182	18867	1
63	Picture	dc117	1108815	0	1	11833	2	0	next
63	Response	2	1120502	11687	1
65	Picture	h001	1134814	0	2	18500	3	0	next
65	Response	1	1153221	18407	2
67	Picture	dc103	1167814	0	1	11833	2	0	next
67	Response	1	1179621	11807	1
69	Picture	dc101	1193147	0	1	14333	2	0	next
69	Response	1	1207300	14153	2
71	Picture	a002	1219313	0	1	28166	3	0	next
71	Response	1	1247300	27987	1
73	Picture	m002	1258979	0	1	9666	3	0	next
73	Response	2	1268499	9520	2
75	Picture	c002	1282145	0	2	7167	3	0	next
75	Response	2	1289140	6995	1
77	Picture	m012	1302145	0	1	10166	3	0	next
77	Response	1	1312259	10114	1
79	Picture	f101	1326811	0	2	18667	3	0	next
79	Response	2	1345299	18488	1
81	Picture	h012	1357144	0	2	16000	3	0	next
81	Response	1	1372979	15835	1
83	Picture	ba103	1385644	0	1	8833	2	0	next
83	Response	2	1394418	8774	2
85	Picture	a117	1408310	0	2	15833	4	0	next
85	Response	2	1424018	15708	1
87	Picture	ba002	1436476	0	2	9000	3	0	next
87	Response	1	1445458	8982	1
89	Picture	ba016	1458809	0	2	11167	3	0	next
89	Response	1	1469937	11128	2
91	Picture	dc016	1484809	0	1	15166	3	0	next
91	Response	2	1499857	15048	1
93	Picture	m001	1513975	0	1	9666	3	0	next
93	Response	1	1523617	9642	1
95	Picture	gf101	1536475	0	1	8833	2	0	next
95	Response	1	1545136	8661	2
97	Picture	e012	1559474	0	2	9000	3	0	next
97	Response	2	1568416	8942	1
99	Picture	a016	1582974	0	1	13000	2	0	next
99	Response	1	1595856	12882	1
101	Picture	c018	1610973	0	2	15333	4	0	next
101	Response	2	1626176	15203	1
103	Picture	f103	1640140	0	1	14833	2	0	next
103	Response	2	1654895	14755	1
105	Picture	e001	1666306	0	1	28499	3	0	next
105	Response	1	1694735	28429	1
107	Picture	a101	1707805	0	2	12667	3	0	next
107	Response	1	1720334	12529	2
109	Picture	dc018	1735471	0	2	6500	4	0	next
109	Response	2	1741854	6383	1
111	Picture	gf103	1754138	0	1	15499	3	0	next
111	Response	2	1769614	15476	1
113	Picture	gf002	1783471	0	1	8666	3	0	next
113	Response	1	1792013	8542	2
115	Picture	e002	1806137	0	1	13166	3	0	next
115	Response	1	1819133	12996	1
117	Picture	gf016	1834137	0	1	8333	2	0	next
117	Response	1	1842413	8276	1
119	Picture	f016	1855303	0	1	6166	3	0	next
119	Response	2	1861453	6150	1
121	Picture	ba101	1873136	0	1	10166	3	0	next
121	Response	1	1883132	9996	1
123	Picture	c016	1897469	0	1	14166	3	0	next
123	Response	2	1911532	14063	1
125	Picture	f117	1926468	0	2	7667	3	0	next
125	Response	1	1934092	7624	1
129	Response	2	2102810	44344	1
131	Picture	c105	2113299	0	1	13500	2	0	next
131	Response	1	2126649	13350	2
133	Picture	c006	2141798	0	2	14833	4	0	next
133	Response	1	2156489	14691	1
135	Picture	h003	2171631	0	2	11000	3	0	next
135	Response	2	2182569	10938	1
137	Picture	gf020	2197297	0	2	17500	4	0	next
137	Response	1	2214648	17351	2
139	Picture	c004	2229464	0	1	17166	2	0	next
139	Response	2	2246568	17104	1
141	Picture	a006	2258963	0	2	8167	3	0	next
141	Response	1	2266968	8005	1
143	Picture	dc004	2281963	0	1	14999	3	0	next
143	Response	1	2296887	14924	2
145	Picture	dc105	2310629	0	2	16333	3	0	next
145	Response	1	2326887	16258	1
147	Picture	a004	2340462	0	1	11166	3	0	next
147	Response	1	2351527	11065	1
149	Picture	c119	2363461	0	2	11167	3	0	next
149	Response	2	2374567	11106	1
151	Picture	h014	2389794	0	2	12000	4	0	next
151	Response	2	2401686	11892	1
153	Picture	f006	2413127	0	2	28166	4	0	next
153	Response	1	2441206	28079	1
155	Picture	m014	2454960	0	2	9000	3	0	next
155	Response	2	2463845	8885	2
157	Picture	f004	2476793	0	2	64166	3	0	next
157	Response	1	2540805	64012	1
159	Picture	f020	2553959	0	1	9666	2	0	next
159	Response	1	2563444	9485	1
161	Picture	dc121	2574958	0	2	8833	4	0	next
161	Response	2	2583684	8726	1
163	Picture	gf119	2595958	0	1	11166	3	0	next
163	Response	2	2607044	11086	1
165	Picture	a121	2621291	0	1	15999	3	0	next
165	Response	2	2637123	15832	2
167	Picture	ba121	2649624	0	1	14166	2	0	next
167	Response	2	2663763	14139	1
169	Picture	h013	2678290	0	1	12833	2	0	next
169	Response	2	2690963	12673	1
171	Picture	ba105	2703289	0	2	24167	3	0	next
171	Response	2	2727282	23993	2
173	Picture	gf105	2741956	0	1	8999	3	0	next
173	Response	1	2750802	8846	1
175	Picture	ba004	2765455	0	2	15000	3	0	next
175	Response	1	2780402	14947	1
177	Picture	a020	2792621	0	2	16500	3	0	next
177	Response	2	2809041	16420	1
179	Picture	e013	2820954	0	2	9667	3	0	next
179	Response	1	2830561	9607	1
181	Picture	m013	2844121	0	1	8833	2	0	next
181	Response	1	2852881	8760	1
183	Picture	ba006	2864954	0	1	9499	3	0	next
183	Response	2	2874320	9366	2
185	Picture	dc006	2886120	0	1	17500	2	0	next
185	Response	2	2903440	17320	1
187	Picture	ba020	2917119	0	2	10500	4	0	next
187	Response	2	2927440	10321	1
189	Picture	a119	2941619	0	2	10500	3	0	next
189	Response	1	2951839	10220	2
191	Picture	e004	2965452	0	2	19500	3	0	next
191	Response	1	2984879	19427	1
193	Picture	dc020	2999951	0	2	12500	4	0	next
193	Response	1	3012319	12368	1
195	Picture	a105	3025284	0	2	15333	4	0	next
195	Response	1	3040559	15275	1
197	Picture	h004	3053284	0	1	16166	3	0	next
197	Response	2	3069278	15994	1
199	Picture	e014	3084617	0	1	10500	2	0	next
199	Response	2	3095038	10421	1
201	Picture	c121	3108283	0	2	12000	3	0	next
201	Response	1	3120238	11955	1
203	Picture	f121	3132449	0	2	8334	3	0	next
203	Response	1	3140717	8268	1
205	Picture	dc119	3152782	0	2	12500	4	0	next
205	Response	1	3165197	12415	1
207	Picture	ba119	3176615	0	2	11167	3	0	next
207	Response	1	3187677	11062	1
209	Picture	m003	3199448	0	2	12833	4	0	next
209	Response	1	3212076	12628	1
211	Picture	gf004	3226281	0	2	10833	4	0	next
211	Response	1	3237036	10755	1
213	Picture	gf121	3249447	0	2	14500	4	0	next
213	Response	2	3263916	14469	1
215	Picture	f119	3279280	0	2	8833	4	0	next
215	Response	1	3288075	8795	2
217	Picture	e003	3300280	0	1	26833	2	0	next
217	Response	1	3327035	26755	1
219	Picture	f105	3341613	0	1	6333	2	0	next
219	Response	2	3347915	6302	1
221	Picture	c020	3360779	0	2	10000	3	0	next
221	Response	1	3370634	9855	1
223	Picture	gf006	3385779	0	1	9833	2	0	next
223	Response	2	3395594	9815	1
225	Picture	m004	3408278	0	2	11500	4	0	next
225	Response	2	3419674	11396	1
229	Response	2	3548952	4509	1
231	Picture	e016	3559443	0	1	14666	2	0	next
231	Response	1	3574072	14629	1
233	Picture	c022	3588275	0	2	16833	4	0	next
233	Response	1	3604952	16677	1
235	Picture	c107	3617442	0	1	10166	3	0	next
235	Response	2	3627591	10149	2
237	Picture	a109	3642441	0	2	21500	3	0	next
237	Response	2	3663911	21470	1
239	Picture	a022	3678607	0	2	19500	3	0	next
239	Response	2	3698071	19464	1
241	Picture	a008	3712440	0	2	18000	3	0	next
241	Response	1	3730390	17950	1
243	Picture	c123	3744440	0	1	16333	2	0	next
243	Response	1	3760630	16190	1
245	Picture	h015	3773106	0	1	9166	3	0	next
245	Response	2	3782150	9044	1
247	Picture	dc109	3794772	0	2	10833	4	0	next
247	Response	2	3805509	10737	1
249	Picture	dc008	3817605	0	2	12833	4	0	next
249	Response	2	3830389	12784	1
251	Picture	c008	3842438	0	2	15000	3	0	next
251	Response	2	3857349	14911	1
253	Picture	gf109	3871604	0	2	9500	4	0	next
253	Response	2	3880948	9344	1
255	Picture	ba008	3894104	0	2	14166	4	0	next
255	Response	1	3908228	14124	1
257	Picture	gf107	3919937	0	1	9333	2	0	next
257	Response	2	3929108	9171	1
259	Picture	c024	3943437	0	1	8833	2	0	next
259	Response	2	3952067	8630	2
261	Picture	h006	3964103	0	1	11333	2	0	next
261	Response	1	3975347	11244	1
263	Picture	dc107	3989602	0	2	9833	4	0	next
263	Response	1	3999347	9745	1
265	Picture	h005	4013602	0	2	22500	3	0	next
265	Response	1	4035986	22384	2
267	Picture	m016	4050935	0	1	9000	2	0	next
267	Response	1	4059826	8891	1
269	Picture	f024	4071268	0	1	15833	2	0	next
269	Response	1	4086946	15678	1
271	Picture	ba109	4100767	0	2	7500	4	0	next
271	Response	2	4108145	7378	2
273	Picture	ba107	4120600	0	2	7667	3	0	next
273	Response	1	4128145	7545	1
275	Picture	gf024	4141433	0	2	37166	4	0	next
275	Response	1	4178545	37112	1
277	Picture	c109	4190433	0	1	17166	2	0	next
277	Response	2	4207424	16991	2
279	Picture	ba123	4219599	0	1	12166	3	0	next
279	Response	1	4231584	11985	1
281	Picture	f022	4243598	0	2	10500	4	0	next
281	Response	1	4253984	10386	1
283	Picture	f123	4265765	0	1	21499	3	0	next
283	Response	1	4287103	21338	1
285	Picture	m005	4302264	0	2	21166	4	0	next
285	Response	2	4323343	21079	1
287	Picture	e006	4336597	0	1	27999	3	0	next
287	Response	2	4364463	27866	1
289	Picture	gf022	4378096	0	2	8000	4	0	next
289	Response	2	4386062	7966	1
291	Picture	a123	4398429	0	2	17333	4	0	next
291	Response	2	4415662	17233	1
293	Picture	dc123	4429096	0	1	21666	2	0	next
293	Response	1	4450702	21606	1
295	Picture	gf008	4464262	0	1	13666	2	0	next
295	Response	1	4477821	13559	1
297	Picture	a024	4492928	0	1	17333	2	0	next
297	Response	2	4510221	17293	1
299	Picture	e015	4525427	0	3	17667	4	0	next
299	Response	2	4542940	17513	2
301	Picture	m006	4554594	0	1	18832	3	0	next
301	Response	2	4573340	18746	1
303	Picture	dc022	4588260	0	1	28832	3	0	next
303	Response	2	4617019	28759	2
305	Picture	e005	4631259	0	1	23499	3	0	next
305	Response	2	4654619	23360	1
307	Picture	m015	4668592	0	1	18999	3	0	next
307	Response	1	4687419	18827	1
309	Picture	dc024	4701758	0	1	13166	3	0	next
309	Response	2	4714858	13100	1
311	Picture	h016	4728091	0	1	10833	2	0	next
311	Response	1	4738858	10767	1
313	Picture	ba024	4752424	0	1	8999	3	0	next
313	Response	1	4761338	8914	1
315	Picture	f107	4774923	0	2	22333	4	0	next
315	Response	2	4797097	22174	1
317	Picture	f109	4808589	0	2	16666	4	0	next
317	Response	2	4825177	16588	1
319	Picture	gf123	4840422	0	2	8667	3	0	next
319	Response	2	4849017	8595	1
321	Picture	ba022	4863422	0	1	9166	3	0	next
321	Response	1	4872456	9034	2
323	Picture	a107	4884088	0	2	13667	3	0	next
323	Response	1	4897576	13488	1
325	Picture	f008	4912421	0	2	16166	4	0	next
325	Response	2	4928456	16035	1
329	Response	2	5122693	69941	2
331	Picture	c111	5133084	0	2	16667	3	0	next
331	Response	2	5149573	16489	1
333	Picture	m018	5163251	0	1	10499	3	0	next
333	Response	1	5173573	10322	1
335	Picture	e008	5188583	0	2	11167	3	0	next
335	Response	1	5199732	11149	2
337	Picture	f010	5214083	0	2	9333	4	0	next
337	Response	2	5223332	9249	1
339	Picture	m017	5237083	0	1	19166	2	0	next
339	Response	1	5256132	19049	1
341	Picture	c026	5270249	0	1	27999	3	0	next
341	Response	1	5298131	27882	2
343	Picture	a010	5310582	0	1	13666	2	0	next
343	Response	2	5324211	13629	1
345	Picture	dc010	5338081	0	2	9666	4	0	next
345	Response	1	5347651	9570	1
347	Picture	m007	5362914	0	2	8500	3	0	next
347	Response	2	5371330	8416	2
349	Picture	c010	5384580	0	2	13167	3	0	next
349	Response	1	5397730	13150	1
351	Picture	ba125	5410080	0	1	11666	3	0	next
351	Response	2	5421730	11650	1
353	Picture	gf026	5435080	0	1	6999	3	0	next
353	Response	1	5441969	6889	2
355	Picture	e018	5457079	0	2	7833	4	0	next
355	Response	2	5464849	7770	1
357	Picture	f127	5478579	0	1	16666	3	0	next
357	Response	2	5495169	16590	1
359	Picture	c012	5508245	0	2	9000	3	0	next
359	Response	2	5517169	8924	1
361	Picture	gf111	5530078	0	2	21500	3	0	next
361	Response	2	5551408	21330	1
363	Picture	ba012	5563578	0	1	43165	3	0	next
363	Response	1	5606687	43109	2
365	Picture	ba026	5618743	0	2	14333	4	0	next
365	Response	2	5632927	14184	1
367	Picture	a127	5645243	0	1	31833	2	0	next
367	Response	2	5676927	31684	1
369	Picture	ba010	5689409	0	1	15333	2	0	next
369	Response	2	5704686	15277	1
371	Picture	h008	5718408	0	2	8833	4	0	next
371	Response	2	5727166	8758	1
373	Picture	m008	5739575	0	1	19666	2	0	next
373	Response	2	5759086	19511	1
375	Picture	f125	5770908	0	1	16666	2	0	next
375	Response	2	5787485	16577	2
377	Picture	a026	5801074	0	1	15166	3	0	next
377	Response	2	5816125	15051	1
379	Picture	f012	5830240	0	1	10000	2	0	next
379	Response	1	5840205	9965	1
381	Picture	gf127	5852740	0	1	11166	2	0	next
381	Response	1	5863724	10984	2
383	Picture	f111	5875406	0	1	8666	3	0	next
383	Response	1	5884044	8638	1
385	Picture	dc125	5898406	0	1	8833	2	0	next
385	Response	2	5907084	8678	1
387	Picture	c125	5918905	0	2	28666	4	0	next
387	Response	1	5947403	28498	2
389	Picture	dc111	5961571	0	2	12500	3	0	next
389	Response	2	5974043	12472	1
391	Picture	h018	5987071	0	1	15166	3	0	next
391	Response	2	6002203	15132	1
393	Picture	dc012	6016070	0	2	12833	4	0	next
393	Response	1	6028842	12772	2
395	Picture	ba127	6040403	0	2	8500	4	0	next
395	Response	2	6048762	8359	1
397	Picture	e017	6061736	0	2	16667	3	0	next
397	Response	2	6078362	16626	1
399	Picture	h017	6093069	0	2	9833	4	0	next
399	Response	2	6102842	9773	1
401	Picture	a111	6115569	0	1	18666	3	0	next
401	Response	1	6134201	18632	1
403	Picture	e007	6147902	0	1	25166	2	0	next
403	Response	1	6173001	25099	1
405	Picture	dc026	6187901	0	1	7833	3	0	next
405	Response	2	6195640	7739	2
407	Picture	c127	6208734	0	1	25833	2	0	next
407	Response	1	6234440	25706	1
409	Picture	gf125	6249233	0	2	38500	3	0	next
409	Response	2	6287559	38326	1
411	Picture	gf012	6301399	0	2	18000	3	0	next
411	Response	1	6319319	17920	1
413	Picture	h007	6331899	0	1	8999	3	0	next
413	Response	2	6340839	8940	1
415	Picture	dc127	6353732	0	1	31666	2	0	next
415	Response	2	6385238	31506	1
417	Picture	a125	6399064	0	2	21500	3	0	next
417	Response	2	6420518	21454	1
419	Picture	f026	6433397	0	2	9333	4	0	next
419	Response	1	6442597	9200	2
421	Picture	ba111	6457230	0	2	22666	4	0	next
421	Response	2	6479877	22647	1
423	Picture	gf010	6491896	0	2	9333	4	0	next
423	Response	1	6501157	9261	1
425	Picture	a012	6515229	0	2	20333	4	0	next
425	Response	1	6535396	20167	1
429	Response	2	6702834	43607	1
431	Picture	h009	6713226	0	1	12333	2	0	next
431	Response	2	6725394	12168	1
433	Picture	dc030	6738226	0	1	10666	2	0	next
433	Response	2	6748754	10528	1
435	Picture	gf028	6762559	0	1	6499	3	0	next
435	Response	1	6768914	6355	1
437	Picture	m009	6781725	0	1	8333	3	0	next
437	Response	1	6789953	8228	2
439	Picture	m019	6804725	0	1	6166	2	0	next
439	Response	2	6810833	6108	1
441	Picture	dc028	6823058	0	1	11833	2	0	next
441	Response	1	6834833	11775	1
443	Picture	ba129	6847557	0	2	8167	3	0	next
443	Response	1	6855633	8076	1
445	Picture	c115	6867557	0	1	9500	2	0	next
445	Response	1	6876992	9435	1
447	Picture	f028	6890057	0	1	20666	2	0	next
447	Response	1	6910592	20535	1
449	Picture	c028	6922889	0	2	12500	4	0	next
449	Response	2	6935232	12343	1
451	Picture	f030	6948722	0	2	10667	3	0	next
451	Response	2	6959231	10509	2
453	Picture	ba115	6974555	0	2	6167	3	0	next
453	Response	1	6980671	6116	1
455	Picture	f115	6995555	0	1	10833	2	0	next
455	Response	1	7006271	10716	1
457	Picture	h019	7018555	0	1	9333	2	0	next
457	Response	2	7027790	9235	2
459	Picture	c129	7042721	0	1	16333	2	0	next
459	Response	2	7058910	16189	1
461	Picture	m010	7072887	0	1	10333	2	0	next
461	Response	2	7083070	10183	1
463	Picture	ba014	7094887	0	1	15666	2	0	next
463	Response	1	7110429	15542	2
465	Picture	h020	7122053	0	1	8000	2	0	next
465	Response	2	7129949	7896	1
467	Picture	gf113	7142553	0	1	10999	3	0	next
467	Response	2	7153389	10836	1
469	Picture	gf115	7167552	0	2	20333	3	0	next
469	Response	1	7187788	20236	1
471	Picture	a014	7202718	0	2	16167	3	0	next
471	Response	1	7218749	16031	1
473	Picture	gf014	7233884	0	2	14167	3	0	next
473	Response	1	7248028	14144	1
475	Picture	e009	7260717	0	2	16500	3	0	next
475	Response	2	7277147	16430	2
477	Picture	h010	7288884	0	1	12999	3	0	next
477	Response	1	7301707	12823	1
479	Picture	c113	7317050	0	1	29666	2	0	next
479	Response	2	7346587	29537	1
481	Picture	m020	7359216	0	1	12500	2	0	next
481	Response	1	7371546	12330	1
483	Picture	ba030	7384382	0	2	9833	4	0	next
483	Response	2	7394186	9804	1
485	Picture	a113	7405715	0	2	15000	3	0	next
485	Response	2	7420666	14951	1
487	Picture	c030	7433381	0	2	13667	3	0	next
487	Response	1	7446905	13524	2
489	Picture	e019	7458548	0	1	10999	3	0	next
489	Response	1	7469465	10917	1
491	Picture	ba113	7481881	0	1	11666	2	0	next
491	Response	2	7493385	11504	1
493	Picture	gf129	7505380	0	2	27833	3	0	next
493	Response	1	7533064	27684	1
495	Picture	dc115	7546213	0	1	35166	2	0	next
495	Response	2	7581224	35011	1
497	Picture	a115	7593712	0	2	25000	3	0	next
497	Response	1	7618663	24951	1
499	Picture	dc113	7631711	0	2	27667	3	0	next
499	Response	2	7659223	27512	1
501	Picture	e020	7674377	0	2	15500	4	0	next
501	Response	2	7689782	15405	2
503	Picture	a028	7702210	0	2	14833	4	0	next
503	Response	1	7716902	14692	1
505	Picture	dc014	7731543	0	2	13667	3	0	next
505	Response	1	7745062	13519	1
507	Picture	e010	7759209	0	2	46833	3	0	next
507	Response	2	7805941	46732	1
509	Picture	ba028	7819042	0	1	18166	3	0	next
509	Response	2	7837061	18019	1
511	Picture	f129	7851875	0	1	28332	3	0	next
511	Response	1	7880180	28305	1
513	Picture	a030	7892541	0	1	17499	3	0	next
513	Response	2	7909940	17399	1
515	Picture	dc129	7924373	0	2	25000	3	0	next
515	Response	2	7949299	24926	2
517	Picture	f014	7962206	0	2	24666	4	0	next
517	Response	2	7986739	24533	1
519	Picture	c014	8000206	0	1	9166	2	0	next
519	Response	1	8009219	9013	1
521	Picture	f113	8020872	0	1	12333	2	0	next
521	Response	1	8033058	12186	1
523	Picture	gf030	8046872	0	1	13999	3	0	next
523	Response	2	8060818	13946	1
525	Picture	a129	8075204	0	2	17167	3	0	next
525	Response	2	8092258	17054	1
