# Supplementary material for: Effects of two different emotion-inducing methods on the emotional memory of non-clinically depressed individuals
Source: PLoS One. 2021 May 28;16(5):e0249863. doi: 10.1371/journal.pone.0249863 (PMC8162709; doi:10.1371/journal.pone.0249863)
Supplement: S1 Data — (ZIP) [file pone.0249863.s001.zip › data/experiment2-depression/sub25/b-study.log]

Scenario - For expli1
Logfile written - 2019/1/5 19:49:05

Trial	Event Type	Code	Time	TTime	Uncertainty	Duration	Uncertainty	ReqTime	ReqDur

1	Response	2	552282	552282	2
4	Picture	t001	582328	0	52	16003	72	0	16000
4	Response	1	592962	10634	2
5	Response	1	606362	8012	2
7	Picture	t005	618604	0	106	16000	126	0	16000
8	Response	1	641362	6738	1
10	Picture	t002	654376	0	160	16000	182	0	16000
11	Response	2	674482	4084	2
13	Picture	t006	687387	0	145	16000	164	0	16000
14	Response	1	709962	6556	2
16	Picture	t004	724747	0	108	16000	130	0	16000
17	Response	1	744402	3633	1
19	Picture	t003	758963	0	54	16000	75	0	16000
20	Response	1	782722	7738	1
23	Response	2	860442	54823	2
25	Picture	c020	870468	0	29	16000	49	0	16000
26	Response	2	892602	6114	1
28	Picture	a101	904886	0	101	16000	124	0	16000
29	Response	1	926722	5813	1
31	Picture	a105	938934	0	46	16000	66	0	16000
32	Response	2	959802	4849	1
34	Picture	f103	974735	0	69	16000	91	0	16000
35	Response	2	993762	3005	1
37	Picture	f105	1007672	0	130	16000	149	0	16000
38	Response	1	1031682	7991	1
40	Picture	a018	1042947	0	179	16000	201	0	16000
41	Response	2	1065242	6273	1
43	Picture	f002	1077074	0	47	16000	66	0	16000
44	Response	1	1098202	5109	1
46	Picture	c117	1110236	0	41	16000	64	0	16000
47	Response	1	1138802	12544	1
49	Picture	a016	1150752	0	189	16000	209	0	16000
50	Response	1	1174882	8110	1
52	Picture	f101	1186275	0	158	16000	179	0	16000
53	Response	1	1210162	7866	1
55	Picture	a119	1221263	0	164	16000	186	0	16000
56	Response	1	1242042	4757	1
58	Picture	a002	1256507	0	77	16000	99	0	16000
59	Response	1	1278642	6114	1
61	Picture	f119	1292072	0	174	16000	194	0	16000
62	Response	1	1314682	6591	1
64	Picture	c101	1326946	0	125	16000	150	0	16000
65	Response	1	1353322	10351	1
67	Picture	c016	1367636	0	91	16000	112	0	16000
68	Response	1	1392882	9226	1
70	Picture	c103	1404605	0	117	16000	140	0	16000
71	Response	1	1425282	4655	1
73	Picture	c018	1439112	0	105	16000	124	0	16000
74	Response	1	1459522	4392	1
76	Picture	a103	1471995	0	44	16000	69	0	16000
77	Response	2	1495042	7022	1
79	Picture	f018	1508507	0	31	16000	51	0	16000
80	Response	2	1529642	5115	1
82	Picture	a020	1542395	0	133	16000	155	0	16000
83	Response	2	1561402	2985	1
85	Picture	c119	1575112	0	77	16000	96	0	16000
86	Response	2	1598282	7151	1
88	Picture	f020	1610138	0	45	16000	68	0	16000
89	Response	2	1629402	3241	1
91	Picture	c105	1643232	0	111	16000	131	0	16000
92	Response	1	1664242	4990	1
94	Picture	c002	1675295	0	39	16000	62	0	16000
95	Response	1	1695842	4525	1
97	Picture	f117	1708532	0	131	16000	150	0	16000
98	Response	1	1729762	5212	1
100	Picture	c004	1741028	0	129	16000	153	0	16000
101	Response	1	1765322	8270	1
103	Picture	a004	1778813	0	172	16000	191	0	16000
104	Response	1	1799522	4690	1
106	Picture	f016	1811607	0	36	16000	58	0	16000
107	Response	2	1832282	4653	1
109	Picture	f004	1846941	0	195	16000	215	0	16000
110	Response	2	1869122	6162	1
112	Picture	a117	1882877	0	85	16000	108	0	16000
113	Response	2	1902522	3623	1
117	Response	2	2037361	13190	2
119	Picture	a109	2047384	0	42	16000	64	0	16000
120	Response	1	2067441	4035	2
122	Picture	f107	2079621	0	135	16000	157	0	16000
123	Response	2	2100441	4799	2
125	Picture	a123	2115355	0	60	16000	83	0	16000
126	Response	1	2136921	5544	2
128	Picture	c109	2149432	0	144	16000	162	0	16000
129	Response	2	2172601	7151	2
131	Picture	a024	2185225	0	178	16000	198	0	16000
132	Response	2	2206682	5437	1
134	Picture	a125	2219833	0	62	16000	81	0	16000
135	Response	2	2240241	4389	2
137	Picture	a008	2254045	0	177	16000	199	0	16000
138	Response	1	2284081	14014	2
140	Picture	c010	2295261	0	119	16000	138	0	16000
141	Response	1	2319281	8001	2
143	Picture	f125	2330957	0	84	16000	110	0	16000
144	Response	1	2354121	7138	1
146	Picture	f121	2366324	0	42	16000	62	0	16000
147	Response	2	2387122	4778	1
149	Picture	c121	2399887	0	139	16000	161	0	16000
150	Response	2	2418921	3012	2
152	Picture	c024	2430442	0	79	16000	98	0	16000
153	Response	1	2449601	3140	2
155	Picture	f109	2464048	0	133	16000	155	0	16000
156	Response	1	2488481	8411	2
158	Picture	c006	2501652	0	188	16000	207	0	16000
159	Response	1	2525161	7490	2
161	Picture	f024	2536576	0	90	16000	112	0	16000
162	Response	1	2557601	5003	2
164	Picture	c022	2570663	0	163	16000	182	0	16000
165	Response	2	2589681	2999	2
167	Picture	c008	2603708	0	113	16000	137	0	16000
168	Response	2	2622401	2670	1
170	Picture	f006	2635542	0	107	16000	126	0	16000
171	Response	1	2659562	8001	2
173	Picture	c107	2673507	0	132	16000	155	0	16000
174	Response	1	2692321	2792	2
176	Picture	f010	2704622	0	179	16000	199	0	16000
177	Response	2	2725441	4799	2
179	Picture	a121	2737268	0	193	16000	216	0	16000
180	Response	2	2756201	2911	1
182	Picture	a022	2770925	0	29	16000	49	0	16000
183	Response	1	2791601	4656	2
185	Picture	a006	2802955	0	160	16000	182	0	16000
186	Response	2	2822361	3384	1
188	Picture	a010	2833529	0	83	16000	103	0	16000
189	Response	2	2852681	3133	1
191	Picture	f123	2866704	0	61	16000	83	0	16000
192	Response	2	2889361	6635	1
194	Picture	a107	2901942	0	153	16000	172	0	16000
195	Response	2	2920321	2360	1
197	Picture	c123	2932696	0	58	16000	80	0	16000
198	Response	2	2955601	6883	1
200	Picture	c125	2970126	0	122	16000	143	0	16000
201	Response	2	2995081	8934	2
203	Picture	f008	3008225	0	182	16000	204	0	16000
204	Response	2	3029321	5074	1
206	Picture	f022	3042222	0	179	16000	202	0	16000
207	Response	1	3062682	4437	1
211	Response	2	3192881	6323	2
213	Picture	a028	3202903	0	131	16000	150	0	16000
214	Response	2	3222601	3679	1
216	Picture	a026	3234674	0	191	16000	214	0	16000
217	Response	1	3253561	2864	2
219	Picture	c113	3267733	0	125	16000	144	0	16000
220	Response	2	3291921	8169	1
222	Picture	f115	3304307	0	39	16000	61	0	16000
223	Response	1	3328361	8032	1
225	Picture	c030	3342354	0	156	16000	175	0	16000
226	Response	1	3360681	2308	1
228	Picture	c028	3374434	0	66	16000	89	0	16000
229	Response	1	3398281	7825	1
231	Picture	f012	3411320	0	175	16000	195	0	16000
232	Response	2	3430001	2662	1
234	Picture	a014	3444514	0	140	16000	163	0	16000
235	Response	2	3468041	7502	1
237	Picture	c127	3481071	0	77	16000	98	0	16000
238	Response	2	3507441	10350	1
240	Picture	c111	3521984	0	157	16000	180	0	16000
241	Response	1	3543601	5595	1
243	Picture	f028	3558362	0	105	16000	125	0	16000
244	Response	1	3579041	4659	1
246	Picture	f014	3592154	0	138	16000	163	0	16000
247	Response	2	3612481	4303	1
249	Picture	f026	3626682	0	103	16000	123	0	16000
250	Response	2	3646161	3460	1
252	Picture	f111	3660915	0	36	16000	59	0	16000
253	Response	2	3681321	4384	1
255	Picture	f127	3692561	0	44	16000	63	0	16000
256	Response	2	3712041	3461	1
258	Picture	a115	3723403	0	197	16000	220	0	16000
259	Response	2	3746641	7216	1
261	Picture	a113	3757791	0	136	16000	157	0	16000
262	Response	2	3777161	3350	1
264	Picture	a111	3789164	0	90	16000	112	0	16000
265	Response	1	3808201	3015	1
267	Picture	f030	3822212	0	33	16000	56	0	16000
268	Response	2	3841161	2927	1
270	Picture	a012	3852723	0	184	16000	206	0	16000
271	Response	2	3870801	2056	1
273	Picture	c012	3883411	0	160	16000	179	0	16000
274	Response	1	3908521	9091	1
276	Picture	f113	3922134	0	94	16000	117	0	16000
277	Response	1	3945720	7563	2
279	Picture	a030	3956891	0	164	16000	184	0	16000
280	Response	1	3975761	2850	1
282	Picture	c014	3989704	0	177	16000	199	0	16000
283	Response	2	4015040	9315	2
285	Picture	c115	4029001	0	38	16000	57	0	16000
286	Response	1	4048521	3501	1
288	Picture	f129	4061765	0	102	16000	124	0	16000
289	Response	1	4081441	3655	1
291	Picture	a129	4094543	0	151	16000	171	0	16000
292	Response	2	4120281	9719	1
294	Picture	c129	4135096	0	86	16000	108	0	16000
295	Response	2	4154521	3403	2
297	Picture	a127	4166332	0	181	16000	201	0	16000
298	Response	1	4185481	3130	1
300	Picture	c026	4197865	0	143	16000	165	0	16000
301	Response	2	4218121	4235	1
