# Supplementary material for: Effects of two different emotion-inducing methods on the emotional memory of non-clinically depressed individuals
Source: PLoS One. 2021 May 28;16(5):e0249863. doi: 10.1371/journal.pone.0249863 (PMC8162709; doi:10.1371/journal.pone.0249863)
Supplement: S1 Data — (ZIP) [file pone.0249863.s001.zip › data/experiment2-depression/sub25/b-test.log]

Scenario - For expli1
Logfile written - 2019/1/5 20:04:48

Trial	Event Type	Code	Time	TTime	Uncertainty	Duration	Uncertainty	ReqTime	ReqDur

1	Response	2	127351	127351	2
4	Picture	t011	157399	0	64	9114	88	0	next
4	Response	1	166511	9112	2
6	Picture	t003	181493	0	135	9540	156	0	next
6	Response	1	191031	9538	2
8	Picture	t012	205268	0	190	11645	214	0	next
8	Response	1	216912	11644	1
10	Picture	t006	231395	0	55	10478	75	0	next
10	Response	2	241871	10476	2
12	Picture	t009	253585	0	195	10929	218	0	next
12	Response	1	264512	10927	1
14	Picture	t010	278523	0	86	9670	105	0	next
14	Response	2	288191	9668	2
16	Picture	t005	303125	0	144	11188	168	0	next
16	Response	1	314312	11187	1
18	Picture	t008	328533	0	66	9820	88	0	next
18	Response	2	338351	9818	2
20	Picture	t001	352255	0	171	10418	194	0	next
20	Response	2	362671	10416	2
22	Picture	t002	374554	0	33	9799	53	0	next
22	Response	1	384351	9797	2
24	Picture	t007	396525	0	58	10868	81	0	next
24	Response	1	407392	10867	1
26	Picture	t004	420753	0	161	10560	183	0	next
26	Response	1	431311	10558	2
29	Response	2	470951	16231	1
31	Picture	ba016	480972	0	98	12221	118	0	next
31	Response	2	493191	12219	2
33	Picture	e012	504616	0	114	10178	137	0	next
33	Response	2	514791	10175	2
35	Picture	h012	528664	0	62	7849	82	0	next
35	Response	1	536511	7847	2
37	Picture	h011	551069	0	152	11043	176	0	next
37	Response	2	562111	11042	1
39	Picture	a117	574311	0	75	11122	96	0	next
39	Response	1	585432	11121	1
41	Picture	gf002	598725	0	153	11628	176	0	next
41	Response	1	610351	11626	1
43	Picture	gf018	623742	0	134	9652	153	0	next
43	Response	2	633392	9650	1
45	Picture	e002	645557	0	146	9076	169	0	next
45	Response	2	654631	9074	2
47	Picture	dc101	667612	0	86	9221	107	0	next
47	Response	2	676831	9219	2
49	Picture	m012	690706	0	157	8447	180	0	next
49	Response	1	699151	8445	1
51	Picture	c002	712302	0	53	9251	72	0	next
51	Response	1	721551	9249	2
53	Picture	a103	733405	0	113	10268	135	0	next
53	Response	2	743671	10266	1
55	Picture	dc016	758223	0	124	10649	144	0	next
55	Response	2	768871	10648	1
57	Picture	gf103	783394	0	115	10479	139	0	next
57	Response	1	793871	10477	2
59	Picture	e001	807333	0	174	10100	194	0	next
59	Response	1	817431	10098	2
61	Picture	dc117	831295	0	34	13018	57	0	next
61	Response	1	844312	13017	1
63	Picture	ba117	856672	0	158	11241	179	0	next
63	Response	2	867911	11239	1
65	Picture	ba101	881915	0	75	12638	99	0	next
65	Response	2	894551	12636	2
67	Picture	ba103	905784	0	34	10409	55	0	next
67	Response	1	916191	10407	1
69	Picture	c016	928355	0	129	7437	153	0	next
69	Response	1	935791	7436	1
71	Picture	h002	947643	0	169	9110	188	0	next
71	Response	2	956751	9108	1
73	Picture	m001	968136	0	170	9697	194	0	next
73	Response	2	977832	9696	1
75	Picture	a002	989588	0	46	10165	70	0	next
75	Response	1	999751	10163	1
77	Picture	dc103	1011015	0	116	9697	140	0	next
77	Response	2	1020711	9696	1
79	Picture	dc018	1034671	0	122	7521	143	0	next
79	Response	1	1042191	7520	1
81	Picture	a016	1056354	0	101	9799	124	0	next
81	Response	2	1066151	9797	1
83	Picture	gf117	1080482	0	137	13590	157	0	next
83	Response	1	1094071	13589	1
85	Picture	a101	1106985	0	127	13007	149	0	next
85	Response	2	1119991	13006	1
87	Picture	f103	1134391	0	46	13441	66	0	next
87	Response	1	1147831	13440	1
89	Picture	c018	1159064	0	38	9368	62	0	next
89	Response	1	1168431	9367	1
91	Picture	gf101	1182391	0	38	14121	58	0	next
91	Response	1	1196511	14120	1
93	Picture	c103	1207674	0	84	8198	108	0	next
93	Response	1	1215871	8197	1
95	Picture	a018	1230261	0	162	12411	182	0	next
95	Response	1	1242671	12410	1
97	Picture	f117	1254876	0	37	10320	58	0	next
97	Response	2	1265191	10315	2
99	Picture	m002	1278565	0	180	10907	201	0	next
99	Response	2	1289471	10906	1
101	Picture	c101	1302604	0	137	6948	160	0	next
101	Response	1	1309551	6947	1
103	Picture	e011	1320812	0	93	14980	113	0	next
103	Response	2	1335791	14979	1
105	Picture	c117	1350464	0	100	8768	122	0	next
105	Response	1	1359231	8767	1
107	Picture	ba002	1372070	0	159	8562	180	0	next
107	Response	1	1380631	8561	1
109	Picture	h001	1393556	0	166	10396	188	0	next
109	Response	2	1403951	10395	1
111	Picture	f101	1418562	0	156	8390	177	0	next
111	Response	1	1426951	8389	1
113	Picture	m011	1441454	0	93	15178	116	0	next
113	Response	1	1456631	15177	1
115	Picture	ba018	1467881	0	161	11591	181	0	next
115	Response	2	1479471	11590	1
117	Picture	f002	1493174	0	196	8018	220	0	next
117	Response	1	1501191	8017	1
119	Picture	f018	1514361	0	172	9138	173	0	next
119	Response	1	1523471	9110	1
121	Picture	gf016	1538241	0	119	12551	143	0	next
121	Response	2	1550791	12550	1
123	Picture	f016	1562401	0	123	8192	142	0	next
123	Response	1	1570591	8190	1
125	Picture	dc002	1585525	0	160	11747	183	0	next
125	Response	1	1597271	11746	1
129	Response	2	1726551	7919	1
131	Picture	ba119	1736574	0	78	12019	100	0	next
131	Response	1	1748591	12017	1
133	Picture	a004	1761193	0	128	9479	148	0	next
133	Response	2	1770671	9478	1
135	Picture	e003	1782374	0	104	9698	129	0	next
135	Response	1	1792070	9696	2
137	Picture	ba004	1806083	0	58	8269	79	0	next
137	Response	1	1814351	8268	1
139	Picture	m003	1827958	0	179	9515	203	0	next
139	Response	2	1837471	9513	2
141	Picture	ba121	1848952	0	184	13040	204	0	next
141	Response	2	1861991	13039	1
143	Picture	dc121	1876494	0	133	11498	156	0	next
143	Response	2	1887991	11497	1
145	Picture	dc119	1900392	0	63	10401	82	0	next
145	Response	2	1910791	10399	1
147	Picture	f105	1922486	0	132	13507	155	0	next
147	Response	2	1935991	13505	2
149	Picture	gf121	1947842	0	107	12749	126	0	next
149	Response	2	1960590	12748	2
151	Picture	dc105	1971913	0	195	13641	217	0	next
151	Response	2	1985551	13638	1
153	Picture	ba006	1998253	0	185	12059	205	0	next
153	Response	2	2010310	12057	2
155	Picture	ba105	2024624	0	144	10968	167	0	next
155	Response	1	2035590	10966	2
157	Picture	dc004	2048235	0	27	10557	47	0	next
157	Response	1	2058790	10555	2
159	Picture	f119	2070454	0	135	12298	158	0	next
159	Response	1	2082751	12297	1
161	Picture	e013	2096821	0	97	8131	118	0	next
161	Response	2	2104950	8129	2
163	Picture	e004	2119774	0	139	17258	161	0	next
163	Response	1	2137030	17256	2
165	Picture	gf105	2151652	0	89	8780	118	0	next
165	Response	2	2160431	8779	1
167	Picture	c004	2174656	0	77	15896	99	0	next
167	Response	2	2190550	15894	2
169	Picture	h013	2204920	0	143	10592	164	0	next
169	Response	2	2215510	10590	2
171	Picture	m004	2229795	0	96	10517	119	0	next
171	Response	2	2240311	10516	1
173	Picture	c105	2251653	0	68	8019	88	0	next
173	Response	1	2259670	8017	2
175	Picture	gf006	2273435	0	114	9077	137	0	next
175	Response	2	2282510	9075	2
177	Picture	c020	2296542	0	171	9011	194	0	next
177	Response	1	2305551	9009	1
179	Picture	f006	2317512	0	31	12800	54	0	next
179	Response	2	2330311	12799	1
181	Picture	dc006	2343551	0	159	12361	179	0	next
181	Response	2	2355910	12359	2
183	Picture	gf004	2367805	0	54	9067	77	0	next
183	Response	2	2376871	9066	1
185	Picture	a020	2391474	0	52	8078	71	0	next
185	Response	2	2399551	8077	1
187	Picture	m014	2411197	0	159	16275	183	0	next
187	Response	1	2427470	16273	2
189	Picture	c006	2440757	0	95	13555	115	0	next
189	Response	2	2454311	13554	1
191	Picture	ba020	2466454	0	58	10778	80	0	next
191	Response	2	2477230	10776	2
193	Picture	h004	2490351	0	156	8641	175	0	next
193	Response	2	2498990	8639	2
195	Picture	a121	2512445	0	58	11067	82	0	next
195	Response	2	2523511	11066	1
197	Picture	f121	2536241	0	91	14631	111	0	next
197	Response	1	2550870	14629	2
199	Picture	f020	2563224	0	101	7968	124	0	next
199	Response	1	2571190	7966	2
201	Picture	e014	2583542	0	114	9170	134	0	next
201	Response	2	2592710	9168	2
203	Picture	h003	2606925	0	62	13788	85	0	next
203	Response	2	2620711	13786	1
205	Picture	c121	2635062	0	84	16050	104	0	next
205	Response	1	2651110	16048	1
207	Picture	a119	2662454	0	186	11578	208	0	next
207	Response	2	2674030	11576	1
209	Picture	dc020	2687161	0	142	13991	163	0	next
209	Response	2	2701150	13989	2
211	Picture	a006	2713265	0	33	16206	55	0	next
211	Response	2	2729470	16205	1
213	Picture	h014	2741721	0	68	13831	89	0	next
213	Response	2	2755550	13829	1
215	Picture	a105	2767845	0	107	11307	130	0	next
215	Response	1	2779150	11305	2
217	Picture	c119	2793211	0	68	11461	90	0	next
217	Response	1	2804670	11459	2
219	Picture	f004	2817404	0	36	13428	59	0	next
219	Response	2	2830830	13426	1
221	Picture	gf020	2845801	0	136	8791	156	0	next
221	Response	2	2854590	8789	1
223	Picture	m013	2867237	0	34	9035	55	0	next
223	Response	1	2876270	9033	1
225	Picture	gf119	2887991	0	106	13121	126	0	next
225	Response	1	2901110	13119	1
229	Response	2	3053230	29752	1
231	Picture	a024	3063251	0	144	12180	164	0	next
231	Response	2	3075430	12179	1
233	Picture	ba107	3089573	0	149	10819	172	0	next
233	Response	2	3100390	10817	2
235	Picture	gf008	3115301	0	83	10210	103	0	next
235	Response	1	3125510	10209	1
237	Picture	m006	3139183	0	195	11649	217	0	next
237	Response	1	3150830	11647	1
239	Picture	a107	3164821	0	53	9931	73	0	next
239	Response	1	3174750	9929	1
241	Picture	ba109	3186896	0	140	12695	163	0	next
241	Response	1	3199590	12694	1
243	Picture	f109	3211570	0	130	9702	150	0	next
243	Response	2	3221270	9700	2
245	Picture	c022	3233864	0	163	8287	186	0	next
245	Response	1	3242150	8286	1
247	Picture	gf109	3254571	0	120	8786	143	0	next
247	Response	2	3263350	8779	1
249	Picture	c123	3277900	0	118	13211	143	0	next
249	Response	2	3291110	13210	1
251	Picture	m016	3306005	0	175	8866	195	0	next
251	Response	1	3314870	8865	1
253	Picture	m015	3328963	0	40	9429	64	0	next
253	Response	1	3338390	9427	2
255	Picture	e006	3350661	0	178	8850	198	0	next
255	Response	2	3359510	8849	1
257	Picture	a109	3373933	0	63	12459	86	0	next
257	Response	2	3386390	12457	1
259	Picture	f024	3399634	0	28	9197	49	0	next
259	Response	2	3408830	9196	1
261	Picture	e015	3421834	0	159	9958	181	0	next
261	Response	2	3431790	9956	1
263	Picture	gf022	3443955	0	28	8596	48	0	next
263	Response	2	3452550	8595	1
265	Picture	h016	3464576	0	72	8055	95	0	next
265	Response	2	3472630	8054	1
267	Picture	f107	3486023	0	121	14409	142	0	next
267	Response	1	3500430	14407	2
269	Picture	dc024	3514376	0	96	13695	119	0	next
269	Response	2	3528070	13694	1
271	Picture	c107	3540170	0	135	8101	155	0	next
271	Response	1	3548270	8100	1
273	Picture	gf123	3559594	0	35	8797	60	0	next
273	Response	1	3568390	8796	1
275	Picture	dc107	3581831	0	129	15441	149	0	next
275	Response	2	3597270	15439	1
277	Picture	gf024	3610065	0	52	13167	76	0	next
277	Response	2	3623230	13165	1
279	Picture	f022	3637472	0	142	12439	163	0	next
279	Response	1	3649910	12438	1
281	Picture	dc123	3661213	0	63	8018	87	0	next
281	Response	1	3669230	8017	1
283	Picture	c109	3681080	0	194	8631	215	0	next
283	Response	1	3689710	8630	1
285	Picture	h005	3702804	0	133	8387	155	0	next
285	Response	2	3711190	8386	1
287	Picture	a022	3724720	0	44	14631	66	0	next
287	Response	2	3739350	14630	1
289	Picture	h015	3754174	0	83	16257	106	0	next
289	Response	2	3770430	16256	1
291	Picture	e016	3781893	0	28	11338	48	0	next
291	Response	2	3793230	11337	1
293	Picture	dc008	3804403	0	178	12868	202	0	next
293	Response	2	3817270	12867	1
295	Picture	h006	3831573	0	171	7898	192	0	next
295	Response	2	3839470	7897	1
297	Picture	dc109	3854084	0	155	16547	178	0	next
297	Response	1	3870630	16546	1
299	Picture	a123	3884842	0	58	8869	78	0	next
299	Response	1	3893710	8868	1
301	Picture	dc022	3908284	0	110	11947	134	0	next
301	Response	2	3920230	11946	1
303	Picture	m005	3931614	0	109	10417	130	0	next
303	Response	2	3942030	10416	1
305	Picture	ba123	3955463	0	89	9448	113	0	next
305	Response	2	3964910	9447	1
307	Picture	ba022	3979392	0	157	16359	177	0	next
307	Response	2	3995749	16357	2
309	Picture	f123	4010324	0	47	7707	70	0	next
309	Response	1	4018030	7706	1
311	Picture	a008	4031970	0	66	15421	86	0	next
311	Response	2	4047390	15420	1
313	Picture	gf107	4061894	0	137	7818	160	0	next
313	Response	1	4069710	7816	2
315	Picture	c024	4081002	0	196	11429	216	0	next
315	Response	2	4092429	11427	2
317	Picture	ba008	4104312	0	40	9800	63	0	next
317	Response	2	4114110	9798	1
319	Picture	ba024	4126441	0	78	14230	98	0	next
319	Response	2	4140669	14228	2
321	Picture	e005	4154394	0	118	15758	141	0	next
321	Response	2	4170150	15756	1
323	Picture	f008	4181861	0	147	9770	170	0	next
323	Response	1	4191630	9769	1
325	Picture	c008	4206103	0	63	11728	87	0	next
325	Response	1	4217830	11727	1
329	Response	2	4361950	19222	2
331	Picture	e018	4371973	0	163	9818	186	0	next
331	Response	2	4381790	9817	1
333	Picture	m018	4392900	0	68	14891	89	0	next
333	Response	2	4407789	14889	2
335	Picture	a127	4420544	0	84	10247	107	0	next
335	Response	2	4430789	10245	2
337	Picture	f026	4444780	0	176	14011	196	0	next
337	Response	2	4458790	14010	1
339	Picture	c026	4472715	0	68	11916	90	0	next
339	Response	1	4484630	11915	1
341	Picture	m007	4498570	0	38	10061	57	0	next
341	Response	1	4508629	10059	2
343	Picture	f127	4523472	0	137	11239	161	0	next
343	Response	2	4534710	11238	1
345	Picture	gf111	4546761	0	176	18310	195	0	next
345	Response	2	4565069	18308	1
347	Picture	e017	4578583	0	179	13048	201	0	next
347	Response	2	4591629	13046	2
349	Picture	gf127	4605280	0	145	11951	165	0	next
349	Response	1	4617229	11949	2
351	Picture	h018	4629224	0	195	8367	217	0	next
351	Response	2	4637590	8366	1
353	Picture	m017	4651790	0	127	14761	147	0	next
353	Response	1	4666549	14759	2
355	Picture	gf125	4678973	0	103	12818	125	0	next
355	Response	2	4691789	12816	2
357	Picture	ba125	4704500	0	74	16091	94	0	next
357	Response	2	4720589	16089	2
359	Picture	f111	4732694	0	38	9857	61	0	next
359	Response	1	4742549	9855	2
361	Picture	dc012	4757290	0	106	18781	126	0	next
361	Response	1	4776069	18779	2
363	Picture	dc026	4789223	0	166	12968	188	0	next
363	Response	1	4802189	12966	2
365	Picture	ba127	4816479	0	70	15912	91	0	next
365	Response	1	4832389	15910	2
367	Picture	a026	4845576	0	134	13015	157	0	next
367	Response	2	4858589	13013	1
369	Picture	f125	4872670	0	34	11041	54	0	next
369	Response	2	4883709	11039	2
371	Picture	ba111	4898254	0	112	16736	135	0	next
371	Response	2	4914989	16735	1
373	Picture	c012	4929689	0	172	12383	192	0	next
373	Response	2	4942070	12381	1
375	Picture	e008	4956784	0	69	15926	94	0	next
375	Response	2	4972709	15925	1
377	Picture	a010	4986260	0	92	18291	113	0	next
377	Response	2	5004549	18289	1
379	Picture	h008	5016543	0	134	8528	158	0	next
379	Response	2	5025069	8526	2
381	Picture	gf012	5039150	0	190	12241	210	0	next
381	Response	1	5051389	12239	1
383	Picture	ba012	5064793	0	38	12197	61	0	next
383	Response	1	5076989	12196	1
385	Picture	gf010	5091550	0	113	16961	133	0	next
385	Response	1	5108509	16959	1
387	Picture	gf026	5121764	0	57	13987	81	0	next
387	Response	2	5135749	13985	2
389	Picture	h007	5149380	0	105	8611	125	0	next
389	Response	2	5157989	8609	1
391	Picture	m008	5169583	0	60	13407	85	0	next
391	Response	2	5182989	13406	1
393	Picture	c111	5194079	0	60	10391	80	0	next
393	Response	2	5204469	10390	1
395	Picture	f012	5218333	0	139	18018	162	0	next
395	Response	2	5236349	18016	2
397	Picture	a012	5247730	0	68	20141	92	0	next
397	Response	2	5267869	20139	2
399	Picture	dc010	5281653	0	140	10938	162	0	next
399	Response	2	5292589	10936	2
401	Picture	ba010	5305911	0	42	13999	63	0	next
401	Response	1	5319909	13998	1
403	Picture	a111	5332232	0	49	11078	72	0	next
403	Response	2	5343309	11077	1
405	Picture	f010	5354400	0	44	14950	64	0	next
405	Response	1	5369349	14949	1
407	Picture	h017	5382183	0	85	7967	110	0	next
407	Response	2	5390149	7966	1
409	Picture	dc111	5403103	0	166	14968	185	0	next
409	Response	2	5418069	14966	2
411	Picture	e007	5429213	0	44	12457	68	0	next
411	Response	2	5441669	12456	1
413	Picture	c125	5455979	0	112	18452	131	0	next
413	Response	2	5474429	18450	1
415	Picture	dc125	5489092	0	159	11099	181	0	next
415	Response	1	5500189	11097	2
417	Picture	ba026	5513080	0	166	13911	187	0	next
417	Response	2	5526989	13909	2
419	Picture	c010	5539073	0	170	16117	194	0	next
419	Response	2	5555189	16116	1
421	Picture	a125	5569231	0	173	9760	192	0	next
421	Response	1	5578989	9758	1
423	Picture	c127	5592653	0	77	17338	101	0	next
423	Response	1	5609989	17336	2
425	Picture	dc127	5622811	0	81	12139	101	0	next
425	Response	1	5634949	12138	1
429	Response	2	5761349	3429	1
431	Picture	a028	5771369	0	160	12181	180	0	next
431	Response	2	5783549	12180	1
433	Picture	c028	5797684	0	173	16346	196	0	next
433	Response	2	5814029	16345	1
435	Picture	f129	5825589	0	94	11761	116	0	next
435	Response	1	5837349	11760	1
437	Picture	dc030	5851642	0	37	14869	60	0	next
437	Response	2	5866509	14867	1
439	Picture	c014	5880171	0	172	11820	192	0	next
439	Response	2	5891989	11818	2
441	Picture	a129	5905433	0	68	15077	91	0	next
441	Response	2	5920509	15076	1
443	Picture	gf115	5933590	0	73	9760	94	0	next
443	Response	1	5943349	9759	1
445	Picture	gf028	5956233	0	91	14277	114	0	next
445	Response	2	5970509	14276	1
447	Picture	f115	5981670	0	152	11640	172	0	next
447	Response	2	5993308	11638	2
449	Picture	a113	6007010	0	137	10900	159	0	next
449	Response	1	6017909	10899	1
451	Picture	f028	6029029	0	115	8681	135	0	next
451	Response	2	6037709	8680	1
453	Picture	dc129	6050114	0	192	8076	216	0	next
453	Response	2	6058189	8075	1
455	Picture	ba129	6069359	0	112	10192	132	0	next
455	Response	1	6079549	10190	1
457	Picture	ba028	6093414	0	45	16097	68	0	next
457	Response	2	6109509	16095	1
459	Picture	h010	6122170	0	124	30341	144	0	next
459	Response	2	6152509	30339	1
461	Picture	a030	6163624	0	161	16606	184	0	next
461	Response	2	6180228	16604	2
463	Picture	c030	6195239	0	38	13431	58	0	next
463	Response	1	6208669	13430	1
465	Picture	a115	6221362	0	77	21468	99	0	next
465	Response	2	6242828	21466	2
467	Picture	a014	6254301	0	134	9729	154	0	next
467	Response	1	6264028	9727	2
469	Picture	gf113	6277084	0	177	12226	201	0	next
469	Response	2	6289308	12224	2
471	Picture	dc115	6304099	0	159	9571	179	0	next
471	Response	2	6313668	9569	2
473	Picture	ba113	6326962	0	124	15189	146	0	next
473	Response	2	6342148	15186	2
475	Picture	m020	6354732	0	183	13658	202	0	next
475	Response	2	6368388	13656	2
477	Picture	gf129	6381123	0	118	17147	140	0	next
477	Response	1	6398268	17145	2
479	Picture	f030	6411240	0	166	12190	186	0	next
479	Response	2	6423428	12188	2
481	Picture	gf014	6434692	0	43	14618	67	0	next
481	Response	1	6449308	14616	2
483	Picture	m010	6460329	0	64	11661	86	0	next
483	Response	2	6471989	11660	1
485	Picture	h019	6485533	0	187	8577	209	0	next
485	Response	2	6494108	8575	2
487	Picture	dc028	6507480	0	69	13750	90	0	next
487	Response	2	6521228	13748	2
489	Picture	m009	6535832	0	43	8999	66	0	next
489	Response	2	6544829	8997	2
491	Picture	m019	6559170	0	34	9900	57	0	next
491	Response	2	6569068	9898	2
493	Picture	e020	6580373	0	165	16961	166	0	next
493	Response	1	6597308	16935	2
495	Picture	h009	6609053	0	145	11417	165	0	next
495	Response	2	6620469	11416	1
497	Picture	f014	6633102	0	90	27728	113	0	next
497	Response	1	6660828	27726	2
499	Picture	e010	6672039	0	147	17911	168	0	next
499	Response	1	6689948	17909	2
501	Picture	dc014	6701502	0	176	19488	200	0	next
501	Response	2	6720988	19486	2
503	Picture	e019	6733701	0	140	25529	160	0	next
503	Response	2	6759229	25528	1
505	Picture	ba030	6770803	0	197	9627	222	0	next
505	Response	1	6780428	9625	2
507	Picture	e009	6792819	0	176	21411	196	0	next
507	Response	1	6814228	21409	2
509	Picture	gf030	6826312	0	175	12838	199	0	next
509	Response	2	6839148	12836	2
511	Picture	f113	6851989	0	162	12961	182	0	next
511	Response	2	6864948	12959	2
513	Picture	ba115	6879187	0	123	11562	145	0	next
513	Response	2	6890748	11561	1
515	Picture	c113	6903019	0	120	15211	141	0	next
515	Response	2	6918228	15209	2
517	Picture	dc113	6932213	0	83	20616	107	0	next
517	Response	1	6952828	20615	1
519	Picture	c115	6964348	0	113	14602	134	0	next
519	Response	1	6978948	14600	2
521	Picture	h020	6991437	0	187	23113	210	0	next
521	Response	2	7014548	23111	1
523	Picture	ba014	7027131	0	151	15979	170	0	next
523	Response	2	7043108	15977	2
525	Picture	c129	7055543	0	63	9007	87	0	next
525	Response	1	7064549	9006	1
526	Response	2	7076028	11478	1
