# Supplementary material for: Effects of two different emotion-inducing methods on the emotional memory of non-clinically depressed individuals
Source: PLoS One. 2021 May 28;16(5):e0249863. doi: 10.1371/journal.pone.0249863 (PMC8162709; doi:10.1371/journal.pone.0249863)
Supplement: S1 Data — (ZIP) [file pone.0249863.s001.zip › data/experiment2-depression/sub36/b-study.log]

Scenario - For expli1
Logfile written - 2010-2-5 11:19:38

Trial	Event Type	Code	Time	TTime	Uncertainty	Duration	Uncertainty	ReqTime	ReqDur

1	Response	2	527820	527658	1
4	Picture	t004	558577	0	1	16159	3	0	16000
4	Response	1	572300	13723	1
5	Response	1	594059	19156	2
7	Picture	t003	609054	0	1	16160	2	0	16000
8	Response	2	630859	5479	1
10	Picture	t005	644872	0	1	16159	2	0	16000
11	Response	1	666058	4860	1
13	Picture	t002	678523	0	1	16160	2	0	16000
14	Response	2	698378	3529	1
16	Picture	t006	710176	0	1	16159	2	0	16000
16	Response	1	724938	14762	1
17	Response	1	731977	5475	1
19	Picture	t001	744993	0	1	16160	2	0	16000
20	Response	2	763657	2338	1
21	Response	2	768937	5119	1
23	Response	2	837096	48289	1
25	Picture	a103	847447	0	1	16160	2	0	16000
26	Response	2	872615	8842	2
28	Picture	f103	886430	0	1	16159	2	0	16000
29	Response	2	908455	5699	1
31	Picture	a002	922414	0	1	16159	2	0	16000
32	Response	2	943494	4755	1
34	Picture	c004	957898	0	1	16159	2	0	16000
35	Response	1	975494	1270	1
37	Picture	f105	988550	0	2	16160	3	0	16000
38	Response	1	1013253	8377	1
40	Picture	a020	1027700	0	1	16159	2	0	16000
41	Response	1	1053093	9068	1
43	Picture	c018	1065183	0	1	16159	2	0	16000
44	Response	1	1093732	12223	1
46	Picture	f117	1106997	0	1	16160	2	0	16000
47	Response	2	1131972	8649	1
49	Picture	c020	1146313	0	1	16159	2	0	16000
50	Response	2	1168931	6292	1
52	Picture	c103	1181130	0	2	16160	3	0	16000
53	Response	2	1205730	8274	1
55	Picture	f004	1218947	0	1	16159	2	0	16000
56	Response	2	1243810	8537	1
58	Picture	f119	1258762	0	1	16160	2	0	16000
59	Response	2	1283169	8081	1
61	Picture	a101	1295079	0	1	16160	2	0	16000
62	Response	1	1322049	10644	1
64	Picture	c119	1335228	0	1	16159	2	0	16000
65	Response	1	1361729	10175	1
67	Picture	a018	1375710	0	1	16159	2	0	16000
68	Response	1	1399648	7612	1
70	Picture	f020	1411360	0	1	16160	2	0	16000
71	Response	1	1435487	7801	1
73	Picture	c105	1447844	0	1	16159	2	0	16000
74	Response	2	1469887	5717	1
76	Picture	a004	1484494	0	1	16159	3	0	16000
77	Response	2	1506686	5866	1
79	Picture	c117	1521811	0	1	16159	2	0	16000
80	Response	2	1549245	11108	1
82	Picture	f002	1560626	0	2	16160	3	0	16000
83	Response	1	1583005	6053	1
85	Picture	f016	1594611	0	1	16160	2	0	16000
85	Response	2	1608125	13514	1
86	Response	2	1614044	3107	1
88	Picture	c016	1628263	0	1	16159	2	0	16000
89	Response	2	1652924	8335	1
91	Picture	a117	1666745	0	1	16160	2	0	16000
92	Response	2	1687643	4572	1
94	Picture	a016	1702563	0	1	16159	2	0	16000
95	Response	1	1725243	6354	1
97	Picture	a105	1737380	0	1	16160	2	0	16000
98	Response	2	1760442	6736	2
100	Picture	c002	1772531	0	1	16160	2	0	16000
101	Response	1	1795642	6785	1
103	Picture	f018	1807182	0	1	16160	2	0	16000
104	Response	2	1831481	7973	2
106	Picture	a119	1845832	0	1	16159	2	0	16000
107	Response	1	1870521	8364	1
109	Picture	c101	1885480	0	1	16160	2	0	16000
110	Response	2	1911960	10154	1
112	Picture	f101	1925629	0	1	16159	2	0	16000
113	Response	1	1951000	9045	1
117	Response	2	2093718	17823	1
119	Picture	f123	2104215	0	1	16160	2	0	16000
120	Response	2	2125877	5336	1
122	Picture	f121	2138033	0	1	16160	2	0	16000
123	Response	2	2160277	5918	1
125	Picture	c024	2173517	0	2	16160	3	0	16000
126	Response	1	2201716	11873	1
128	Picture	a010	2216165	0	1	16159	2	0	16000
129	Response	2	2239635	7144	1
131	Picture	f006	2253481	0	2	16160	3	0	16000
132	Response	2	2277395	7588	1
134	Picture	c022	2289965	0	1	16159	3	0	16000
135	Response	2	2316274	9983	1
137	Picture	c107	2331446	0	1	16160	2	0	16000
138	Response	1	2353554	5782	1
140	Picture	f008	2367763	0	1	16160	2	0	16000
141	Response	1	2389553	5464	2
143	Picture	c008	2403081	0	1	16159	2	0	16000
144	Response	2	2429713	10306	1
146	Picture	c010	2443729	0	1	16160	2	0	16000
147	Response	1	2466512	6457	1
149	Picture	a008	2481879	0	1	16159	2	0	16000
150	Response	1	2504592	6387	1
152	Picture	a006	2519695	0	1	16159	3	0	16000
153	Response	2	2538351	2330	1
155	Picture	c121	2550015	0	1	16159	2	0	16000
156	Response	2	2571151	4810	1
158	Picture	a024	2585166	0	1	16159	2	0	16000
159	Response	1	2610190	8698	1
161	Picture	c123	2623815	0	1	16159	2	0	16000
162	Response	2	2653710	13569	1
164	Picture	f024	2666629	0	1	16159	2	0	16000
165	Response	1	2689069	6114	1
167	Picture	a109	2700614	0	1	16159	2	0	16000
168	Response	1	2722028	5088	1
170	Picture	c006	2736098	0	1	16159	2	0	16000
171	Response	2	2762028	9604	1
173	Picture	f010	2776080	0	1	16159	2	0	16000
174	Response	2	2798668	6262	1
176	Picture	f022	2810398	0	1	16159	2	0	16000
177	Response	1	2832107	5383	1
179	Picture	f107	2845049	0	1	16159	2	0	16000
180	Response	2	2865706	4331	1
182	Picture	a125	2879533	0	1	16159	3	0	16000
183	Response	2	2901866	6007	1
185	Picture	f125	2913351	0	1	16160	2	0	16000
186	Response	1	2938025	8348	1
187	Response	1	2941545	3372	1
188	Picture	c109	2949668	0	1	16160	2	0	16000
189	Response	2	2976265	10271	1
191	Picture	c125	2991150	0	1	16159	2	0	16000
192	Response	2	3013384	5908	1
194	Picture	a123	3028633	0	1	16159	2	0	16000
195	Response	2	3049384	4425	1
197	Picture	a107	3061951	0	1	16159	2	0	16000
198	Response	2	3082823	4546	1
200	Picture	a121	3097768	0	1	16160	2	0	16000
201	Response	1	3120903	6809	1
203	Picture	a022	3135418	0	1	16159	2	0	16000
204	Response	2	3164902	13158	1
206	Picture	f109	3178732	0	1	16159	2	0	16000
207	Response	2	3202181	7123	2
211	Response	2	3330660	5328	1
213	Picture	a028	3341159	0	1	16159	2	0	16000
214	Response	2	3361379	3894	1
216	Picture	a113	3375643	0	1	16160	2	0	16000
217	Response	2	3394819	2850	1
219	Picture	f014	3406296	0	1	16159	3	0	16000
220	Response	2	3432578	9956	1
222	Picture	f111	3446611	0	1	16160	2	0	16000
223	Response	2	3469858	6921	1
225	Picture	f129	3482428	0	2	16160	3	0	16000
226	Response	2	3506657	7903	1
228	Picture	c014	3518745	0	1	16160	2	0	16000
229	Response	1	3545216	10145	2
231	Picture	a111	3557728	0	1	16159	2	0	16000
232	Response	1	3580416	6362	1
234	Picture	f113	3592712	0	1	16160	2	0	16000
235	Response	2	3616896	7858	1
237	Picture	a127	3632028	0	1	16159	2	0	16000
237	Response	2	3647135	15107	1
238	Response	2	3653855	5501	1
240	Picture	a129	3666346	0	1	16159	2	0	16000
241	Response	2	3688095	5423	1
243	Picture	c028	3701163	0	1	16160	2	0	16000
243	Response	1	3715934	14771	1
244	Response	1	3721214	3725	1
246	Picture	c030	3736314	0	1	16160	2	0	16000
247	Response	2	3759773	7133	1
249	Picture	a030	3774630	0	1	16160	2	0	16000
250	Response	1	3796733	5777	2
252	Picture	a115	3810781	0	1	16159	2	0	16000
253	Response	1	3841212	14105	2
255	Picture	c012	3853095	0	1	16159	2	0	16000
256	Response	1	3875772	6351	1
258	Picture	a012	3891078	0	1	16159	2	0	16000
259	Response	1	3913211	5807	1
261	Picture	c113	3926229	0	1	16159	2	0	16000
262	Response	2	3951131	8576	1
264	Picture	f028	3965878	0	1	16159	2	0	16000
265	Response	1	3989050	6846	1
267	Picture	c129	4002861	0	1	16159	2	0	16000
268	Response	2	4030010	10823	1
270	Picture	c111	4044009	0	1	16159	2	0	16000
271	Response	1	4069849	9514	1
273	Picture	f030	4082492	0	1	16159	2	0	16000
274	Response	2	4103929	5111	1
276	Picture	f026	4117143	0	1	16159	2	0	16000
277	Response	1	4140248	6779	1
279	Picture	c026	4152294	0	1	16159	2	0	16000
280	Response	2	4169208	588	1
282	Picture	f127	4181614	0	1	16159	2	0	16000
283	Response	2	4203127	5187	1
285	Picture	f115	4215765	0	1	16159	2	0	16000
286	Response	2	4238006	5915	1
288	Picture	a026	4252249	0	1	16159	2	0	16000
289	Response	1	4273686	5111	1
291	Picture	c115	4286733	0	1	16159	3	0	16000
292	Response	2	4309686	6627	1
294	Picture	f012	4323550	0	1	16159	2	0	16000
295	Response	2	4350485	10609	1
297	Picture	a014	4362699	0	1	16159	2	0	16000
298	Response	2	4384404	5379	2
300	Picture	c127	4399182	0	2	16160	3	0	16000
301	Response	2	4423444	7936	1
