# Supplementary material for: Effects of two different emotion-inducing methods on the emotional memory of non-clinically depressed individuals
Source: PLoS One. 2021 May 28;16(5):e0249863. doi: 10.1371/journal.pone.0249863 (PMC8162709; doi:10.1371/journal.pone.0249863)
Supplement: S1 Data — (ZIP) [file pone.0249863.s001.zip › data/experiment2-depression/sub36/b-test.log]

Scenario - For expli1
Logfile written - 2010-2-5 11:33:22

Trial	Event Type	Code	Time	TTime	Uncertainty	Duration	Uncertainty	ReqTime	ReqDur

1	Response	2	151427	151265	1
4	Picture	t002	182246	0	1	12328	2	0	next
4	Response	2	194467	12221	1
6	Picture	t005	207402	0	1	7663	2	0	next
6	Response	1	214946	7544	2
8	Picture	t012	226393	0	1	8996	2	0	next
8	Response	1	235266	8873	1
10	Picture	t010	249050	0	1	12661	2	0	next
10	Response	2	261666	12616	1
12	Picture	t001	275038	0	1	10495	2	0	next
12	Response	2	285505	10467	2
14	Picture	t004	297694	0	1	10995	2	0	next
14	Response	2	308545	10851	1
16	Picture	t008	324016	0	1	7996	2	0	next
16	Response	2	331905	7889	1
18	Picture	t009	345506	0	1	11328	2	0	next
18	Response	2	356704	11198	1
20	Picture	t007	370995	0	1	9662	2	0	next
20	Response	1	380544	9549	1
22	Picture	t006	392985	0	1	10495	2	0	next
22	Response	2	403424	10439	1
24	Picture	t011	418140	0	1	6664	2	0	next
24	Response	1	424703	6563	2
26	Picture	t003	439630	0	2	9330	3	0	next
26	Response	2	448863	9233	1
29	Response	2	487742	15293	1
31	Picture	f002	498104	0	1	7663	2	0	next
31	Response	2	505662	7558	1
33	Picture	dc117	519928	0	1	7830	2	0	next
33	Response	1	527582	7654	1
35	Picture	gf103	542251	0	1	12494	2	0	next
35	Response	1	554621	12370	2
37	Picture	m002	566573	0	1	9829	2	0	next
37	Response	2	576221	9648	1
39	Picture	e001	588064	0	1	8496	2	0	next
39	Response	2	596541	8477	1
41	Picture	dc103	609054	0	1	10329	2	0	next
41	Response	2	619261	10207	1
43	Picture	gf016	631877	0	1	6831	2	0	next
43	Response	1	638620	6743	1
45	Picture	a101	652035	0	1	7497	2	0	next
45	Response	1	659420	7385	1
47	Picture	c002	672193	0	1	7829	2	0	next
47	Response	1	679900	7707	1
49	Picture	f101	693516	0	1	8163	2	0	next
49	Response	2	701499	7983	1
51	Picture	a103	715673	0	1	10495	2	0	next
51	Response	2	726139	10466	1
53	Picture	c018	739829	0	1	8829	2	0	next
53	Response	1	748539	8710	1
55	Picture	dc002	761319	0	1	11328	2	0	next
55	Response	2	772538	11219	1
57	Picture	m001	786641	0	1	8996	2	0	next
57	Response	2	795578	8937	2
59	Picture	gf018	807465	0	1	9662	2	0	next
59	Response	2	817018	9553	1
61	Picture	gf002	828622	0	1	11162	2	0	next
61	Response	1	839737	11115	2
63	Picture	dc018	853611	0	1	7497	2	0	next
63	Response	1	861017	7406	1
65	Picture	h011	876101	0	1	8829	2	0	next
65	Response	2	884857	8756	1
67	Picture	c016	896592	0	1	8163	2	0	next
67	Response	1	904696	8104	1
69	Picture	h002	919581	0	1	7663	2	0	next
69	Response	2	927096	7515	1
71	Picture	f018	942404	0	1	8663	2	0	next
71	Response	1	950936	8532	1
73	Picture	a018	962728	0	2	9163	3	0	next
73	Response	1	971735	9007	1
75	Picture	ba117	986884	0	1	9329	2	0	next
75	Response	2	996055	9171	1
77	Picture	ba101	1009541	0	1	8662	3	0	next
77	Response	1	1018135	8594	1
79	Picture	ba103	1029532	0	1	7996	2	0	next
79	Response	2	1037495	7963	1
81	Picture	a117	1052188	0	1	10329	2	0	next
81	Response	1	1062454	10266	1
83	Picture	a002	1074511	0	2	9663	3	0	next
83	Response	1	1084054	9543	1
85	Picture	m011	1096335	0	1	7830	2	0	next
85	Response	1	1104053	7718	1
87	Picture	h001	1118325	0	1	8330	2	0	next
87	Response	2	1126613	8288	1
89	Picture	f103	1137983	0	1	9662	2	0	next
89	Response	1	1147573	9590	1
90	Response	2	1148692	1047	1
91	Picture	gf117	1162638	0	2	8497	3	0	next
91	Response	2	1171093	8455	1
93	Picture	dc101	1183462	0	2	7997	3	0	next
93	Response	2	1191412	7950	1
95	Picture	e011	1202787	0	1	10829	2	0	next
95	Response	2	1213492	10705	1
97	Picture	f117	1225444	0	1	10495	2	0	next
97	Response	2	1235892	10448	1
99	Picture	e012	1248766	0	1	10829	2	0	next
99	Response	2	1259571	10805	1
101	Picture	dc016	1272089	0	1	7997	2	0	next
101	Response	1	1280051	7962	1
103	Picture	ba016	1295245	0	2	9829	3	0	next
103	Response	2	1305011	9766	1
105	Picture	gf101	1318901	0	2	8497	3	0	next
105	Response	2	1327250	8349	1
107	Picture	ba018	1341558	0	1	8163	2	0	next
107	Response	2	1349650	8092	1
109	Picture	e002	1363215	0	1	7497	2	0	next
109	Response	2	1370609	7394	2
111	Picture	h012	1385538	0	1	8330	2	0	next
111	Response	2	1393809	8271	1
113	Picture	c117	1405363	0	1	7996	2	0	next
113	Response	1	1413329	7966	1
115	Picture	c103	1425520	0	1	8663	2	0	next
115	Response	2	1434129	8609	1
117	Picture	a016	1447677	0	1	10828	2	0	next
117	Response	1	1458448	10771	2
119	Picture	c101	1470667	0	1	11161	2	0	next
119	Response	1	1481648	10981	1
121	Picture	f016	1496988	0	1	8996	2	0	next
121	Response	2	1505807	8819	2
123	Picture	ba002	1519478	0	1	10828	2	0	next
123	Response	2	1530127	10649	1
125	Picture	m012	1545133	0	1	13494	2	0	next
125	Response	1	1558447	13314	1
129	Response	2	1695405	12001	1
131	Picture	c004	1705894	0	1	9163	2	0	next
131	Response	1	1714925	9031	1
133	Picture	gf105	1728884	0	1	12494	2	0	next
133	Response	2	1741324	12440	1
135	Picture	dc006	1753373	0	1	11494	3	0	next
135	Response	2	1764844	11471	1
137	Picture	m014	1777695	0	1	18658	2	0	next
137	Response	2	1796203	18508	2
139	Picture	ba105	1809847	0	1	10162	2	0	next
139	Response	1	1819883	10036	1
141	Picture	ba119	1832504	0	1	14660	2	0	next
141	Response	1	1847083	14579	1
143	Picture	h013	1861324	0	1	10495	2	0	next
143	Response	2	1871722	10398	2
145	Picture	h004	1884480	0	1	12495	2	0	next
145	Response	2	1896842	12362	1
147	Picture	c006	1911635	0	1	13327	2	0	next
147	Response	1	1924842	13207	1
149	Picture	a121	1939289	0	1	6830	2	0	next
149	Response	1	1945961	6672	1
151	Picture	f004	1960113	0	1	10495	2	0	next
151	Response	2	1970441	10328	1
153	Picture	h003	1983436	0	1	7996	2	0	next
153	Response	2	1991401	7965	1
155	Picture	f119	2005259	0	1	11495	2	0	next
155	Response	2	2016680	11421	2
157	Picture	a105	2028749	0	1	9995	2	0	next
157	Response	1	2038600	9851	1
159	Picture	f020	2053904	0	1	9996	2	0	next
159	Response	2	2063720	9816	1
161	Picture	a020	2077393	0	2	10496	3	0	next
161	Response	2	2087719	10326	1
163	Picture	ba006	2102715	0	2	11329	3	0	next
163	Response	2	2113959	11244	1
165	Picture	c121	2126538	0	1	12661	2	0	next
165	Response	1	2139079	12541	1
167	Picture	e013	2151860	0	1	9829	2	0	next
167	Response	2	2161638	9778	1
169	Picture	h014	2176016	0	1	10495	2	0	next
169	Response	2	2186438	10422	1
171	Picture	c119	2199339	0	1	11328	2	0	next
171	Response	1	2210597	11258	1
173	Picture	m003	2225327	0	1	12494	2	0	next
173	Response	1	2237797	12470	1
175	Picture	a006	2249816	0	1	11994	3	0	next
175	Response	2	2261636	11820	2
177	Picture	dc121	2275471	0	1	13660	3	0	next
177	Response	1	2288996	13525	1
179	Picture	e014	2303125	0	1	13661	2	0	next
179	Response	1	2316676	13551	1
181	Picture	f105	2328281	0	1	15326	2	0	next
181	Response	1	2343555	15274	1
183	Picture	f006	2358100	0	2	12828	3	0	next
183	Response	2	2370755	12655	1
185	Picture	ba004	2382256	0	1	13328	2	0	next
185	Response	1	2395555	13299	1
187	Picture	gf121	2408744	0	1	8496	3	0	next
187	Response	2	2417153	8409	3
189	Picture	c105	2431901	0	1	15159	2	0	next
189	Response	2	2446914	15013	1
191	Picture	dc020	2459721	0	1	7664	2	0	next
191	Response	1	2467234	7513	1
193	Picture	gf119	2482045	0	1	8163	2	0	next
193	Response	1	2490113	8068	1
195	Picture	ba020	2504201	0	1	8330	2	0	next
195	Response	2	2512513	8312	1
197	Picture	a004	2525692	0	1	10662	2	0	next
197	Response	2	2536193	10501	1
199	Picture	c020	2548348	0	1	11662	2	0	next
199	Response	1	2559872	11524	2
201	Picture	ba121	2573170	0	1	13494	2	0	next
201	Response	2	2586592	13422	1
203	Picture	m004	2601824	0	1	13327	2	0	next
203	Response	2	2615072	13248	1
205	Picture	a119	2627646	0	1	9995	2	0	next
205	Response	1	2637471	9825	1
207	Picture	m013	2648970	0	1	8496	2	0	next
207	Response	2	2657311	8341	1
209	Picture	gf020	2668961	0	1	11161	2	0	next
209	Response	2	2680031	11070	1
211	Picture	dc004	2694782	0	1	10662	2	0	next
211	Response	2	2705310	10528	2
213	Picture	e003	2718438	0	1	12661	2	0	next
213	Response	1	2731070	12632	1
215	Picture	gf006	2745093	0	1	8496	2	0	next
215	Response	2	2753470	8377	1
217	Picture	dc105	2765417	0	1	8996	2	0	next
217	Response	2	2774269	8852	2
219	Picture	f121	2788074	0	1	10495	2	0	next
219	Response	1	2798429	10355	1
221	Picture	gf004	2811563	0	1	11995	2	0	next
221	Response	2	2823388	11825	1
223	Picture	e004	2836552	0	1	9496	2	0	next
223	Response	2	2845948	9396	1
225	Picture	dc119	2857875	0	2	8497	3	0	next
225	Response	2	2866268	8393	1
229	Response	2	2998266	7784	1
231	Picture	c022	3008641	0	1	6664	2	0	next
231	Response	2	3015226	6585	1
233	Picture	f123	3028965	0	1	12161	2	0	next
233	Response	1	3040985	12020	1
235	Picture	dc107	3055287	0	1	10995	2	0	next
235	Response	1	3066265	10978	1
237	Picture	e006	3080609	0	1	13494	2	0	next
237	Response	1	3093944	13335	2
239	Picture	a107	3105431	0	1	9662	2	0	next
239	Response	2	3115065	9634	1
241	Picture	ba123	3129920	0	1	7163	2	0	next
241	Response	1	3136984	7064	1
243	Picture	ba024	3149911	0	1	14493	2	0	next
243	Response	2	3164343	14432	2
245	Picture	m005	3177065	0	1	8330	2	0	next
245	Response	2	3185303	8238	1
247	Picture	a008	3197889	0	1	9829	2	0	next
247	Response	2	3207543	9654	1
249	Picture	a022	3219213	0	1	16826	2	0	next
249	Response	2	3236023	16810	1
251	Picture	m006	3250699	0	1	16159	2	0	next
251	Response	1	3266742	16043	1
253	Picture	f107	3280519	0	1	11494	3	0	next
253	Response	1	3291862	11343	1
255	Picture	e016	3304674	0	2	9829	3	0	next
255	Response	2	3314422	9748	1
257	Picture	gf107	3328497	0	1	14327	2	0	next
257	Response	2	3342741	14244	1
259	Picture	f024	3357984	0	1	14160	2	0	next
259	Response	1	3372021	14037	1
261	Picture	e015	3384805	0	1	9829	2	0	next
261	Response	2	3394580	9775	1
263	Picture	f109	3407461	0	2	14494	3	0	next
263	Response	2	3421780	14319	1
265	Picture	h006	3435449	0	1	7163	2	0	next
265	Response	2	3442580	7131	1
267	Picture	f008	3454773	0	2	8830	3	0	next
267	Response	2	3463539	8766	1
269	Picture	m015	3475764	0	1	14327	2	0	next
269	Response	1	3489939	14175	1
271	Picture	m016	3504085	0	1	8662	2	0	next
271	Response	1	3512659	8574	1
273	Picture	dc022	3526408	0	1	14493	2	0	next
273	Response	2	3540818	14410	1
275	Picture	ba107	3553229	0	1	12161	2	0	next
275	Response	2	3565298	12069	1
277	Picture	gf123	3576719	0	1	8496	2	0	next
277	Response	2	3585137	8418	2
279	Picture	dc109	3598376	0	1	7496	2	0	next
279	Response	2	3605777	7401	1
281	Picture	gf109	3620865	0	2	9330	3	0	next
281	Response	2	3630097	9232	1
283	Picture	a123	3641856	0	1	8829	2	0	next
283	Response	1	3650576	8720	2
285	Picture	a109	3665845	0	1	14993	2	0	next
285	Response	2	3680816	14971	1
287	Picture	h015	3695165	0	1	16659	2	0	next
287	Response	2	3711696	16531	1
289	Picture	gf008	3723486	0	1	11994	3	0	next
289	Response	1	3735375	11889	1
291	Picture	c109	3748475	0	1	13160	2	0	next
291	Response	1	3761615	13140	1
293	Picture	ba109	3775129	0	1	9829	2	0	next
293	Response	2	3784815	9686	1
295	Picture	gf022	3797119	0	1	11995	2	0	next
295	Response	2	3808974	11855	2
297	Picture	h016	3823274	0	1	9662	3	0	next
297	Response	2	3832803	9529	2
299	Picture	c024	3846264	0	1	8496	2	0	next
299	Response	1	3854739	8475	1
301	Picture	dc123	3866755	0	1	6830	2	0	next
301	Response	1	3873453	6698	1
303	Picture	h005	3887079	0	1	16992	2	0	next
303	Response	2	3904018	16939	1
305	Picture	ba022	3915566	0	1	8996	2	0	next
305	Response	1	3924498	8932	2
307	Picture	e005	3939055	0	2	12162	3	0	next
307	Response	2	3951057	12002	2
309	Picture	dc008	3963378	0	1	8496	2	0	next
309	Response	2	3971854	8476	2
311	Picture	dc024	3986201	0	1	12328	2	0	next
311	Response	2	3998417	12216	2
313	Picture	gf024	4012189	0	1	11495	2	0	next
313	Response	2	4023536	11347	2
315	Picture	c008	4038677	0	1	6664	2	0	next
315	Response	2	4045292	6615	2
317	Picture	a024	4060168	0	1	17825	2	0	next
317	Response	1	4077936	17768	1
319	Picture	c107	4089321	0	1	12828	2	0	next
319	Response	2	4102095	12774	2
321	Picture	ba008	4116642	0	1	10662	2	0	next
321	Response	2	4127210	10568	1
323	Picture	f022	4140631	0	1	9996	2	0	next
323	Response	2	4150575	9944	1
325	Picture	c123	4165620	0	1	18325	2	0	next
325	Response	2	4183854	18234	1
329	Response	2	4317126	8404	2
331	Picture	a125	4327547	0	1	10162	2	0	next
331	Response	2	4337606	10059	2
333	Picture	gf012	4349870	0	2	7497	3	0	next
333	Response	2	4357286	7416	2
335	Picture	h008	4369861	0	2	8497	3	0	next
335	Response	2	4378251	8390	1
337	Picture	dc026	4391518	0	1	8996	2	0	next
337	Response	1	4400491	8973	1
339	Picture	ba010	4414841	0	1	7830	2	0	next
339	Response	2	4422565	7724	2
341	Picture	a111	4437498	0	1	16825	2	0	next
341	Response	1	4454245	16747	1
343	Picture	a127	4467984	0	1	15326	2	0	next
343	Response	1	4483204	15220	2
345	Picture	c026	4496971	0	1	11994	2	0	next
345	Response	1	4508809	11838	2
347	Picture	a026	4522459	0	1	17159	2	0	next
347	Response	2	4539529	17070	1
349	Picture	h007	4550947	0	1	8163	2	0	next
349	Response	2	4559046	8099	2
351	Picture	e007	4572270	0	1	9329	2	0	next
351	Response	2	4581443	9173	1
353	Picture	gf010	4595926	0	1	9496	2	0	next
353	Response	2	4605288	9362	1
355	Picture	m008	4620415	0	1	14161	2	0	next
355	Response	2	4634403	13988	1
357	Picture	m018	4645904	0	1	9162	2	0	next
357	Response	2	4654887	8983	2
359	Picture	e008	4669393	0	1	15826	2	0	next
359	Response	1	4685127	15734	2
361	Picture	ba111	4698047	0	1	17659	2	0	next
361	Response	1	4715681	17634	1
363	Picture	f010	4727700	0	1	7997	2	0	next
363	Response	2	4735522	7822	1
365	Picture	a012	4747691	0	1	14827	2	0	next
365	Response	2	4762406	14715	1
367	Picture	f026	4777011	0	2	8163	3	0	next
367	Response	2	4785121	8110	2
369	Picture	c010	4799001	0	2	15660	3	0	next
369	Response	1	4814565	15564	1
371	Picture	a010	4827322	0	1	9163	2	0	next
371	Response	1	4836325	9003	1
373	Picture	ba127	4848646	0	1	8829	2	0	next
373	Response	1	4857444	8798	2
375	Picture	e018	4872135	0	1	9996	2	0	next
375	Response	2	4882080	9945	1
377	Picture	dc012	4896624	0	1	19491	2	0	next
377	Response	2	4915998	19374	1
379	Picture	m017	4927777	0	1	6997	2	0	next
379	Response	2	4934724	6947	1
381	Picture	f125	4946268	0	2	7164	3	0	next
381	Response	1	4953283	7015	2
383	Picture	m007	4964760	0	1	11495	2	0	next
383	Response	1	4976158	11398	2
385	Picture	ba026	4989582	0	1	8330	2	0	next
385	Response	1	4997763	8181	1
387	Picture	gf111	5011239	0	1	8663	2	0	next
387	Response	2	5019838	8599	1
389	Picture	e017	5033396	0	1	8329	3	0	next
389	Response	2	5041597	8201	1
391	Picture	c127	5054720	0	1	8496	2	0	next
391	Response	1	5063042	8322	1
393	Picture	ba125	5078209	0	1	8163	2	0	next
393	Response	2	5086238	8029	2
395	Picture	f012	5100199	0	1	19158	2	0	next
395	Response	1	5119200	19001	2
397	Picture	gf127	5133018	0	1	8996	2	0	next
397	Response	2	5141920	8902	2
399	Picture	c012	5155841	0	1	10995	2	0	next
399	Response	2	5166720	10879	1
401	Picture	gf125	5181662	0	2	17493	3	0	next
401	Response	2	5199034	17372	2
403	Picture	f127	5211316	0	1	7996	2	0	next
403	Response	2	5219199	7883	2
405	Picture	ba012	5232806	0	1	17326	2	0	next
405	Response	1	5250079	17273	1
407	Picture	gf026	5264958	0	1	17159	2	0	next
407	Response	1	5282078	17120	2
409	Picture	f111	5295944	0	1	13161	2	0	next
409	Response	1	5308959	13015	2
411	Picture	dc010	5323932	0	1	11994	2	0	next
411	Response	2	5335832	11900	1
413	Picture	h018	5350420	0	1	16159	2	0	next
413	Response	2	5366551	16131	2
415	Picture	dc125	5378907	0	1	12161	2	0	next
415	Response	1	5391037	12130	1
417	Picture	dc111	5404729	0	1	10162	2	0	next
417	Response	2	5414717	9988	1
419	Picture	c125	5428884	0	2	8996	3	0	next
419	Response	1	5437756	8872	2
421	Picture	dc127	5450375	0	1	9496	2	0	next
421	Response	2	5459830	9455	2
423	Picture	h017	5472198	0	1	8496	3	0	next
423	Response	2	5480635	8437	1
425	Picture	c111	5492189	0	1	8996	2	0	next
425	Response	1	5501115	8926	1
429	Response	2	5631354	5558	2
431	Picture	c028	5641789	0	1	10328	2	0	next
431	Response	2	5651993	10204	1
433	Picture	dc028	5664778	0	1	13494	2	0	next
433	Response	1	5678227	13449	1
435	Picture	a030	5689600	0	2	8163	3	0	next
435	Response	2	5697592	7992	1
437	Picture	gf129	5710091	0	1	8330	2	0	next
437	Response	2	5718386	8295	2
439	Picture	gf014	5730582	0	1	6664	2	0	next
439	Response	2	5737106	6524	1
441	Picture	f014	5752239	0	1	5664	2	0	next
441	Response	2	5757751	5512	2
443	Picture	gf028	5770564	0	1	5664	2	0	next
443	Response	2	5776145	5581	2
445	Picture	f115	5790722	0	1	7663	2	0	next
445	Response	2	5798231	7509	1
447	Picture	h020	5809880	0	1	7663	2	0	next
447	Response	2	5817430	7550	2
449	Picture	ba129	5829204	0	1	7164	2	0	next
449	Response	1	5836304	7100	2
451	Picture	a014	5850361	0	1	10995	2	0	next
451	Response	2	5861264	10903	2
453	Picture	c014	5875683	0	1	10995	2	0	next
453	Response	2	5886549	10866	2
455	Picture	a113	5900672	0	1	5331	2	0	next
455	Response	2	5905909	5237	2
457	Picture	a115	5917664	0	1	9329	3	0	next
457	Response	2	5926863	9199	2
459	Picture	m019	5941154	0	1	6330	2	0	next
459	Response	2	5947348	6194	2
461	Picture	dc030	5961645	0	1	8329	2	0	next
461	Response	2	5969903	8258	1
463	Picture	m010	5982468	0	2	7996	4	0	next
463	Response	2	5990388	7920	1
465	Picture	ba113	6002793	0	1	16326	2	0	next
465	Response	2	6019022	16229	1
467	Picture	a028	6032446	0	1	5997	2	0	next
467	Response	1	6038383	5937	1
469	Picture	ba030	6051437	0	2	16493	3	0	next
469	Response	1	6067823	16386	1
471	Picture	gf115	6082090	0	1	7997	2	0	next
471	Response	2	6090066	7976	2
473	Picture	f129	6103581	0	1	13660	2	0	next
473	Response	1	6117106	13525	1
475	Picture	f030	6131401	0	2	7664	3	0	next
475	Response	2	6139021	7620	1
477	Picture	f028	6153725	0	1	17658	2	0	next
477	Response	2	6171345	17620	2
479	Picture	gf030	6185877	0	1	10495	2	0	next
479	Response	1	6196299	10422	2
481	Picture	m020	6208533	0	1	12162	2	0	next
481	Response	1	6220622	12089	2
483	Picture	h010	6234022	0	1	11328	2	0	next
483	Response	2	6245264	11242	2
485	Picture	f113	6257844	0	2	9496	3	0	next
485	Response	2	6267178	9334	2
487	Picture	e009	6280334	0	1	9496	2	0	next
487	Response	2	6289743	9409	2
489	Picture	h019	6303157	0	2	9163	3	0	next
489	Response	2	6312304	9147	1
491	Picture	c115	6324148	0	1	8330	2	0	next
491	Response	1	6332303	8155	1
493	Picture	c113	6343972	0	1	19825	2	0	next
493	Response	2	6363657	19685	2
495	Picture	e010	6377790	0	2	9996	3	0	next
495	Response	1	6387657	9867	1
497	Picture	ba014	6402613	0	1	9828	3	0	next
497	Response	1	6412296	9683	2
499	Picture	dc129	6426435	0	1	8163	2	0	next
499	Response	2	6434541	8106	2
501	Picture	c129	6446593	0	1	8163	2	0	next
501	Response	1	6454696	8103	1
503	Picture	e020	6468083	0	1	5831	2	0	next
503	Response	1	6473895	5812	2
505	Picture	dc014	6488074	0	1	13327	2	0	next
505	Response	2	6501260	13186	2
507	Picture	c030	6513396	0	1	6497	2	0	next
507	Response	1	6519816	6420	1
509	Picture	h009	6534220	0	1	9329	2	0	next
509	Response	2	6543500	9280	1
511	Picture	ba028	6556876	0	2	9163	3	0	next
511	Response	1	6565899	9023	2
513	Picture	dc113	6577534	0	1	7996	2	0	next
513	Response	2	6585419	7885	2
515	Picture	a129	6597691	0	1	13494	2	0	next
515	Response	1	6611019	13328	1
517	Picture	dc115	6622847	0	1	8496	2	0	next
517	Response	2	6631179	8332	1
519	Picture	gf113	6643837	0	1	8830	2	0	next
519	Response	2	6652612	8775	2
521	Picture	m009	6664495	0	1	6996	3	0	next
521	Response	2	6671338	6843	1
523	Picture	e019	6685818	0	1	7664	2	0	next
523	Response	2	6693417	7599	2
525	Picture	ba115	6708641	0	1	16160	2	0	next
525	Response	1	6724777	16136	2
