# Supplementary material for: Effects of two different emotion-inducing methods on the emotional memory of non-clinically depressed individuals
Source: PLoS One. 2021 May 28;16(5):e0249863. doi: 10.1371/journal.pone.0249863 (PMC8162709; doi:10.1371/journal.pone.0249863)
Supplement: S1 Data — (ZIP) [file pone.0249863.s001.zip › data/experiment2-depression/sub40/b-study.log]

Scenario - For expli1
Logfile written - 2019/3/8 20:40:39

Trial	Event Type	Code	Time	TTime	Uncertainty	Duration	Uncertainty	ReqTime	ReqDur

1	Response	2	10515	10515	1
4	Picture	t006	41319	0	1	16000	169	0	16000
5	Response	2	155038	97390	1
7	Picture	t003	169787	0	170	16161	171	0	16000
8	Response	2	255279	69330	1
10	Picture	t005	267760	0	1	16000	170	0	16000
11	Response	1	321980	37891	1
13	Picture	t004	336910	0	170	16161	171	0	16000
14	Response	1	360026	6954	1
16	Picture	t001	374232	0	1	16000	170	0	16000
17	Response	1	412195	21634	1
19	Picture	t002	425220	0	171	16161	172	0	16000
20	Response	2	445066	3684	2
23	Response	2	493628	22921	1
25	Picture	f119	503700	0	171	16161	172	0	16000
26	Response	1	522809	2947	2
28	Picture	c018	535357	0	1	16000	168	0	16000
29	Response	2	627962	76276	1
31	Picture	c117	638997	0	172	16162	173	0	16000
32	Response	2	668111	12951	1
34	Picture	c016	683318	0	1	16000	169	0	16000
35	Response	1	712949	13302	2
37	Picture	a016	724141	0	171	16162	172	0	16000
38	Response	1	745873	5569	2
40	Picture	c101	760635	0	164	16000	329	0	16000
41	Response	1	796787	19827	2
43	Picture	f004	809786	0	169	16161	170	0	16000
44	Response	2	858471	32523	1
46	Picture	a119	872935	0	1	16000	169	0	16000
47	Response	2	910517	21253	1
49	Picture	a103	922756	0	172	16162	173	0	16000
50	Response	2	947355	8436	1
52	Picture	a002	961578	0	1	16000	170	0	16000
53	Response	2	991910	14003	1
55	Picture	f020	1005568	0	170	16000	332	0	16000
56	Response	2	1027916	6186	1
58	Picture	a004	1041557	0	1	16000	169	0	16000
59	Response	1	1074904	17018	1
61	Picture	f018	1087046	0	171	16162	172	0	16000
62	Response	1	1130188	26979	1
64	Picture	f103	1143864	0	1	16000	167	0	16000
65	Response	2	1162074	1881	1
67	Picture	c004	1174857	0	172	16161	173	0	16000
68	Response	2	1193277	2258	2
70	Picture	f101	1207681	0	1	16000	167	0	16000
71	Response	1	1248218	24208	2
73	Picture	c020	1262334	0	172	16161	173	0	16000
74	Response	1	1283086	4590	2
76	Picture	f117	1297993	0	165	16000	332	0	16000
77	Response	1	1341565	27246	1
79	Picture	a105	1356309	0	169	16162	170	0	16000
80	Response	1	1377128	4656	1
82	Picture	f016	1388633	0	1	16000	170	0	16000
83	Response	1	1464618	59656	1
85	Picture	f105	1476778	0	171	16000	333	0	16000
86	Response	1	1507901	14961	1
88	Picture	c119	1522265	0	1	16000	169	0	16000
89	Response	1	1568034	29440	1
91	Picture	a101	1580417	0	173	16162	174	0	16000
92	Response	1	1635244	38664	1
94	Picture	f002	1648399	0	1	16000	169	0	16000
95	Response	2	1669098	4370	1
97	Picture	a020	1681058	0	171	16161	172	0	16000
98	Response	1	1706069	8849	1
100	Picture	c103	1720713	0	1	16000	169	0	16000
101	Response	1	1751030	13988	1
103	Picture	a018	1765536	0	171	16161	172	0	16000
104	Response	2	1783724	2026	2
106	Picture	c105	1799192	0	1	16000	170	0	16000
107	Response	1	1820892	5371	2
109	Picture	a117	1833851	0	172	16001	333	0	16000
110	Response	2	1865381	15368	1
112	Picture	c002	1880504	0	2	16000	171	0	16000
113	Response	2	1899779	2946	1
117	Response	2	2032919	10951	1
119	Picture	f006	2043295	0	1	16000	169	0	16000
120	Response	1	2149350	89726	1
122	Picture	f109	2162098	0	171	16162	172	0	16000
123	Response	1	2180823	2562	1
125	Picture	c010	2194922	0	1	16000	166	0	16000
126	Response	2	2228513	17262	2
128	Picture	f022	2242577	0	171	16162	172	0	16000
129	Response	1	2261065	2325	1
131	Picture	f024	2273240	0	163	16000	325	0	16000
132	Response	2	2293960	4396	1
134	Picture	a107	2307227	0	171	16001	333	0	16000
135	Response	2	2334805	11416	1
137	Picture	a008	2347220	0	163	16000	326	0	16000
138	Response	1	2404334	40789	1
140	Picture	c107	2418365	0	170	16161	171	0	16000
141	Response	2	2434527	0	171
143	Picture	c022	2449356	0	1	16000	167	0	16000
144	Response	1	2472170	6485	1
146	Picture	f125	2483348	0	170	16161	171	0	16000
147	Response	2	2524196	24686	1
149	Picture	f121	2537666	0	1	16000	169	0	16000
150	Response	2	2569953	15958	1
152	Picture	f107	2583988	0	169	16161	170	0	16000
153	Response	2	2607722	7572	1
155	Picture	f123	2620477	0	1	16000	171	0	16000
156	Response	2	2653608	16802	1
158	Picture	a006	2667299	0	170	16162	171	0	16000
159	Response	2	2687805	4343	1
161	Picture	c006	2699457	0	1	16000	168	0	16000
162	Response	2	2727035	11249	1
164	Picture	c121	2740114	0	174	16161	175	0	16000
165	Response	1	2759364	3088	1
167	Picture	a123	2772438	0	1	16000	167	0	16000
168	Response	1	2794844	6077	1
170	Picture	a010	2808263	0	171	16161	172	0	16000
171	Response	2	2829962	5537	1
173	Picture	a022	2842253	0	1	16000	167	0	16000
174	Response	1	2861605	3023	1
176	Picture	a125	2874579	0	171	16161	172	0	16000
177	Response	2	2904879	14138	1
179	Picture	f010	2918399	0	1	16000	168	0	16000
180	Response	1	2955444	20716	1
182	Picture	f008	2970220	0	169	16162	170	0	16000
183	Response	1	3020428	34046	1
185	Picture	a121	3034202	0	1	16000	167	0	16000
186	Response	1	3059992	9461	1
188	Picture	a024	3071860	0	170	16162	171	0	16000
189	Response	1	3090094	2071	1
191	Picture	a109	3102851	0	1	16000	167	0	16000
192	Response	1	3123894	4714	1
194	Picture	c024	3135344	0	172	16161	173	0	16000
195	Response	1	3156952	5446	1
197	Picture	c008	3171500	0	1	16000	167	0	16000
198	Response	1	3195850	8021	1
200	Picture	c109	3210324	0	172	16161	173	0	16000
201	Response	2	3250498	24012	1
203	Picture	c123	3262143	0	1	16000	170	0	16000
204	Response	1	3301899	23427	1
206	Picture	c125	3313797	0	172	16001	333	0	16000
207	Response	1	3349768	19809	1
208	Response	1	3352329	2543	2
210	Response	2	3471706	98759	1
211	Response	2	3477909	4655	1
213	Picture	c014	3488085	0	171	16161	172	0	16000
214	Response	2	3526953	22706	1
216	Picture	a127	3538904	0	1	16000	170	0	16000
217	Response	2	3557232	1999	2
219	Picture	f113	3571896	0	171	16161	172	0	16000
220	Response	1	3593518	5460	1
222	Picture	f030	3608552	0	1	16000	171	0	16000
223	Response	2	3630549	5668	1
225	Picture	f028	3642378	0	171	16161	172	0	16000
226	Response	2	3660652	2112	1
228	Picture	a115	3675701	0	1	16000	171	0	16000
229	Response	2	3697084	5054	1
231	Picture	c012	3710860	0	171	16000	333	0	16000
232	Response	2	3729436	2414	2
234	Picture	f012	3743350	0	1	16000	169	0	16000
235	Response	1	3768893	9214	1
237	Picture	c127	3783341	0	169	16001	330	0	16000
238	Response	2	3801481	1978	1
240	Picture	a012	3816164	0	1	16000	171	0	16000
241	Response	1	3838087	5594	1
243	Picture	f129	3852989	0	171	16001	333	0	16000
244	Response	2	3879168	10016	1
246	Picture	a111	3894144	0	1	16000	169	0	16000
247	Response	1	3912501	2028	1
249	Picture	c111	3925970	0	169	16000	331	0	16000
250	Response	2	3966747	24615	1
252	Picture	a113	3979455	0	1	16000	167	0	16000
253	Response	2	3995621	1	163
255	Picture	c115	4009781	0	170	16162	171	0	16000
256	Response	2	4036270	10326	2
258	Picture	a129	4048270	0	1	16000	168	0	16000
258	Response	1	4063178	14908	1
259	Response	1	4068862	4263	1
261	Picture	f111	4080096	0	171	16162	172	0	16000
262	Response	1	4117537	21278	1
264	Picture	c028	4132415	0	1	16000	169	0	16000
265	Response	2	4153266	4522	2
267	Picture	c113	4165574	0	168	16161	169	0	16000
268	Response	1	4188368	6632	1
270	Picture	f115	4201397	0	1	16000	174	0	16000
271	Response	2	4231179	13453	2
273	Picture	f127	4243553	0	172	16162	173	0	16000
274	Response	1	4268956	9240	1
276	Picture	c129	4280543	0	1	16000	167	0	16000
277	Response	1	4298546	1674	2
279	Picture	f026	4311536	0	176	16161	177	0	16000
280	Response	1	4341996	14298	1
282	Picture	a026	4356190	0	1	16000	169	0	16000
283	Response	1	4375584	3065	1
285	Picture	a014	4388182	0	178	16162	179	0	16000
286	Response	2	4406658	2313	1
288	Picture	c026	4418507	0	1	16000	170	0	16000
289	Response	2	4436601	1765	1
291	Picture	a030	4448333	0	172	16162	173	0	16000
292	Response	2	4471632	7136	1
294	Picture	c030	4484323	0	1	16000	167	0	16000
295	Response	2	4515867	15215	1
297	Picture	f014	4529978	0	170	16162	171	0	16000
298	Response	2	4563980	17839	1
300	Picture	a028	4576299	0	1	16000	167	0	16000
301	Response	2	4607962	15334	2
