# Supplementary material for: Effects of two different emotion-inducing methods on the emotional memory of non-clinically depressed individuals
Source: PLoS One. 2021 May 28;16(5):e0249863. doi: 10.1371/journal.pone.0249863 (PMC8162709; doi:10.1371/journal.pone.0249863)
Supplement: S1 Data — (ZIP) [file pone.0249863.s001.zip › data/experiment2-depression/sub40/b-test.log]

Scenario - For expli1
Logfile written - 2019/3/8 20:57:25

Trial	Event Type	Code	Time	TTime	Uncertainty	Duration	Uncertainty	ReqTime	ReqDur

1	Response	2	249058	249058	1
4	Picture	t005	279757	0	1	13026	145	0	next
4	Response	1	292782	13025	1
6	Picture	t001	303918	0	168	14162	169	0	next
6	Response	1	317913	13995	1
8	Picture	t008	330577	0	1	29203	129	0	next
8	Response	1	359779	29202	1
10	Picture	t002	372400	0	172	17377	291	0	next
10	Response	2	389775	17375	1
12	Picture	t010	404058	0	1	10250	88	0	next
12	Response	1	414307	10249	1
14	Picture	t006	429385	0	173	11922	248	0	next
14	Response	1	441305	11920	1
16	Picture	t007	454378	0	1	10092	79	0	next
16	Response	1	464469	10091	1
18	Picture	t004	475707	0	171	29324	172	0	next
18	Response	1	504861	29154	1
20	Picture	t003	517195	0	1	10247	89	0	next
20	Response	2	527441	10246	1
22	Picture	t011	542022	0	173	11663	174	0	next
22	Response	1	553586	11564	1
24	Picture	t012	568181	0	2	10301	37	0	next
24	Response	1	578481	10300	1
26	Picture	t009	590676	0	172	34089	241	0	next
26	Response	1	624763	34087	1
29	Response	2	662161	12834	1
31	Picture	e002	672322	0	170	21493	171	0	next
31	Response	2	693708	21386	1
33	Picture	e001	707145	0	1	30083	81	0	next
33	Response	1	737227	30082	1
35	Picture	gf117	749968	0	171	31657	173	0	next
35	Response	1	781523	31555	1
37	Picture	f101	795122	0	1	20980	22	0	next
37	Response	1	816101	20979	1
39	Picture	f018	828114	0	172	24160	173	0	next
39	Response	1	852177	24063	1
41	Picture	e011	864104	0	1	35498	166	0	next
41	Response	1	899601	35497	1
43	Picture	dc002	912759	0	172	15661	173	0	next
43	Response	1	928409	15650	1
45	Picture	f117	942083	0	2	30310	22	0	next
45	Response	1	972392	30309	1
47	Picture	c018	984407	0	171	18494	172	0	next
47	Response	2	1002814	18407	1
49	Picture	a101	1018064	0	1	58453	38	0	next
49	Response	2	1076516	58452	1
51	Picture	f016	1089879	0	171	10663	172	0	next
51	Response	1	1100496	10617	1
53	Picture	m002	1114872	0	1	49438	56	0	next
53	Response	2	1164309	49437	1
55	Picture	m011	1176356	0	171	39489	172	0	next
55	Response	1	1215726	39370	2
57	Picture	ba018	1227342	0	1	11496	173	0	next
57	Response	1	1238837	11495	1
59	Picture	h001	1250837	0	172	9287	216	0	next
59	Response	2	1260121	9284	2
61	Picture	f002	1273997	0	1	11163	174	0	next
61	Response	2	1285159	11162	1
63	Picture	c016	1298158	0	171	9496	172	0	next
63	Response	1	1307482	9324	1
65	Picture	c002	1319485	0	1	14873	130	0	next
65	Response	1	1334356	14871	2
67	Picture	h012	1345979	0	170	8663	171	0	next
67	Response	2	1354570	8591	1
69	Picture	c103	1368805	0	1	15922	81	0	next
69	Response	2	1384725	15920	1
71	Picture	gf002	1396799	0	172	16994	173	0	next
71	Response	1	1413724	16925	1
73	Picture	ba016	1427290	0	1	20620	49	0	next
73	Response	1	1447909	20619	1
75	Picture	gf018	1461782	0	170	37543	284	0	next
75	Response	2	1499322	37540	1
77	Picture	a117	1512267	0	2	10604	69	0	next
77	Response	2	1522870	10603	1
79	Picture	ba101	1536596	0	173	22326	174	0	next
79	Response	2	1558792	22196	1
81	Picture	dc101	1570586	0	1	109963	181	0	next
81	Response	1	1680548	109962	1
83	Picture	a018	1695221	0	169	9496	170	0	next
83	Response	1	1704558	9337	1
85	Picture	dc016	1716214	0	1	10511	160	0	next
85	Response	2	1726724	10510	1
87	Picture	f103	1738543	0	170	15161	171	0	next
87	Response	1	1753585	15042	1
89	Picture	dc018	1768534	0	1	7944	59	0	next
89	Response	2	1776476	7942	2
91	Picture	h002	1789363	0	176	8830	177	0	next
91	Response	2	1798150	8787	1
93	Picture	e012	1812022	0	2	13793	46	0	next
93	Response	2	1825813	13791	2
95	Picture	gf016	1837350	0	170	90475	171	0	next
95	Response	1	1927686	90336	1
97	Picture	ba117	1942155	0	1	10893	112	0	next
97	Response	2	1953047	10892	1
99	Picture	m001	1964817	0	171	13831	336	0	next
99	Response	2	1978646	13829	1
101	Picture	gf103	1991142	0	1	59218	107	0	next
101	Response	2	2050359	59217	1
103	Picture	a002	2062124	0	173	12224	280	0	next
103	Response	2	2074346	12222	1
105	Picture	dc117	2087617	0	1	13714	121	0	next
105	Response	2	2101330	13713	1
107	Picture	gf101	2115610	0	176	28159	177	0	next
107	Response	2	2143609	27999	1
109	Picture	a103	2156599	0	1	28172	159	0	next
109	Response	2	2184770	28171	1
111	Picture	ba103	2197589	0	171	16995	172	0	next
111	Response	2	2214423	16834	1
113	Picture	ba002	2226914	0	1	20978	23	0	next
113	Response	2	2247890	20976	2
115	Picture	c101	2260573	0	170	9496	171	0	next
115	Response	1	2269970	9397	1
117	Picture	a016	2285065	0	1	9591	79	0	next
117	Response	1	2294655	9590	1
119	Picture	c117	2308560	0	173	21327	174	0	next
119	Response	2	2329747	21187	1
121	Picture	h011	2343550	0	1	8147	24	0	next
121	Response	2	2351696	8146	1
123	Picture	dc103	2364212	0	171	46320	172	0	next
123	Response	2	2410407	46195	1
125	Picture	m012	2425029	0	1	84097	58	0	next
125	Response	1	2509125	84096	1
128	Response	2	2575173	44005	1
128	Response	2	2580751	49583	1
128	Response	2	2583623	52455	1
128	Response	2	2591892	60724	1
128	Response	2	2593719	62551	1
128	Response	2	2595662	64494	1
128	Response	2	2597745	66577	1
128	Response	2	2600521	69353	1
128	Response	2	2627891	96723	1
129	Response	2	2636084	4775	2
131	Picture	gf020	2646304	0	1	10809	29	0	next
131	Response	2	2657112	10808	1
133	Picture	dc006	2671298	0	171	19994	172	0	next
133	Response	1	2691215	19917	1
135	Picture	gf121	2704122	0	1	17061	108	0	next
135	Response	2	2721182	17060	1
137	Picture	m003	2735782	0	173	10996	174	0	next
137	Response	2	2746765	10983	1
139	Picture	f121	2761274	0	1	10893	109	0	next
139	Response	2	2772166	10892	1
141	Picture	c020	2783936	0	203	42487	205	0	next
141	Response	1	2826298	42362	1
143	Picture	a121	2839420	0	1	12726	111	0	next
143	Response	1	2852145	12725	1
145	Picture	e004	2866747	0	172	20161	173	0	next
145	Response	2	2886836	20089	1
147	Picture	e003	2898738	0	1	14984	18	0	next
147	Response	1	2913721	14983	1
149	Picture	dc105	2928564	0	171	18661	172	0	next
149	Response	1	2947152	18588	1
151	Picture	ba006	2960555	0	1	14265	71	0	next
151	Response	2	2974819	14264	1
153	Picture	gf006	2989382	0	171	13120	214	0	next
153	Response	2	3002499	13117	1
155	Picture	c121	3016207	0	1	10802	40	0	next
155	Response	1	3027008	10801	1
157	Picture	gf119	3040368	0	171	19494	172	0	next
157	Response	2	3059815	19447	1
159	Picture	e013	3073192	0	1	7513	157	0	next
159	Response	2	3080704	7512	1
161	Picture	f105	3094354	0	170	5998	171	0	next
161	Response	2	3100241	5887	1
163	Picture	ba004	3112182	0	1	12546	122	0	next
163	Response	2	3124727	12545	1
165	Picture	f004	3136677	0	169	21160	170	0	next
165	Response	2	3157771	21094	1
167	Picture	h004	3169834	0	1	11934	69	0	next
167	Response	2	3181767	11933	1
169	Picture	ba105	3193828	0	172	9164	173	0	next
169	Response	1	3202895	9067	1
171	Picture	gf004	3216155	0	1	9044	125	0	next
171	Response	2	3225198	9043	1
173	Picture	m013	3236484	0	169	7997	170	0	next
173	Response	2	3244452	7968	1
175	Picture	m014	3259144	0	1	38207	122	0	next
175	Response	2	3297350	38206	1
177	Picture	f119	3311631	0	170	32345	317	0	next
177	Response	1	3343975	32344	1
179	Picture	a119	3359117	0	1	10888	117	0	next
179	Response	2	3370004	10887	1
181	Picture	m004	3384279	0	175	10596	242	0	next
181	Response	2	3394873	10594	1
183	Picture	c119	3409771	0	1	28253	78	0	next
183	Response	1	3438023	28252	1
185	Picture	dc121	3449428	0	170	10330	171	0	next
185	Response	1	3459710	10282	1
187	Picture	dc020	3474754	0	1	8591	80	0	next
187	Response	2	3483344	8590	1
189	Picture	a105	3494583	0	169	70814	170	0	next
189	Response	2	3565346	70763	1
191	Picture	c006	3576727	0	1	18699	137	0	next
191	Response	2	3595425	18698	1
193	Picture	dc119	3607887	0	171	12162	172	0	next
193	Response	1	3620010	12123	1
195	Picture	ba121	3634045	0	2	48708	121	0	next
195	Response	1	3682752	48707	1
197	Picture	f006	3694197	0	170	12603	231	0	next
197	Response	1	3706798	12601	1
199	Picture	e014	3719190	0	1	13170	165	0	next
199	Response	2	3732359	13169	1
201	Picture	a006	3744018	0	172	57817	173	0	next
201	Response	1	3801675	57657	1
203	Picture	dc004	3814498	0	1	10512	160	0	next
203	Response	2	3825009	10511	1
205	Picture	c004	3838493	0	171	15290	211	0	next
205	Response	1	3853781	15288	1
207	Picture	c105	3868651	0	1	16708	127	0	next
207	Response	2	3885358	16707	1
209	Picture	ba119	3898144	0	171	8746	256	0	next
209	Response	1	3906888	8744	1
211	Picture	h014	3918804	0	1	8428	77	0	next
211	Response	2	3927230	8426	2
213	Picture	h003	3941133	0	170	7830	171	0	next
213	Response	2	3948831	7698	1
215	Picture	h013	3960460	0	1	5673	165	0	next
215	Response	2	3966132	5672	1
217	Picture	a004	3978290	0	170	16494	171	0	next
217	Response	1	3994635	16345	1
219	Picture	f020	4006948	0	1	18795	38	0	next
219	Response	2	4025742	18794	1
221	Picture	a020	4038440	0	172	7331	173	0	next
221	Response	2	4045625	7185	1
223	Picture	gf105	4057268	0	1	14594	76	0	next
223	Response	1	4071861	14593	1
225	Picture	ba020	4083262	0	172	33990	173	0	next
225	Response	1	4117111	33849	2
228	Response	2	4208216	65470	1
228	Response	2	4213123	70377	1
228	Response	2	4215909	73163	1
228	Response	2	4233270	90524	1
229	Response	2	4246364	3311	1
231	Picture	ba024	4256383	0	172	11663	173	0	next
231	Response	1	4267978	11595	1
233	Picture	gf123	4281709	0	1	27744	88	0	next
233	Response	1	4309451	27742	2
235	Picture	m006	4321866	0	173	22827	174	0	next
235	Response	2	4344599	22733	1
237	Picture	ba022	4359022	0	1	8670	166	0	next
237	Response	1	4367691	8669	1
239	Picture	f022	4380351	0	172	7164	173	0	next
239	Response	1	4387381	7030	1
241	Picture	a022	4401678	0	1	6579	91	0	next
241	Response	2	4408256	6578	1
243	Picture	h015	4421840	0	172	22826	174	0	next
243	Response	2	4444604	22764	2
245	Picture	m015	4456663	0	2	19407	95	0	next
245	Response	2	4476069	19406	1
247	Picture	m005	4487823	0	175	7330	176	0	next
247	Response	2	4495079	7256	2
249	Picture	a109	4508822	0	162	13979	179	0	next
249	Response	1	4522800	13978	1
251	Picture	dc024	4534810	0	173	13127	210	0	next
251	Response	1	4547935	13125	1
253	Picture	gf024	4562969	0	1	9961	41	0	next
253	Response	1	4572929	9960	1
255	Picture	f008	4587630	0	171	12638	196	0	next
255	Response	1	4600266	12636	1
257	Picture	dc109	4613122	0	2	29148	19	0	next
257	Response	1	4642269	29147	1
259	Picture	e006	4656112	0	172	7997	173	0	next
259	Response	1	4664032	7920	1
261	Picture	ba107	4678938	0	2	8752	87	0	next
261	Response	2	4687689	8751	1
263	Picture	f109	4700600	0	173	60984	174	0	next
263	Response	1	4761462	60862	1
265	Picture	c024	4775913	0	1	13108	62	0	next
265	Response	1	4789019	13106	2
267	Picture	a008	4802908	0	169	30157	170	0	next
267	Response	1	4832915	30007	2
269	Picture	f107	4845062	0	1	7095	77	0	next
269	Response	2	4852156	7094	1
271	Picture	m016	4864391	0	172	24826	173	0	next
271	Response	2	4889104	24713	1
273	Picture	dc022	4902047	0	1	40435	61	0	next
273	Response	1	4942481	40434	1
275	Picture	ba123	4956867	0	172	25492	173	0	next
275	Response	2	4982237	25370	1
277	Picture	f123	4994189	0	1	9171	167	0	next
277	Response	1	5003359	9170	1
279	Picture	gf022	5016184	0	171	10830	172	0	next
279	Response	2	5026859	10675	1
281	Picture	h006	5041510	0	1	7167	172	0	next
281	Response	2	5048676	7166	1
283	Picture	e015	5060839	0	172	12496	173	0	next
283	Response	2	5073164	12325	2
285	Picture	h016	5084832	0	1	6414	91	0	next
285	Response	2	5091244	6412	2
287	Picture	c107	5105994	0	171	19328	172	0	next
287	Response	1	5125157	19163	1
289	Picture	dc123	5137485	0	1	12299	38	0	next
289	Response	1	5149782	12297	2
291	Picture	dc107	5162313	0	171	10330	172	0	next
291	Response	2	5172478	10165	1
293	Picture	a024	5183973	0	1	49263	64	0	next
293	Response	1	5233235	49262	1
295	Picture	e016	5246791	0	172	14328	173	0	next
295	Response	2	5260946	14155	1
297	Picture	gf109	5273449	0	2	108967	180	0	next
297	Response	1	5382415	108966	1
299	Picture	c123	5394086	0	168	83810	169	0	next
299	Response	1	5477728	83642	1
301	Picture	a107	5490726	0	1	11156	181	0	next
301	Response	2	5501881	11155	1
303	Picture	a123	5516553	0	176	10164	177	0	next
303	Response	1	5526582	10029	2
305	Picture	f024	5539380	0	1	27536	129	0	next
305	Response	2	5566915	27535	1
307	Picture	gf107	5579870	0	171	6664	172	0	next
307	Response	2	5586382	6512	1
309	Picture	ba008	5600864	0	1	17738	97	0	next
309	Response	2	5618601	17737	1
311	Picture	e005	5631357	0	171	11996	172	0	next
311	Response	2	5643266	11909	1
313	Picture	c109	5658015	0	2	10533	140	0	next
313	Response	2	5668547	10532	1
315	Picture	h005	5682010	0	172	8164	173	0	next
315	Response	2	5690064	8054	1
317	Picture	ba109	5701504	0	1	15197	137	0	next
317	Response	1	5716699	15195	2
319	Picture	c022	5731497	0	170	11829	172	0	next
319	Response	1	5743185	11688	1
321	Picture	gf008	5756823	0	1	20339	162	0	next
321	Response	1	5777161	20338	1
323	Picture	c008	5788482	0	172	13996	173	0	next
323	Response	2	5802455	13973	1
325	Picture	dc008	5816807	0	1	9660	179	0	next
325	Response	2	5826466	9659	1
328	Response	2	5910974	61174	1
328	Response	2	5929848	80048	2
328	Response	2	5938404	88604	1
328	Response	2	5947368	97568	2
329	Response	2	5952566	2626	2
331	Picture	e007	5962936	0	1	13971	30	0	next
331	Response	1	5976906	13970	1
333	Picture	f010	5988597	0	172	9329	174	0	next
333	Response	2	5997834	9237	1
335	Picture	h018	6010090	0	1	39974	21	0	next
335	Response	2	6050063	39973	1
337	Picture	m018	6061577	0	171	9997	172	0	next
337	Response	1	6071447	9870	1
339	Picture	f125	6085903	0	2	12041	131	0	next
339	Response	1	6097943	12040	1
341	Picture	gf111	6112231	0	171	13162	172	0	next
341	Response	1	6125229	12998	1
343	Picture	c010	6137557	0	1	11517	153	0	next
343	Response	2	6149073	11516	1
345	Picture	gf127	6162051	0	170	11503	331	0	next
345	Response	1	6173552	11501	1
347	Picture	m007	6187544	0	1	57013	145	0	next
347	Response	2	6244556	57012	1
349	Picture	gf125	6256027	0	172	10329	173	0	next
349	Response	1	6266276	10249	1
351	Picture	dc111	6281352	0	1	11856	148	0	next
351	Response	2	6293207	11855	1
353	Picture	c111	6304680	0	172	13717	286	0	next
353	Response	1	6318395	13715	1
355	Picture	a127	6333339	0	1	92373	110	0	next
355	Response	1	6425711	92372	1
357	Picture	m008	6440145	0	172	9830	173	0	next
357	Response	2	6449881	9736	1
359	Picture	f012	6461305	0	1	16180	157	0	next
359	Response	2	6477484	16179	1
361	Picture	a010	6491798	0	172	34990	173	0	next
361	Response	1	6526745	34947	1
363	Picture	m017	6542117	0	2	6785	55	0	next
363	Response	2	6548901	6784	1
365	Picture	ba125	6561613	0	173	10830	174	0	next
365	Response	2	6572401	10788	1
367	Picture	dc026	6585273	0	1	7389	116	0	next
367	Response	1	6592661	7388	1
369	Picture	ba010	6606102	0	170	14661	172	0	next
369	Response	2	6620600	14498	1
371	Picture	c127	6634260	0	1	8707	129	0	next
371	Response	1	6642966	8706	1
373	Picture	c012	6654422	0	170	18828	171	0	next
373	Response	2	6673079	18657	1
375	Picture	e017	6688412	0	2	16701	140	0	next
375	Response	2	6705112	16700	1
377	Picture	dc125	6719572	0	170	20660	171	0	next
377	Response	1	6740063	20491	1
379	Picture	a026	6754728	0	2	5745	93	0	next
379	Response	1	6760472	5744	1
381	Picture	ba026	6773558	0	172	53151	174	0	next
381	Response	1	6826591	53033	1
383	Picture	c026	6838207	0	1	15866	134	0	next
383	Response	2	6854072	15865	1
385	Picture	h008	6868033	0	171	11829	172	0	next
385	Response	2	6879828	11795	1
387	Picture	a125	6891359	0	1	20906	95	0	next
387	Response	2	6912263	20904	2
389	Picture	a111	6924518	0	173	16162	174	0	next
389	Response	1	6940599	16081	1
391	Picture	ba127	6952010	0	1	7532	139	0	next
391	Response	1	6959541	7531	1
393	Picture	f026	6974505	0	173	66482	174	0	next
393	Response	1	7040901	66396	1
395	Picture	gf026	7053983	0	2	12988	184	0	next
395	Response	2	7066970	12987	1
397	Picture	f127	7079311	0	170	7497	171	0	next
397	Response	1	7086704	7393	1
399	Picture	f111	7100804	0	2	11461	44	0	next
399	Response	2	7112264	11460	1
401	Picture	ba111	7125799	0	171	11329	172	0	next
401	Response	2	7137089	11290	1
403	Picture	e018	7149125	0	1	7755	84	0	next
403	Response	2	7156879	7754	1
405	Picture	e008	7168788	0	174	8663	175	0	next
405	Response	2	7177438	8650	1
407	Picture	h007	7191781	0	1	11511	157	0	next
407	Response	2	7203291	11510	1
409	Picture	ba012	7215609	0	171	10329	172	0	next
409	Response	2	7225857	10248	1
411	Picture	dc012	7239768	0	1	32664	167	0	next
411	Response	2	7272431	32663	1
413	Picture	h017	7285257	0	177	7170	339	0	next
413	Response	2	7292425	7168	1
415	Picture	gf012	7307584	0	1	12159	178	0	next
415	Response	2	7319742	12158	1
417	Picture	dc127	7332578	0	171	11496	172	0	next
417	Response	2	7343984	11406	1
419	Picture	c125	7356404	0	1	15378	125	0	next
419	Response	2	7371781	15377	1
421	Picture	dc010	7385398	0	176	12245	261	0	next
421	Response	2	7397641	12243	1
423	Picture	gf010	7409890	0	1	13169	166	0	next
423	Response	2	7423058	13168	1
425	Picture	a012	7437384	0	171	33157	172	0	next
425	Response	1	7470439	33055	1
428	Response	2	7571891	77856	2
428	Response	2	7589815	95780	1
429	Response	2	7600407	6065	1
431	Picture	a014	7610505	0	172	11330	173	0	next
431	Response	1	7621808	11303	1
433	Picture	f129	7635498	0	1	6816	22	0	next
433	Response	1	7642313	6815	1
435	Picture	f028	7655493	0	172	9164	173	0	next
435	Response	2	7664592	9099	1
437	Picture	ba028	7676154	0	1	62654	168	0	next
437	Response	2	7738807	62653	1
439	Picture	dc014	7752801	0	172	7831	173	0	next
439	Response	2	7760565	7764	1
441	Picture	dc115	7773295	0	1	11627	42	0	next
441	Response	2	7784920	11625	2
443	Picture	h009	7796290	0	169	6139	195	0	next
443	Response	2	7802427	6137	1
445	Picture	c028	7815951	0	1	13729	106	0	next
445	Response	2	7829678	13727	2
447	Picture	c030	7842278	0	171	8311	191	0	next
447	Response	1	7850587	8309	1
449	Picture	ba129	7864938	0	1	6495	174	0	next
449	Response	1	7871432	6494	1
451	Picture	m009	7882934	0	171	8997	172	0	next
451	Response	2	7891774	8840	1
453	Picture	c113	7906593	0	2	8486	20	0	next
453	Response	2	7915078	8485	1
455	Picture	f115	7929755	0	175	14162	176	0	next
455	Response	1	7943844	14089	1
457	Picture	ba030	7955414	0	1	18343	157	0	next
457	Response	1	7973756	18342	1
459	Picture	c115	7986907	0	169	9663	170	0	next
459	Response	2	7996551	9644	1
461	Picture	f030	8011233	0	1	11509	159	0	next
461	Response	2	8022740	11507	2
463	Picture	a115	8036894	0	171	64149	172	0	next
463	Response	1	8101016	64122	1
465	Picture	c129	8112706	0	1	13039	131	0	next
465	Response	1	8125744	13038	1
467	Picture	h010	8138034	0	171	18994	172	0	next
467	Response	2	8156898	18864	1
469	Picture	ba113	8170691	0	1	14265	72	0	next
469	Response	2	8184955	14264	1
471	Picture	a113	8196518	0	172	9664	173	0	next
471	Response	2	8206036	9518	1
473	Picture	e009	8220345	0	1	16313	24	0	next
473	Response	2	8236657	16312	1
475	Picture	gf028	8248005	0	178	22169	337	0	next
475	Response	1	8270172	22167	1
477	Picture	dc028	8283328	0	1	12511	158	0	next
477	Response	2	8295838	12510	1
479	Picture	dc113	8310655	0	171	6664	172	0	next
479	Response	2	8317149	6494	1
481	Picture	ba014	8330482	0	2	14928	75	0	next
481	Response	1	8345409	14927	1
483	Picture	m020	8358976	0	169	15328	170	0	next
483	Response	2	8374206	15230	2
485	Picture	m010	8387467	0	2	17685	150	0	next
485	Response	2	8405151	17684	1
487	Picture	gf113	8419127	0	171	12419	249	0	next
487	Response	2	8431544	12417	1
489	Picture	gf129	8445119	0	1	8924	81	0	next
489	Response	1	8454042	8923	1
491	Picture	h019	8466115	0	170	7663	171	0	next
491	Response	2	8473646	7531	1
493	Picture	dc030	8485442	0	1	11911	89	0	next
493	Response	2	8497352	11910	2
495	Picture	a129	8512103	0	171	12829	172	0	next
495	Response	2	8524833	12730	1
497	Picture	f014	8538761	0	2	7837	169	0	next
497	Response	2	8546597	7836	1
499	Picture	gf030	8557924	0	171	20827	172	0	next
499	Response	1	8578696	20772	1
501	Picture	ba115	8592581	0	1	21064	104	0	next
501	Response	2	8613644	21063	1
503	Picture	h020	8627739	0	171	6997	172	0	next
503	Response	2	8634655	6916	1
505	Picture	gf014	8646733	0	1	34412	84	0	next
505	Response	1	8681144	34411	1
507	Picture	dc129	8694721	0	173	7831	174	0	next
507	Response	2	8702531	7810	1
509	Picture	e019	8716715	0	1	46615	43	0	next
509	Response	2	8763329	46614	1
511	Picture	gf115	8776033	0	176	10330	177	0	next
511	Response	2	8786214	10181	1
513	Picture	e010	8798693	0	1	8953	50	0	next
513	Response	1	8807645	8952	1
515	Picture	a030	8820355	0	172	19524	310	0	next
515	Response	2	8839878	19523	1
517	Picture	e020	8853845	0	2	9840	164	0	next
517	Response	1	8863684	9839	1
519	Picture	a028	8876507	0	176	7497	177	0	next
519	Response	1	8883893	7386	1
521	Picture	f113	8896168	0	1	10801	34	0	next
521	Response	1	8906968	10800	1
523	Picture	c014	8920329	0	171	7330	173	0	next
523	Response	2	8927524	7195	1
525	Picture	m019	8941822	0	2	21974	29	0	next
525	Response	2	8963795	21973	1
