# Supplementary material for: Effects of two different emotion-inducing methods on the emotional memory of non-clinically depressed individuals
Source: PLoS One. 2021 May 28;16(5):e0249863. doi: 10.1371/journal.pone.0249863 (PMC8162709; doi:10.1371/journal.pone.0249863)
Supplement: S1 Data — (ZIP) [file pone.0249863.s001.zip › data/experiment2-depression/sub41/b-study.log]

Scenario - For expli1
Logfile written - 2019/3/9 10:30:35

Trial	Event Type	Code	Time	TTime	Uncertainty	Duration	Uncertainty	ReqTime	ReqDur

1	Response	2	979172	979172	2
4	Picture	t001	1009732	0	1	16000	169	0	16000
5	Response	1	1058495	32434	1
7	Picture	t004	1072550	0	173	16162	174	0	16000
8	Response	1	1098737	10024	2
10	Picture	t006	1111206	0	1	16000	168	0	16000
11	Response	1	1157711	30176	1
13	Picture	t002	1171524	0	172	16162	173	0	16000
14	Response	1	1204413	16726	1
16	Picture	t005	1215845	0	1	16000	169	0	16000
17	Response	2	1238456	6282	1
19	Picture	t003	1249671	0	171	16161	172	0	16000
20	Response	2	1271187	5354	1
23	Response	2	1667908	371417	3
25	Picture	c105	1678058	0	173	16162	174	0	16000
26	Response	1	1705718	11497	1
28	Picture	c020	1720213	0	1	16000	169	0	16000
29	Response	2	1749647	13105	2
31	Picture	f020	1762536	0	172	16162	173	0	16000
32	Response	2	1785065	6366	1
34	Picture	a002	1797193	0	1	16000	171	0	16000
35	Response	1	1889425	75903	2
37	Picture	a117	1904166	0	173	16161	174	0	16000
38	Response	1	1922550	2222	1
40	Picture	c117	1935657	0	1	16000	170	0	16000
41	Response	1	1994023	42037	1
43	Picture	a101	2006472	0	171	16162	172	0	16000
44	Response	2	2047695	25060	2
46	Picture	f016	2059124	0	1	16000	170	0	16000
47	Response	1	2208600	133147	2
49	Picture	f018	2220750	0	170	16001	331	0	16000
50	Response	1	2270270	33358	1
52	Picture	c101	2282399	0	1	16000	169	0	16000
53	Response	1	2329185	30457	1
55	Picture	c103	2343717	0	171	16162	172	0	16000
56	Response	1	2382790	22910	2
58	Picture	a105	2396036	0	1	16000	170	0	16000
59	Response	2	2431529	19164	1
61	Picture	c002	2445524	0	172	16162	173	0	16000
62	Response	2	2473394	11707	2
64	Picture	c119	2487012	0	1	16000	171	0	16000
65	Response	1	2521477	18136	1
67	Picture	c004	2536500	0	171	16162	172	0	16000
68	Response	2	2584927	32264	1
70	Picture	f002	2599150	0	1	16000	168	0	16000
71	Response	2	2621735	6256	1
73	Picture	f103	2636641	0	171	16161	172	0	16000
74	Response	2	2658572	5769	2
76	Picture	a016	2671131	0	1	16000	168	0	16000
77	Response	1	2696698	9238	1
79	Picture	c018	2710788	0	172	16161	174	0	16000
80	Response	1	2732768	5818	1
82	Picture	a119	2746111	0	1	16000	169	0	16000
83	Response	1	2779159	16719	2
85	Picture	f004	2790601	0	171	16161	172	0	16000
86	Response	1	2816094	9331	1
88	Picture	a018	2828590	0	1	16000	168	0	16000
89	Response	1	2862868	17949	1
91	Picture	c016	2875245	0	170	16161	172	0	16000
92	Response	1	2933024	41617	1
94	Picture	a020	2948225	0	1	16000	169	0	16000
95	Response	2	2969232	4678	2
97	Picture	f101	2980551	0	170	16161	171	0	16000
98	Response	1	3017361	20648	2
100	Picture	f105	3029370	0	1	16000	169	0	16000
101	Response	2	3122431	76732	1
103	Picture	f119	3135510	0	173	16162	174	0	16000
104	Response	1	3154744	3071	1
106	Picture	a103	3166168	0	1	16000	170	0	16000
107	Response	2	3185265	2768	1
109	Picture	a004	3197494	0	170	16161	171	0	16000
110	Response	2	3224735	11079	2
112	Picture	f117	3237649	0	1	16000	170	0	16000
113	Response	1	3268978	15000	1
117	Response	2	4810491	1417215	2
119	Picture	c109	4820735	0	1	16000	168	0	16000
120	Response	1	4862507	25443	1
122	Picture	a109	4876888	0	171	16161	172	0	16000
123	Response	1	4897385	4335	1
125	Picture	f107	4909545	0	1	16000	170	0	16000
126	Response	2	4933065	7191	1
128	Picture	f125	4946203	0	173	16161	174	0	16000
129	Response	2	4974442	12077	1
131	Picture	f123	4986025	0	1	16000	170	0	16000
132	Response	1	5016591	14237	1
134	Picture	f121	5030014	0	171	16162	172	0	16000
135	Response	2	5052401	6224	1
137	Picture	a008	5067503	0	1	16000	171	0	16000
138	Response	1	5086543	2711	1
140	Picture	c006	5098996	0	173	16162	174	0	16000
141	Response	1	5158052	42893	2
143	Picture	a006	5172309	0	1	16000	169	0	16000
144	Response	2	5200098	11460	1
146	Picture	f024	5211300	0	170	16162	171	0	16000
147	Response	2	5239628	12166	3
149	Picture	c022	5254121	0	1	16000	167	0	16000
150	Response	1	5371962	101512	1
152	Picture	a107	5385754	0	171	16162	172	0	16000
153	Response	1	5436294	34377	1
155	Picture	c008	5451403	0	1	16000	169	0	16000
156	Response	2	5515175	47443	1
158	Picture	c024	5528717	0	172	16161	173	0	16000
159	Response	1	5552841	7962	1
161	Picture	a022	5566873	0	1	16000	170	0	16000
162	Response	1	5607316	24114	1
164	Picture	f008	5620026	0	170	16162	171	0	16000
165	Response	2	5701727	65538	1
167	Picture	c125	5713834	0	1	16000	168	0	16000
168	Response	1	5742814	12811	1
170	Picture	f109	5757657	0	173	16161	175	0	16000
171	Response	1	5818414	44595	1
173	Picture	c121	5831137	0	1	16000	169	0	16000
174	Response	1	5930562	83096	1
176	Picture	a125	5943109	0	171	16161	172	0	16000
177	Response	2	5965057	5786	1
179	Picture	c010	5979598	0	1	16000	169	0	16000
180	Response	1	6002650	6723	2
182	Picture	a121	6013923	0	172	16162	173	0	16000
183	Response	1	6040742	10656	2
185	Picture	a123	6053412	0	1	16000	169	0	16000
186	Response	2	6091450	21709	2
188	Picture	a024	6103400	0	172	16161	173	0	16000
189	Response	1	6125856	6294	1
191	Picture	f010	6137890	0	1	16000	170	0	16000
192	Response	1	6184511	30292	1
194	Picture	c107	6197375	0	172	16162	173	0	16000
195	Response	2	6334534	120996	2
197	Picture	f022	6346668	0	2	16000	170	0	16000
198	Response	1	6386185	23187	1
200	Picture	c123	6398156	0	172	16161	174	0	16000
201	Response	1	6446240	31922	1
203	Picture	a010	6461472	0	1	16000	168	0	16000
204	Response	1	6487640	9839	1
206	Picture	f006	6502129	0	172	16161	173	0	16000
207	Response	2	6528521	10230	1
211	Response	2	6690079	37824	1
213	Picture	a014	6700244	0	172	16161	173	0	16000
214	Response	1	6722372	5966	1
216	Picture	f012	6735900	0	1	16000	170	0	16000
217	Response	2	6761898	9669	2
219	Picture	a030	6774891	0	169	16161	170	0	16000
220	Response	1	6795811	4758	1
222	Picture	a111	6807381	0	1	16000	170	0	16000
223	Response	1	6827670	3960	2
225	Picture	c030	6839540	0	172	16162	173	0	16000
226	Response	1	6887776	32073	1
228	Picture	c014	6902690	0	1	16000	168	0	16000
229	Response	1	6925423	6404	1
231	Picture	c129	6936848	0	171	16162	172	0	16000
232	Response	1	6961369	8358	1
234	Picture	a115	6973005	0	1	16000	168	0	16000
235	Response	2	6997704	8370	1
237	Picture	f026	7009163	0	171	16161	172	0	16000
238	Response	2	7033168	7843	1
240	Picture	c028	7045152	0	1	16000	169	0	16000
241	Response	2	7104295	42814	1
243	Picture	f113	7116635	0	170	16161	171	0	16000
244	Response	1	7142927	10130	1
246	Picture	f014	7156790	0	1	16000	168	0	16000
247	Response	1	7198696	25577	1
249	Picture	f115	7209777	0	170	16161	171	0	16000
250	Response	2	7233614	7675	1
252	Picture	f111	7248599	0	1	16000	169	0	16000
253	Response	2	7280741	15813	2
255	Picture	f028	7292589	0	172	16161	173	0	16000
256	Response	2	7394976	86225	1
258	Picture	a012	7408391	0	1	16000	168	0	16000
259	Response	2	7448070	23350	1
261	Picture	f030	7459378	0	170	16162	171	0	16000
262	Response	2	7485227	9686	1
264	Picture	c127	7499367	0	1	16000	168	0	16000
265	Response	1	7521702	6006	1
267	Picture	a113	7536358	0	170	16161	172	0	16000
268	Response	2	7559139	6619	1
270	Picture	a127	7572348	0	1	16000	168	0	16000
271	Response	1	7594586	5909	1
273	Picture	c026	7606840	0	170	16001	331	0	16000
274	Response	2	7628296	5294	1
276	Picture	f127	7641829	0	2	16000	172	0	16000
277	Response	1	7677566	19408	1
279	Picture	c111	7689318	0	171	16161	173	0	16000
280	Response	2	7710421	4941	1
282	Picture	c113	7722975	0	1	16000	168	0	16000
283	Response	1	7752134	12830	1
285	Picture	a026	7765965	0	169	16161	170	0	16000
286	Response	1	7832239	50112	1
288	Picture	c115	7845776	0	1	16000	169	0	16000
289	Response	2	8008985	146880	1
291	Picture	a028	8023897	0	171	16161	173	0	16000
292	Response	2	8047343	7284	2
294	Picture	a129	8061386	0	1	16000	171	0	16000
295	Response	2	8083782	6067	1
297	Picture	c012	8098044	0	173	16162	174	0	16000
298	Response	2	8119619	5412	1
300	Picture	f129	8131701	0	1	16000	169	0	16000
301	Response	2	8158975	10945	2
