# Supplementary material for: Effects of two different emotion-inducing methods on the emotional memory of non-clinically depressed individuals
Source: PLoS One. 2021 May 28;16(5):e0249863. doi: 10.1371/journal.pone.0249863 (PMC8162709; doi:10.1371/journal.pone.0249863)
Supplement: S1 Data — (ZIP) [file pone.0249863.s001.zip › data/experiment2-depression/sub41/b-test.log]

Scenario - For expli1
Logfile written - 2019/3/9 10:49:27

Trial	Event Type	Code	Time	TTime	Uncertainty	Duration	Uncertainty	ReqTime	ReqDur

1	Response	2	217401	217401	1
4	Picture	t012	247932	0	1	86363	120	0	next
4	Response	2	334294	86362	1
6	Picture	t007	348740	0	170	84996	318	0	next
6	Response	1	433733	84993	1
8	Picture	t005	448713	0	1	14971	31	0	next
8	Response	1	463683	14970	1
10	Picture	t004	478539	0	172	17828	173	0	next
10	Response	2	496318	17779	1
12	Picture	t002	510363	0	1	16841	161	0	next
12	Response	2	527203	16840	1
14	Picture	t001	539190	0	172	48486	173	0	next
14	Response	2	587568	48378	1
16	Picture	t010	602172	0	2	30438	63	0	next
16	Response	2	632609	30437	1
18	Picture	t003	645495	0	172	18661	173	0	next
18	Response	2	664122	18627	1
20	Picture	t011	677819	0	1	98056	92	0	next
20	Response	2	775874	98055	1
22	Picture	t009	790624	0	171	15495	172	0	next
22	Response	1	806026	15402	1
24	Picture	t008	820449	0	1	19604	64	0	next
24	Response	2	840052	19603	1
26	Picture	t006	855107	0	173	38156	174	0	next
26	Response	2	893123	38016	1
29	Response	2	1025803	108880	1
31	Picture	gf117	1035893	0	173	141296	174	0	next
31	Response	2	1177071	141178	1
33	Picture	gf101	1189685	0	1	16515	156	0	next
33	Response	1	1206199	16514	1
35	Picture	h012	1218679	0	170	131798	171	0	next
35	Response	1	1350450	131771	1
37	Picture	c103	1362307	0	1	10010	161	0	next
37	Response	1	1372316	10009	1
39	Picture	a018	1384802	0	172	10829	173	0	next
39	Response	1	1395600	10798	1
41	Picture	dc103	1407795	0	1	10791	44	0	next
41	Response	1	1418585	10790	1
43	Picture	e012	1432123	0	172	20411	256	0	next
43	Response	2	1452531	20408	1
45	Picture	gf016	1467446	0	1	63381	109	0	next
45	Response	2	1530826	63380	1
47	Picture	gf103	1542927	0	172	52293	199	0	next
47	Response	2	1595217	52290	2
49	Picture	dc101	1608909	0	1	9987	16	0	next
49	Response	1	1618894	9985	2
51	Picture	h001	1632404	0	172	48986	173	0	next
51	Response	2	1681339	48935	1
53	Picture	m002	1692720	0	1	44629	34	0	next
53	Response	2	1737348	44628	1
55	Picture	f002	1750206	0	171	17803	197	0	next
55	Response	1	1768006	17800	2
57	Picture	a002	1782697	0	1	11876	127	0	next
57	Response	1	1794571	11874	2
59	Picture	dc016	1807358	0	173	59158	333	0	next
59	Response	2	1866514	59156	1
61	Picture	ba103	1878505	0	1	12672	164	0	next
61	Response	1	1891175	12670	2
63	Picture	a016	1905166	0	171	16828	172	0	next
63	Response	1	1921954	16788	1
65	Picture	c002	1934324	0	1	43487	176	0	next
65	Response	2	1977810	43486	1
67	Picture	dc002	1992476	0	171	42321	172	0	next
67	Response	1	2034701	42225	1
69	Picture	f018	2049127	0	1	21734	100	0	next
69	Response	2	2070860	21733	1
71	Picture	c016	2083952	0	171	16328	172	0	next
71	Response	1	2100140	16188	2
73	Picture	e011	2112277	0	1	29458	41	0	next
73	Response	2	2141734	29457	1
75	Picture	a101	2156600	0	173	37638	192	0	next
75	Response	2	2194236	37636	1
77	Picture	f103	2208419	0	1	45620	40	0	next
77	Response	2	2254038	45619	1
79	Picture	m001	2267737	0	171	24047	285	0	next
79	Response	2	2291782	24045	1
81	Picture	ba117	2304227	0	1	20625	42	0	next
81	Response	2	2324849	20622	3
83	Picture	f016	2339385	0	172	20494	173	0	next
83	Response	1	2359836	20451	2
85	Picture	gf018	2373875	0	1	18994	176	0	next
85	Response	1	2392867	18992	2
87	Picture	e001	2407867	0	173	21827	174	0	next
87	Response	2	2429599	21732	1
89	Picture	c117	2442524	0	1	16876	126	0	next
89	Response	1	2459399	16875	1
91	Picture	h002	2473017	0	171	71561	258	0	next
91	Response	2	2544576	71559	1
93	Picture	a117	2558993	0	2	20259	77	0	next
93	Response	1	2579250	20257	2
95	Picture	c018	2592819	0	171	20516	316	0	next
95	Response	1	2613333	20514	1
97	Picture	m012	2625976	0	1	25305	29	0	next
97	Response	1	2651279	25303	2
99	Picture	dc018	2665633	0	171	46487	172	0	next
99	Response	2	2712047	46414	1
101	Picture	m011	2724950	0	1	32595	69	0	next
101	Response	1	2757543	32593	2
103	Picture	f101	2771605	0	173	12040	297	0	next
103	Response	2	2783643	12038	1
105	Picture	f117	2797931	0	1	10529	140	0	next
105	Response	1	2808458	10527	1
107	Picture	h011	2820093	0	173	8996	175	0	next
107	Response	2	2829007	8914	1
109	Picture	gf002	2841253	0	1	26803	30	0	next
109	Response	2	2868054	26801	2
111	Picture	ba101	2881577	0	172	22289	210	0	next
111	Response	1	2903864	22287	1
113	Picture	ba018	2918233	0	1	10111	61	0	next
113	Response	2	2928343	10110	1
115	Picture	dc117	2940061	0	173	11163	174	0	next
115	Response	1	2951091	11030	1
117	Picture	e002	2963221	0	1	9475	29	0	next
117	Response	2	2972695	9474	1
119	Picture	ba016	2985050	0	172	22672	327	0	next
119	Response	2	3007720	22670	1
121	Picture	ba002	3022539	0	1	36372	124	0	next
121	Response	2	3058910	36371	1
123	Picture	c101	3073860	0	171	13108	226	0	next
123	Response	1	3086966	13106	1
125	Picture	a103	3101685	0	1	10673	163	0	next
125	Response	1	3112356	10671	2
129	Response	2	3259911	24260	1
131	Picture	ba004	3270307	0	1	10431	79	0	next
131	Response	1	3280736	10429	2
133	Picture	f119	3294469	0	171	14995	172	0	next
133	Response	2	3309401	14932	1
135	Picture	gf006	3322794	0	1	10312	23	0	next
135	Response	2	3333105	10311	1
137	Picture	ba121	3345788	0	173	11330	174	0	next
137	Response	2	3357044	11256	1
139	Picture	gf105	3370114	0	2	45124	38	0	next
139	Response	2	3415237	45123	1
141	Picture	e003	3429433	0	173	59150	175	0	next
141	Response	2	3488433	59000	1
143	Picture	f006	3500247	0	1	46293	35	0	next
143	Response	1	3546538	46291	2
145	Picture	c020	3560732	0	171	8894	275	0	next
145	Response	1	3569623	8891	2
147	Picture	gf119	3581226	0	1	22830	170	0	next
147	Response	1	3604055	22829	1
149	Picture	ba105	3616718	0	170	11995	172	0	next
149	Response	1	3628617	11899	1
151	Picture	m014	3642210	0	1	35609	55	0	next
151	Response	2	3677817	35607	2
153	Picture	c004	3692531	0	172	10163	173	0	next
153	Response	1	3702679	10148	1
155	Picture	h014	3715191	0	1	11612	57	0	next
155	Response	2	3726802	11611	1
157	Picture	a006	3739019	0	171	82513	303	0	next
157	Response	2	3821529	82510	1
159	Picture	gf020	3832993	0	1	13548	122	0	next
159	Response	1	3846540	13547	1
161	Picture	dc119	3860487	0	170	14329	171	0	next
161	Response	1	3874769	14282	1
163	Picture	ba020	3886146	0	1	32667	164	0	next
163	Response	2	3918812	32666	1
165	Picture	m003	3932801	0	171	26493	172	0	next
165	Response	1	3959144	26343	1
167	Picture	m013	3972623	0	2	23576	93	0	next
167	Response	2	3996198	23575	1
169	Picture	e013	4010281	0	172	19161	173	0	next
169	Response	2	4029426	19145	1
171	Picture	c105	4043771	0	2	10171	168	0	next
171	Response	1	4053941	10170	1
173	Picture	gf121	4067433	0	171	22993	172	0	next
173	Response	2	4090326	22893	1
175	Picture	f121	4103422	0	2	28463	37	0	next
175	Response	2	4131884	28462	1
177	Picture	ba119	4144579	0	173	16201	302	0	next
177	Response	2	4160778	16199	1
179	Picture	h004	4172738	0	1	36407	90	0	next
179	Response	1	4209143	36405	2
181	Picture	ba006	4224058	0	172	38823	173	0	next
181	Response	2	4262712	38654	2
183	Picture	c006	4277544	0	1	8844	159	0	next
183	Response	1	4286386	8842	2
185	Picture	f004	4298206	0	172	24296	203	0	next
185	Response	1	4322499	24293	1
187	Picture	dc105	4336028	0	1	10954	50	0	next
187	Response	1	4346981	10953	1
189	Picture	h003	4358523	0	171	21864	302	0	next
189	Response	1	4380385	21862	1
191	Picture	gf004	4395013	0	1	35392	105	0	next
191	Response	2	4430404	35391	1
193	Picture	a004	4442001	0	173	11996	174	0	next
193	Response	1	4453828	11827	1
195	Picture	f020	4467161	0	1	37899	98	0	next
195	Response	1	4505058	37897	1
197	Picture	h013	4518316	0	169	23822	340	0	next
197	Response	2	4542136	23820	1
199	Picture	m004	4556637	0	1	34371	126	0	next
199	Response	2	4591007	34370	1
201	Picture	e014	4605459	0	171	17827	172	0	next
201	Response	1	4623189	17730	1
203	Picture	a119	4637123	0	161	19888	266	0	next
203	Response	1	4657009	19886	2
205	Picture	a121	4669775	0	172	23236	264	0	next
205	Response	1	4693009	23234	1
207	Picture	f105	4706098	0	1	31394	103	0	next
207	Response	2	4737490	31392	2
209	Picture	a105	4748921	0	171	14407	260	0	next
209	Response	1	4763327	14406	1
211	Picture	dc004	4776746	0	1	20495	173	0	next
211	Response	1	4797240	20494	1
213	Picture	c119	4812071	0	173	49653	174	0	next
213	Response	1	4861688	49617	1
215	Picture	a020	4876720	0	1	32523	142	0	next
215	Response	2	4909239	32519	4
217	Picture	dc121	4922542	0	173	19328	174	0	next
217	Response	1	4941807	19265	1
219	Picture	e004	4954366	0	2	20366	138	0	next
219	Response	1	4974731	20365	1
221	Picture	c121	4988358	0	173	17173	329	0	next
221	Response	1	5005529	17171	1
223	Picture	dc020	5019349	0	2	15452	52	0	next
223	Response	2	5034800	15451	1
225	Picture	dc006	5048009	0	171	42155	172	0	next
225	Response	2	5089997	41988	1
229	Response	2	5319231	105266	1
231	Picture	a024	5329269	0	171	14829	172	0	next
231	Response	1	5344009	14740	1
233	Picture	gf022	5359260	0	2	145114	22	0	next
233	Response	1	5504373	145113	1
235	Picture	gf123	5518886	0	172	13329	173	0	next
235	Response	2	5532139	13253	1
237	Picture	dc123	5544045	0	1	8764	74	0	next
237	Response	1	5552808	8763	1
239	Picture	f109	5567707	0	173	15828	174	0	next
239	Response	1	5583483	15776	1
241	Picture	a008	5597198	0	1	22159	175	0	next
241	Response	1	5619355	22157	2
243	Picture	c107	5632023	0	173	19161	174	0	next
243	Response	1	5651152	19129	1
245	Picture	a109	5666013	0	2	18225	113	0	next
245	Response	1	5684237	18224	1
247	Picture	dc109	5695840	0	172	12996	173	0	next
247	Response	1	5708752	12912	1
249	Picture	f008	5723998	0	1	22701	133	0	next
249	Response	2	5746698	22700	1
251	Picture	ba008	5760823	0	169	15238	260	0	next
251	Response	2	5776059	15236	1
253	Picture	ba024	5788315	0	1	18529	139	0	next
253	Response	2	5806843	18528	1
255	Picture	e006	5818641	0	172	47820	173	0	next
255	Response	2	5866390	47749	1
257	Picture	dc107	5879458	0	1	13169	167	0	next
257	Response	1	5892626	13168	1
259	Picture	m015	5905118	0	171	22305	194	0	next
259	Response	1	5927421	22303	1
261	Picture	f022	5939442	0	1	81882	101	0	next
261	Response	1	6021322	81880	2
263	Picture	a022	6036084	0	173	11457	213	0	next
263	Response	1	6047539	11455	1
265	Picture	e016	6061743	0	1	41526	137	0	next
265	Response	2	6103268	41525	1
267	Picture	gf008	6118063	0	172	73979	173	0	next
267	Response	1	6192019	73956	1
269	Picture	c109	6205539	0	1	18833	167	0	next
269	Response	1	6224371	18832	1
271	Picture	dc024	6238531	0	171	11829	173	0	next
271	Response	1	6250287	11756	1
273	Picture	e015	6265190	0	1	13537	131	0	next
273	Response	2	6278726	13536	1
275	Picture	ba123	6291850	0	173	44321	174	0	next
275	Response	2	6335999	44149	1
277	Picture	c024	6351001	0	1	40326	168	0	next
277	Response	2	6391326	40325	1
279	Picture	h016	6404988	0	171	28991	172	0	next
279	Response	2	6433834	28846	2
281	Picture	dc008	6447475	0	2	25942	59	0	next
281	Response	1	6473413	25938	4
283	Picture	f107	6485800	0	170	13162	171	0	next
283	Response	1	6498932	13132	1
285	Picture	m016	6511292	0	1	35544	120	0	next
285	Response	2	6546834	35542	2
287	Picture	ba109	6560114	0	172	20449	217	0	next
287	Response	1	6580561	20447	1
289	Picture	a107	6591938	0	1	29708	123	0	next
289	Response	2	6621645	29707	1
291	Picture	dc022	6634427	0	173	20997	338	0	next
291	Response	1	6655422	20995	1
293	Picture	f123	6667251	0	1	21247	87	0	next
293	Response	2	6688496	21245	2
295	Picture	f024	6699910	0	170	28285	211	0	next
295	Response	2	6728192	28282	2
297	Picture	ba022	6742898	0	1	16287	49	0	next
297	Response	2	6759184	16286	1
299	Picture	h006	6770725	0	172	18494	173	0	next
299	Response	2	6789136	18411	1
301	Picture	gf024	6804382	0	1	16526	142	0	next
301	Response	2	6820907	16525	1
303	Picture	gf107	6834708	0	171	18546	287	0	next
303	Response	1	6853252	18544	1
305	Picture	c008	6867532	0	1	55614	44	0	next
305	Response	2	6923144	55612	2
307	Picture	h005	6936515	0	170	13101	232	0	next
307	Response	2	6949613	13098	1
309	Picture	m006	6961013	0	163	22264	227	0	next
309	Response	1	6983276	22263	1
311	Picture	h015	6997832	0	172	11663	173	0	next
311	Response	2	7009421	11589	4
313	Picture	c022	7024158	0	1	9851	152	0	next
313	Response	1	7034007	9849	2
315	Picture	a123	7045986	0	173	19791	211	0	next
315	Response	2	7065774	19788	2
317	Picture	m005	7077977	0	1	9981	23	0	next
317	Response	2	7087957	9980	1
319	Picture	e005	7102138	0	171	27159	172	0	next
319	Response	2	7129191	27053	1
321	Picture	c123	7142127	0	1	17227	108	0	next
321	Response	1	7159353	17226	1
323	Picture	ba107	7174286	0	172	18551	283	0	next
323	Response	1	7192834	18548	1
325	Picture	gf109	7205444	0	1	31333	165	0	next
325	Response	1	7236776	31332	1
329	Response	2	7400314	40910	2
331	Picture	m008	7410723	0	1	38031	132	0	next
331	Response	1	7448753	38030	1
333	Picture	f010	7463544	0	172	30791	206	0	next
333	Response	2	7494333	30789	1
335	Picture	ba111	7508531	0	1	12095	75	0	next
335	Response	1	7520625	12094	1
337	Picture	a111	7532026	0	173	17077	258	0	next
337	Response	2	7549101	17075	1
339	Picture	gf111	7560517	0	2	21013	156	0	next
339	Response	2	7581529	21012	1
341	Picture	ba010	7593510	0	172	12829	173	0	next
341	Response	2	7606205	12695	1
343	Picture	f125	7619669	0	1	12263	73	0	next
343	Response	2	7631931	12262	1
345	Picture	a012	7644496	0	171	34157	172	0	next
345	Response	2	7678559	34063	1
347	Picture	dc012	7690650	0	1	28305	25	0	next
347	Response	1	7718954	28304	1
349	Picture	a026	7733140	0	171	20898	268	0	next
349	Response	1	7754036	20896	1
351	Picture	h017	7767796	0	2	40746	85	0	next
351	Response	2	7808541	40745	1
353	Picture	m018	7822283	0	173	22993	174	0	next
353	Response	2	7845265	22982	1
355	Picture	e007	7857606	0	1	59969	22	0	next
355	Response	2	7917574	59968	1
357	Picture	gf026	7930755	0	172	12662	173	0	next
357	Response	2	7943260	12505	1
359	Picture	ba012	7957580	0	1	14819	17	0	next
359	Response	1	7972398	14818	1
361	Picture	f012	7985074	0	171	27795	202	0	next
361	Response	1	8012867	27793	1
363	Picture	gf010	8026229	0	1	11401	102	0	next
363	Response	2	8037628	11399	2
365	Picture	m007	8051057	0	172	12829	173	0	next
365	Response	2	8063714	12657	1
367	Picture	c010	8076716	0	1	12516	154	0	next
367	Response	1	8089231	12515	1
369	Picture	ba026	8100377	0	171	18994	172	0	next
369	Response	2	8119268	18891	1
371	Picture	ba125	8132534	0	2	20794	41	0	next
371	Response	2	8153327	20793	1
373	Picture	h008	8167859	0	172	10330	173	0	next
373	Response	2	8178141	10282	3
375	Picture	gf127	8193019	0	1	28327	170	0	next
375	Response	2	8221345	28326	1
377	Picture	dc127	8235175	0	173	14162	174	0	next
377	Response	1	8249179	14004	1
379	Picture	h018	8260834	0	1	11547	123	0	next
379	Response	2	8272380	11546	1
381	Picture	dc111	8285162	0	171	15828	172	0	next
381	Response	1	8300952	15790	1
383	Picture	c127	8312654	0	1	11177	161	0	next
383	Response	1	8323830	11176	1
385	Picture	m017	8337315	0	172	22993	173	0	next
385	Response	2	8360139	22824	1
387	Picture	f127	8374138	0	1	12734	102	0	next
387	Response	2	8386870	12732	2
389	Picture	a010	8399799	0	171	31492	337	0	next
389	Response	2	8431289	31490	1
391	Picture	e018	8444286	0	1	19479	23	0	next
391	Response	2	8463764	19478	1
393	Picture	f026	8474946	0	170	25828	335	0	next
393	Response	2	8500772	25826	1
395	Picture	c111	8512268	0	1	12698	138	0	next
395	Response	1	8524965	12697	1
397	Picture	h007	8538429	0	172	14783	219	0	next
397	Response	2	8553211	14782	1
399	Picture	gf012	8565921	0	1	12974	30	0	next
399	Response	1	8578894	12973	1
401	Picture	dc026	8590915	0	173	13179	324	0	next
401	Response	1	8604091	13176	2
403	Picture	e017	8616908	0	1	11640	29	0	next
403	Response	2	8628547	11639	1
405	Picture	dc010	8640236	0	172	10996	173	0	next
405	Response	2	8651212	10976	2
407	Picture	e008	8664395	0	1	24045	122	0	next
407	Response	2	8688439	24044	1
409	Picture	f111	8702386	0	173	16195	307	0	next
409	Response	1	8718579	16193	1
411	Picture	a125	8731877	0	2	13811	26	0	next
411	Response	1	8745686	13809	2
413	Picture	c012	8757538	0	171	10001	334	0	next
413	Response	2	8767537	9999	1
415	Picture	a127	8781038	0	161	14129	193	0	next
415	Response	2	8795166	14128	1
417	Picture	ba127	8808692	0	169	19993	171	0	next
417	Response	2	8828517	19825	1
419	Picture	dc125	8842015	0	1	18826	176	0	next
419	Response	1	8860839	18824	1
421	Picture	gf125	8874341	0	171	12496	172	0	next
421	Response	2	8886782	12441	2
423	Picture	c125	8901166	0	2	91197	122	0	next
423	Response	2	8992362	91196	1
425	Picture	c026	9006306	0	171	27308	190	0	next
425	Response	1	9033612	27306	1
429	Response	2	9258666	99234	2
431	Picture	c028	9268738	0	170	25326	171	0	next
431	Response	2	9293900	25162	1
433	Picture	gf014	9306560	0	1	16283	52	0	next
433	Response	1	9322841	16281	2
435	Picture	dc129	9336053	0	170	24993	171	0	next
435	Response	2	9360967	24914	1
437	Picture	a030	9373043	0	1	16334	166	0	next
437	Response	2	9389376	16333	1
439	Picture	gf115	9403869	0	172	22993	173	0	next
439	Response	2	9426820	22951	1
441	Picture	dc113	9438859	0	1	51758	69	0	next
441	Response	2	9490616	51757	1
443	Picture	a129	9502677	0	170	18994	171	0	next
443	Response	1	9521537	18860	1
445	Picture	a115	9536000	0	1	24037	130	0	next
445	Response	1	9560036	24036	1
447	Picture	gf129	9573325	0	171	25325	173	0	next
447	Response	2	9598494	25169	1
449	Picture	f014	9612647	0	1	21302	32	0	next
449	Response	1	9633948	21301	1
451	Picture	c030	9646139	0	173	33381	283	0	next
451	Response	2	9679518	33379	1
453	Picture	f115	9693459	0	1	22815	18	0	next
453	Response	2	9716273	22814	1
455	Picture	e020	9727284	0	171	13379	289	0	next
455	Response	2	9740661	13377	1
457	Picture	f129	9755609	0	2	10814	24	0	next
457	Response	2	9766422	10813	1
459	Picture	c113	9778938	0	172	14495	173	0	next
459	Response	1	9793326	14388	1
461	Picture	f030	9807429	0	1	41845	152	0	next
461	Response	1	9849273	41844	1
463	Picture	m020	9863582	0	171	13496	172	0	next
463	Response	2	9877055	13473	1
465	Picture	e010	9891081	0	161	12258	231	0	next
465	Response	2	9903338	12257	1
467	Picture	a028	9914569	0	171	12162	172	0	next
467	Response	1	9926685	12116	1
469	Picture	ba129	9939228	0	1	16338	164	0	next
469	Response	2	9955563	16335	3
471	Picture	c129	9967721	0	172	14267	235	0	next
471	Response	1	9981986	14265	1
473	Picture	a014	9995713	0	1	52732	95	0	next
473	Response	1	10048443	52730	2
475	Picture	f028	10063030	0	171	14952	215	0	next
475	Response	2	10077981	14951	1
477	Picture	e019	10090522	0	1	13802	35	0	next
477	Response	2	10104323	13801	1
479	Picture	gf030	10116516	0	171	23326	172	0	next
479	Response	2	10139766	23250	2
481	Picture	c014	10152505	0	2	25069	100	0	next
481	Response	2	10177573	25068	1
483	Picture	c115	10191996	0	173	10707	297	0	next
483	Response	1	10202701	10705	1
485	Picture	ba030	10215156	0	1	9568	103	0	next
485	Response	2	10224723	9567	1
487	Picture	e009	10237484	0	173	10163	174	0	next
487	Response	2	10247506	10022	1
489	Picture	ba014	10258978	0	1	15280	55	0	next
489	Response	2	10274257	15279	1
491	Picture	m010	10286638	0	172	14013	322	0	next
491	Response	2	10300649	14011	1
493	Picture	ba115	10313463	0	2	21496	171	0	next
493	Response	2	10334958	21495	1
495	Picture	h010	10349455	0	168	15828	169	0	next
495	Response	2	10365107	15652	2
497	Picture	ba028	10377113	0	2	23835	167	0	next
497	Response	2	10400946	23833	2
499	Picture	dc030	10415104	0	173	16495	174	0	next
499	Response	2	10431429	16325	1
501	Picture	m019	10444262	0	2	10838	167	0	next
501	Response	2	10455099	10837	1
503	Picture	gf028	10469257	0	171	19660	173	0	next
503	Response	1	10488889	19632	1
505	Picture	gf113	10502747	0	1	11886	118	0	next
505	Response	1	10514632	11885	1
507	Picture	m009	10526575	0	171	61716	272	0	next
507	Response	2	10588288	61713	2
509	Picture	dc014	10603221	0	1	15597	71	0	next
509	Response	1	10618817	15596	1
511	Picture	h009	10632714	0	171	14162	172	0	next
511	Response	2	10646763	14049	1
513	Picture	dc115	10658873	0	1	13855	147	0	next
513	Response	2	10672726	13853	2
515	Picture	h019	10686533	0	173	10235	269	0	next
515	Response	2	10696766	10233	1
517	Picture	h020	10708860	0	1	53643	183	0	next
517	Response	2	10762502	53642	1
519	Picture	dc028	10775010	0	171	26326	172	0	next
519	Response	1	10801250	26240	1
521	Picture	ba113	10816165	0	1	14646	23	0	next
521	Response	2	10830810	14645	1
523	Picture	f113	10842659	0	173	28386	280	0	next
523	Response	2	10871043	28384	1
525	Picture	a113	10882648	0	1	10073	96	0	next
525	Response	1	10892719	10071	1
