# Supplementary material for: Effects of two different emotion-inducing methods on the emotional memory of non-clinically depressed individuals
Source: PLoS One. 2021 May 28;16(5):e0249863. doi: 10.1371/journal.pone.0249863 (PMC8162709; doi:10.1371/journal.pone.0249863)
Supplement: S1 Data — (ZIP) [file pone.0249863.s001.zip › data/experiment2-depression/sub42/b-study.log]

Scenario - For expli1
Logfile written - 2019/3/9 10:28:18

Trial	Event Type	Code	Time	TTime	Uncertainty	Duration	Uncertainty	ReqTime	ReqDur

1	Response	2	556571	556571	1
4	Picture	t003	586617	0	94	16000	117	0	16000
4	Response	2	600651	14034	1
5	Response	2	611571	8931	1
7	Picture	t005	623512	0	199	16000	220	0	16000
8	Response	2	642290	2758	2
10	Picture	t004	655256	0	108	16000	135	0	16000
11	Response	2	679130	7847	2
13	Picture	t002	692132	0	60	16000	81	0	16000
14	Response	1	712570	4418	2
16	Picture	t006	724254	0	99	16000	130	0	16000
17	Response	1	748490	8205	2
19	Picture	t001	760762	0	89	16000	110	0	16000
20	Response	1	788410	11628	2
23	Response	2	841210	31691	1
25	Picture	c103	851232	0	95	16000	117	0	16000
26	Response	2	876210	8956	2
28	Picture	f016	888846	0	139	16000	164	0	16000
29	Response	2	916651	11780	1
31	Picture	a117	931655	0	157	16000	178	0	16000
32	Response	1	964449	16774	2
34	Picture	a016	976494	0	143	16000	176	0	16000
35	Response	2	1005370	12844	1
37	Picture	a101	1018343	0	125	16000	149	0	16000
38	Response	1	1045889	11523	2
40	Picture	c016	1058141	0	143	16000	172	0	16000
41	Response	1	1088169	13999	1
43	Picture	f018	1102935	0	182	16000	206	0	16000
44	Response	1	1127809	8850	2
46	Picture	c101	1138972	0	130	16000	160	0	16000
47	Response	1	1169210	14208	1
49	Picture	c119	1183641	0	126	16000	149	0	16000
50	Response	2	1220889	21226	1
52	Picture	f020	1235143	0	105	16000	136	0	16000
53	Response	2	1269009	17836	2
55	Picture	c018	1282779	0	135	16000	159	0	16000
56	Response	1	1308849	10046	1
58	Picture	f105	1320181	0	47	16000	76	0	16000
59	Response	1	1350169	13959	1
61	Picture	f119	1364244	0	153	16000	174	0	16000
62	Response	1	1393889	13624	1
64	Picture	f002	1407042	0	172	16000	202	0	16000
65	Response	1	1436288	13217	2
67	Picture	a018	1448642	0	71	16000	102	0	16000
68	Response	2	1474648	9975	2
70	Picture	c002	1489218	0	147	16000	178	0	16000
71	Response	1	1508568	3319	1
73	Picture	f117	1522680	0	186	16000	209	0	16000
74	Response	1	1557968	19266	1
76	Picture	a002	1570667	0	181	16000	210	0	16000
77	Response	1	1598528	11832	1
79	Picture	f103	1611319	0	195	16000	218	0	16000
80	Response	1	1643647	16305	2
82	Picture	f004	1657618	0	45	16000	74	0	16000
83	Response	1	1680488	6841	1
85	Picture	a103	1693550	0	115	16000	137	0	16000
86	Response	2	1721647	12075	2
88	Picture	c117	1734851	0	131	16000	161	0	16000
89	Response	2	1761688	10807	1
91	Picture	f101	1775281	0	202	16000	224	0	16000
92	Response	1	1799408	8106	1
94	Picture	a004	1810949	0	185	16000	214	0	16000
95	Response	1	1839647	12669	2
97	Picture	a020	1854382	0	83	16000	105	0	16000
98	Response	1	1878647	8244	1
100	Picture	c004	1892781	0	171	16000	201	0	16000
101	Response	1	1919607	10796	1
103	Picture	c020	1932411	0	37	16000	56	0	16000
104	Response	2	1954527	6097	1
106	Picture	a105	1965890	0	51	16000	83	0	16000
107	Response	2	1988207	6286	2
109	Picture	c105	2002663	0	107	16000	130	0	16000
110	Response	1	2023847	5161	1
112	Picture	a119	2038319	0	106	16000	137	0	16000
113	Response	2	2061847	7497	1
117	Response	2	2216646	30806	1
119	Picture	c107	2226678	0	42	16000	74	0	16000
119	Response	2	2240886	14208	2
120	Response	2	2250727	8017	1
122	Picture	f123	2262218	0	168	16000	192	0	16000
123	Response	2	2287486	9245	2
125	Picture	c006	2302228	0	142	16000	173	0	16000
126	Response	1	2325325	7067	2
128	Picture	f010	2339249	0	122	16000	144	0	16000
129	Response	1	2360206	4935	1
131	Picture	c008	2374348	0	180	16000	210	0	16000
132	Response	2	2397046	6668	1
134	Picture	a008	2408759	0	101	16000	122	0	16000
135	Response	1	2429806	5026	2
137	Picture	c022	2444109	0	64	16031	65	0	16000
138	Response	2	2473286	13144	1
140	Picture	f125	2484438	0	69	16000	93	0	16000
141	Response	2	2512926	12465	1
143	Picture	a123	2527609	0	46	16000	76	0	16000
144	Response	1	2551285	7646	2
146	Picture	c125	2563384	0	110	16000	135	0	16000
147	Response	2	2583885	4477	2
149	Picture	a022	2595436	0	41	16000	71	0	16000
150	Response	2	2623565	12099	2
152	Picture	f006	2636870	0	102	16000	129	0	16000
153	Response	1	2663405	10508	2
155	Picture	f107	2675860	0	101	16000	123	0	16000
156	Response	2	2702965	11083	1
158	Picture	a024	2717839	0	116	16000	137	0	16000
159	Response	2	2737325	3465	2
161	Picture	c121	2751760	0	189	16000	213	0	16000
162	Response	2	2774085	6301	1
164	Picture	c010	2786260	0	183	16000	207	0	16000
165	Response	2	2804444	2160	2
167	Picture	c109	2819335	0	98	16000	126	0	16000
168	Response	1	2841004	5642	2
170	Picture	f008	2853057	0	44	16000	67	0	16000
171	Response	2	2871644	2564	2
173	Picture	f024	2885886	0	38	16000	69	0	16000
174	Response	2	2909684	7767	2
176	Picture	c123	2924250	0	172	16000	193	0	16000
177	Response	2	2945044	4774	2
179	Picture	f022	2957158	0	82	16000	113	0	16000
180	Response	1	2984444	11256	1
182	Picture	c024	2998055	0	186	16000	207	0	16000
183	Response	1	3019924	5848	2
185	Picture	a109	3031357	0	38	16000	68	0	16000
186	Response	1	3054284	6897	1
188	Picture	f121	3066516	0	41	16000	61	0	16000
189	Response	2	3086924	4388	1
191	Picture	a121	3098348	0	35	16000	65	0	16000
192	Response	2	3119644	5266	1
194	Picture	a107	3132395	0	151	16000	172	0	16000
195	Response	1	3151804	3388	1
197	Picture	a010	3166227	0	138	16000	169	0	16000
198	Response	2	3187524	5266	1
200	Picture	f109	3202245	0	120	16000	142	0	16000
201	Response	2	3222723	4456	2
203	Picture	a125	3236236	0	115	16000	145	0	16000
204	Response	1	3265964	13699	1
206	Picture	a006	3277256	0	94	16000	116	0	16000
207	Response	2	3296883	3605	2
211	Response	2	3485363	66399	2
213	Picture	f026	3495392	0	81	16000	105	0	16000
214	Response	1	3517123	5708	1
216	Picture	a111	3530975	0	151	16000	182	0	16000
217	Response	1	3558602	11597	2
219	Picture	f028	3572589	0	203	16000	228	0	16000
220	Response	2	3595722	7108	2
222	Picture	a012	3608614	0	163	16000	192	0	16000
223	Response	2	3628603	3960	2
225	Picture	a127	3643616	0	163	16000	188	0	16000
226	Response	1	3668442	8801	1
228	Picture	c127	3681274	0	155	16000	186	0	16000
229	Response	2	3712922	15616	1
231	Picture	a014	3724414	0	180	16000	201	0	16000
232	Response	1	3744762	4328	1
234	Picture	f115	3758005	0	77	16000	107	0	16000
235	Response	2	3782002	7968	1
237	Picture	a030	3795504	0	75	16000	96	0	16000
238	Response	1	3814682	3157	1
240	Picture	f014	3827025	0	44	16000	75	0	16000
241	Response	2	3849121	6065	2
243	Picture	f129	3861096	0	136	16000	156	0	16000
244	Response	1	3881522	4406	1
246	Picture	f111	3893546	0	175	16000	209	0	16000
247	Response	1	3915162	5582	2
249	Picture	c012	3928605	0	116	16000	142	0	16000
250	Response	2	3948642	4011	1
252	Picture	c111	3961945	0	92	16000	114	0	16000
253	Response	2	3982122	4155	1
255	Picture	f113	3993734	0	138	16000	161	0	16000
256	Response	2	4013161	3404	1
258	Picture	c028	4024697	0	171	16000	194	0	16000
259	Response	2	4048161	7441	1
261	Picture	a026	4061659	0	29	16000	50	0	16000
262	Response	1	4082561	4882	1
264	Picture	c014	4095200	0	147	16000	180	0	16000
265	Response	2	4116281	5047	1
267	Picture	a028	4129697	0	152	16000	174	0	16000
268	Response	1	4148961	3243	1
270	Picture	c026	4162113	0	52	16000	83	0	16000
271	Response	1	4181201	3058	1
273	Picture	c113	4192824	0	177	16000	199	0	16000
274	Response	1	4212681	3836	1
276	Picture	c129	4224632	0	189	16000	219	0	16000
276	Response	2	4240631	15999	31
277	Response	2	4267761	27099	1
279	Picture	f127	4280188	0	127	16000	150	0	16000
279	Response	2	4293481	13293	2
280	Response	2	4302240	6029	2
282	Picture	a115	4316212	0	100	16000	122	0	16000
282	Response	2	4329681	13469	1
283	Response	2	4339281	7046	1
285	Picture	f012	4353522	0	107	16000	129	0	16000
285	Response	2	4367201	13679	1
286	Response	2	4376401	6858	1
288	Picture	a129	4388429	0	196	16000	219	0	16000
289	Response	1	4413160	8708	2
291	Picture	c115	4424922	0	198	16000	222	0	16000
292	Response	2	4447761	6815	1
294	Picture	c030	4460913	0	36	16000	63	0	16000
295	Response	2	4481720	4780	1
297	Picture	f030	4492812	0	130	16000	150	0	16000
298	Response	2	4511280	2448	1
300	Picture	a113	4524913	0	184	16000	214	0	16000
301	Response	2	4545640	4697	1
