# Supplementary material for: Effects of two different emotion-inducing methods on the emotional memory of non-clinically depressed individuals
Source: PLoS One. 2021 May 28;16(5):e0249863. doi: 10.1371/journal.pone.0249863 (PMC8162709; doi:10.1371/journal.pone.0249863)
Supplement: S1 Data — (ZIP) [file pone.0249863.s001.zip › data/experiment2-depression/sub42/b-test.log]

Scenario - For expli1
Logfile written - 2019/3/9 10:46:10

Trial	Event Type	Code	Time	TTime	Uncertainty	Duration	Uncertainty	ReqTime	ReqDur

1	Response	2	168503	168503	1
4	Picture	t005	198552	0	68	17473	94	0	next
4	Response	1	216023	17471	1
6	Picture	t008	229635	0	152	10829	174	0	next
6	Response	1	240463	10828	1
8	Picture	t006	251902	0	42	9363	72	0	next
8	Response	1	261263	9361	1
10	Picture	t010	272836	0	113	16348	134	0	next
10	Response	2	289183	16347	1
12	Picture	t011	300524	0	79	15420	110	0	next
12	Response	2	315942	15418	2
14	Picture	t012	327954	0	150	11430	171	0	next
14	Response	2	339382	11428	2
16	Picture	t001	353865	0	58	11199	90	0	next
16	Response	1	365062	11197	2
18	Picture	t004	379704	0	55	8680	77	0	next
18	Response	1	388382	8678	2
20	Picture	t007	401373	0	40	7972	71	0	next
20	Response	1	409343	7970	1
22	Picture	t002	423796	0	126	8028	148	0	next
22	Response	1	431822	8026	2
24	Picture	t009	444005	0	69	10739	99	0	next
24	Response	1	454742	10737	2
26	Picture	t003	466644	0	99	11980	120	0	next
26	Response	1	478622	11978	2
29	Response	2	523702	20098	2
31	Picture	m012	533725	0	178	16458	199	0	next
31	Response	1	550182	16457	1
33	Picture	c101	564594	0	122	21110	153	0	next
33	Response	1	585702	21108	1
35	Picture	gf117	597135	0	83	17048	104	0	next
35	Response	2	614182	17047	1
37	Picture	m011	628113	0	88	15750	120	0	next
37	Response	2	643862	15749	1
39	Picture	e012	658297	0	75	22886	100	0	next
39	Response	2	681182	22885	1
41	Picture	dc117	692383	0	140	28000	171	0	next
41	Response	2	720382	27999	1
43	Picture	a117	732403	0	119	15340	140	0	next
43	Response	2	747742	15339	1
45	Picture	ba018	761454	0	56	18128	87	0	next
45	Response	2	779580	18126	2
47	Picture	dc101	792133	0	45	10850	66	0	next
47	Response	1	802981	10848	2
49	Picture	ba016	816863	0	139	8320	168	0	next
49	Response	2	825181	8318	1
51	Picture	h011	837445	0	57	11057	80	0	next
51	Response	2	848501	11056	1
53	Picture	f117	862973	0	189	10489	222	0	next
53	Response	1	873461	10488	1
55	Picture	f002	887672	0	156	7871	177	0	next
55	Response	1	895541	7869	1
57	Picture	e002	909003	0	146	8579	182	0	next
57	Response	1	917581	8578	1
59	Picture	c117	930333	0	150	7929	173	0	next
59	Response	1	938261	7928	1
61	Picture	dc103	952321	0	155	8661	185	0	next
61	Response	2	960981	8660	1
63	Picture	f103	975734	0	76	12008	97	0	next
63	Response	2	987741	12007	1
65	Picture	dc002	999502	0	130	12680	160	0	next
65	Response	2	1012181	12679	1
67	Picture	ba103	1025213	0	86	27129	109	0	next
67	Response	1	1052340	27127	2
69	Picture	f016	1064232	0	54	13150	85	0	next
69	Response	1	1077381	13149	1
71	Picture	gf103	1091534	0	86	9768	109	0	next
71	Response	2	1101300	9766	2
73	Picture	gf018	1115612	0	162	10370	192	0	next
73	Response	2	1125980	10368	2
75	Picture	dc018	1138333	0	112	13089	134	0	next
75	Response	1	1151420	13087	2
77	Picture	gf002	1166037	0	56	16985	80	0	next
77	Response	1	1183020	16983	2
79	Picture	f018	1197272	0	151	6991	172	0	next
79	Response	2	1204261	6989	1
81	Picture	dc016	1217075	0	181	15026	203	0	next
81	Response	1	1232100	15025	1
83	Picture	h002	1245541	0	39	13506	40	0	next
83	Response	2	1259020	13479	1
85	Picture	gf101	1270862	0	51	13800	76	0	next
85	Response	1	1284660	13798	1
87	Picture	c002	1299184	0	56	13077	79	0	next
87	Response	1	1312260	13076	1
89	Picture	e011	1325834	0	64	9307	95	0	next
89	Response	2	1335140	9306	1
91	Picture	a002	1348487	0	82	11854	110	0	next
91	Response	1	1360340	11853	1
93	Picture	c016	1372870	0	189	9231	222	0	next
93	Response	1	1382100	9230	1
95	Picture	e001	1395833	0	59	13308	83	0	next
95	Response	2	1409140	13307	1
97	Picture	m002	1423780	0	101	12241	133	0	next
97	Response	2	1436020	12240	1
99	Picture	h012	1447082	0	134	13859	157	0	next
99	Response	2	1460940	13858	1
101	Picture	m001	1475490	0	42	10691	74	0	next
101	Response	2	1486179	10689	2
103	Picture	a018	1498955	0	84	11946	104	0	next
103	Response	1	1510899	11944	1
105	Picture	a103	1522261	0	102	12640	134	0	next
105	Response	2	1534900	12639	1
107	Picture	a016	1547373	0	157	12528	178	0	next
107	Response	1	1559899	12526	2
109	Picture	ba101	1571041	0	148	8620	179	0	next
109	Response	2	1579659	8618	2
111	Picture	c103	1593161	0	193	35020	216	0	next
111	Response	2	1628179	35018	2
113	Picture	ba117	1640872	0	134	9469	165	0	next
113	Response	2	1650339	9467	2
115	Picture	ba002	1661621	0	52	16079	75	0	next
115	Response	1	1677699	16078	1
117	Picture	f101	1689119	0	45	8541	74	0	next
117	Response	1	1697659	8540	1
119	Picture	a101	1710977	0	185	10003	205	0	next
119	Response	1	1720979	10002	1
121	Picture	gf016	1735560	0	87	20820	118	0	next
121	Response	2	1756379	20819	1
123	Picture	c018	1770142	0	175	9438	199	0	next
123	Response	1	1779579	9437	1
125	Picture	h001	1791443	0	35	9497	66	0	next
125	Response	2	1800939	9496	1
129	Response	2	1953178	28075	1
131	Picture	e013	1963209	0	63	9491	95	0	next
131	Response	2	1972698	9489	1
133	Picture	gf020	1986903	0	38	11676	59	0	next
133	Response	2	1998578	11675	1
135	Picture	gf105	2010978	0	117	7881	148	0	next
135	Response	1	2018858	7880	1
137	Picture	h014	2031531	0	68	8448	93	0	next
137	Response	2	2039978	8447	1
139	Picture	a020	2054009	0	74	24290	107	0	next
139	Response	2	2078298	24289	1
141	Picture	f119	2092541	0	45	19278	68	0	next
141	Response	2	2111818	19277	1
143	Picture	a004	2125688	0	50	9091	79	0	next
143	Response	1	2134778	9090	1
145	Picture	e004	2147990	0	87	17789	108	0	next
145	Response	1	2165777	17787	2
147	Picture	gf121	2180628	0	98	11311	128	0	next
147	Response	2	2191937	11309	2
149	Picture	c006	2204129	0	102	12490	125	0	next
149	Response	2	2216618	12489	1
151	Picture	c119	2228299	0	89	10120	119	0	next
151	Response	1	2238417	10118	1
153	Picture	h003	2252479	0	77	9220	103	0	next
153	Response	2	2261697	9218	2
155	Picture	ba105	2275680	0	35	8859	66	0	next
155	Response	1	2284537	8857	2
157	Picture	dc020	2297084	0	128	10215	151	0	next
157	Response	1	2307297	10213	2
159	Picture	a121	2320359	0	178	23979	210	0	next
159	Response	1	2344337	23978	1
161	Picture	c004	2357518	0	183	10141	206	0	next
161	Response	2	2367657	10139	1
163	Picture	dc004	2382199	0	158	36140	188	0	next
163	Response	2	2418337	36138	1
165	Picture	f121	2432621	0	64	15917	88	0	next
165	Response	1	2448537	15916	1
167	Picture	ba119	2459827	0	183	9631	215	0	next
167	Response	1	2469456	9629	2
169	Picture	e003	2482799	0	43	11178	64	0	next
169	Response	2	2493976	11177	2
171	Picture	dc121	2506807	0	187	12411	218	0	next
171	Response	1	2519217	12410	1
173	Picture	m013	2533779	0	53	7160	76	0	next
173	Response	2	2540937	7158	2
175	Picture	c020	2554969	0	187	11050	219	0	next
175	Response	1	2566018	11049	1
177	Picture	h013	2579291	0	200	7367	223	0	next
177	Response	2	2586657	7366	1
179	Picture	e014	2598758	0	54	16220	85	0	next
179	Response	2	2614976	16218	2
181	Picture	gf004	2629731	0	81	14007	102	0	next
181	Response	2	2643736	14005	2
183	Picture	m014	2658378	0	92	10480	129	0	next
183	Response	2	2668856	10478	2
185	Picture	ba121	2682792	0	177	10905	199	0	next
185	Response	1	2693696	10904	1
187	Picture	c105	2705257	0	41	14121	71	0	next
187	Response	1	2719376	14119	1
189	Picture	dc105	2731640	0	148	8857	170	0	next
189	Response	1	2740496	8856	1
191	Picture	gf119	2752172	0	116	24246	139	0	next
191	Response	2	2776416	24244	1
193	Picture	dc006	2790915	0	30	11383	52	0	next
193	Response	1	2802296	11381	1
195	Picture	c121	2814210	0	61	11327	87	0	next
195	Response	1	2825535	11325	2
197	Picture	f020	2838227	0	38	10310	61	0	next
197	Response	2	2848536	10309	1
199	Picture	a006	2861830	0	97	23467	123	0	next
199	Response	2	2885295	23465	2
201	Picture	a105	2900090	0	165	6647	186	0	next
201	Response	1	2906735	6645	2
203	Picture	m004	2919906	0	177	11191	209	0	next
203	Response	2	2931095	11189	2
205	Picture	f004	2945952	0	134	8985	156	0	next
205	Response	1	2954936	8984	1
207	Picture	ba020	2969127	0	113	8971	143	0	next
207	Response	1	2978096	8969	1
209	Picture	a119	2992264	0	144	9154	173	0	next
209	Response	1	3001416	9152	2
211	Picture	gf006	3013083	0	148	10014	171	0	next
211	Response	2	3023095	10012	2
213	Picture	ba004	3035670	0	59	4907	85	0	next
213	Response	2	3040575	4905	2
215	Picture	f006	3054169	0	51	23727	77	0	next
215	Response	1	3077895	23726	1
217	Picture	h004	3092061	0	155	16156	178	0	next
217	Response	2	3108215	16154	2
219	Picture	ba006	3119702	0	171	10314	195	0	next
219	Response	1	3130015	10313	1
221	Picture	dc119	3141097	0	112	11719	138	0	next
221	Response	1	3152815	11718	1
223	Picture	f105	3163928	0	102	23929	127	0	next
223	Response	1	3187855	23927	1
225	Picture	m003	3199468	0	57	12549	86	0	next
225	Response	1	3212014	12546	2
229	Response	2	3720213	383812	2
231	Picture	a008	3730234	0	187	20060	208	0	next
231	Response	1	3750293	20059	1
233	Picture	h016	3762697	0	51	8718	73	0	next
233	Response	2	3771413	8716	2
235	Picture	gf008	3786248	0	164	14967	188	0	next
235	Response	1	3801213	14965	2
237	Picture	e006	3812977	0	93	11958	116	0	next
237	Response	2	3824933	11956	2
239	Picture	gf022	3837505	0	60	8350	80	0	next
239	Response	1	3845853	8348	2
241	Picture	ba024	3857429	0	133	13025	157	0	next
241	Response	1	3870453	13024	1
243	Picture	a022	3884313	0	78	37261	101	0	next
243	Response	1	3921573	37260	1
245	Picture	dc109	3933975	0	70	11279	94	0	next
245	Response	2	3945253	11278	1
247	Picture	h006	3956516	0	194	9738	215	0	next
247	Response	1	3966252	9736	2
249	Picture	c109	3980356	0	184	13859	209	0	next
249	Response	2	3994213	13857	1
251	Picture	f022	4005516	0	183	12538	205	0	next
251	Response	2	4018053	12537	1
253	Picture	m006	4029257	0	104	9903	106	0	next
253	Response	1	4039133	9876	1
255	Picture	c123	4052890	0	135	8964	158	0	next
255	Response	2	4061853	8963	1
257	Picture	m015	4074758	0	94	11376	119	0	next
257	Response	1	4086132	11374	1
259	Picture	f008	4100807	0	42	14847	67	0	next
259	Response	1	4115652	14845	1
261	Picture	dc123	4128333	0	176	34681	205	0	next
261	Response	1	4163012	34679	2
263	Picture	a109	4176234	0	104	9820	126	0	next
263	Response	2	4186052	9818	2
265	Picture	gf123	4199414	0	79	59039	111	0	next
265	Response	1	4258452	59038	1
267	Picture	e005	4271273	0	45	35741	66	0	next
267	Response	2	4307012	35739	1
269	Picture	ba008	4319114	0	188	168739	218	0	next
269	Response	2	4487851	168737	1
271	Picture	ba109	4500353	0	87	11382	119	0	next
271	Response	2	4511733	11380	2
273	Picture	a107	4524202	0	72	9650	96	0	next
273	Response	1	4533851	9649	1
275	Picture	ba123	4548585	0	176	7908	197	0	next
275	Response	2	4556491	7906	1
277	Picture	c107	4567606	0	150	13367	173	0	next
277	Response	2	4580971	13365	1
279	Picture	m005	4595533	0	46	10759	69	0	next
279	Response	2	4606291	10758	1
281	Picture	ba022	4618845	0	67	8967	93	0	next
281	Response	1	4627811	8966	1
283	Picture	f109	4639785	0	123	19787	145	0	next
283	Response	2	4659571	19786	1
285	Picture	dc024	4674346	0	52	11106	76	0	next
285	Response	1	4685451	11105	1
287	Picture	m016	4696983	0	80	15551	102	0	next
287	Response	1	4712532	15549	1
289	Picture	gf024	4724562	0	162	9890	188	0	next
289	Response	1	4734450	9888	2
291	Picture	a024	4747234	0	153	7778	176	0	next
291	Response	1	4755010	7776	2
293	Picture	c024	4767167	0	45	10285	73	0	next
293	Response	1	4777450	10283	2
295	Picture	gf107	4789732	0	151	10559	174	0	next
295	Response	1	4800290	10558	1
297	Picture	dc022	4811511	0	37	12181	67	0	next
297	Response	2	4823690	12179	1
299	Picture	e016	4835192	0	183	14940	205	0	next
299	Response	2	4850130	14938	1
301	Picture	dc008	4862893	0	135	17279	166	0	next
301	Response	2	4880170	17277	2
303	Picture	f024	4893933	0	97	13118	118	0	next
303	Response	2	4907050	13117	1
305	Picture	h015	4920461	0	55	42070	85	0	next
305	Response	1	4962530	42069	1
307	Picture	f123	4976671	0	177	11140	201	0	next
307	Response	2	4987810	11139	1
309	Picture	h005	5000411	0	87	22880	118	0	next
309	Response	2	5023290	22879	1
311	Picture	dc107	5035182	0	152	8990	179	0	next
311	Response	1	5044170	8988	1
313	Picture	ba107	5058041	0	118	9370	149	0	next
313	Response	1	5067409	9368	2
315	Picture	gf109	5080653	0	173	9318	195	0	next
315	Response	1	5089970	9317	1
317	Picture	c022	5104171	0	140	21640	171	0	next
317	Response	1	5125810	21639	1
319	Picture	e015	5138692	0	123	22359	144	0	next
319	Response	2	5161049	22357	2
321	Picture	c008	5173430	0	36	13741	67	0	next
321	Response	2	5187169	13739	2
323	Picture	f107	5199174	0	129	12237	153	0	next
323	Response	1	5211409	12235	2
325	Picture	a123	5224131	0	161	10080	190	0	next
325	Response	1	5234209	10078	2
329	Response	2	6312566	956942	2
331	Picture	gf012	6322595	0	143	14493	166	0	next
331	Response	1	6337086	14491	1
333	Picture	h008	6348718	0	185	7730	205	0	next
333	Response	2	6356446	7728	1
335	Picture	a010	6370812	0	83	7955	110	0	next
335	Response	1	6378766	7954	1
337	Picture	c125	6390707	0	189	12540	210	0	next
337	Response	2	6403246	12539	1
339	Picture	c111	6417266	0	121	8261	151	0	next
339	Response	1	6425526	8260	1
341	Picture	a125	6437416	0	141	12112	161	0	next
341	Response	1	6449526	12110	1
343	Picture	e017	6462299	0	78	9268	109	0	next
343	Response	1	6471565	9266	2
345	Picture	m008	6486068	0	145	7419	165	0	next
345	Response	2	6493486	7418	1
347	Picture	m017	6506267	0	101	9700	132	0	next
347	Response	2	6515966	9699	1
349	Picture	gf010	6530957	0	81	15010	102	0	next
349	Response	2	6545966	15009	1
351	Picture	f125	6559597	0	94	17850	125	0	next
351	Response	2	6577445	17848	2
353	Picture	m018	6592227	0	132	9700	153	0	next
353	Response	1	6601925	9698	2
355	Picture	f127	6616317	0	34	7850	66	0	next
355	Response	2	6624165	7848	2
357	Picture	ba125	6635837	0	181	19649	202	0	next
357	Response	2	6655485	19648	2
359	Picture	gf127	6668345	0	158	8502	189	0	next
359	Response	2	6676845	8500	2
361	Picture	dc111	6690977	0	196	11390	218	0	next
361	Response	2	6702365	11388	2
363	Picture	f026	6716597	0	59	10290	90	0	next
363	Response	2	6726885	10288	1
365	Picture	e008	6739227	0	103	13740	123	0	next
365	Response	2	6752965	13738	1
367	Picture	dc127	6765727	0	87	12439	119	0	next
367	Response	2	6778165	12438	1
369	Picture	dc010	6792516	0	136	17851	156	0	next
369	Response	2	6810365	17849	2
371	Picture	e018	6822207	0	99	37799	131	0	next
371	Response	2	6860005	37798	1
373	Picture	a026	6873546	0	90	28500	113	0	next
373	Response	1	6902044	28498	2
375	Picture	h007	6914285	0	169	11162	198	0	next
375	Response	2	6925445	11160	1
377	Picture	e007	6938257	0	200	15189	221	0	next
377	Response	2	6953444	15187	2
379	Picture	ba127	6968255	0	189	9671	220	0	next
379	Response	2	6977924	9669	2
381	Picture	ba010	6990896	0	51	15630	73	0	next
381	Response	2	7006525	15629	1
383	Picture	dc125	7020814	0	119	23112	149	0	next
383	Response	2	7043924	23110	2
385	Picture	m007	7058350	0	83	10376	103	0	next
385	Response	2	7068724	10374	2
387	Picture	gf111	7082656	0	98	8030	129	0	next
387	Response	1	7090684	8028	1
389	Picture	ba111	7104497	0	94	14469	115	0	next
389	Response	1	7118964	14467	1
391	Picture	dc026	7133873	0	41	8453	67	0	next
391	Response	2	7142324	8451	2
393	Picture	gf125	7154177	0	63	13949	84	0	next
393	Response	2	7168124	13947	1
395	Picture	a012	7180259	0	142	9507	166	0	next
395	Response	2	7189764	9505	1
397	Picture	ba012	7204716	0	184	9689	206	0	next
397	Response	2	7214404	9688	1
399	Picture	ba026	7229329	0	59	24477	83	0	next
399	Response	2	7253804	24475	1
401	Picture	gf026	7268357	0	196	9488	217	0	next
401	Response	1	7277844	9487	1
403	Picture	f010	7288981	0	62	9904	90	0	next
403	Response	2	7298884	9903	1
405	Picture	c026	7313536	0	180	9709	203	0	next
405	Response	1	7323243	9707	2
407	Picture	a127	7336464	0	70	16101	100	0	next
407	Response	2	7352564	16100	1
409	Picture	c012	7365668	0	41	13857	63	0	next
409	Response	2	7379523	13855	2
411	Picture	h018	7390706	0	156	10099	188	0	next
411	Response	2	7400803	10097	2
413	Picture	f111	7414926	0	102	12198	125	0	next
413	Response	1	7427123	12197	1
415	Picture	f012	7441123	0	58	7762	87	0	next
415	Response	1	7448883	7760	2
417	Picture	c010	7462189	0	163	11495	186	0	next
417	Response	2	7473683	11494	1
419	Picture	dc012	7486246	0	94	14319	124	0	next
419	Response	1	7500563	14317	2
421	Picture	h017	7514676	0	166	7448	189	0	next
421	Response	2	7522123	7447	1
423	Picture	a111	7536023	0	140	11542	170	0	next
423	Response	2	7547563	11540	1
425	Picture	c127	7561925	0	73	7400	95	0	next
425	Response	1	7569323	7398	2
429	Response	2	7984882	294128	1
431	Picture	f030	7994903	0	177	10580	202	0	next
431	Response	1	8005482	10579	1
433	Picture	ba030	8019974	0	93	11549	125	0	next
433	Response	1	8031521	11547	2
435	Picture	c113	8042973	0	97	7350	118	0	next
435	Response	2	8050321	7348	2
437	Picture	c030	8062013	0	47	11950	78	0	next
437	Response	2	8073962	11949	1
439	Picture	a014	8086632	0	96	10571	118	0	next
439	Response	1	8097201	10569	2
441	Picture	c129	8112212	0	172	11871	204	0	next
441	Response	2	8124081	11869	2
443	Picture	f028	8136743	0	143	13140	166	0	next
443	Response	2	8149882	13139	1
445	Picture	f014	8161792	0	77	10131	107	0	next
445	Response	1	8171921	10129	2
447	Picture	dc030	8185646	0	61	12677	83	0	next
447	Response	2	8198321	12675	1
449	Picture	e009	8211313	0	47	9089	78	0	next
449	Response	2	8220401	9088	1
451	Picture	h020	8232062	0	136	12580	159	0	next
451	Response	2	8244641	12579	1
453	Picture	a115	8259152	0	35	21450	66	0	next
453	Response	1	8280601	21449	1
455	Picture	dc014	8293162	0	193	11040	213	0	next
455	Response	2	8304201	11039	1
457	Picture	gf113	8318551	0	124	12091	156	0	next
457	Response	1	8330641	12090	1
459	Picture	dc028	8345372	0	138	9670	160	0	next
459	Response	2	8355041	9669	1
461	Picture	ba028	8367981	0	184	51381	215	0	next
461	Response	2	8419360	51379	2
463	Picture	dc129	8430651	0	176	8871	198	0	next
463	Response	2	8439521	8870	1
465	Picture	a113	8453601	0	42	9521	72	0	next
465	Response	1	8463120	9519	2
467	Picture	m019	8475372	0	112	8910	133	0	next
467	Response	2	8484280	8908	2
469	Picture	m010	8497042	0	98	13520	129	0	next
469	Response	1	8510561	13519	1
471	Picture	f113	8522754	0	53	16608	74	0	next
471	Response	1	8539360	16606	2
473	Picture	gf028	8551501	0	127	9741	159	0	next
473	Response	1	8561240	9739	1
475	Picture	e020	8574164	0	134	42419	135	0	next
475	Response	1	8616560	42396	1
477	Picture	m009	8630782	0	165	17499	197	0	next
477	Response	1	8648280	17498	1
479	Picture	h010	8660871	0	76	8851	97	0	next
479	Response	1	8669720	8849	1
481	Picture	ba115	8681632	0	137	11129	167	0	next
481	Response	1	8692760	11128	1
483	Picture	ba014	8706152	0	119	42849	140	0	next
483	Response	1	8748999	42847	2
485	Picture	e019	8762830	0	90	20331	120	0	next
485	Response	1	8783159	20329	2
487	Picture	gf030	8794972	0	116	11669	137	0	next
487	Response	1	8806639	11667	2
489	Picture	h009	8819821	0	88	21500	119	0	next
489	Response	2	8841319	21498	1
491	Picture	c014	8855951	0	125	18770	146	0	next
491	Response	2	8874719	18768	2
493	Picture	a028	8887851	0	41	11390	72	0	next
493	Response	2	8899239	11388	2
495	Picture	ba129	8913121	0	110	36063	111	0	next
495	Response	2	8949159	36038	1
497	Picture	f129	8961643	0	67	54677	98	0	next
497	Response	2	9016319	54676	1
499	Picture	e010	9030563	0	145	25957	169	0	next
499	Response	1	9056519	25956	1
501	Picture	gf129	9071229	0	131	14651	164	0	next
501	Response	1	9085879	14650	1
503	Picture	m020	9099760	0	100	11440	124	0	next
503	Response	2	9111198	11438	2
505	Picture	a129	9125500	0	181	18380	213	0	next
505	Response	2	9143879	18379	1
507	Picture	h019	9156063	0	120	8377	144	0	next
507	Response	2	9164438	8375	2
509	Picture	f115	9175509	0	164	7291	195	0	next
509	Response	1	9182798	7289	2
511	Picture	dc115	9196917	0	90	10763	111	0	next
511	Response	1	9207678	10761	1
513	Picture	dc113	9220131	0	34	9909	65	0	next
513	Response	2	9230038	9907	2
514	Response	2	9230958	918	1
515	Picture	c115	9242580	0	86	10900	109	0	next
515	Response	1	9253478	10898	1
517	Picture	ba113	9265440	0	42	8639	75	0	next
517	Response	2	9274078	8638	1
519	Picture	a030	9287532	0	125	7628	147	0	next
519	Response	2	9295158	7626	2
521	Picture	c028	9308949	0	39	8330	69	0	next
521	Response	1	9317278	8329	1
523	Picture	gf014	9331882	0	100	13878	126	0	next
523	Response	2	9345758	13876	1
525	Picture	gf115	9357790	0	184	11369	216	0	next
525	Response	2	9369158	11368	1
