# Supplementary material for: Effects of two different emotion-inducing methods on the emotional memory of non-clinically depressed individuals
Source: PLoS One. 2021 May 28;16(5):e0249863. doi: 10.1371/journal.pone.0249863 (PMC8162709; doi:10.1371/journal.pone.0249863)
Supplement: S1 Data — (ZIP) [file pone.0249863.s001.zip › data/experiment2-depression/sub44/b-study.log]

Scenario - For expli1
Logfile written - 2019/3/9 21:29:40

Trial	Event Type	Code	Time	TTime	Uncertainty	Duration	Uncertainty	ReqTime	ReqDur

1	Response	2	608282	608282	1
4	Picture	t002	638328	0	46	16000	69	0	16000
4	Response	2	654202	15874	1
5	Response	2	668602	14252	1
7	Picture	t005	681972	0	61	16000	80	0	16000
8	Response	1	703562	5572	1
10	Picture	t006	717547	0	145	16000	171	0	16000
10	Response	2	731522	13975	1
11	Response	1	744322	10750	1
13	Picture	t001	758564	0	126	16000	145	0	16000
14	Response	1	779002	4419	1
16	Picture	t004	790202	0	141	16000	171	0	16000
17	Response	2	809682	3451	1
19	Picture	t003	823553	0	126	16000	145	0	16000
20	Response	1	843282	3710	2
23	Response	2	893562	29061	1
25	Picture	c020	903580	0	82	16000	102	0	16000
26	Response	2	927962	8363	1
28	Picture	c103	941642	0	172	16000	201	0	16000
29	Response	1	964602	6931	1
31	Picture	c101	979057	0	92	16000	116	0	16000
32	Response	1	1001482	6402	1
34	Picture	c117	1014472	0	163	16000	192	0	16000
35	Response	2	1035521	5020	2
37	Picture	c004	1049733	0	68	16000	88	0	16000
38	Response	1	1076362	10609	1
40	Picture	a105	1087693	0	92	16000	122	0	16000
41	Response	2	1109082	5360	1
43	Picture	a103	1123906	0	45	16000	64	0	16000
44	Response	2	1146842	6917	1
46	Picture	a117	1160813	0	125	16000	154	0	16000
47	Response	2	1181402	4560	1
49	Picture	f016	1195292	0	147	16000	168	0	16000
50	Response	1	1218481	7168	2
52	Picture	c119	1233141	0	117	16000	147	0	16000
53	Response	1	1255282	6112	1
55	Picture	a101	1267875	0	49	16000	68	0	16000
56	Response	1	1290521	6627	2
58	Picture	a018	1304774	0	136	16000	166	0	16000
59	Response	2	1325602	4798	1
61	Picture	c016	1336833	0	78	16000	97	0	16000
62	Response	1	1358121	5269	2
64	Picture	f018	1371152	0	79	16000	108	0	16000
65	Response	2	1390842	3661	1
67	Picture	a020	1402911	0	154	16000	173	0	16000
68	Response	1	1423282	4352	1
70	Picture	a002	1436400	0	151	16000	181	0	16000
71	Response	1	1457762	5333	1
73	Picture	a004	1471564	0	155	16000	175	0	16000
74	Response	2	1490441	2857	2
76	Picture	c002	1501772	0	99	16000	128	0	16000
77	Response	2	1524801	6999	2
79	Picture	a119	1535872	0	167	16000	186	0	16000
80	Response	1	1557042	5151	1
82	Picture	f101	1568414	0	111	16000	140	0	16000
83	Response	1	1587601	3158	2
85	Picture	f020	1598932	0	95	16000	114	0	16000
86	Response	2	1619041	4090	1
88	Picture	a016	1631432	0	77	16000	106	0	16000
89	Response	2	1654722	7262	1
91	Picture	f117	1668362	0	151	16000	170	0	16000
92	Response	1	1689721	5341	2
94	Picture	f103	1704563	0	100	16000	129	0	16000
95	Response	2	1725122	4531	1
97	Picture	f002	1739723	0	109	16000	129	0	16000
98	Response	1	1763321	7578	1
100	Picture	f119	1777152	0	164	16000	193	0	16000
101	Response	1	1798642	5461	1
103	Picture	f105	1813052	0	100	16000	119	0	16000
104	Response	1	1834961	5890	2
106	Picture	c105	1847623	0	180	16000	210	0	16000
107	Response	2	1875201	11549	1
109	Picture	f004	1887293	0	176	16000	198	0	16000
110	Response	1	1914641	11326	1
112	Picture	c018	1927611	0	177	16000	207	0	16000
113	Response	2	1952601	8961	2
117	Response	2	2093921	18446	2
119	Picture	a024	2103951	0	135	16000	164	0	16000
120	Response	2	2125081	5101	2
122	Picture	c107	2138543	0	43	16000	62	0	16000
123	Response	1	2160281	5719	1
125	Picture	f121	2173582	0	158	16000	187	0	16000
126	Response	2	2199121	9510	2
128	Picture	f107	2211082	0	157	16000	176	0	16000
129	Response	2	2236481	9380	2
131	Picture	f109	2251203	0	187	16000	217	0	16000
132	Response	2	2271761	4528	2
134	Picture	a107	2282802	0	89	16000	108	0	16000
135	Response	2	2302241	3420	1
137	Picture	f123	2316051	0	160	16000	190	0	16000
138	Response	1	2336401	4321	2
140	Picture	c125	2350412	0	133	16000	153	0	16000
141	Response	1	2370441	4010	1
143	Picture	f022	2384152	0	42	16000	71	0	16000
144	Response	1	2403761	3580	1
146	Picture	a006	2415895	0	138	16000	158	0	16000
147	Response	2	2436041	4127	1
149	Picture	c010	2448531	0	154	16000	183	0	16000
150	Response	1	2470121	5561	2
152	Picture	f010	2481882	0	137	16000	158	0	16000
153	Response	1	2500921	3018	1
155	Picture	a010	2514742	0	96	16000	126	0	16000
156	Response	2	2534841	4070	1
158	Picture	c008	2548541	0	133	16000	153	0	16000
159	Response	1	2568161	3600	1
161	Picture	a008	2582452	0	39	16000	69	0	16000
162	Response	2	2603081	4600	1
164	Picture	f024	2617361	0	132	16000	153	0	16000
165	Response	1	2636161	2780	1
167	Picture	f125	2649312	0	170	16000	200	0	16000
168	Response	1	2668401	3060	1
170	Picture	c006	2679464	0	183	16000	202	0	16000
171	Response	1	2700481	4998	1
173	Picture	a125	2714773	0	35	16000	65	0	16000
174	Response	2	2732881	2079	1
176	Picture	f008	2744272	0	196	16000	217	0	16000
177	Response	1	2762121	1829	1
179	Picture	c024	2774481	0	139	16000	169	0	16000
180	Response	1	2796761	6251	1
182	Picture	c121	2811744	0	44	16000	64	0	16000
183	Response	1	2832641	4877	1
185	Picture	c022	2845531	0	76	16000	106	0	16000
186	Response	2	2865201	3641	1
188	Picture	c109	2878821	0	120	16000	139	0	16000
189	Response	1	2899481	4641	1
191	Picture	a123	2910682	0	78	16000	107	0	16000
192	Response	2	2929601	2890	1
194	Picture	a109	2943041	0	53	16000	73	0	16000
195	Response	1	2961841	2781	1
197	Picture	f006	2972983	0	97	16000	127	0	16000
198	Response	2	2992481	3468	1
200	Picture	c123	3005983	0	100	16000	119	0	16000
200	Response	1	3020320	14337	2
201	Response	1	3027041	5039	1
203	Picture	a022	3040481	0	85	16000	115	0	16000
204	Response	2	3060161	3650	1
206	Picture	a121	3075121	0	116	16000	137	0	16000
207	Response	2	3094121	2979	1
211	Response	2	3228041	12681	1
213	Picture	c012	3238062	0	143	16000	164	0	16000
214	Response	1	3257240	3158	2
216	Picture	a028	3270911	0	111	16000	141	0	16000
217	Response	2	3289281	2340	1
219	Picture	f026	3303191	0	167	16000	186	0	16000
220	Response	1	3321840	2630	2
222	Picture	f113	3335171	0	173	16000	202	0	16000
223	Response	2	3356000	4800	2
225	Picture	a012	3369295	0	49	16000	68	0	16000
226	Response	2	3388640	3326	2
228	Picture	c028	3402921	0	73	16000	102	0	16000
229	Response	2	3422160	3210	2
231	Picture	f115	3433321	0	179	16000	204	0	16000
232	Response	2	3454560	5214	2
234	Picture	c030	3467680	0	138	16000	168	0	16000
235	Response	1	3486761	3052	1
237	Picture	c111	3498114	0	39	16000	58	0	16000
238	Response	1	3520120	5987	2
240	Picture	f014	3534661	0	143	16000	173	0	16000
241	Response	1	3559161	8470	1
243	Picture	f127	3572093	0	44	16000	63	0	16000
244	Response	2	3592000	3888	2
246	Picture	a113	3604871	0	85	16000	115	0	16000
247	Response	2	3625760	4860	2
249	Picture	f030	3638352	0	107	16000	126	0	16000
250	Response	2	3659041	4670	1
252	Picture	c115	3672417	0	31	16000	61	0	16000
253	Response	1	3692641	4195	1
255	Picture	c014	3706112	0	167	16000	186	0	16000
256	Response	2	3728560	6429	2
258	Picture	a030	3743091	0	172	16000	201	0	16000
259	Response	1	3762121	3001	1
261	Picture	c127	3773882	0	48	16000	67	0	16000
262	Response	1	3793600	3699	1
264	Picture	a026	3807762	0	156	16000	185	0	16000
265	Response	2	3826521	2730	1
267	Picture	c026	3840811	0	108	16000	129	0	16000
268	Response	2	3860200	3369	1
270	Picture	f111	3873101	0	137	16000	166	0	16000
271	Response	2	3894920	5791	2
273	Picture	a111	3909092	0	148	16000	168	0	16000
274	Response	2	3930120	5008	2
276	Picture	f028	3942543	0	181	16000	210	0	16000
277	Response	1	3961721	3150	1
279	Picture	a115	3972861	0	198	16000	218	0	16000
280	Response	2	3993600	4719	1
282	Picture	a014	4007882	0	163	16000	191	0	16000
283	Response	2	4026801	2891	1
285	Picture	f012	4039481	0	65	16000	84	0	16000
286	Response	1	4065400	9900	1
288	Picture	f129	4077930	0	102	16000	131	0	16000
289	Response	2	4098840	4882	2
291	Picture	c129	4113731	0	135	16000	158	0	16000
292	Response	2	4133840	4087	2
294	Picture	c113	4147881	0	136	16000	165	0	16000
295	Response	2	4169400	5491	2
297	Picture	a127	4180881	0	137	16000	156	0	16000
298	Response	2	4201080	4181	1
300	Picture	a129	4215271	0	66	16000	95	0	16000
301	Response	2	4234720	3420	2
