# Supplementary material for: Effects of two different emotion-inducing methods on the emotional memory of non-clinically depressed individuals
Source: PLoS One. 2021 May 28;16(5):e0249863. doi: 10.1371/journal.pone.0249863 (PMC8162709; doi:10.1371/journal.pone.0249863)
Supplement: S1 Data — (ZIP) [file pone.0249863.s001.zip › data/experiment2-depression/sub44/b-test.log]

Scenario - For expli1
Logfile written - 2019/3/9 21:42:43

Trial	Event Type	Code	Time	TTime	Uncertainty	Duration	Uncertainty	ReqTime	ReqDur

1	Response	2	146979	146979	2
4	Picture	t007	177030	0	97	10751	125	0	next
4	Response	1	187779	10749	1
6	Picture	t012	200190	0	107	11070	128	0	next
6	Response	2	211259	11069	1
8	Picture	t006	224799	0	155	10141	186	0	next
8	Response	1	234938	10139	2
10	Picture	t010	247110	0	179	12230	201	0	next
10	Response	1	259339	12229	1
12	Picture	t003	273769	0	173	12492	204	0	next
12	Response	1	286259	12490	1
14	Picture	t005	301039	0	72	10861	93	0	next
14	Response	1	311899	10860	1
16	Picture	t001	326889	0	41	10371	71	0	next
16	Response	2	337259	10370	1
18	Picture	t009	348298	0	138	9602	159	0	next
18	Response	1	357899	9601	1
20	Picture	t002	372750	0	174	8831	204	0	next
20	Response	2	381579	8829	1
22	Picture	t004	393800	0	126	9620	147	0	next
22	Response	2	403419	9619	1
24	Picture	t011	415709	0	37	7312	67	0	next
24	Response	1	423019	7310	1
26	Picture	t008	434639	0	113	8301	133	0	next
26	Response	2	442938	8299	2
29	Response	2	487379	20381	1
31	Picture	gf018	497406	0	166	8134	187	0	next
31	Response	1	505539	8133	1
33	Picture	f002	519338	0	51	12842	80	0	next
33	Response	2	532178	12840	2
35	Picture	ba117	546681	0	50	9459	70	0	next
35	Response	2	556138	9457	2
37	Picture	gf103	570139	0	79	10881	111	0	next
37	Response	1	581019	10880	1
39	Picture	c016	593651	0	69	11729	91	0	next
39	Response	2	605379	11728	1
41	Picture	dc103	617259	0	115	11001	146	0	next
41	Response	1	628259	11000	1
43	Picture	f016	641978	0	65	8722	84	0	next
43	Response	2	650698	8720	2
45	Picture	a117	662299	0	68	18322	98	0	next
45	Response	1	680619	18320	2
47	Picture	a103	691800	0	66	9740	86	0	next
47	Response	1	701538	9738	2
49	Picture	dc101	715972	0	46	10888	68	0	next
49	Response	1	726859	10887	1
51	Picture	e012	741049	0	136	11171	156	0	next
51	Response	2	752218	11169	2
53	Picture	ba002	765781	0	65	12399	88	0	next
53	Response	2	778179	12398	1
55	Picture	a018	792719	0	124	17861	145	0	next
55	Response	1	810578	17859	2
57	Picture	ba016	822352	0	148	9628	171	0	next
57	Response	2	831978	9626	2
59	Picture	f101	844890	0	111	13170	135	0	next
59	Response	2	858059	13169	1
61	Picture	f103	871526	0	131	13175	160	0	next
61	Response	1	884699	13173	1
63	Picture	ba101	898656	0	172	12644	194	0	next
63	Response	2	911299	12643	1
65	Picture	e002	923369	0	113	12531	143	0	next
65	Response	2	935898	12529	1
67	Picture	m001	950612	0	40	19688	60	0	next
67	Response	2	970299	19687	1
69	Picture	a016	983211	0	91	9049	121	0	next
69	Response	2	992259	9048	1
71	Picture	c117	1006601	0	206	14699	227	0	next
71	Response	1	1021298	14697	1
73	Picture	ba103	1035170	0	122	8490	152	0	next
73	Response	1	1043659	8489	1
75	Picture	a002	1058070	0	58	8150	78	0	next
75	Response	1	1066218	8148	1
77	Picture	dc016	1078028	0	90	8752	120	0	next
77	Response	2	1086778	8750	2
79	Picture	dc002	1098090	0	198	7930	217	0	next
79	Response	1	1106018	7928	1
81	Picture	m002	1119899	0	41	11361	71	0	next
81	Response	2	1131258	11359	2
83	Picture	c101	1142752	0	194	8587	214	0	next
83	Response	1	1151338	8586	1
85	Picture	f117	1166098	0	170	18762	201	0	next
85	Response	2	1184858	18760	2
87	Picture	c103	1196848	0	87	6932	107	0	next
87	Response	2	1203778	6930	1
89	Picture	c002	1217008	0	81	24292	111	0	next
89	Response	2	1241298	24290	2
91	Picture	h001	1254250	0	175	21210	196	0	next
91	Response	2	1275458	21208	2
93	Picture	gf101	1290189	0	51	9951	82	0	next
93	Response	1	1300138	9949	2
95	Picture	gf016	1313609	0	137	8251	159	0	next
95	Response	2	1321859	8250	1
97	Picture	m011	1336869	0	35	60151	65	0	next
97	Response	2	1397018	60149	2
99	Picture	m012	1410498	0	62	10041	83	0	next
99	Response	2	1420538	10040	1
101	Picture	f018	1431948	0	99	9032	129	0	next
101	Response	2	1440978	9030	2
103	Picture	h002	1453701	0	183	9639	204	0	next
103	Response	1	1463339	9638	1
105	Picture	e011	1474999	0	38	13141	68	0	next
105	Response	1	1488138	13139	2
107	Picture	h012	1499518	0	191	32582	212	0	next
107	Response	1	1532098	32580	2
109	Picture	c018	1544808	0	48	8971	78	0	next
109	Response	2	1553778	8970	1
111	Picture	e001	1567288	0	73	8091	93	0	next
111	Response	1	1575378	8090	1
113	Picture	a101	1587597	0	88	8103	121	0	next
113	Response	1	1595698	8101	2
115	Picture	dc117	1607060	0	128	12599	148	0	next
115	Response	1	1619658	12598	1
117	Picture	gf002	1633918	0	88	7502	118	0	next
117	Response	1	1641419	7501	1
119	Picture	dc018	1652699	0	146	19761	166	0	next
119	Response	2	1672458	19759	1
121	Picture	gf117	1686359	0	139	19661	169	0	next
121	Response	2	1706018	19659	2
123	Picture	ba018	1718123	0	44	36416	66	0	next
123	Response	2	1754538	36415	1
125	Picture	h011	1766319	0	163	20581	193	0	next
125	Response	1	1786898	20579	1
129	Response	2	1927938	19237	1
131	Picture	gf020	1937969	0	147	12690	179	0	next
131	Response	1	1950658	12689	1
133	Picture	f020	1964671	0	114	7508	134	0	next
133	Response	1	1972178	7507	1
135	Picture	c020	1986978	0	127	7201	158	0	next
135	Response	1	1994177	7199	2
137	Picture	dc006	2007791	0	152	7868	175	0	next
137	Response	2	2015658	7867	1
139	Picture	m014	2030179	0	84	11200	114	0	next
139	Response	2	2041377	11198	2
141	Picture	a119	2054890	0	44	6969	67	0	next
141	Response	2	2061858	6968	1
143	Picture	c006	2074339	0	83	23121	113	0	next
143	Response	1	2097458	23119	1
145	Picture	c119	2108700	0	58	10760	77	0	next
145	Response	2	2119458	10758	2
147	Picture	dc119	2134090	0	154	7490	184	0	next
147	Response	1	2141578	7488	2
149	Picture	c105	2154333	0	81	11287	105	0	next
149	Response	2	2165618	11285	1
151	Picture	h013	2177639	0	92	8702	123	0	next
151	Response	2	2186338	8699	1
153	Picture	c004	2198164	0	74	13375	96	0	next
153	Response	2	2211538	13374	1
155	Picture	gf105	2222798	0	93	7821	127	0	next
155	Response	1	2230617	7819	2
157	Picture	dc020	2244638	0	92	11501	115	0	next
157	Response	1	2256138	11500	1
159	Picture	ba105	2269928	0	121	8531	151	0	next
159	Response	1	2278458	8530	1
161	Picture	a006	2291442	0	112	6097	136	0	next
161	Response	1	2297538	6096	1
163	Picture	h004	2308949	0	93	6591	129	0	next
163	Response	2	2315538	6589	1
165	Picture	f006	2329171	0	46	15968	66	0	next
165	Response	1	2345137	15966	2
167	Picture	e004	2359688	0	180	8211	211	0	next
167	Response	1	2367898	8210	1
169	Picture	h003	2380820	0	48	8959	68	0	next
169	Response	2	2389778	8958	1
171	Picture	h014	2401279	0	79	11340	109	0	next
171	Response	2	2412618	11339	1
173	Picture	f105	2426238	0	122	10622	143	0	next
173	Response	2	2436858	10620	2
175	Picture	ba121	2449859	0	163	10960	195	0	next
175	Response	2	2460818	10959	1
177	Picture	e013	2475688	0	165	6291	188	0	next
177	Response	1	2481978	6290	1
179	Picture	a020	2494510	0	164	12709	194	0	next
179	Response	2	2507217	12707	2
181	Picture	dc121	2521737	0	103	8762	124	0	next
181	Response	2	2530498	8761	1
183	Picture	a004	2544889	0	106	14690	136	0	next
183	Response	1	2559578	14689	1
185	Picture	m013	2574359	0	138	16380	159	0	next
185	Response	1	2590738	16379	1
187	Picture	e014	2604959	0	30	47300	60	0	next
187	Response	1	2652257	47298	2
189	Picture	dc105	2663968	0	179	31251	200	0	next
189	Response	1	2695217	31249	2
191	Picture	ba006	2706688	0	108	18731	138	0	next
191	Response	2	2725418	18730	1
193	Picture	gf004	2739171	0	127	12608	147	0	next
193	Response	2	2751777	12606	2
195	Picture	c121	2766138	0	147	10961	177	0	next
195	Response	2	2777097	10959	2
197	Picture	e003	2789818	0	137	14681	157	0	next
197	Response	2	2804497	14679	2
199	Picture	a105	2818318	0	123	15341	153	0	next
199	Response	2	2833658	15340	1
201	Picture	gf121	2845548	0	62	16071	82	0	next
201	Response	1	2861617	16069	2
203	Picture	a121	2875747	0	184	7992	214	0	next
203	Response	1	2883737	7990	2
205	Picture	gf006	2895608	0	159	7731	180	0	next
205	Response	2	2903338	7730	1
207	Picture	dc004	2915060	0	33	13959	63	0	next
207	Response	2	2929017	13957	2
209	Picture	f121	2943348	0	76	23590	96	0	next
209	Response	1	2966937	23589	2
211	Picture	f004	2980647	0	95	8652	125	0	next
211	Response	1	2989298	8651	1
213	Picture	m004	3000709	0	207	8670	227	0	next
213	Response	1	3009377	8668	1
215	Picture	f119	3022148	0	83	18951	113	0	next
215	Response	1	3041097	18949	2
217	Picture	ba119	3055278	0	125	7821	146	0	next
217	Response	2	3063097	7819	2
219	Picture	ba020	3077888	0	170	9971	200	0	next
219	Response	2	3087858	9970	1
221	Picture	m003	3102160	0	67	11618	87	0	next
221	Response	2	3113777	11617	1
223	Picture	ba004	3128607	0	106	6892	136	0	next
223	Response	1	3135497	6890	2
225	Picture	gf119	3148698	0	186	12801	207	0	next
225	Response	1	3161498	12800	1
229	Response	2	3310817	27631	2
231	Picture	f022	3320838	0	172	9821	193	0	next
231	Response	1	3330657	9819	1
233	Picture	h005	3342621	0	50	7518	71	0	next
233	Response	1	3350137	7516	2
235	Picture	gf109	3362930	0	73	8968	93	0	next
235	Response	1	3371897	8967	1
237	Picture	ba107	3385690	0	144	22271	145	0	next
237	Response	1	3407937	22247	1
239	Picture	c008	3419700	0	127	13199	147	0	next
239	Response	2	3432897	13197	1
241	Picture	e006	3444511	0	141	14708	164	0	next
241	Response	1	3459217	14706	2
243	Picture	h015	3472668	0	149	12430	169	0	next
243	Response	2	3485097	12429	1
245	Picture	dc123	3498673	0	135	7266	162	0	next
245	Response	1	3505937	7264	1
247	Picture	a123	3520478	0	165	8021	186	0	next
247	Response	1	3528497	8019	2
249	Picture	a022	3539628	0	172	10550	202	0	next
249	Response	1	3550177	10549	1
251	Picture	m006	3565027	0	109	9192	128	0	next
251	Response	1	3574217	9190	1
253	Picture	c022	3586238	0	49	7980	80	0	next
253	Response	1	3594217	7979	1
255	Picture	f008	3609038	0	88	8821	109	0	next
255	Response	1	3617857	8819	2
257	Picture	c123	3629139	0	143	9599	174	0	next
257	Response	1	3638737	9598	1
259	Picture	c109	3650239	0	47	10619	67	0	next
259	Response	2	3660857	10618	1
261	Picture	dc022	3674957	0	149	7221	180	0	next
261	Response	1	3682177	7220	1
263	Picture	gf022	3696160	0	117	20539	141	0	next
263	Response	1	3716697	20537	2
265	Picture	ba024	3731649	0	113	8930	144	0	next
265	Response	2	3740577	8928	2
267	Picture	c024	3753878	0	54	23101	74	0	next
267	Response	1	3776977	23099	1
269	Picture	gf123	3790850	0	68	17129	99	0	next
269	Response	1	3807977	17127	2
271	Picture	f107	3821669	0	83	9670	103	0	next
271	Response	2	3831337	9668	1
273	Picture	f109	3842488	0	81	8411	112	0	next
273	Response	2	3850897	8409	1
275	Picture	dc024	3865300	0	110	30079	130	0	next
275	Response	2	3895377	30077	1
277	Picture	e015	3907308	0	82	17990	113	0	next
277	Response	2	3925297	17989	1
279	Picture	dc107	3938266	0	129	12112	150	0	next
279	Response	1	3950377	12111	1
281	Picture	dc008	3961858	0	32	6641	68	0	next
281	Response	1	3968497	6639	1
283	Picture	gf107	3981698	0	191	7040	211	0	next
283	Response	1	3988737	7039	1
285	Picture	c107	4000816	0	59	6723	89	0	next
285	Response	1	4007537	6721	1
287	Picture	dc109	4022210	0	170	8928	191	0	next
287	Response	1	4031137	8927	1
289	Picture	a109	4044117	0	80	7941	112	0	next
289	Response	1	4052057	7940	1
291	Picture	e005	4063208	0	164	7290	185	0	next
291	Response	1	4070497	7289	1
293	Picture	ba022	4082547	0	146	10431	177	0	next
293	Response	1	4092977	10430	1
295	Picture	gf024	4104166	0	197	9533	216	0	next
295	Response	2	4113697	9531	1
297	Picture	ba123	4127588	0	94	10751	124	0	next
297	Response	2	4138337	10749	1
299	Picture	a008	4152587	0	99	15311	120	0	next
299	Response	2	4167897	15310	1
301	Picture	ba008	4179687	0	154	8731	185	0	next
301	Response	1	4188417	8730	1
303	Picture	e016	4202729	0	115	8609	141	0	next
303	Response	2	4211337	8608	1
305	Picture	h016	4222917	0	78	10661	109	0	next
305	Response	1	4233577	10660	1
307	Picture	gf008	4246637	0	199	7502	220	0	next
307	Response	1	4254137	7500	1
309	Picture	a107	4267500	0	156	5598	186	0	next
309	Response	1	4273096	5596	2
311	Picture	m016	4285290	0	40	7848	60	0	next
311	Response	2	4293136	7846	2
313	Picture	f123	4304257	0	58	6921	87	0	next
313	Response	2	4311176	6919	2
315	Picture	f024	4322762	0	58	6336	78	0	next
315	Response	1	4329096	6334	2
317	Picture	m005	4340216	0	89	14283	118	0	next
317	Response	2	4354497	14281	1
319	Picture	a024	4366118	0	194	9341	215	0	next
319	Response	1	4375457	9339	1
321	Picture	h006	4387828	0	139	9870	169	0	next
321	Response	2	4397696	9868	2
323	Picture	m015	4410629	0	175	7789	195	0	next
323	Response	2	4418416	7787	2
325	Picture	ba109	4429957	0	168	9061	198	0	next
325	Response	1	4439017	9060	1
329	Response	2	4584177	23863	1
331	Picture	dc012	4594207	0	49	43731	78	0	next
331	Response	2	4637936	43729	2
333	Picture	e008	4650887	0	205	8171	227	0	next
333	Response	2	4659057	8170	1
335	Picture	dc125	4670629	0	114	10749	148	0	next
335	Response	1	4681377	10748	1
337	Picture	e007	4693758	0	157	6420	177	0	next
337	Response	1	4700176	6418	2
339	Picture	dc026	4712116	0	121	6742	151	0	next
339	Response	1	4718857	6741	1
341	Picture	ba026	4731349	0	56	9069	80	0	next
341	Response	2	4740416	9067	2
343	Picture	ba111	4752546	0	183	8192	214	0	next
343	Response	1	4760737	8191	1
345	Picture	f012	4775387	0	178	7671	198	0	next
345	Response	1	4783056	7669	2
347	Picture	f125	4797689	0	34	8609	66	0	next
347	Response	1	4806297	8608	1
349	Picture	h007	4821038	0	185	8540	206	0	next
349	Response	2	4829576	8538	2
351	Picture	a010	4842387	0	157	6831	187	0	next
351	Response	1	4849217	6830	1
353	Picture	h008	4862108	0	106	9670	126	0	next
353	Response	2	4871776	9668	2
355	Picture	c125	4883467	0	68	17631	99	0	next
355	Response	2	4901096	17629	2
357	Picture	e018	4915608	0	96	10530	116	0	next
357	Response	2	4926137	10529	1
359	Picture	m018	4939668	0	189	17990	219	0	next
359	Response	2	4957656	17988	2
361	Picture	h017	4970147	0	45	15191	67	0	next
361	Response	1	4985336	15189	2
363	Picture	c127	4996597	0	82	7821	114	0	next
363	Response	1	5004417	7820	1
365	Picture	a127	5015446	0	71	11372	91	0	next
365	Response	1	5026816	11370	1
367	Picture	e017	5038310	0	31	7868	61	0	next
367	Response	1	5046177	7867	1
369	Picture	f111	5058577	0	98	14241	120	0	next
369	Response	2	5072816	14239	2
371	Picture	dc127	5084557	0	106	9740	137	0	next
371	Response	1	5094296	9739	1
373	Picture	gf026	5106067	0	100	9630	120	0	next
373	Response	2	5115696	9629	1
375	Picture	f010	5128147	0	173	8190	204	0	next
375	Response	1	5136336	8189	1
377	Picture	f026	5148725	0	99	5972	120	0	next
377	Response	1	5154696	5971	1
379	Picture	dc010	5168436	0	41	7862	71	0	next
379	Response	2	5176297	7861	1
381	Picture	ba010	5188427	0	56	11271	76	0	next
381	Response	1	5199696	11269	1
383	Picture	m017	5214436	0	37	7542	67	0	next
383	Response	1	5221976	7540	2
385	Picture	c012	5234328	0	147	16050	168	0	next
385	Response	1	5250376	16048	2
387	Picture	gf111	5264337	0	123	7001	153	0	next
387	Response	2	5271337	7000	1
389	Picture	c010	5286129	0	169	10569	190	0	next
389	Response	2	5296696	10567	2
391	Picture	f127	5311137	0	147	15521	177	0	next
391	Response	2	5326656	15519	2
393	Picture	gf127	5339966	0	154	9114	155	0	next
393	Response	2	5349056	9090	2
395	Picture	gf012	5360720	0	51	7538	82	0	next
395	Response	1	5368256	7536	2
397	Picture	h018	5382518	0	93	7339	113	0	next
397	Response	2	5389856	7338	1
399	Picture	c111	5402337	0	95	9241	126	0	next
399	Response	1	5411576	9239	2
401	Picture	c026	5424357	0	79	8023	97	0	next
401	Response	2	5432376	8019	1
403	Picture	gf125	5445730	0	34	7767	64	0	next
403	Response	2	5453496	7766	1
405	Picture	ba125	5466315	0	114	8142	136	0	next
405	Response	2	5474456	8141	1
407	Picture	m007	5487956	0	128	9222	159	0	next
407	Response	1	5497176	9220	1
409	Picture	ba012	5508837	0	85	9980	106	0	next
409	Response	2	5518816	9979	1
411	Picture	a125	5530676	0	65	9222	96	0	next
411	Response	1	5539896	9220	2
413	Picture	ba127	5554557	0	189	8821	210	0	next
413	Response	2	5563376	8819	2
415	Picture	a111	5575457	0	110	7761	141	0	next
415	Response	1	5583216	7759	2
417	Picture	gf010	5596699	0	35	7119	56	0	next
417	Response	1	5603816	7117	2
419	Picture	a012	5618348	0	44	12270	74	0	next
419	Response	1	5630616	12268	1
421	Picture	a026	5644386	0	174	8071	195	0	next
421	Response	2	5652456	8070	1
423	Picture	m008	5667406	0	141	7292	172	0	next
423	Response	1	5674696	7290	2
425	Picture	dc111	5689607	0	111	11451	133	0	next
425	Response	2	5701056	11449	2
429	Response	2	5862136	36171	1
431	Picture	f115	5872155	0	194	41223	215	0	next
431	Response	1	5913376	41221	1
433	Picture	ba113	5926957	0	39	8020	69	0	next
433	Response	1	5934976	8019	1
435	Picture	c014	5948016	0	154	9241	173	0	next
435	Response	1	5957256	9240	1
437	Picture	ba115	5969447	0	39	6330	70	0	next
437	Response	1	5975776	6329	1
439	Picture	e010	5988345	0	148	8672	168	0	next
439	Response	2	5997016	8671	1
441	Picture	gf129	6011406	0	71	11732	101	0	next
441	Response	2	6023136	11730	2
443	Picture	gf028	6037486	0	163	8651	184	0	next
443	Response	1	6046136	8650	1
445	Picture	f028	6057846	0	125	8772	155	0	next
445	Response	2	6066616	8770	1
447	Picture	c115	6080857	0	118	7400	139	0	next
447	Response	1	6088256	7399	1
449	Picture	c030	6101217	0	76	7800	107	0	next
449	Response	2	6109016	7799	1
451	Picture	dc030	6121840	0	126	7777	146	0	next
451	Response	2	6129616	7776	1
453	Picture	a129	6143077	0	40	11420	70	0	next
453	Response	2	6154496	11419	1
455	Picture	gf113	6169333	0	125	8884	148	0	next
455	Response	2	6178216	8883	1
457	Picture	a113	6193106	0	174	28591	202	0	next
457	Response	1	6221696	28590	1
459	Picture	c113	6233860	0	85	8757	105	0	next
459	Response	1	6242615	8755	2
461	Picture	f014	6257347	0	84	10631	115	0	next
461	Response	2	6267976	10629	2
463	Picture	e009	6282947	0	155	10391	178	0	next
463	Response	1	6293336	10389	1
465	Picture	a030	6304537	0	50	9521	79	0	next
465	Response	1	6314056	9519	1
467	Picture	f129	6326347	0	79	12350	104	0	next
467	Response	2	6338696	12349	1
469	Picture	dc129	6352766	0	148	10131	178	0	next
469	Response	1	6362896	10130	1
471	Picture	a014	6374576	0	175	11921	196	0	next
471	Response	1	6386496	11920	1
473	Picture	ba030	6399836	0	65	10061	95	0	next
473	Response	2	6409895	10059	2
475	Picture	c028	6423565	0	176	23692	198	0	next
475	Response	1	6447255	23690	2
477	Picture	gf014	6458347	0	44	8591	73	0	next
477	Response	1	6466936	8589	1
479	Picture	a028	6481606	0	124	8491	145	0	next
479	Response	1	6490096	8490	1
481	Picture	c129	6504236	0	147	11141	178	0	next
481	Response	2	6515375	11139	2
483	Picture	ba014	6528647	0	73	10410	92	0	next
483	Response	2	6539055	10408	2
485	Picture	f030	6552767	0	106	9250	136	0	next
485	Response	2	6562015	9248	2
487	Picture	m010	6573535	0	176	7042	197	0	next
487	Response	2	6580576	7041	1
489	Picture	e020	6594306	0	57	16791	87	0	next
489	Response	1	6611096	16790	1
491	Picture	gf115	6623855	0	180	8922	200	0	next
491	Response	1	6632776	8921	1
493	Picture	m009	6647286	0	67	7451	98	0	next
493	Response	2	6654735	7449	2
495	Picture	gf030	6666995	0	198	24902	221	0	next
495	Response	2	6691896	24901	1
497	Picture	m019	6705498	0	180	29239	211	0	next
497	Response	2	6734735	29237	2
499	Picture	dc113	6748225	0	120	11552	141	0	next
499	Response	1	6759776	11551	1
501	Picture	h009	6773366	0	131	9611	162	0	next
501	Response	2	6782976	9610	1
503	Picture	ba129	6797827	0	174	10630	194	0	next
503	Response	2	6808455	10628	1
505	Picture	h010	6819616	0	38	23881	68	0	next
505	Response	1	6843496	23880	1
507	Picture	a115	6857915	0	73	24382	92	0	next
507	Response	2	6882295	24380	1
509	Picture	dc014	6893344	0	131	22713	162	0	next
509	Response	1	6916056	22712	1
511	Picture	ba028	6928295	0	180	9643	200	0	next
511	Response	2	6937935	9640	2
513	Picture	f113	6951487	0	142	6450	172	0	next
513	Response	2	6957935	6448	2
515	Picture	h020	6971337	0	130	11800	150	0	next
515	Response	2	6983135	11798	1
517	Picture	dc028	6997296	0	157	20641	187	0	next
517	Response	1	7017935	20639	2
519	Picture	dc115	7031267	0	188	8630	209	0	next
519	Response	2	7039896	8629	1
521	Picture	h019	7053080	0	32	7777	63	0	next
521	Response	2	7060855	7775	1
523	Picture	e019	7074316	0	130	6181	152	0	next
523	Response	1	7080496	6180	1
525	Picture	m020	7095046	0	51	6171	81	0	next
525	Response	2	7101216	6170	1
