# Supplementary material for: Effects of two different emotion-inducing methods on the emotional memory of non-clinically depressed individuals
Source: PLoS One. 2021 May 28;16(5):e0249863. doi: 10.1371/journal.pone.0249863 (PMC8162709; doi:10.1371/journal.pone.0249863)
Supplement: S1 Data — (ZIP) [file pone.0249863.s001.zip › data/experiment2-depression/sub45/b-study.log]

Scenario - For expli1
Logfile written - 2019/3/13 11:46:18

Trial	Event Type	Code	Time	TTime	Uncertainty	Duration	Uncertainty	ReqTime	ReqDur

1	Response	2	708838	708838	1
4	Picture	t006	738891	0	123	16000	148	0	16000
5	Response	2	755119	204	1
7	Picture	t004	767440	0	73	16000	92	0	16000
7	Response	1	779558	12118	2
8	Response	1	821718	38259	1
10	Picture	t002	835456	0	40	16000	67	0	16000
11	Response	2	858918	7436	2
13	Picture	t001	871689	0	142	16000	162	0	16000
14	Response	1	895278	7569	1
16	Picture	t005	910291	0	33	16000	64	0	16000
17	Response	1	933638	7315	2
19	Picture	t003	946590	0	63	16000	84	0	16000
20	Response	2	970598	7987	1
23	Response	2	1023718	29114	1
25	Picture	c117	1033738	0	67	16021	68	0	16000
26	Response	1	1055798	6038	1
28	Picture	f105	1069711	0	74	16000	105	0	16000
29	Response	1	1093118	7376	1
31	Picture	a119	1105858	0	96	16000	116	0	16000
32	Response	1	1129358	7480	1
34	Picture	c018	1142291	0	146	16000	177	0	16000
35	Response	1	1166558	8236	1
37	Picture	c004	1177728	0	45	16000	65	0	16000
38	Response	1	1199198	5450	1
40	Picture	f103	1211571	0	187	16000	219	0	16000
41	Response	2	1234958	7356	1
43	Picture	f002	1247223	0	36	16000	57	0	16000
44	Response	1	1268838	5595	1
46	Picture	f018	1282591	0	152	16000	183	0	16000
47	Response	2	1305478	6856	1
49	Picture	a004	1319759	0	155	16000	182	0	16000
50	Response	2	1343278	7492	1
52	Picture	c016	1358270	0	123	16000	154	0	16000
53	Response	2	1381398	7097	1
55	Picture	a105	1395849	0	47	16000	71	0	16000
56	Response	2	1419038	7165	1
58	Picture	a020	1431130	0	82	16000	113	0	16000
59	Response	2	1456598	9437	1
61	Picture	f117	1468991	0	61	16000	81	0	16000
62	Response	1	1491598	6587	1
64	Picture	c119	1504150	0	48	16000	79	0	16000
65	Response	1	1526598	6417	1
67	Picture	c020	1538909	0	125	16000	145	0	16000
68	Response	2	1561278	6349	1
70	Picture	f101	1574690	0	161	16000	192	0	16000
71	Response	1	1596798	6077	1
73	Picture	c101	1610551	0	137	16000	157	0	16000
74	Response	2	1632478	5907	1
76	Picture	f016	1645930	0	74	16000	106	0	16000
77	Response	2	1668478	6516	1
79	Picture	a002	1681419	0	93	16000	118	0	16000
80	Response	2	1702158	4714	1
82	Picture	c002	1715830	0	160	16000	192	0	16000
83	Response	1	1736878	5017	1
85	Picture	a103	1751701	0	126	16000	148	0	16000
86	Response	1	1773357	5634	2
88	Picture	c103	1787340	0	136	16000	166	0	16000
89	Response	1	1810038	6668	1
91	Picture	f004	1821120	0	193	16000	214	0	16000
92	Response	1	1842718	5577	1
94	Picture	a016	1855140	0	156	16000	187	0	16000
95	Response	1	1876878	5707	1
97	Picture	a101	1890361	0	106	16000	125	0	16000
98	Response	1	1912917	6537	2
100	Picture	f119	1926780	0	169	16000	200	0	16000
101	Response	2	1948518	5708	1
103	Picture	c105	1962938	0	181	16000	201	0	16000
104	Response	2	1984157	5199	2
106	Picture	f020	1996600	0	168	16000	199	0	16000
107	Response	1	2017038	4408	2
109	Picture	a117	2028337	0	102	16000	123	0	16000
110	Response	1	2049518	5161	1
112	Picture	a018	2064430	0	160	16000	195	0	16000
113	Response	2	2085398	4934	1
117	Response	2	2217677	10774	2
119	Picture	a107	2227709	0	181	16000	212	0	16000
120	Response	2	2249677	5937	2
122	Picture	a121	2264429	0	130	16000	150	0	16000
123	Response	2	2288357	7908	2
125	Picture	c010	2300810	0	66	16000	90	0	16000
126	Response	1	2321997	5162	2
128	Picture	a022	2336950	0	88	16000	109	0	16000
129	Response	2	2359277	6307	2
131	Picture	f010	2373943	0	85	16000	110	0	16000
132	Response	2	2395237	5268	1
134	Picture	f022	2406868	0	156	16000	179	0	16000
135	Response	2	2428198	5307	1
137	Picture	a024	2440416	0	98	16000	126	0	16000
138	Response	2	2461197	4754	2
140	Picture	a123	2474100	0	85	16000	107	0	16000
141	Response	2	2497358	7236	1
143	Picture	a010	2510440	0	60	16000	90	0	16000
144	Response	2	2532917	6447	1
146	Picture	c107	2546620	0	50	16000	71	0	16000
147	Response	2	2571877	9237	2
149	Picture	c022	2586090	0	63	16030	64	0	16000
150	Response	2	2608357	6237	2
152	Picture	a109	2619750	0	72	16000	93	0	16000
153	Response	1	2644437	8666	2
155	Picture	f006	2658120	0	185	16000	218	0	16000
156	Response	2	2679597	5445	2
158	Picture	c008	2693922	0	52	16000	73	0	16000
159	Response	1	2717077	7134	2
161	Picture	f123	2729852	0	105	16000	136	0	16000
161	Response	2	2744237	14385	2
162	Response	2	2752798	6916	1
164	Picture	c125	2767819	0	142	16000	163	0	16000
165	Response	1	2790157	6317	1
167	Picture	a006	2803239	0	42	16000	73	0	16000
168	Response	2	2825357	6087	1
170	Picture	f109	2837979	0	137	16000	158	0	16000
171	Response	2	2860957	6957	2
173	Picture	c024	2874700	0	63	16000	94	0	16000
174	Response	1	2896597	5866	1
176	Picture	f024	2908241	0	193	16000	214	0	16000
177	Response	2	2931237	6975	1
179	Picture	c109	2944529	0	53	16000	84	0	16000
180	Response	1	2967278	6718	1
182	Picture	f008	2981369	0	48	16000	71	0	16000
183	Response	1	3003597	6205	1
185	Picture	a008	3016200	0	40	16000	72	0	16000
186	Response	1	3038557	6326	1
188	Picture	c123	3050680	0	60	16000	81	0	16000
189	Response	1	3073038	6337	1
191	Picture	c121	3087841	0	47	16000	78	0	16000
192	Response	2	3110877	7006	1
194	Picture	f125	3123309	0	80	16000	101	0	16000
195	Response	1	3145237	5907	1
197	Picture	f107	3158151	0	57	16000	87	0	16000
198	Response	1	3180717	6535	1
200	Picture	a125	3194469	0	73	16000	94	0	16000
201	Response	2	3216717	6227	1
203	Picture	c006	3230729	0	131	16000	163	0	16000
204	Response	1	3251637	4877	1
206	Picture	f121	3263332	0	198	16000	218	0	16000
207	Response	2	3285077	5725	1
211	Response	2	3442477	34486	1
213	Picture	f012	3452499	0	161	16000	182	0	16000
214	Response	2	3473197	4678	1
216	Picture	a115	3484939	0	40	16000	71	0	16000
217	Response	2	3506437	5467	1
219	Picture	f113	3520760	0	53	16000	75	0	16000
220	Response	1	3542077	5295	1
222	Picture	c014	3553139	0	157	16000	187	0	16000
223	Response	1	3574477	5308	1
225	Picture	a127	3588818	0	150	16000	171	0	16000
226	Response	2	3611237	6398	1
228	Picture	f030	3624129	0	153	16000	184	0	16000
229	Response	2	3645477	5317	1
231	Picture	c111	3657582	0	40	16000	61	0	16000
232	Response	2	3677797	4194	1
234	Picture	a012	3690459	0	157	16000	188	0	16000
235	Response	2	3711036	4547	2
237	Picture	c026	3724031	0	74	16000	95	0	16000
238	Response	1	3745757	5705	1
240	Picture	a113	3757249	0	174	16000	205	0	16000
241	Response	2	3781037	7757	1
243	Picture	c012	3792629	0	129	16000	150	0	16000
244	Response	1	3813437	4788	1
246	Picture	f026	3827539	0	43	16000	74	0	16000
247	Response	1	3847597	4028	1
249	Picture	c129	3859543	0	35	16000	55	0	16000
250	Response	2	3881077	5514	1
252	Picture	c113	3895979	0	83	16000	114	0	16000
253	Response	2	3915877	3868	1
255	Picture	a030	3930379	0	186	16000	207	0	16000
256	Response	1	3950676	4277	2
258	Picture	c115	3964761	0	121	16000	152	0	16000
259	Response	1	3984677	3885	1
261	Picture	c028	3996358	0	196	16000	218	0	16000
262	Response	1	4016677	4297	1
264	Picture	f028	4028379	0	157	16000	191	0	16000
265	Response	2	4048517	4105	1
267	Picture	a129	4060569	0	138	16000	162	0	16000
268	Response	2	4080997	4404	1
270	Picture	c030	4093179	0	177	16000	208	0	16000
271	Response	2	4113396	4187	2
273	Picture	f111	4128143	0	49	16000	70	0	16000
274	Response	2	4147917	3753	1
276	Picture	f014	4162749	0	94	16000	126	0	16000
277	Response	1	4186837	8057	1
279	Picture	c127	4198628	0	51	16000	72	0	16000
280	Response	2	4219036	4387	2
282	Picture	f127	4233004	0	158	16000	182	0	16000
283	Response	2	4253276	4247	1
285	Picture	a014	4267463	0	29	16000	50	0	16000
286	Response	1	4288317	4834	1
288	Picture	f129	4301015	0	134	16000	160	0	16000
289	Response	2	4321197	4156	1
291	Picture	a028	4333489	0	155	16000	176	0	16000
292	Response	2	4354677	5167	1
294	Picture	f115	4365955	0	181	16000	209	0	16000
295	Response	2	4384516	2533	2
297	Picture	a111	4396588	0	47	16000	69	0	16000
298	Response	1	4415236	2627	2
300	Picture	a026	4427524	0	100	16000	131	0	16000
301	Response	1	4448757	5203	1
