# Supplementary material for: Effects of two different emotion-inducing methods on the emotional memory of non-clinically depressed individuals
Source: PLoS One. 2021 May 28;16(5):e0249863. doi: 10.1371/journal.pone.0249863 (PMC8162709; doi:10.1371/journal.pone.0249863)
Supplement: S1 Data — (ZIP) [file pone.0249863.s001.zip › data/experiment2-depression/sub45/b-test.log]

Scenario - For expli1
Logfile written - 2019/3/13 11:59:57

Trial	Event Type	Code	Time	TTime	Uncertainty	Duration	Uncertainty	ReqTime	ReqDur

1	Response	2	210004	210004	1
4	Picture	t002	240055	0	61	10709	89	0	next
4	Response	1	250763	10708	1
6	Picture	t012	265044	0	68	14240	89	0	next
6	Response	1	279282	14238	2
8	Picture	t007	293244	0	38	21160	71	0	next
8	Response	1	314402	21158	2
10	Picture	t003	327976	0	133	12148	155	0	next
10	Response	2	340123	12147	1
12	Picture	t008	354554	0	41	15490	73	0	next
12	Response	1	370042	15488	2
14	Picture	t004	384924	0	171	18000	192	0	next
14	Response	1	402923	17999	1
16	Picture	t006	417725	0	185	12319	217	0	next
16	Response	1	430043	12318	1
18	Picture	t009	444134	0	116	12150	136	0	next
18	Response	1	456282	12148	2
20	Picture	t011	471185	0	48	15259	80	0	next
20	Response	2	486443	15258	1
22	Picture	t005	498574	0	166	10990	186	0	next
22	Response	1	509562	10988	2
24	Picture	t010	521145	0	80	12539	112	0	next
24	Response	1	533683	12538	1
26	Picture	t001	547775	0	122	9509	143	0	next
26	Response	2	557283	9508	1
29	Response	2	600723	21789	1
31	Picture	h011	610744	0	144	11140	164	0	next
31	Response	2	621882	11138	2
33	Picture	m011	636076	0	126	10208	159	0	next
33	Response	2	646282	10206	2
35	Picture	a101	659864	0	178	12380	200	0	next
35	Response	1	672243	12379	1
37	Picture	ba101	687256	0	102	12708	133	0	next
37	Response	2	699963	12707	1
39	Picture	a002	714233	0	131	11011	153	0	next
39	Response	1	725243	11010	1
41	Picture	ba117	740198	0	150	12286	182	0	next
41	Response	2	752482	12284	1
43	Picture	c016	763904	0	118	18540	138	0	next
43	Response	1	782442	18538	2
45	Picture	dc018	795975	0	35	10069	66	0	next
45	Response	1	806043	10068	1
47	Picture	gf002	819104	0	70	10580	92	0	next
47	Response	2	829682	10578	2
49	Picture	dc117	843495	0	165	14229	197	0	next
49	Response	2	857723	14228	1
51	Picture	gf018	869024	0	144	9380	164	0	next
51	Response	2	878402	9378	2
53	Picture	c103	889755	0	64	16369	96	0	next
53	Response	1	906123	16368	1
55	Picture	a117	920354	0	137	16129	158	0	next
55	Response	2	936482	16128	1
57	Picture	dc103	949194	0	112	11210	143	0	next
57	Response	1	960403	11209	1
59	Picture	ba018	974403	0	78	14640	99	0	next
59	Response	2	989042	14639	1
61	Picture	f002	1001397	0	65	11447	97	0	next
61	Response	1	1012843	11446	1
63	Picture	e012	1026774	0	196	12830	216	0	next
63	Response	2	1039603	12829	1
65	Picture	f101	1051575	0	43	11549	75	0	next
65	Response	1	1063123	11548	1
67	Picture	f117	1074824	0	136	9700	156	0	next
67	Response	1	1084522	9698	2
69	Picture	h001	1099285	0	158	16638	191	0	next
69	Response	2	1115922	16637	1
71	Picture	gf117	1130233	0	48	18010	68	0	next
71	Response	2	1148242	18009	1
73	Picture	e002	1159524	0	75	11560	107	0	next
73	Response	2	1171082	11558	2
75	Picture	gf103	1183814	0	124	10590	145	0	next
75	Response	1	1194402	10588	2
77	Picture	gf016	1207624	0	133	9740	164	0	next
77	Response	1	1217362	9738	2
79	Picture	ba016	1230354	0	77	9170	97	0	next
79	Response	2	1239522	9168	2
81	Picture	c117	1253735	0	177	12549	211	0	next
81	Response	1	1266283	12548	1
83	Picture	c101	1279843	0	79	18081	100	0	next
83	Response	1	1297922	18079	2
85	Picture	m002	1309845	0	58	22719	91	0	next
85	Response	2	1332562	22717	2
87	Picture	ba103	1347094	0	148	9390	169	0	next
87	Response	2	1356482	9388	2
89	Picture	a018	1370516	0	43	8208	75	0	next
89	Response	1	1378722	8206	2
91	Picture	f016	1392654	0	77	10709	99	0	next
91	Response	1	1403362	10708	1
93	Picture	c018	1416374	0	173	12190	204	0	next
93	Response	1	1428562	12188	2
95	Picture	m001	1443543	0	178	12221	198	0	next
95	Response	2	1455762	12219	2
97	Picture	ba002	1468565	0	139	15359	170	0	next
97	Response	2	1483922	15357	1
99	Picture	a103	1496684	0	193	9200	213	0	next
99	Response	1	1505882	9198	2
101	Picture	gf101	1518148	0	46	10255	78	0	next
101	Response	1	1528402	10254	1
103	Picture	dc016	1540034	0	168	11729	189	0	next
103	Response	2	1551762	11728	1
105	Picture	a016	1563943	0	75	11501	108	0	next
105	Response	1	1575442	11499	2
107	Picture	e001	1586745	0	113	20939	133	0	next
107	Response	2	1607682	20937	2
109	Picture	h002	1620665	0	177	11219	209	0	next
109	Response	2	1631882	11217	2
111	Picture	dc101	1643784	0	64	15521	65	0	next
111	Response	1	1659282	15498	1
113	Picture	dc002	1672956	0	42	12808	75	0	next
113	Response	1	1685762	12806	1
115	Picture	e011	1696924	0	78	10160	99	0	next
115	Response	2	1707082	10158	2
117	Picture	f018	1720025	0	129	11299	161	0	next
117	Response	2	1731322	11297	2
119	Picture	h012	1744685	0	144	8438	164	0	next
119	Response	2	1753122	8437	1
121	Picture	c002	1766604	0	43	8800	74	0	next
121	Response	1	1775402	8798	1
123	Picture	m012	1787914	0	72	8609	97	0	next
123	Response	1	1796522	8608	1
125	Picture	f103	1808823	0	148	15701	179	0	next
125	Response	1	1824522	15699	2
129	Response	2	1975482	27376	1
131	Picture	a020	1985514	0	89	9529	123	0	next
131	Response	2	1995041	9527	2
133	Picture	ba105	2009573	0	204	15950	229	0	next
133	Response	1	2025522	15949	1
135	Picture	gf121	2038843	0	82	19601	114	0	next
135	Response	2	2058442	19599	1
137	Picture	m003	2071084	0	180	10239	201	0	next
137	Response	1	2081322	10238	1
139	Picture	f121	2093765	0	150	13838	183	0	next
139	Response	1	2107602	13837	1
141	Picture	dc105	2121603	0	151	16680	172	0	next
141	Response	1	2138282	16679	1
143	Picture	c020	2151845	0	58	21238	91	0	next
143	Response	1	2173081	21236	2
145	Picture	ba119	2184373	0	204	13030	225	0	next
145	Response	2	2197402	13029	1
147	Picture	m013	2209044	0	182	8759	214	0	next
147	Response	2	2217801	8757	2
149	Picture	a121	2230773	0	127	16910	148	0	next
149	Response	2	2247682	16909	1
151	Picture	f105	2260224	0	160	27539	193	0	next
151	Response	2	2287762	27538	1
153	Picture	dc119	2300523	0	195	30921	215	0	next
153	Response	1	2331442	30919	1
155	Picture	a004	2345065	0	133	19778	164	0	next
155	Response	2	2364841	19776	2
157	Picture	c004	2378313	0	56	13290	76	0	next
157	Response	1	2391601	13288	2
159	Picture	gf105	2403184	0	171	10060	204	0	next
159	Response	1	2413242	10058	1
161	Picture	f119	2427007	0	187	11997	207	0	next
161	Response	2	2439002	11995	1
163	Picture	ba020	2451115	0	62	27808	95	0	next
163	Response	2	2478921	27806	2
165	Picture	dc006	2493434	0	79	17849	102	0	next
165	Response	2	2511282	17848	1
167	Picture	ba006	2524093	0	70	19510	102	0	next
167	Response	2	2543602	19509	1
169	Picture	gf004	2555093	0	76	9750	96	0	next
169	Response	2	2564841	9748	2
171	Picture	h014	2577364	0	122	9079	154	0	next
171	Response	2	2586442	9078	1
173	Picture	a119	2600183	0	144	14220	165	0	next
173	Response	2	2614402	14219	1
175	Picture	gf020	2629253	0	59	7350	90	0	next
175	Response	1	2636602	7349	1
177	Picture	h013	2649833	0	150	10530	171	0	next
177	Response	2	2660362	10529	1
179	Picture	dc121	2671714	0	88	10289	120	0	next
179	Response	1	2682002	10288	1
181	Picture	h004	2693342	0	133	8861	154	0	next
181	Response	2	2702202	8860	1
183	Picture	c105	2714063	0	66	11820	98	0	next
183	Response	1	2725882	11819	1
185	Picture	ba004	2740572	0	59	11071	79	0	next
185	Response	1	2751641	11069	2
187	Picture	m004	2765077	0	42	9006	76	0	next
187	Response	2	2774081	9004	2
189	Picture	e004	2787313	0	143	22090	168	0	next
189	Response	1	2809402	22089	1
191	Picture	c006	2822034	0	72	10529	104	0	next
191	Response	2	2832562	10528	1
193	Picture	c119	2844443	0	170	10800	190	0	next
193	Response	2	2855242	10799	1
195	Picture	c121	2868193	0	68	8970	99	0	next
195	Response	1	2877162	8969	1
197	Picture	f004	2890373	0	62	21230	83	0	next
197	Response	1	2911601	21228	2
199	Picture	m014	2925977	0	108	16386	139	0	next
199	Response	2	2942362	16385	1
201	Picture	dc004	2954385	0	206	8698	228	0	next
201	Response	1	2963082	8697	1
203	Picture	gf119	2975244	0	165	9079	196	0	next
203	Response	2	2984321	9077	2
205	Picture	h003	2998984	0	97	8699	117	0	next
205	Response	2	3007682	8698	1
207	Picture	e014	3021033	0	38	7770	69	0	next
207	Response	1	3028802	7769	1
209	Picture	a105	3039903	0	168	10700	191	0	next
209	Response	1	3050601	10698	2
211	Picture	f020	3062387	0	170	16335	204	0	next
211	Response	1	3078721	16334	1
213	Picture	dc020	3090731	0	165	44432	187	0	next
213	Response	2	3135161	44430	2
215	Picture	e003	3147424	0	116	14019	148	0	next
215	Response	1	3161441	14017	2
217	Picture	e013	3175413	0	133	10091	134	0	next
217	Response	2	3185482	10069	1
219	Picture	ba121	3197905	0	126	12098	158	0	next
219	Response	2	3210001	12096	2
221	Picture	a006	3224233	0	138	19410	159	0	next
221	Response	2	3243642	19409	1
223	Picture	gf006	3258276	0	76	20767	108	0	next
223	Response	1	3279041	20765	2
225	Picture	f006	3292812	0	46	10191	66	0	next
225	Response	1	3303001	10189	2
229	Response	2	3455121	27188	1
231	Picture	f107	3465142	0	181	24301	201	0	next
231	Response	2	3489441	24299	2
233	Picture	dc008	3502565	0	72	10598	105	0	next
233	Response	1	3513161	10596	1
235	Picture	m016	3524643	0	167	10200	187	0	next
235	Response	1	3534841	10198	2
237	Picture	f024	3545884	0	79	8399	111	0	next
237	Response	1	3554281	8397	2
239	Picture	e006	3567162	0	141	10160	163	0	next
239	Response	2	3577321	10159	1
241	Picture	c109	3590873	0	81	8770	112	0	next
241	Response	1	3599641	8768	2
243	Picture	m015	3611613	0	182	17230	203	0	next
243	Response	2	3628841	17228	2
245	Picture	e015	3641844	0	99	9439	130	0	next
245	Response	2	3651281	9437	1
247	Picture	h015	3662367	0	84	11156	104	0	next
247	Response	2	3673521	11154	1
249	Picture	gf107	3684833	0	101	11890	133	0	next
249	Response	2	3696721	11888	1
251	Picture	gf123	3709883	0	59	10479	81	0	next
251	Response	2	3720361	10478	1
253	Picture	f008	3734893	0	39	9029	71	0	next
253	Response	1	3743921	9028	1
255	Picture	ba008	3756752	0	180	16851	200	0	next
255	Response	2	3773601	16849	1
257	Picture	a022	3785465	0	117	13017	149	0	next
257	Response	1	3798481	13016	1
259	Picture	e005	3809673	0	81	14170	101	0	next
259	Response	1	3823841	14168	1
261	Picture	c008	3835244	0	161	10878	193	0	next
261	Response	2	3846121	10877	1
263	Picture	a008	3857571	0	176	10631	197	0	next
263	Response	1	3868201	10630	1
265	Picture	f022	3879234	0	163	13089	194	0	next
265	Response	1	3892321	13087	1
267	Picture	a107	3905203	0	201	8199	221	0	next
267	Response	2	3913401	8198	1
269	Picture	dc123	3925503	0	52	10219	84	0	next
269	Response	1	3935721	10218	1
271	Picture	dc024	3950682	0	46	13560	66	0	next
271	Response	2	3964241	13559	1
273	Picture	gf022	3976433	0	112	9649	144	0	next
273	Response	1	3986081	9648	1
275	Picture	ba109	3997874	0	180	18328	200	0	next
275	Response	1	4016201	18327	1
277	Picture	dc107	4030876	0	159	12526	191	0	next
277	Response	1	4043401	12525	1
279	Picture	a109	4056683	0	190	39959	211	0	next
279	Response	1	4096641	39958	1
281	Picture	f109	4110493	0	38	23669	71	0	next
281	Response	2	4134161	23668	1
283	Picture	gf008	4146983	0	205	11380	226	0	next
283	Response	1	4158361	11378	2
285	Picture	a123	4172814	0	33	7828	67	0	next
285	Response	1	4180641	7827	1
287	Picture	h016	4192621	0	56	15421	76	0	next
287	Response	2	4208040	15419	2
289	Picture	c024	4220193	0	136	8009	168	0	next
289	Response	1	4228201	8008	1
291	Picture	dc109	4242751	0	86	28211	108	0	next
291	Response	2	4270961	28210	1
293	Picture	ba024	4285504	0	147	21818	182	0	next
293	Response	2	4307320	21816	2
295	Picture	ba107	4320512	0	143	21090	163	0	next
295	Response	1	4341600	21088	2
297	Picture	h006	4354393	0	79	12369	112	0	next
297	Response	2	4366761	12368	1
299	Picture	m006	4378851	0	126	9711	149	0	next
299	Response	1	4388561	9710	1
301	Picture	c107	4401095	0	39	11947	71	0	next
301	Response	1	4413040	11945	2
303	Picture	f123	4427741	0	59	10301	80	0	next
303	Response	2	4438041	10300	1
305	Picture	dc022	4451612	0	173	15031	204	0	next
305	Response	1	4466641	15029	1
307	Picture	c022	4480792	0	164	11450	184	0	next
307	Response	1	4492240	11448	2
309	Picture	m005	4504422	0	184	9740	218	0	next
309	Response	2	4514161	9739	1
311	Picture	c123	4525444	0	170	17958	192	0	next
311	Response	2	4543401	17957	1
313	Picture	ba022	4555746	0	184	15096	217	0	next
313	Response	1	4570841	15095	1
315	Picture	a024	4583001	0	105	13041	126	0	next
315	Response	1	4596041	13040	1
317	Picture	h005	4607182	0	71	10220	103	0	next
317	Response	2	4617400	10218	2
319	Picture	e016	4628861	0	65	14461	85	0	next
319	Response	2	4643321	14460	1
321	Picture	gf109	4654624	0	120	22618	154	0	next
321	Response	1	4677240	22616	2
323	Picture	ba123	4691024	0	57	13498	78	0	next
323	Response	1	4704521	13497	1
325	Picture	gf024	4715842	0	57	22280	88	0	next
325	Response	2	4738121	22279	1
329	Response	2	4920800	58320	2
331	Picture	ba125	4930832	0	35	17370	67	0	next
331	Response	2	4948201	17369	1
333	Picture	m007	4959550	0	148	7972	168	0	next
333	Response	1	4967521	7971	1
335	Picture	c111	4980262	0	85	8740	116	0	next
335	Response	1	4989001	8739	1
337	Picture	gf010	5001342	0	179	8780	200	0	next
337	Response	1	5010120	8778	2
339	Picture	c012	5022803	0	40	7399	73	0	next
339	Response	2	5030201	7398	1
341	Picture	f125	5042752	0	94	19010	114	0	next
341	Response	2	5061761	19009	1
343	Picture	a026	5075907	0	87	8095	111	0	next
343	Response	1	5084000	8093	1
345	Picture	f111	5098022	0	138	8380	158	0	next
345	Response	1	5106400	8378	2
347	Picture	gf012	5120057	0	97	7705	126	0	next
347	Response	2	5127761	7704	1
349	Picture	dc012	5139102	0	50	11500	70	0	next
349	Response	2	5150600	11498	2
351	Picture	c127	5161827	0	150	7615	176	0	next
351	Response	1	5169440	7613	2
353	Picture	h017	5183353	0	126	10929	146	0	next
353	Response	2	5194280	10927	2
355	Picture	ba111	5205460	0	175	15982	207	0	next
355	Response	2	5221440	15980	2
357	Picture	h018	5235403	0	80	9959	102	0	next
357	Response	2	5245361	9958	1
359	Picture	ba010	5257603	0	33	11199	65	0	next
359	Response	2	5268800	11197	2
361	Picture	h008	5283083	0	48	8838	68	0	next
361	Response	2	5291920	8837	1
363	Picture	gf111	5305422	0	38	6780	70	0	next
363	Response	1	5312200	6778	2
365	Picture	m018	5325203	0	85	7279	106	0	next
365	Response	1	5332480	7277	2
367	Picture	f127	5346593	0	182	10529	215	0	next
367	Response	2	5357120	10527	2
369	Picture	f010	5369352	0	96	8570	117	0	next
369	Response	1	5377920	8568	2
371	Picture	e018	5392933	0	166	8789	198	0	next
371	Response	1	5401720	8787	2
373	Picture	gf125	5413092	0	181	8550	202	0	next
373	Response	2	5421640	8548	1
375	Picture	a111	5434352	0	73	9810	104	0	next
375	Response	1	5444160	9808	2
377	Picture	c026	5455981	0	116	25941	137	0	next
377	Response	2	5481920	25939	2
379	Picture	a010	5495163	0	88	11279	123	0	next
379	Response	1	5506440	11277	2
381	Picture	a012	5520242	0	175	13360	195	0	next
381	Response	1	5533600	13358	2
383	Picture	dc111	5544813	0	94	13788	127	0	next
383	Response	2	5558600	13787	1
385	Picture	c010	5572094	0	148	14468	168	0	next
385	Response	1	5586560	14466	2
387	Picture	e008	5598432	0	126	11130	160	0	next
387	Response	1	5609560	11128	1
389	Picture	gf127	5622112	0	119	7912	120	0	next
389	Response	2	5630000	7888	1
391	Picture	a127	5643024	0	34	14378	66	0	next
391	Response	2	5657400	14376	1
393	Picture	f026	5670552	0	170	18329	190	0	next
393	Response	2	5688880	18328	1
395	Picture	dc010	5702292	0	82	8382	84	0	next
395	Response	1	5710640	8348	1
397	Picture	ba026	5724125	0	84	10596	105	0	next
397	Response	2	5734720	10595	1
399	Picture	dc125	5747262	0	103	8500	137	0	next
399	Response	1	5755760	8498	2
401	Picture	dc127	5769831	0	208	7331	228	0	next
401	Response	1	5777160	7329	1
403	Picture	f012	5790013	0	175	17789	207	0	next
403	Response	2	5807800	17787	1
405	Picture	m017	5821732	0	127	11949	147	0	next
405	Response	1	5833680	11948	1
407	Picture	dc026	5845622	0	55	7220	87	0	next
407	Response	1	5852840	7218	1
409	Picture	h007	5864661	0	193	7781	213	0	next
409	Response	2	5872440	7779	1
411	Picture	ba012	5886123	0	45	17199	76	0	next
411	Response	2	5903320	17197	1
413	Picture	ba127	5916022	0	153	12259	173	0	next
413	Response	1	5928280	12258	1
415	Picture	e007	5941081	0	77	8921	108	0	next
415	Response	1	5950000	8919	1
417	Picture	gf026	5963182	0	150	23860	171	0	next
417	Response	1	5987040	23858	2
419	Picture	a125	6000287	0	32	7715	64	0	next
419	Response	1	6008000	7713	1
421	Picture	m008	6019952	0	202	9049	223	0	next
421	Response	1	6029000	9048	1
423	Picture	e017	6042452	0	187	9350	220	0	next
423	Response	2	6051800	9348	1
425	Picture	c125	6066037	0	106	8124	127	0	next
425	Response	2	6074160	8123	1
429	Response	2	6225320	29846	1
431	Picture	dc030	6235340	0	104	11742	124	0	next
431	Response	2	6247080	11740	1
433	Picture	ba113	6261343	0	85	6618	117	0	next
433	Response	1	6267960	6617	1
435	Picture	dc014	6281890	0	48	13632	68	0	next
435	Response	1	6295520	13630	1
437	Picture	c129	6309032	0	54	7129	86	0	next
437	Response	1	6316160	7128	1
439	Picture	a129	6328785	0	141	8897	161	0	next
439	Response	2	6337680	8895	1
441	Picture	f030	6350718	0	33	8044	66	0	next
441	Response	2	6358760	8042	1
443	Picture	f129	6372763	0	155	22919	175	0	next
443	Response	1	6395680	22917	1
445	Picture	ba115	6408113	0	120	9568	152	0	next
445	Response	1	6417680	9567	1
447	Picture	f014	6432571	0	168	8750	188	0	next
447	Response	1	6441320	8749	1
449	Picture	gf129	6456192	0	39	8889	71	0	next
449	Response	1	6465080	8888	1
451	Picture	h009	6479591	0	140	13570	161	0	next
451	Response	2	6493160	13569	1
453	Picture	m020	6506191	0	31	12690	63	0	next
453	Response	2	6518879	12688	2
455	Picture	e019	6533320	0	66	19601	88	0	next
455	Response	1	6552919	19599	2
457	Picture	ba028	6567501	0	39	11740	70	0	next
457	Response	1	6579239	11738	1
459	Picture	gf030	6594160	0	49	14161	70	0	next
459	Response	1	6608320	14160	1
461	Picture	f113	6623132	0	58	12549	90	0	next
461	Response	1	6635680	12548	1
463	Picture	m009	6648085	0	111	10036	131	0	next
463	Response	2	6658120	10035	1
465	Picture	ba129	6672472	0	44	8329	76	0	next
465	Response	2	6680800	8328	1
467	Picture	a030	6692711	0	144	12090	165	0	next
467	Response	2	6704799	12088	2
469	Picture	f115	6716825	0	181	11856	213	0	next
469	Response	2	6728679	11854	2
471	Picture	ba014	6742061	0	115	8340	135	0	next
471	Response	1	6750400	8339	1
473	Picture	dc129	6764392	0	104	9929	135	0	next
473	Response	2	6774320	9928	1
475	Picture	ba030	6788221	0	114	8140	134	0	next
475	Response	1	6796359	8138	2
477	Picture	dc028	6809201	0	121	7840	153	0	next
477	Response	1	6817040	7839	1
479	Picture	e020	6829820	0	175	10821	195	0	next
479	Response	2	6840640	10820	1
481	Picture	gf028	6852762	0	50	7519	82	0	next
481	Response	1	6860280	7518	1
483	Picture	gf113	6874541	0	111	8860	130	0	next
483	Response	1	6883399	8858	2
485	Picture	gf014	6896853	0	117	11228	149	0	next
485	Response	1	6908080	11227	1
487	Picture	a028	6921781	0	196	9900	216	0	next
487	Response	2	6931679	9898	2
489	Picture	e010	6944274	0	187	11647	219	0	next
489	Response	1	6955920	11646	1
491	Picture	h010	6970242	0	58	10239	84	0	next
491	Response	2	6980480	10238	1
493	Picture	a115	6994521	0	96	7920	128	0	next
493	Response	1	7002439	7918	2
495	Picture	a113	7014585	0	207	13456	228	0	next
495	Response	2	7028040	13455	1
497	Picture	c014	7041821	0	121	9500	152	0	next
497	Response	2	7051320	9499	1
499	Picture	c115	7066135	0	147	7226	167	0	next
499	Response	1	7073359	7224	2
501	Picture	c028	7086112	0	154	13529	186	0	next
501	Response	1	7099639	13527	2
503	Picture	gf115	7112711	0	60	14050	81	0	next
503	Response	2	7126760	14049	1
505	Picture	dc115	7141082	0	174	13199	206	0	next
505	Response	2	7154279	13197	2
507	Picture	m010	7169222	0	40	9259	61	0	next
507	Response	1	7178479	9257	2
509	Picture	h020	7192322	0	90	12159	121	0	next
509	Response	2	7204479	12157	2
511	Picture	c030	7219401	0	185	8080	208	0	next
511	Response	1	7227480	8079	1
513	Picture	h019	7242202	0	39	10239	71	0	next
513	Response	2	7252439	10237	2
515	Picture	dc113	7266011	0	65	13150	85	0	next
515	Response	2	7279159	13148	2
517	Picture	a014	7292712	0	180	7929	212	0	next
517	Response	1	7300639	7927	2
519	Picture	f028	7315210	0	188	15031	208	0	next
519	Response	1	7330239	15029	2
521	Picture	m019	7343503	0	45	16018	77	0	next
521	Response	2	7359519	16016	1
523	Picture	c113	7370791	0	96	14450	116	0	next
523	Response	2	7385239	14448	2
525	Picture	e009	7399792	0	79	17729	111	0	next
525	Response	1	7417519	17727	2
