# Supplementary material for: Effects of two different emotion-inducing methods on the emotional memory of non-clinically depressed individuals
Source: PLoS One. 2021 May 28;16(5):e0249863. doi: 10.1371/journal.pone.0249863 (PMC8162709; doi:10.1371/journal.pone.0249863)
Supplement: S1 Data — (ZIP) [file pone.0249863.s001.zip › data/experiment2-depression/sub50/b-study.log]

Scenario - For expli1
Logfile written - 2019/3/15 15:41:12

Trial	Event Type	Code	Time	TTime	Uncertainty	Duration	Uncertainty	ReqTime	ReqDur

1	Response	2	611032	611032	2
4	Picture	t003	641097	0	105	16000	136	0	16000
4	Response	1	655792	14695	2
5	Response	1	690992	33865	2
7	Picture	t006	704954	0	82	16000	102	0	16000
8	Response	2	724632	3658	2
10	Picture	t005	737868	0	150	16000	182	0	16000
11	Response	1	759152	5252	1
13	Picture	t002	771974	0	49	16000	69	0	16000
14	Response	2	788512	519	2
16	Picture	t004	803085	0	87	16000	120	0	16000
17	Response	2	822472	3355	2
19	Picture	t001	835164	0	178	16000	199	0	16000
20	Response	1	852752	1568	2
23	Response	2	897152	23256	1
25	Picture	a016	907174	0	156	16000	176	0	16000
26	Response	1	927352	4158	1
28	Picture	c002	938398	0	79	16000	111	0	16000
29	Response	1	955672	1243	2
31	Picture	a119	970097	0	51	16000	72	0	16000
32	Response	1	986992	875	1
34	Picture	c103	1001024	0	111	16000	142	0	16000
35	Response	1	1020512	3457	2
37	Picture	f119	1033144	0	160	16000	180	0	16000
38	Response	1	1049164	0	137
40	Picture	c004	1062012	0	112	16000	144	0	16000
41	Response	1	1081872	3829	2
43	Picture	f004	1093778	0	181	16000	203	0	16000
44	Response	1	1110512	712	2
46	Picture	c016	1123998	0	111	16000	142	0	16000
46	Response	2	1138272	14274	1
47	Response	2	1145032	5003	1
49	Picture	a018	1158264	0	182	16000	206	0	16000
50	Response	2	1176392	2105	1
52	Picture	f018	1191196	0	67	16033	68	0	16000
52	Response	2	1205992	14796	1
53	Response	2	1212112	4881	1
55	Picture	f105	1226085	0	182	16000	205	0	16000
56	Response	1	1246992	4885	1
58	Picture	c119	1258064	0	183	16000	217	0	16000
58	Response	1	1273832	15768	1
59	Response	1	1281152	7055	1
61	Picture	a105	1295594	0	159	16000	183	0	16000
62	Response	2	1313832	2214	1
64	Picture	a117	1328404	0	165	16000	197	0	16000
65	Response	2	1352272	7836	1
67	Picture	f016	1363445	0	126	16000	146	0	16000
68	Response	1	1386392	6927	1
70	Picture	f101	1399784	0	105	16000	136	0	16000
71	Response	1	1420912	5097	1
73	Picture	c020	1433305	0	88	16000	108	0	16000
74	Response	2	1453672	4347	1
76	Picture	a020	1464996	0	47	16000	80	0	16000
77	Response	2	1484352	3323	1
79	Picture	a103	1499183	0	197	16000	218	0	16000
80	Response	1	1518792	3588	1
82	Picture	a101	1529905	0	122	16000	153	0	16000
83	Response	2	1549512	3577	1
85	Picture	a002	1563569	0	128	16000	148	0	16000
86	Response	2	1582672	3083	1
88	Picture	f002	1595325	0	36	16000	71	0	16000
89	Response	1	1614472	3112	1
91	Picture	a004	1627224	0	126	16000	148	0	16000
92	Response	2	1646192	2946	1
94	Picture	f103	1658645	0	36	16000	67	0	16000
95	Response	2	1677552	2877	1
97	Picture	f117	1690878	0	131	16000	151	0	16000
98	Response	2	1713552	6654	1
100	Picture	c101	1726487	0	173	16000	204	0	16000
101	Response	1	1748632	6114	1
103	Picture	c105	1760283	0	45	16000	65	0	16000
104	Response	2	1781352	5049	1
106	Picture	c018	1793244	0	65	16033	66	0	16000
107	Response	2	1813952	4671	1
109	Picture	f020	1825653	0	162	16000	185	0	16000
110	Response	1	1845392	3716	1
112	Picture	c117	1859675	0	122	16000	154	0	16000
113	Response	1	1881232	5526	1
117	Response	2	2049272	43699	1
119	Picture	c109	2059303	0	126	16000	157	0	16000
120	Response	1	2075512	179	1
122	Picture	c121	2086923	0	173	16000	193	0	16000
123	Response	2	2106392	3449	1
125	Picture	f121	2119014	0	67	16032	68	0	16000
126	Response	2	2137872	2825	1
128	Picture	a010	2149642	0	109	16000	130	0	16000
129	Response	2	2168712	3049	1
131	Picture	f022	2181445	0	132	16000	164	0	16000
132	Response	1	2200112	2635	1
134	Picture	f008	2213294	0	110	16000	130	0	16000
135	Response	1	2232632	3318	1
137	Picture	c125	2245074	0	147	16000	178	0	16000
138	Response	1	2263952	2847	1
140	Picture	f109	2277035	0	192	16000	212	0	16000
141	Response	1	2295872	2817	1
143	Picture	f123	2306993	0	48	16000	79	0	16000
144	Response	2	2325792	2769	1
146	Picture	c008	2336964	0	80	16000	100	0	16000
147	Response	1	2357111	4127	2
149	Picture	f024	2370324	0	40	16000	71	0	16000
150	Response	1	2389431	3076	2
152	Picture	a006	2400623	0	77	16000	97	0	16000
153	Response	2	2420832	4189	1
155	Picture	f006	2434914	0	103	16000	134	0	16000
156	Response	1	2453031	2086	2
158	Picture	a008	2464403	0	119	16000	139	0	16000
159	Response	1	2482792	2369	1
161	Picture	a121	2494794	0	43	16000	74	0	16000
162	Response	2	2514272	3447	1
164	Picture	a024	2529193	0	146	16000	166	0	16000
165	Response	2	2547911	2698	2
167	Picture	c006	2562797	0	33	16000	65	0	16000
168	Response	1	2583391	4563	2
170	Picture	c123	2595193	0	137	16000	158	0	16000
171	Response	2	2617271	6058	2
173	Picture	c022	2630244	0	68	16000	99	0	16000
174	Response	2	2649392	3117	1
176	Picture	a109	2662563	0	85	16000	107	0	16000
177	Response	1	2681231	2646	2
179	Picture	a123	2693495	0	139	16000	170	0	16000
180	Response	1	2712671	3145	2
182	Picture	f010	2725273	0	195	16000	215	0	16000
183	Response	1	2744271	2978	2
185	Picture	a022	2757824	0	129	16000	160	0	16000
186	Response	2	2776551	2696	2
188	Picture	a107	2788698	0	90	16000	110	0	16000
189	Response	2	2807311	2593	2
191	Picture	f125	2822144	0	129	16000	160	0	16000
192	Response	2	2841231	3056	2
194	Picture	c024	2852603	0	175	16000	195	0	16000
195	Response	1	2873671	5048	2
197	Picture	c107	2887634	0	126	16000	157	0	16000
198	Response	1	2906752	3087	1
200	Picture	f107	2921715	0	49	16000	70	0	16000
201	Response	2	2940391	2656	1
203	Picture	a125	2953003	0	77	16000	109	0	16000
204	Response	2	2973471	4436	2
206	Picture	c010	2985023	0	62	16002	81	0	16000
207	Response	2	3004711	3668	2
211	Response	2	3172632	46478	1
213	Picture	a113	3182653	0	59	16000	83	0	16000
213	Response	2	3196271	13618	2
214	Response	2	3210351	11674	1
216	Picture	f115	3222255	0	107	16000	138	0	16000
217	Response	2	3241431	3146	1
219	Picture	f129	3254164	0	200	16000	222	0	16000
220	Response	1	3275591	5405	1
222	Picture	f026	3290565	0	120	16000	151	0	16000
223	Response	2	3309071	2476	1
225	Picture	a115	3322822	0	200	16000	221	0	16000
226	Response	2	3342991	4148	1
228	Picture	c028	3356723	0	114	16000	145	0	16000
229	Response	1	3375031	2277	2
231	Picture	c111	3386934	0	73	16000	94	0	16000
232	Response	1	3405671	2716	1
234	Picture	f113	3417244	0	79	16000	110	0	16000
235	Response	1	3438191	4917	2
237	Picture	c115	3451204	0	124	16000	145	0	16000
238	Response	1	3469711	2487	1
240	Picture	a030	3483383	0	94	16000	125	0	16000
241	Response	1	3503511	4097	1
243	Picture	f111	3515902	0	80	16000	101	0	16000
244	Response	1	3535231	3308	1
246	Picture	c026	3546683	0	115	16000	146	0	16000
247	Response	1	3565671	2957	1
249	Picture	a129	3578983	0	151	16001	174	0	16000
250	Response	1	3597751	2745	1
252	Picture	c012	3612743	0	44	16000	76	0	16000
253	Response	1	3631871	3096	1
255	Picture	a012	3644332	0	124	16000	144	0	16000
256	Response	2	3663911	3559	1
258	Picture	f014	3676253	0	186	16000	218	0	16000
259	Response	1	3695591	3307	1
261	Picture	a028	3708873	0	70	16000	90	0	16000
262	Response	2	3728871	3978	1
264	Picture	c113	3743134	0	125	16000	156	0	16000
265	Response	2	3762751	3586	1
267	Picture	c014	3777252	0	178	16000	199	0	16000
268	Response	1	3796151	2878	1
270	Picture	c030	3809134	0	114	16000	146	0	16000
271	Response	1	3829271	4105	1
273	Picture	f030	3840763	0	157	16000	177	0	16000
274	Response	2	3859671	2888	1
276	Picture	c129	3872233	0	167	16000	198	0	16000
277	Response	2	3892111	3847	1
279	Picture	a026	3906602	0	136	16000	156	0	16000
280	Response	2	3925431	2809	1
282	Picture	a127	3937448	0	105	16000	137	0	16000
283	Response	1	3956791	3312	1
285	Picture	a014	3971262	0	130	16000	152	0	16000
286	Response	1	3989911	2628	1
288	Picture	f127	4004023	0	186	16000	217	0	16000
289	Response	2	4023031	2977	1
291	Picture	c127	4034952	0	93	16000	114	0	16000
292	Response	2	4059071	8099	1
294	Picture	f012	4070563	0	132	16000	164	0	16000
295	Response	2	4089631	3036	1
297	Picture	f028	4102984	0	51	16000	71	0	16000
298	Response	2	4121191	2187	1
300	Picture	a111	4132995	0	36	16000	67	0	16000
301	Response	2	4152831	3805	1
