# Supplementary material for: Effects of two different emotion-inducing methods on the emotional memory of non-clinically depressed individuals
Source: PLoS One. 2021 May 28;16(5):e0249863. doi: 10.1371/journal.pone.0249863 (PMC8162709; doi:10.1371/journal.pone.0249863)
Supplement: S1 Data — (ZIP) [file pone.0249863.s001.zip › data/experiment2-depression/sub50/b-test.log]

Scenario - For expli1
Logfile written - 2019/3/15 15:53:10

Trial	Event Type	Code	Time	TTime	Uncertainty	Duration	Uncertainty	ReqTime	ReqDur

1	Response	2	98719	98719	2
4	Picture	t007	128773	0	191	13868	216	0	next
4	Response	1	142640	13867	1
6	Picture	t010	155663	0	131	14978	152	0	next
6	Response	1	170639	14976	2
8	Picture	t005	181715	0	73	7646	100	0	next
8	Response	1	189359	7644	2
10	Picture	t004	201821	0	134	15779	155	0	next
10	Response	2	217599	15778	1
12	Picture	t001	231048	0	63	7033	93	0	next
12	Response	1	238079	7031	2
14	Picture	t008	251311	0	139	9850	160	0	next
14	Response	2	261160	9849	1
16	Picture	t006	273342	0	92	12779	124	0	next
16	Response	1	286120	12778	1
18	Picture	t003	297771	0	170	15910	190	0	next
18	Response	2	313679	15908	2
20	Picture	t011	326781	0	143	19180	175	0	next
20	Response	2	345959	19178	2
22	Picture	t009	357151	0	112	8170	132	0	next
22	Response	1	365319	8168	2
24	Picture	t012	377211	0	39	13750	71	0	next
24	Response	2	390959	13748	2
26	Picture	t002	405463	0	124	7738	145	0	next
26	Response	1	413199	7736	2
29	Response	2	448439	10578	2
31	Picture	gf018	458460	0	118	14861	139	0	next
31	Response	1	473319	14859	2
33	Picture	dc018	484921	0	139	8240	171	0	next
33	Response	1	493159	8238	2
35	Picture	h011	506673	0	60	9967	82	0	next
35	Response	2	516639	9966	1
37	Picture	f018	529791	0	94	9490	126	0	next
37	Response	2	539279	9488	2
39	Picture	f103	551062	0	166	11499	187	0	next
39	Response	2	562559	11497	1
41	Picture	h012	577112	0	97	9410	129	0	next
41	Response	1	586520	9408	2
43	Picture	dc016	598382	0	169	9339	189	0	next
43	Response	2	607719	9337	1
45	Picture	dc103	622641	0	57	8800	79	0	next
45	Response	1	631439	8798	1
47	Picture	a117	644063	0	134	11138	155	0	next
47	Response	2	655199	11136	1
49	Picture	dc101	668806	0	51	7714	76	0	next
49	Response	1	676519	7713	1
51	Picture	dc117	688440	0	83	9201	103	0	next
51	Response	2	697639	9199	1
53	Picture	f101	708757	0	93	7724	119	0	next
53	Response	1	716479	7722	2
55	Picture	e002	730301	0	47	13299	68	0	next
55	Response	2	743599	13298	1
57	Picture	c103	757866	0	143	7975	171	0	next
57	Response	1	765839	7973	2
59	Picture	h002	780671	0	171	12130	192	0	next
59	Response	2	792799	12128	2
61	Picture	f016	804512	0	153	12489	185	0	next
61	Response	2	816999	12487	1
63	Picture	c016	830631	0	205	9330	227	0	next
63	Response	2	839959	9328	2
65	Picture	c018	854754	0	67	8127	98	0	next
65	Response	1	862879	8125	2
67	Picture	ba016	875291	0	204	14069	225	0	next
67	Response	1	889359	14068	1
69	Picture	ba117	900671	0	140	12890	172	0	next
69	Response	1	913559	12888	2
71	Picture	ba101	927171	0	148	23590	168	0	next
71	Response	2	950759	23588	1
73	Picture	gf117	963812	0	154	8029	185	0	next
73	Response	2	971839	8027	1
75	Picture	e012	984952	0	189	9049	211	0	next
75	Response	2	993999	9047	1
77	Picture	gf103	1008012	0	112	10429	144	0	next
77	Response	1	1018439	10427	1
79	Picture	a103	1032481	0	150	6839	172	0	next
79	Response	1	1039319	6838	1
81	Picture	a016	1051122	0	161	8639	193	0	next
81	Response	2	1059759	8637	1
83	Picture	m001	1073011	0	113	7829	135	0	next
83	Response	2	1080839	7828	1
85	Picture	c101	1092161	0	112	8279	144	0	next
85	Response	1	1100439	8278	1
87	Picture	f002	1115241	0	44	8120	66	0	next
87	Response	2	1123359	8118	1
89	Picture	gf002	1135512	0	91	13208	123	0	next
89	Response	2	1148719	13207	1
91	Picture	e001	1160172	0	100	6748	121	0	next
91	Response	1	1166919	6747	1
93	Picture	gf101	1179000	0	90	7121	122	0	next
93	Response	1	1186119	7119	1
95	Picture	h001	1198421	0	176	9539	198	0	next
95	Response	2	1207959	9538	1
97	Picture	f117	1219032	0	51	7048	83	0	next
97	Response	2	1226079	7047	1
99	Picture	e011	1239570	0	184	8711	204	0	next
99	Response	2	1248279	8709	1
101	Picture	ba103	1261302	0	108	10778	141	0	next
101	Response	2	1272079	10777	1
103	Picture	dc002	1284110	0	137	6130	158	0	next
103	Response	1	1290239	6129	1
105	Picture	gf016	1301781	0	119	7179	154	0	next
105	Response	2	1308959	7178	1
107	Picture	a018	1323240	0	166	10880	188	0	next
107	Response	2	1334118	10878	2
109	Picture	m011	1347610	0	115	7470	147	0	next
109	Response	2	1355079	7469	1
111	Picture	a101	1369603	0	128	6837	149	0	next
111	Response	1	1376439	6836	1
113	Picture	m012	1390461	0	90	10220	126	0	next
113	Response	2	1400679	10218	1
115	Picture	c117	1412011	0	44	7029	64	0	next
115	Response	2	1419039	7028	1
117	Picture	m002	1433161	0	46	7519	78	0	next
117	Response	2	1440679	7518	1
119	Picture	c002	1453493	0	53	11267	74	0	next
119	Response	1	1464759	11266	1
121	Picture	ba002	1476441	0	90	13679	122	0	next
121	Response	1	1490119	13678	1
123	Picture	a002	1502832	0	36	9408	56	0	next
123	Response	2	1512239	9407	1
125	Picture	ba018	1525961	0	60	11399	94	0	next
125	Response	2	1537359	11398	1
129	Response	2	1673558	14954	2
131	Picture	m014	1683594	0	64	22886	96	0	next
131	Response	2	1706479	22885	1
133	Picture	e014	1720450	0	48	12230	69	0	next
133	Response	1	1732679	12229	1
135	Picture	ba119	1747230	0	81	25530	114	0	next
135	Response	2	1772759	25529	1
137	Picture	f004	1786510	0	139	11650	159	0	next
137	Response	2	1798158	11648	2
139	Picture	h013	1813021	0	111	10659	144	0	next
139	Response	2	1823679	10658	1
141	Picture	m003	1836460	0	176	22300	197	0	next
141	Response	2	1858758	22298	2
143	Picture	gf006	1872049	0	74	7751	106	0	next
143	Response	2	1879798	7749	2
145	Picture	e013	1891860	0	101	6860	122	0	next
145	Response	2	1898718	6858	2
147	Picture	c121	1911043	0	71	6917	103	0	next
147	Response	2	1917958	6915	2
149	Picture	f119	1932081	0	38	9959	59	0	next
149	Response	2	1942038	9957	2
151	Picture	a121	1953270	0	168	12570	200	0	next
151	Response	1	1965838	12568	2
153	Picture	a020	1977100	0	181	6780	201	0	next
153	Response	2	1983878	6778	2
155	Picture	a004	1996172	0	91	8868	112	0	next
155	Response	2	2005038	8866	1
157	Picture	ba121	2019580	0	182	7980	206	0	next
157	Response	2	2027559	7979	1
159	Picture	c105	2041836	0	84	6924	108	0	next
159	Response	1	2048758	6922	2
161	Picture	h004	2061171	0	82	9029	105	0	next
161	Response	2	2070198	9027	2
163	Picture	a119	2083296	0	116	6864	142	0	next
163	Response	2	2090158	6862	2
165	Picture	f105	2101419	0	161	7501	182	0	next
165	Response	2	2108918	7499	2
167	Picture	a105	2122967	0	104	8673	133	0	next
167	Response	2	2131638	8671	2
169	Picture	c004	2144790	0	119	6930	139	0	next
169	Response	1	2151718	6928	2
171	Picture	gf121	2164051	0	181	7981	183	0	next
171	Response	2	2171998	7947	2
173	Picture	dc006	2185522	0	48	6998	70	0	next
173	Response	1	2192518	6996	2
175	Picture	a006	2204572	0	154	12948	179	0	next
175	Response	2	2217518	12946	2
177	Picture	f006	2230420	0	132	8260	152	0	next
177	Response	2	2238678	8258	2
179	Picture	dc020	2250806	0	72	7914	97	0	next
179	Response	2	2258718	7912	1
181	Picture	m013	2270320	0	58	6760	77	0	next
181	Response	2	2277078	6758	2
183	Picture	gf004	2290587	0	117	6093	144	0	next
183	Response	2	2296678	6091	2
185	Picture	ba105	2310560	0	146	10720	166	0	next
185	Response	1	2321278	10718	1
187	Picture	gf020	2335507	0	189	9133	218	0	next
187	Response	2	2344638	9131	2
189	Picture	dc105	2357500	0	202	6620	223	0	next
189	Response	1	2364118	6618	1
191	Picture	c006	2376311	0	43	8209	76	0	next
191	Response	1	2384518	8207	2
193	Picture	ba006	2398410	0	118	12270	139	0	next
193	Response	2	2410678	12268	2
195	Picture	dc121	2424371	0	140	12309	172	0	next
195	Response	2	2436678	12307	2
197	Picture	m004	2451160	0	192	11200	213	0	next
197	Response	1	2462358	11198	2
199	Picture	ba004	2475540	0	129	9180	162	0	next
199	Response	2	2484718	9178	2
201	Picture	h003	2495870	0	139	8009	161	0	next
201	Response	2	2503878	8008	1
203	Picture	c119	2515970	0	35	9390	66	0	next
203	Response	2	2525358	9388	1
205	Picture	e004	2536610	0	58	8230	80	0	next
205	Response	2	2544838	8228	2
207	Picture	gf119	2558324	0	161	6195	186	0	next
207	Response	2	2564518	6194	1
209	Picture	dc119	2577899	0	85	6821	105	0	next
209	Response	2	2584718	6819	1
211	Picture	f121	2597084	0	60	6956	87	0	next
211	Response	2	2604038	6954	2
213	Picture	e003	2617889	0	87	7071	108	0	next
213	Response	2	2624958	7069	2
215	Picture	dc004	2636555	0	81	18765	106	0	next
215	Response	2	2655318	18763	1
217	Picture	c020	2666351	0	115	8649	135	0	next
217	Response	2	2674998	8647	1
219	Picture	gf105	2686856	0	103	9464	129	0	next
219	Response	2	2696318	9462	2
221	Picture	ba020	2710450	0	176	7869	197	0	next
221	Response	2	2718318	7868	1
223	Picture	h014	2732246	0	42	7114	70	0	next
223	Response	2	2739358	7112	2
225	Picture	f020	2754252	0	38	9188	59	0	next
225	Response	2	2763438	9186	1
229	Response	2	2921518	33155	2
231	Picture	m016	2931572	0	188	9587	209	0	next
231	Response	2	2941158	9586	1
233	Picture	gf008	2952790	0	118	8090	149	0	next
233	Response	1	2960878	8088	1
235	Picture	c107	2974400	0	183	9199	206	0	next
235	Response	1	2983598	9198	1
237	Picture	c123	2996540	0	35	7299	67	0	next
237	Response	2	3003838	7298	1
239	Picture	ba123	3015449	0	125	15271	146	0	next
239	Response	2	3030718	15269	1
241	Picture	h016	3045071	0	152	7289	184	0	next
241	Response	2	3052358	7287	1
243	Picture	c024	3065590	0	141	8850	162	0	next
243	Response	2	3074438	8848	1
245	Picture	gf123	3088551	0	164	8048	196	0	next
245	Response	2	3096598	8047	1
247	Picture	ba109	3110169	0	52	8830	73	0	next
247	Response	2	3118998	8829	1
249	Picture	m015	3133330	0	44	8749	73	0	next
249	Response	2	3142078	8748	1
251	Picture	e006	3156100	0	114	8580	136	0	next
251	Response	2	3164678	8578	2
253	Picture	gf024	3176883	0	148	8036	179	0	next
253	Response	2	3184918	8035	1
255	Picture	a024	3197929	0	110	11270	132	0	next
255	Response	2	3209198	11269	1
257	Picture	a008	3223000	0	31	8799	64	0	next
257	Response	2	3231798	8798	1
259	Picture	gf109	3243000	0	195	10879	217	0	next
259	Response	1	3253878	10878	1
261	Picture	gf107	3265602	0	79	8277	112	0	next
261	Response	2	3273878	8276	1
263	Picture	c109	3288539	0	148	6460	170	0	next
263	Response	1	3294998	6459	1
265	Picture	f024	3308402	0	102	12198	134	0	next
265	Response	1	3320598	12196	2
267	Picture	h015	3332911	0	100	7448	120	0	next
267	Response	2	3340358	7447	1
269	Picture	e016	3351671	0	161	8409	193	0	next
269	Response	2	3360078	8407	1
271	Picture	f107	3373420	0	82	9299	104	0	next
271	Response	2	3382718	9298	1
273	Picture	f123	3394850	0	138	6949	169	0	next
273	Response	2	3401798	6948	1
275	Picture	a107	3414579	0	83	7780	104	0	next
275	Response	2	3422358	7779	1
277	Picture	dc107	3435970	0	177	7310	210	0	next
277	Response	2	3443278	7308	1
279	Picture	e015	3454350	0	138	12689	159	0	next
279	Response	2	3467038	12688	1
281	Picture	m006	3480041	0	97	7558	129	0	next
281	Response	2	3487598	7557	1
283	Picture	dc008	3502379	0	99	7380	120	0	next
283	Response	1	3509758	7379	1
285	Picture	m005	3521401	0	64	7158	96	0	next
285	Response	2	3528558	7157	1
287	Picture	h005	3540259	0	44	8260	65	0	next
287	Response	2	3548518	8259	1
289	Picture	dc022	3561740	0	50	7579	82	0	next
289	Response	2	3569318	7578	1
291	Picture	ba107	3581249	0	47	7711	67	0	next
291	Response	2	3588958	7709	1
293	Picture	ba024	3601511	0	103	7808	135	0	next
293	Response	1	3609317	7806	2
295	Picture	dc123	3623719	0	68	7520	89	0	next
295	Response	1	3631238	7519	1
297	Picture	gf022	3642770	0	169	7589	201	0	next
297	Response	2	3650357	7587	2
299	Picture	e005	3662049	0	65	7470	86	0	next
299	Response	2	3669518	7469	1
301	Picture	a109	3684440	0	157	13519	193	0	next
301	Response	2	3697958	13518	1
303	Picture	c022	3709839	0	98	8400	119	0	next
303	Response	1	3718237	8398	2
305	Picture	ba022	3729810	0	113	7669	146	0	next
305	Response	2	3737477	7667	2
307	Picture	h006	3749340	0	90	9259	111	0	next
307	Response	2	3758597	9257	2
309	Picture	a123	3772869	0	44	16330	79	0	next
309	Response	2	3789197	16328	2
311	Picture	f109	3802999	0	86	6960	106	0	next
311	Response	2	3809957	6958	2
313	Picture	a022	3821260	0	147	7699	179	0	next
313	Response	1	3828957	7697	2
315	Picture	ba008	3842962	0	115	10837	136	0	next
315	Response	2	3853797	10835	2
317	Picture	dc024	3864899	0	164	8300	196	0	next
317	Response	2	3873197	8298	2
319	Picture	f008	3886719	0	181	10760	203	0	next
319	Response	2	3897478	10759	1
321	Picture	dc109	3911660	0	60	7419	92	0	next
321	Response	1	3919077	7417	2
323	Picture	c008	3933149	0	75	14210	98	0	next
323	Response	2	3947357	14208	2
325	Picture	f022	3958670	0	42	6843	43	0	next
325	Response	2	3965477	6807	2
329	Response	2	4111917	24532	2
331	Picture	ba010	4121949	0	64	16130	89	0	next
331	Response	2	4138077	16128	2
333	Picture	dc111	4152603	0	70	7636	91	0	next
333	Response	1	4160237	7634	2
335	Picture	gf010	4172215	0	119	9504	144	0	next
335	Response	2	4181717	9502	2
337	Picture	ba127	4194509	0	158	7050	179	0	next
337	Response	2	4201557	7048	2
339	Picture	m007	4214325	0	168	6634	196	0	next
339	Response	2	4220957	6632	1
341	Picture	m017	4234409	0	85	6590	109	0	next
341	Response	2	4240997	6588	2
343	Picture	f026	4252720	0	98	7999	130	0	next
343	Response	2	4260717	7997	2
345	Picture	c127	4275659	0	164	6780	184	0	next
345	Response	2	4282437	6778	2
347	Picture	gf125	4295900	0	78	5699	112	0	next
347	Response	2	4301597	5697	2
349	Picture	a010	4315249	0	67	9990	88	0	next
349	Response	2	4325237	9988	2
351	Picture	c010	4337970	0	168	9989	200	0	next
351	Response	2	4347957	9987	2
353	Picture	e007	4362081	0	60	7518	81	0	next
353	Response	2	4369597	7516	2
355	Picture	ba125	4383840	0	120	11359	152	0	next
355	Response	2	4395197	11357	2
357	Picture	gf012	4409029	0	104	7650	125	0	next
357	Response	2	4416678	7649	1
359	Picture	e017	4428550	0	76	6928	108	0	next
359	Response	2	4435477	6927	1
361	Picture	ba111	4447348	0	111	7411	131	0	next
361	Response	2	4454757	7409	1
363	Picture	f010	4468152	0	124	5846	156	0	next
363	Response	2	4473997	5845	1
365	Picture	a026	4486788	0	164	11211	185	0	next
365	Response	2	4497997	11209	1
367	Picture	gf111	4511750	0	185	6728	218	0	next
367	Response	2	4518477	6727	1
369	Picture	h018	4529528	0	81	10751	102	0	next
369	Response	2	4540277	10749	1
371	Picture	h008	4554420	0	173	7699	204	0	next
371	Response	2	4562117	7697	1
373	Picture	a127	4573369	0	66	11270	88	0	next
373	Response	2	4584638	11269	1
375	Picture	a125	4596500	0	88	7819	120	0	next
375	Response	2	4604317	7817	2
377	Picture	ba026	4615519	0	73	6600	94	0	next
377	Response	2	4622117	6598	1
379	Picture	dc127	4634420	0	158	15099	191	0	next
379	Response	2	4649517	15097	2
381	Picture	f111	4662199	0	48	6279	70	0	next
381	Response	2	4668477	6278	1
383	Picture	e018	4680078	0	156	7765	185	0	next
383	Response	2	4687837	7759	2
385	Picture	c012	4701244	0	165	8395	190	0	next
385	Response	2	4709637	8393	1
387	Picture	m018	4724459	0	101	7939	133	0	next
387	Response	2	4732397	7938	1
389	Picture	gf026	4745128	0	105	7271	126	0	next
389	Response	2	4752397	7269	1
391	Picture	c125	4765310	0	74	8288	106	0	next
391	Response	2	4773597	8287	1
393	Picture	f125	4788439	0	117	5920	139	0	next
393	Response	2	4794357	5918	1
395	Picture	dc026	4809250	0	127	16348	159	0	next
395	Response	2	4825597	16347	1
397	Picture	gf127	4840509	0	208	6729	230	0	next
397	Response	2	4847237	6728	1
399	Picture	dc125	4860581	0	120	9338	153	0	next
399	Response	1	4869917	9336	1
401	Picture	dc012	4883429	0	110	7729	133	0	next
401	Response	1	4891157	7728	1
403	Picture	dc010	4903844	0	180	11595	211	0	next
403	Response	2	4915437	11593	1
405	Picture	h007	4929399	0	129	6800	149	0	next
405	Response	2	4936197	6798	2
407	Picture	h017	4947340	0	176	6819	208	0	next
407	Response	2	4954157	6817	1
409	Picture	f012	4968219	0	135	7419	156	0	next
409	Response	2	4975637	7418	1
411	Picture	c026	4989198	0	145	12640	176	0	next
411	Response	2	5001837	12639	1
413	Picture	a111	5014419	0	94	11820	115	0	next
413	Response	2	5026237	11818	1
415	Picture	f127	5039971	0	35	9308	68	0	next
415	Response	2	5049277	9306	1
417	Picture	e008	5063089	0	81	7829	103	0	next
417	Response	2	5070917	7828	1
419	Picture	ba012	5083780	0	42	7058	74	0	next
419	Response	2	5090837	7057	1
421	Picture	c111	5104877	0	118	7682	138	0	next
421	Response	2	5112557	7680	1
423	Picture	m008	5123730	0	85	6068	117	0	next
423	Response	2	5129797	6067	1
425	Picture	a012	5143459	0	196	6700	219	0	next
425	Response	2	5150157	6698	1
429	Response	2	5321917	50667	1
431	Picture	dc115	5331939	0	180	11379	200	0	next
431	Response	2	5343317	11378	1
433	Picture	e009	5357969	0	133	7429	168	0	next
433	Response	2	5365396	7427	2
434	Response	2	5367316	1918	2
434	Response	2	5368158	2760	1
435	Picture	dc014	5378948	0	163	7530	186	0	next
435	Response	1	5386476	7528	2
437	Picture	a129	5401400	0	35	7878	67	0	next
437	Response	2	5409277	7877	1
439	Picture	c115	5422379	0	54	8699	76	0	next
439	Response	1	5431077	8698	1
441	Picture	ba014	5444519	0	65	11239	97	0	next
441	Response	2	5455757	11238	1
443	Picture	f115	5470250	0	182	8028	203	0	next
443	Response	2	5478277	8027	1
445	Picture	e010	5492418	0	157	6780	189	0	next
445	Response	2	5499197	6779	1
447	Picture	a030	5512710	0	39	8488	60	0	next
447	Response	2	5521197	8487	1
449	Picture	h019	5532829	0	76	12529	109	0	next
449	Response	2	5545356	12527	2
451	Picture	a115	5557338	0	68	9980	89	0	next
451	Response	1	5567317	9979	1
453	Picture	ba113	5581768	0	122	7710	153	0	next
453	Response	2	5589477	7709	1
455	Picture	c129	5602881	0	183	6237	205	0	next
455	Response	2	5609116	6235	2
457	Picture	ba115	5622118	0	98	7120	130	0	next
457	Response	2	5629237	7119	1
459	Picture	f028	5642638	0	85	6920	107	0	next
459	Response	2	5649557	6919	1
461	Picture	f030	5662388	0	156	6123	158	0	next
461	Response	2	5668476	6088	2
463	Picture	gf115	5680771	0	112	7427	133	0	next
463	Response	2	5688197	7426	1
465	Picture	dc129	5702638	0	62	6600	94	0	next
465	Response	2	5709237	6599	1
467	Picture	ba129	5723699	0	176	5179	196	0	next
467	Response	2	5728876	5177	2
469	Picture	c028	5743039	0	154	9559	188	0	next
469	Response	2	5752597	9558	1
471	Picture	h009	5766099	0	100	9179	121	0	next
471	Response	2	5775277	9178	1
473	Picture	f014	5787360	0	160	8118	192	0	next
473	Response	2	5795476	8116	2
475	Picture	gf129	5810022	0	169	10016	190	0	next
475	Response	2	5820036	10014	2
477	Picture	m019	5831900	0	108	6700	141	0	next
477	Response	2	5838598	6698	1
479	Picture	gf014	5853551	0	132	5887	152	0	next
479	Response	2	5859437	5886	1
481	Picture	gf028	5873818	0	183	5820	214	0	next
481	Response	2	5879636	5818	2
483	Picture	a113	5894598	0	75	17040	98	0	next
483	Response	2	5911636	17038	2
485	Picture	a014	5924639	0	185	6399	217	0	next
485	Response	2	5931037	6398	1
487	Picture	e019	5944478	0	187	9400	208	0	next
487	Response	2	5953876	9398	2
489	Picture	c113	5965080	0	68	11758	102	0	next
489	Response	2	5976837	11757	1
491	Picture	dc113	5988818	0	171	9580	191	0	next
491	Response	2	5998396	9578	2
493	Picture	ba030	6011750	0	58	7808	90	0	next
493	Response	2	6019556	7806	2
495	Picture	h010	6033858	0	122	6460	143	0	next
495	Response	2	6040316	6458	2
497	Picture	dc028	6054559	0	71	11119	104	0	next
497	Response	2	6065676	11117	2
499	Picture	f129	6080498	0	142	11820	162	0	next
499	Response	2	6092316	11818	2
501	Picture	ba028	6104930	0	34	8508	66	0	next
501	Response	2	6113436	8506	2
503	Picture	a028	6125818	0	144	6420	165	0	next
503	Response	2	6132237	6419	1
505	Picture	dc030	6145779	0	168	6339	201	0	next
505	Response	2	6152116	6337	2
507	Picture	gf113	6164168	0	119	10510	140	0	next
507	Response	2	6174677	10509	1
509	Picture	c014	6189529	0	75	13949	107	0	next
509	Response	2	6203476	13947	2
511	Picture	e020	6216018	0	93	8220	115	0	next
511	Response	2	6224236	8218	2
513	Picture	f113	6237220	0	44	6858	77	0	next
513	Response	2	6244076	6856	2
515	Picture	m009	6256768	0	168	11150	189	0	next
515	Response	2	6267916	11148	2
517	Picture	h020	6280819	0	102	7579	135	0	next
517	Response	2	6288396	7577	1
519	Picture	m020	6302028	0	65	6690	86	0	next
519	Response	2	6308716	6688	2
521	Picture	gf030	6322959	0	120	7439	151	0	next
521	Response	2	6330396	7437	2
523	Picture	m010	6343159	0	94	6119	117	0	next
523	Response	2	6349276	6117	1
525	Picture	c030	6363919	0	153	5959	187	0	next
525	Response	2	6369876	5957	2
