# Supplementary material for: Effects of two different emotion-inducing methods on the emotional memory of non-clinically depressed individuals
Source: PLoS One. 2021 May 28;16(5):e0249863. doi: 10.1371/journal.pone.0249863 (PMC8162709; doi:10.1371/journal.pone.0249863)
Supplement: S1 Data — (ZIP) [file pone.0249863.s001.zip › data/experiment2-depression/sub51/b-study.log]

Scenario - For expli1
Logfile written - 2019/3/15 17:00:56

Trial	Event Type	Code	Time	TTime	Uncertainty	Duration	Uncertainty	ReqTime	ReqDur

1	Response	2	550575	550575	2
4	Picture	t001	580639	0	76	16000	105	0	16000
5	Response	1	600495	3827	2
7	Picture	t003	611998	0	55	16000	76	0	16000
8	Response	1	632056	4037	1
10	Picture	t002	644900	0	138	16000	169	0	16000
10	Response	2	658775	13875	1
11	Response	2	670735	9805	1
13	Picture	t005	682777	0	95	16000	116	0	16000
14	Response	1	700615	1817	1
16	Picture	t004	715482	0	41	16000	72	0	16000
17	Response	1	737095	5582	1
19	Picture	t006	748397	0	129	16000	150	0	16000
20	Response	1	774335	9917	1
23	Response	2	837015	37775	2
25	Picture	a002	847037	0	138	16000	159	0	16000
26	Response	2	868015	4957	1
28	Picture	c018	879819	0	177	16000	208	0	16000
29	Response	1	905895	10045	1
31	Picture	a020	918107	0	51	16000	72	0	16000
32	Response	1	947295	13167	2
34	Picture	a018	959610	0	37	16000	68	0	16000
35	Response	2	987695	12054	1
37	Picture	c105	1000348	0	129	16000	150	0	16000
38	Response	1	1037535	21166	1
40	Picture	f117	1051688	0	101	16000	132	0	16000
41	Response	1	1074335	6617	1
43	Picture	c002	1088477	0	149	16000	170	0	16000
44	Response	2	1128255	23757	1
46	Picture	f103	1142498	0	107	16000	138	0	16000
47	Response	2	1178935	20406	1
49	Picture	f119	1193889	0	48	16000	71	0	16000
50	Response	1	1216735	6824	1
52	Picture	a119	1228619	0	135	16000	166	0	16000
53	Response	2	1258135	13485	1
55	Picture	f016	1271387	0	205	16000	226	0	16000
56	Response	2	1297015	9607	1
58	Picture	c119	1308759	0	146	16000	177	0	16000
59	Response	1	1347815	23025	1
61	Picture	a105	1359108	0	132	16000	153	0	16000
62	Response	1	1392734	17605	2
64	Picture	f101	1405169	0	50	16000	81	0	16000
65	Response	1	1429254	8054	2
67	Picture	a016	1443147	0	75	16000	96	0	16000
68	Response	1	1468255	9088	1
70	Picture	f018	1480749	0	123	16000	154	0	16000
71	Response	1	1508894	12114	2
73	Picture	f105	1521446	0	96	16000	118	0	16000
74	Response	1	1547815	10347	1
76	Picture	c117	1559539	0	151	16000	182	0	16000
77	Response	2	1592254	16684	2
79	Picture	a117	1606577	0	114	16000	135	0	16000
80	Response	2	1637134	14537	2
82	Picture	c016	1650947	0	57	16000	89	0	16000
83	Response	2	1682534	15555	2
85	Picture	c004	1695956	0	49	16000	70	0	16000
86	Response	1	1722654	10677	2
88	Picture	c103	1735928	0	60	16000	91	0	16000
89	Response	1	1773218	21258	1
91	Picture	a004	1784740	0	82	16000	103	0	16000
92	Response	2	1808095	7335	1
94	Picture	f002	1822078	0	63	16000	94	0	16000
95	Response	1	1855054	16944	2
97	Picture	c101	1869046	0	93	16000	115	0	16000
98	Response	2	1905054	19987	2
100	Picture	f020	1917978	0	141	16000	172	0	16000
101	Response	2	1940415	6406	1
103	Picture	a103	1953227	0	62	16000	83	0	16000
104	Response	2	1984415	15167	1
106	Picture	a101	1996780	0	157	16000	188	0	16000
107	Response	2	2028574	15763	2
109	Picture	c020	2043037	0	67	16000	88	0	16000
110	Response	2	2064975	5917	1
112	Picture	f004	2078078	0	177	16000	209	0	16000
113	Response	2	2103334	9224	2
117	Response	2	2238294	13720	1
119	Picture	a024	2248326	0	61	16000	93	0	16000
120	Response	1	2282974	18616	2
122	Picture	f121	2297767	0	121	16000	141	0	16000
123	Response	1	2324574	10787	2
125	Picture	c121	2338427	0	109	16000	140	0	16000
126	Response	2	2375374	20916	2
128	Picture	a125	2386437	0	100	16000	123	0	16000
129	Response	2	2406975	4516	1
131	Picture	a107	2421519	0	171	16000	202	0	16000
132	Response	2	2447934	10384	1
134	Picture	c022	2462727	0	129	16000	151	0	16000
135	Response	2	2493454	14705	2
137	Picture	f107	2507738	0	98	16000	129	0	16000
138	Response	2	2532054	8285	2
140	Picture	a109	2544147	0	193	16000	214	0	16000
141	Response	1	2565375	5207	1
143	Picture	c008	2577608	0	50	16000	80	0	16000
144	Response	1	2614854	21217	1
146	Picture	a121	2628097	0	59	16000	84	0	16000
147	Response	2	2653974	9853	1
149	Picture	a022	2666267	0	43	16000	74	0	16000
150	Response	1	2686814	4516	2
152	Picture	a010	2698387	0	92	16000	118	0	16000
153	Response	2	2717774	3362	2
155	Picture	c107	2730778	0	183	16000	214	0	16000
156	Response	1	2752574	5765	2
158	Picture	f006	2764757	0	207	16000	228	0	16000
159	Response	2	2784854	4076	2
161	Picture	f125	2797768	0	178	16000	209	0	16000
162	Response	1	2817454	3655	2
164	Picture	a006	2828487	0	130	16000	151	0	16000
165	Response	2	2848374	3866	1
167	Picture	c125	2859938	0	162	16000	193	0	16000
168	Response	2	2885414	9445	1
170	Picture	c024	2896646	0	125	16000	146	0	16000
171	Response	1	2916334	3667	2
173	Picture	f123	2930147	0	106	16000	137	0	16000
174	Response	2	2954014	7836	1
176	Picture	f024	2965633	0	124	16000	145	0	16000
177	Response	2	2990214	8560	1
179	Picture	c109	3003128	0	112	16000	143	0	16000
180	Response	1	3027894	8735	1
182	Picture	f008	3041066	0	178	16000	199	0	16000
183	Response	1	3075854	18767	1
185	Picture	f022	3087697	0	35	16000	66	0	16000
186	Response	1	3117094	13366	1
188	Picture	c010	3130336	0	54	16000	75	0	16000
189	Response	1	3153094	6737	1
191	Picture	a123	3165708	0	169	16000	201	0	16000
192	Response	1	3189293	7554	2
194	Picture	f010	3202257	0	119	16000	140	0	16000
195	Response	2	3225773	7496	2
197	Picture	c123	3240458	0	70	16000	102	0	16000
198	Response	2	3280814	24325	1
200	Picture	f109	3292067	0	125	16000	146	0	16000
201	Response	2	3312654	4566	1
203	Picture	a008	3326097	0	79	16000	109	0	16000
204	Response	2	3347614	5487	1
206	Picture	c006	3360237	0	108	16000	129	0	16000
207	Response	2	3389574	13316	1
211	Response	2	3521094	8283	1
213	Picture	c127	3531119	0	193	16000	214	0	16000
214	Response	2	3563694	16554	1
216	Picture	c014	3577060	0	65	16000	95	0	16000
217	Response	1	3598813	5722	2
219	Picture	f026	3610506	0	124	16000	145	0	16000
220	Response	1	3632494	5967	1
222	Picture	f014	3643609	0	172	16000	203	0	16000
223	Response	2	3672974	13334	1
225	Picture	c012	3685726	0	54	16000	75	0	16000
226	Response	1	3711733	9986	2
228	Picture	f127	3726107	0	157	16000	189	0	16000
229	Response	1	3751934	9795	1
231	Picture	a115	3763266	0	169	16000	191	0	16000
232	Response	2	3785294	6007	1
234	Picture	a028	3798488	0	94	16000	125	0	16000
235	Response	2	3821654	7135	1
237	Picture	f115	3832817	0	104	16000	124	0	16000
238	Response	2	3858453	9616	2
240	Picture	a111	3872577	0	159	16000	190	0	16000
241	Response	1	3910053	21445	2
243	Picture	c028	3922087	0	148	16000	169	0	16000
244	Response	1	3962773	24665	2
246	Picture	a012	3977658	0	55	16000	86	0	16000
247	Response	1	4000253	6564	2
249	Picture	f129	4012296	0	89	16000	111	0	16000
250	Response	2	4032934	4616	1
252	Picture	a014	4047918	0	123	16000	155	0	16000
253	Response	2	4075693	11742	2
255	Picture	c026	4088826	0	40	16000	61	0	16000
256	Response	2	4125093	20247	2
258	Picture	f012	4138888	0	129	16000	162	0	16000
259	Response	1	4180134	25213	1
261	Picture	c030	4192616	0	65	16022	67	0	16000
262	Response	2	4212253	3614	2
264	Picture	f113	4226817	0	181	16000	212	0	16000
265	Response	1	4246053	3205	2
267	Picture	c115	4259336	0	167	16000	188	0	16000
268	Response	2	4280853	5496	2
270	Picture	a113	4293547	0	105	16000	136	0	16000
271	Response	2	4312934	3356	1
273	Picture	c113	4327736	0	88	16000	109	0	16000
274	Response	2	4351413	7656	2
276	Picture	a129	4366336	0	135	16000	166	0	16000
277	Response	1	4391253	8886	2
279	Picture	f111	4405536	0	105	16000	126	0	16000
280	Response	2	4427533	5976	1
282	Picture	f028	4439876	0	83	16000	116	0	16000
283	Response	1	4458894	2986	1
285	Picture	a127	4473216	0	78	16000	99	0	16000
286	Response	2	4493093	3856	2
288	Picture	f030	4507057	0	53	16000	85	0	16000
289	Response	2	4538173	15084	1
291	Picture	a026	4549787	0	162	16000	183	0	16000
292	Response	1	4568933	3125	2
294	Picture	a030	4582297	0	135	16000	166	0	16000
295	Response	1	4603333	5005	1
297	Picture	c111	4614755	0	179	16000	200	0	16000
298	Response	1	4642893	12117	2
300	Picture	c129	4656458	0	123	16000	154	0	16000
301	Response	1	4678893	6404	1
