# Supplementary material for: Effects of two different emotion-inducing methods on the emotional memory of non-clinically depressed individuals
Source: PLoS One. 2021 May 28;16(5):e0249863. doi: 10.1371/journal.pone.0249863 (PMC8162709; doi:10.1371/journal.pone.0249863)
Supplement: S1 Data — (ZIP) [file pone.0249863.s001.zip › data/experiment2-depression/sub51/b-test.log]

Scenario - For expli1
Logfile written - 2019/3/15 17:16:05

Trial	Event Type	Code	Time	TTime	Uncertainty	Duration	Uncertainty	ReqTime	ReqDur

1	Response	2	80092	80092	1
4	Picture	t007	110156	0	155	11136	188	0	next
4	Response	1	121291	11135	1
6	Picture	t012	135563	0	85	15810	106	0	next
6	Response	1	151371	15808	1
8	Picture	t009	163705	0	95	8548	126	0	next
8	Response	1	172251	8546	1
10	Picture	t001	183514	0	129	7059	150	0	next
10	Response	1	190571	7057	2
12	Picture	t004	204266	0	36	22826	69	0	next
12	Response	1	227091	22825	1
14	Picture	t008	240453	0	177	17840	198	0	next
14	Response	2	258291	17838	2
16	Picture	t003	272644	0	135	25929	170	0	next
16	Response	1	298571	25927	2
18	Picture	t006	312463	0	154	16750	175	0	next
18	Response	2	329211	16748	1
20	Picture	t010	342037	0	62	10536	95	0	next
20	Response	1	352571	10534	2
22	Picture	t002	365604	0	172	18689	193	0	next
22	Response	2	384291	18687	2
24	Picture	t011	395916	0	176	14536	209	0	next
24	Response	2	410451	14535	1
26	Picture	t005	421712	0	47	11700	69	0	next
26	Response	1	433411	11699	1
29	Response	2	475651	19845	2
31	Picture	m001	485673	0	78	11900	99	0	next
31	Response	2	497571	11898	1
33	Picture	gf117	510675	0	60	11178	92	0	next
33	Response	2	521851	11176	1
35	Picture	c018	533314	0	91	13659	113	0	next
35	Response	1	546971	13657	2
37	Picture	a101	558414	0	150	11998	181	0	next
37	Response	1	570411	11997	1
39	Picture	h012	584614	0	115	11959	136	0	next
39	Response	2	596571	11957	1
41	Picture	gf016	610175	0	40	16077	72	0	next
41	Response	2	626251	16076	1
43	Picture	dc002	637543	0	176	9990	197	0	next
43	Response	1	647531	9988	1
45	Picture	c002	659244	0	126	11569	158	0	next
45	Response	2	670811	11567	1
47	Picture	ba103	682097	0	113	8876	134	0	next
47	Response	1	690971	8874	1
49	Picture	dc018	702375	0	153	16558	187	0	next
49	Response	1	718931	16556	1
51	Picture	ba117	733095	0	105	10678	126	0	next
51	Response	1	743771	10676	1
53	Picture	gf103	755024	0	160	16069	192	0	next
53	Response	1	771091	16067	1
55	Picture	m011	783094	0	97	10759	119	0	next
55	Response	2	793851	10757	1
57	Picture	ba018	805344	0	167	11348	200	0	next
57	Response	2	816691	11347	1
59	Picture	f101	827923	0	91	11250	112	0	next
59	Response	2	839171	11248	1
61	Picture	e001	852217	0	115	26196	147	0	next
61	Response	2	878411	26194	1
63	Picture	f016	891884	0	118	22728	140	0	next
63	Response	2	914611	22727	1
65	Picture	m012	929204	0	113	19889	145	0	next
65	Response	1	949091	19887	1
67	Picture	ba016	963574	0	80	16158	101	0	next
67	Response	1	979731	16157	1
69	Picture	a016	992693	0	115	25279	148	0	next
69	Response	2	1017971	25278	1
71	Picture	dc117	1031503	0	139	19093	140	0	next
71	Response	2	1050571	19068	1
73	Picture	gf002	1062768	0	34	8644	67	0	next
73	Response	1	1071411	8643	1
75	Picture	h011	1083453	0	178	18560	199	0	next
75	Response	1	1102011	18558	1
77	Picture	c117	1114884	0	62	18369	94	0	next
77	Response	1	1133251	18367	1
79	Picture	dc016	1146644	0	141	21569	163	0	next
79	Response	2	1168211	21567	1
81	Picture	f103	1180684	0	82	25088	114	0	next
81	Response	2	1205770	25086	2
83	Picture	h001	1218544	0	59	14588	81	0	next
83	Response	2	1233130	14586	2
85	Picture	h002	1244663	0	91	14269	123	0	next
85	Response	1	1258931	14268	1
87	Picture	e012	1271682	0	78	21850	100	0	next
87	Response	2	1293531	21849	1
89	Picture	a103	1308153	0	89	16179	122	0	next
89	Response	1	1324331	16178	1
91	Picture	a002	1338383	0	198	13109	220	0	next
91	Response	2	1351490	13107	2
93	Picture	f002	1366054	0	178	26038	210	0	next
93	Response	1	1392091	26037	1
95	Picture	e002	1403462	0	107	26190	129	0	next
95	Response	2	1429650	26188	2
97	Picture	a018	1440763	0	120	14729	154	0	next
97	Response	2	1455491	14728	1
99	Picture	c103	1469532	0	190	48160	216	0	next
99	Response	2	1517691	48159	1
101	Picture	c101	1532397	0	134	22055	166	0	next
101	Response	2	1554451	22054	1
103	Picture	ba101	1568005	0	195	34007	216	0	next
103	Response	2	1602010	34005	2
105	Picture	a117	1615084	0	102	17328	134	0	next
105	Response	2	1632411	17327	1
107	Picture	dc103	1647253	0	98	22221	99	0	next
107	Response	2	1669451	22198	1
109	Picture	m002	1683156	0	179	25496	213	0	next
109	Response	2	1708651	25495	1
111	Picture	gf101	1722174	0	164	8838	186	0	next
111	Response	1	1731011	8837	1
113	Picture	f117	1743213	0	110	12519	143	0	next
113	Response	1	1755730	12517	2
115	Picture	e011	1767943	0	56	25029	78	0	next
115	Response	1	1792971	25028	1
117	Picture	c016	1805524	0	120	28728	153	0	next
117	Response	2	1834251	28727	1
119	Picture	gf018	1846744	0	69	15948	91	0	next
119	Response	2	1862690	15946	2
121	Picture	f018	1874853	0	114	16879	147	0	next
121	Response	2	1891731	16878	1
123	Picture	ba002	1906413	0	54	13239	76	0	next
123	Response	2	1919650	13237	2
125	Picture	dc101	1931283	0	170	9569	204	0	next
125	Response	1	1940850	9567	2
129	Response	2	2074810	9536	2
131	Picture	c020	2084842	0	81	16370	113	0	next
131	Response	2	2101210	16368	1
133	Picture	m013	2115732	0	196	31280	217	0	next
133	Response	2	2147010	31278	2
135	Picture	c004	2160243	0	167	24689	199	0	next
135	Response	2	2184930	24687	2
137	Picture	c119	2198314	0	96	9418	117	0	next
137	Response	2	2207730	9416	2
139	Picture	gf020	2219093	0	137	20479	169	0	next
139	Response	2	2239570	20477	1
141	Picture	e014	2251322	0	78	22930	99	0	next
141	Response	2	2274250	22928	1
143	Picture	h013	2286223	0	161	8509	193	0	next
143	Response	2	2294730	8507	2
145	Picture	a119	2306523	0	201	24929	222	0	next
145	Response	2	2331450	24927	2
147	Picture	e004	2344483	0	54	9249	89	0	next
147	Response	1	2353730	9247	2
149	Picture	f006	2366575	0	136	14277	158	0	next
149	Response	2	2380850	14275	2
151	Picture	c006	2393915	0	114	15697	146	0	next
151	Response	1	2409610	15695	2
153	Picture	dc004	2421812	0	55	34879	79	0	next
153	Response	1	2456690	34878	1
155	Picture	f121	2468092	0	90	10320	122	0	next
155	Response	2	2478410	10318	2
157	Picture	gf105	2492422	0	98	9430	119	0	next
157	Response	1	2501850	9428	1
159	Picture	a121	2516476	0	36	26455	68	0	next
159	Response	1	2542930	26454	1
161	Picture	ba020	2554912	0	96	9820	117	0	next
161	Response	2	2564730	9818	1
163	Picture	dc119	2579714	0	113	10977	145	0	next
163	Response	1	2590690	10976	1
165	Picture	f119	2602021	0	147	28551	169	0	next
165	Response	2	2630570	28549	2
167	Picture	h004	2645043	0	104	21089	136	0	next
167	Response	2	2666130	21087	1
169	Picture	h003	2678193	0	124	8979	148	0	next
169	Response	2	2687170	8977	2
171	Picture	a006	2699653	0	149	8718	182	0	next
171	Response	1	2708370	8717	1
173	Picture	gf004	2722737	0	71	14995	92	0	next
173	Response	2	2737730	14993	1
175	Picture	ba119	2750876	0	82	8936	114	0	next
175	Response	1	2759810	8934	1
177	Picture	dc121	2774733	0	65	13559	86	0	next
177	Response	1	2788290	13557	1
179	Picture	m014	2801925	0	32	12247	64	0	next
179	Response	2	2814170	12245	2
181	Picture	c121	2829002	0	119	10769	141	0	next
181	Response	1	2839770	10768	1
183	Picture	dc020	2853692	0	79	18400	110	0	next
183	Response	1	2872090	18398	1
185	Picture	f004	2886283	0	162	17568	184	0	next
185	Response	1	2903850	17567	1
187	Picture	a020	2918853	0	71	9798	103	0	next
187	Response	2	2928650	9797	1
189	Picture	c105	2943412	0	186	25879	209	0	next
189	Response	1	2969290	25878	1
191	Picture	m004	2980843	0	69	27768	101	0	next
191	Response	2	3008610	27767	1
193	Picture	ba004	3021962	0	123	10050	154	0	next
193	Response	1	3032010	10048	1
195	Picture	gf119	3045644	0	89	11247	122	0	next
195	Response	2	3056890	11246	1
197	Picture	dc105	3068942	0	133	12909	155	0	next
197	Response	1	3081849	12907	2
199	Picture	f105	3094883	0	174	18848	207	0	next
199	Response	1	3113730	18847	1
201	Picture	f020	3126023	0	40	11068	63	0	next
201	Response	2	3137090	11067	1
203	Picture	ba006	3151823	0	58	10948	92	0	next
203	Response	2	3162770	10947	1
205	Picture	e003	3174281	0	106	16450	131	0	next
205	Response	2	3190730	16449	1
207	Picture	dc006	3203724	0	147	21928	179	0	next
207	Response	2	3225650	21926	1
209	Picture	a004	3238473	0	66	12338	89	0	next
209	Response	1	3250810	12337	1
211	Picture	gf006	3264724	0	134	18487	167	0	next
211	Response	2	3283209	18485	2
213	Picture	ba105	3297972	0	55	17999	77	0	next
213	Response	1	3315970	17998	1
215	Picture	e013	3330023	0	157	9148	192	0	next
215	Response	2	3339169	9146	2
217	Picture	ba121	3350771	0	80	15640	102	0	next
217	Response	1	3366409	15638	2
219	Picture	gf121	3380712	0	121	14699	155	0	next
219	Response	1	3395409	14697	2
221	Picture	m003	3406962	0	45	11889	67	0	next
221	Response	2	3418850	11888	1
223	Picture	h014	3433323	0	169	8208	202	0	next
223	Response	2	3441530	8207	1
225	Picture	a105	3455683	0	148	11448	169	0	next
225	Response	1	3467129	11446	2
229	Response	2	3609689	17566	2
231	Picture	ba024	3619711	0	86	18540	108	0	next
231	Response	2	3638249	18538	2
233	Picture	ba123	3649973	0	141	16198	172	0	next
233	Response	1	3666169	16196	2
235	Picture	f008	3679012	0	109	8279	130	0	next
235	Response	1	3687289	8277	2
237	Picture	m016	3700922	0	186	10050	218	0	next
237	Response	1	3710970	10048	1
239	Picture	f109	3725823	0	122	9588	145	0	next
239	Response	2	3735409	9586	2
241	Picture	dc107	3747602	0	162	16449	195	0	next
241	Response	2	3764049	16447	2
243	Picture	c022	3775502	0	99	7909	121	0	next
243	Response	2	3783410	7908	1
245	Picture	h016	3796096	0	157	8755	189	0	next
245	Response	2	3804849	8753	2
247	Picture	h005	3819291	0	135	9760	155	0	next
247	Response	2	3829049	9758	1
249	Picture	e006	3843633	0	111	10658	144	0	next
249	Response	1	3854289	10656	2
251	Picture	gf123	3867402	0	181	10369	204	0	next
251	Response	1	3877769	10367	2
253	Picture	ba107	3890513	0	55	10058	88	0	next
253	Response	1	3900569	10056	2
255	Picture	dc008	3914222	0	185	12829	207	0	next
255	Response	2	3927049	12827	2
257	Picture	dc022	3940773	0	121	8198	154	0	next
257	Response	1	3948969	8196	2
259	Picture	c024	3960962	0	103	10169	124	0	next
259	Response	1	3971129	10167	2
261	Picture	f022	3985532	0	184	17638	217	0	next
261	Response	1	4003169	17637	1
263	Picture	dc024	4015221	0	166	10710	187	0	next
263	Response	2	4025929	10708	2
265	Picture	gf022	4038673	0	40	11498	73	0	next
265	Response	1	4050169	11496	2
267	Picture	a022	4063513	0	199	7178	225	0	next
267	Response	2	4070689	7176	2
269	Picture	e016	4084673	0	35	10778	68	0	next
269	Response	1	4095449	10776	1
271	Picture	e015	4108012	0	193	11599	214	0	next
271	Response	2	4119609	11597	2
273	Picture	dc109	4133922	0	98	15129	131	0	next
273	Response	1	4149049	15127	1
275	Picture	gf107	4161392	0	133	20499	156	0	next
275	Response	2	4181889	20497	2
277	Picture	ba008	4193663	0	178	25908	211	0	next
277	Response	2	4219569	25906	2
279	Picture	c123	4234273	0	70	13498	91	0	next
279	Response	2	4247769	13496	2
281	Picture	e005	4259852	0	143	34959	175	0	next
281	Response	1	4294809	34957	1
283	Picture	gf109	4308412	0	83	28879	105	0	next
283	Response	1	4337289	28877	2
285	Picture	gf008	4349133	0	178	8197	211	0	next
285	Response	1	4357329	8196	1
287	Picture	a123	4369151	0	168	8460	189	0	next
287	Response	1	4377609	8458	2
289	Picture	c008	4390542	0	102	27829	134	0	next
289	Response	2	4418369	27827	1
291	Picture	a109	4431792	0	180	23219	201	0	next
291	Response	1	4455009	23217	1
293	Picture	f107	4466842	0	112	23249	144	0	next
293	Response	1	4490089	23247	2
295	Picture	c109	4502592	0	203	8659	224	0	next
295	Response	2	4511249	8657	2
297	Picture	a107	4523426	0	184	9025	220	0	next
297	Response	2	4532449	9023	2
299	Picture	ba109	4545134	0	152	9797	173	0	next
299	Response	1	4554929	9795	1
301	Picture	dc123	4567142	0	125	24349	159	0	next
301	Response	2	4591489	24347	1
303	Picture	m005	4605411	0	196	8279	220	0	next
303	Response	2	4613689	8278	1
305	Picture	gf024	4628041	0	51	14569	84	0	next
305	Response	1	4642609	14568	1
307	Picture	a024	4657031	0	63	13260	84	0	next
307	Response	2	4670289	13258	1
309	Picture	h015	4682112	0	135	9419	165	0	next
309	Response	2	4691529	9417	1
311	Picture	m006	4703822	0	95	9669	116	0	next
311	Response	1	4713489	9667	1
313	Picture	f024	4727032	0	39	9179	70	0	next
313	Response	1	4736209	9177	1
315	Picture	f123	4748472	0	105	22658	126	0	next
315	Response	2	4771129	22657	1
317	Picture	m015	4783162	0	63	18769	95	0	next
317	Response	2	4801929	18767	1
319	Picture	ba022	4815073	0	159	14377	183	0	next
319	Response	2	4829449	14376	1
321	Picture	c107	4843121	0	92	12929	125	0	next
321	Response	1	4856049	12928	1
323	Picture	a008	4870491	0	59	14119	83	0	next
323	Response	1	4884609	14118	1
325	Picture	h006	4897001	0	40	7130	72	0	next
325	Response	2	4904129	7128	1
329	Response	2	5044489	18047	1
331	Picture	gf012	5054522	0	149	21489	180	0	next
331	Response	2	5076009	21487	1
333	Picture	a127	5089753	0	88	14657	109	0	next
333	Response	1	5104409	14656	1
335	Picture	dc127	5117901	0	96	7629	128	0	next
335	Response	2	5125529	7628	1
337	Picture	e017	5139091	0	74	15279	97	0	next
337	Response	2	5154369	15278	1
339	Picture	h018	5168142	0	173	7588	205	0	next
339	Response	2	5175728	7586	2
341	Picture	m008	5186851	0	139	12079	161	0	next
341	Response	2	5198929	12078	1
343	Picture	f125	5210774	0	38	6756	71	0	next
343	Response	1	5217529	6755	1
345	Picture	f026	5231791	0	191	15059	214	0	next
345	Response	1	5246849	15058	1
347	Picture	gf125	5259921	0	44	23209	77	0	next
347	Response	2	5283129	23208	1
349	Picture	gf026	5296551	0	82	14459	104	0	next
349	Response	2	5311009	14458	1
351	Picture	a026	5322324	0	128	21086	160	0	next
351	Response	2	5343408	21084	2
353	Picture	m017	5356832	0	124	27378	146	0	next
353	Response	2	5384209	27377	1
355	Picture	h017	5396586	0	29	7984	62	0	next
355	Response	2	5404568	7982	2
357	Picture	ba125	5419261	0	183	8309	205	0	next
357	Response	2	5427569	8308	1
359	Picture	a111	5440726	0	39	7838	40	0	next
359	Response	2	5448528	7802	2
361	Picture	ba026	5462599	0	170	20211	192	0	next
361	Response	1	5482809	20210	1
363	Picture	a125	5496802	0	115	19408	148	0	next
363	Response	1	5516209	19407	1
365	Picture	e018	5531050	0	206	19600	228	0	next
365	Response	2	5550648	19598	2
367	Picture	dc012	5563171	0	67	17759	100	0	next
367	Response	1	5580929	17758	1
369	Picture	ba012	5595170	0	74	13280	95	0	next
369	Response	1	5608448	13278	2
371	Picture	gf111	5619932	0	133	19638	173	0	next
371	Response	2	5639569	19637	1
373	Picture	c012	5654001	0	64	23729	86	0	next
373	Response	2	5677729	23728	1
375	Picture	c111	5691613	0	103	21677	136	0	next
375	Response	2	5713289	21676	1
377	Picture	dc026	5727401	0	153	18729	175	0	next
377	Response	1	5746129	18728	1
379	Picture	c010	5760581	0	118	27590	150	0	next
379	Response	2	5788169	27588	1
381	Picture	ba127	5802802	0	67	16527	90	0	next
381	Response	2	5819328	16526	1
383	Picture	a010	5830510	0	179	14620	212	0	next
383	Response	1	5845128	14618	1
385	Picture	m018	5859911	0	115	12580	137	0	next
385	Response	2	5872489	12578	1
387	Picture	a012	5884963	0	51	9167	83	0	next
387	Response	1	5894129	9166	1
389	Picture	dc111	5907351	0	162	14459	183	0	next
389	Response	1	5921808	14457	2
391	Picture	f010	5936171	0	160	13119	192	0	next
391	Response	1	5949288	13117	2
393	Picture	h008	5961161	0	176	8529	198	0	next
393	Response	2	5969689	8528	1
395	Picture	c125	5981751	0	71	8899	103	0	next
395	Response	2	5990648	8897	1
397	Picture	e007	6005594	0	67	16696	92	0	next
397	Response	1	6022288	16694	2
399	Picture	c127	6034692	0	121	21318	154	0	next
399	Response	2	6056008	21316	2
401	Picture	gf010	6067542	0	108	27068	131	0	next
401	Response	2	6094608	27066	2
403	Picture	c026	6108652	0	146	18958	178	0	next
403	Response	2	6127608	18956	1
405	Picture	f111	6139611	0	192	19119	213	0	next
405	Response	2	6158728	19117	1
407	Picture	ba010	6169812	0	142	20878	174	0	next
407	Response	1	6190688	20876	2
409	Picture	f127	6202491	0	133	21599	154	0	next
409	Response	2	6224088	21597	2
411	Picture	f012	6237042	0	68	23008	100	0	next
411	Response	2	6260048	23006	2
413	Picture	h007	6273691	0	85	16119	107	0	next
413	Response	2	6289808	16117	2
415	Picture	dc125	6304391	0	41	26459	73	0	next
415	Response	2	6330848	26457	2
417	Picture	dc010	6345561	0	201	21409	223	0	next
417	Response	1	6366968	21407	1
419	Picture	m007	6381251	0	161	24438	194	0	next
419	Response	2	6405688	24437	1
421	Picture	ba111	6418680	0	67	10170	90	0	next
421	Response	2	6428848	10168	1
423	Picture	e008	6442581	0	154	12029	186	0	next
423	Response	1	6454608	12027	1
425	Picture	gf127	6466893	0	180	13757	201	0	next
425	Response	2	6480648	13755	1
429	Response	2	6623008	20346	1
431	Picture	m009	6633030	0	176	37700	201	0	next
431	Response	1	6670728	37698	1
433	Picture	f113	6684241	0	111	18849	144	0	next
433	Response	1	6703088	18847	1
435	Picture	ba028	6717091	0	97	8239	118	0	next
435	Response	2	6725328	8237	1
437	Picture	c129	6736653	0	32	31277	64	0	next
437	Response	2	6767928	31275	1
439	Picture	ba030	6779953	0	56	18776	78	0	next
439	Response	1	6798728	18775	1
441	Picture	m020	6813340	0	152	12270	184	0	next
441	Response	2	6825608	12268	2
443	Picture	ba115	6837801	0	198	19888	221	0	next
443	Response	1	6857688	19887	1
445	Picture	e009	6870931	0	49	12958	81	0	next
445	Response	1	6883888	12957	1
447	Picture	h009	6898659	0	161	14991	182	0	next
447	Response	2	6913648	14989	2
449	Picture	f115	6928534	0	102	13396	135	0	next
449	Response	2	6941928	13394	1
451	Picture	a014	6954922	0	53	18328	75	0	next
451	Response	1	6973248	18326	1
453	Picture	c028	6986002	0	123	11767	155	0	next
453	Response	2	6997768	11766	1
455	Picture	a115	7009770	0	196	10159	218	0	next
455	Response	1	7019928	10158	1
457	Picture	dc115	7031041	0	74	16769	106	0	next
457	Response	2	7047808	16767	1
459	Picture	e019	7059142	0	146	16467	167	0	next
459	Response	2	7075608	16466	1
461	Picture	f030	7088911	0	36	23378	69	0	next
461	Response	2	7112288	23377	1
463	Picture	c030	7124770	0	172	24279	193	0	next
463	Response	2	7149048	24278	1
465	Picture	e010	7161580	0	180	9469	213	0	next
465	Response	1	7171048	9468	1
467	Picture	dc014	7182571	0	194	16398	216	0	next
467	Response	1	7198968	16397	1
469	Picture	h010	7213261	0	154	26508	187	0	next
469	Response	2	7239768	26507	1
471	Picture	ba014	7250980	0	105	18829	127	0	next
471	Response	2	7269808	18828	1
473	Picture	gf113	7284720	0	190	29490	222	0	next
473	Response	1	7314208	29488	1
475	Picture	m010	7328561	0	174	54208	200	0	next
475	Response	2	7382767	54206	2
477	Picture	e020	7394310	0	71	15459	104	0	next
477	Response	1	7409767	15457	2
479	Picture	dc113	7423134	0	80	15036	102	0	next
479	Response	2	7438168	15034	1
481	Picture	f014	7451872	0	161	12458	194	0	next
481	Response	1	7464328	12456	1
483	Picture	dc129	7477312	0	60	9697	82	0	next
483	Response	2	7487008	9696	1
485	Picture	h019	7500141	0	50	25308	83	0	next
485	Response	1	7525448	25307	1
487	Picture	gf129	7537132	0	60	22717	83	0	next
487	Response	1	7559848	22716	1
489	Picture	gf014	7572135	0	44	15794	77	0	next
489	Response	1	7587928	15793	1
491	Picture	a113	7599100	0	84	21229	107	0	next
491	Response	2	7620327	21227	2
493	Picture	c115	7634651	0	179	10758	212	0	next
493	Response	2	7645408	10757	1
495	Picture	c113	7659820	0	184	9549	206	0	next
495	Response	2	7669368	9548	1
497	Picture	a028	7681220	0	102	15509	134	0	next
497	Response	1	7696727	15507	2
499	Picture	gf028	7709660	0	168	16829	190	0	next
499	Response	2	7726488	16828	1
501	Picture	dc028	7741301	0	175	21709	206	0	next
501	Response	2	7763008	21707	1
503	Picture	a129	7777920	0	58	16009	83	0	next
503	Response	1	7793927	16007	2
505	Picture	h020	7808371	0	94	10318	126	0	next
505	Response	2	7818687	10316	2
507	Picture	c014	7831049	0	89	8640	112	0	next
507	Response	2	7839688	8639	1
509	Picture	f129	7853970	0	151	16639	185	0	next
509	Response	1	7870608	16638	1
511	Picture	f028	7885379	0	80	13030	102	0	next
511	Response	1	7898407	13028	2
513	Picture	m019	7910661	0	115	17388	146	0	next
513	Response	1	7928047	17386	2
515	Picture	gf115	7941129	0	156	10943	157	0	next
515	Response	2	7952047	10918	2
517	Picture	ba113	7964934	0	165	16675	198	0	next
517	Response	2	7981607	16673	2
519	Picture	a030	7996200	0	70	15649	92	0	next
519	Response	1	8011847	15647	2
521	Picture	ba129	8023231	0	35	35738	68	0	next
521	Response	1	8058967	35736	2
523	Picture	dc030	8073190	0	66	20978	91	0	next
523	Response	2	8094167	20977	1
525	Picture	gf030	8106028	0	48	22581	81	0	next
525	Response	2	8128607	22579	2
