# Supplementary material for: Effects of two different emotion-inducing methods on the emotional memory of non-clinically depressed individuals
Source: PLoS One. 2021 May 28;16(5):e0249863. doi: 10.1371/journal.pone.0249863 (PMC8162709; doi:10.1371/journal.pone.0249863)
Supplement: S1 Data — (ZIP) [file pone.0249863.s001.zip › data/experiment2-depression/sub53/b-study.log]

Scenario - For expli1
Logfile written - 2019/3/16 15:01:01

Trial	Event Type	Code	Time	TTime	Uncertainty	Duration	Uncertainty	ReqTime	ReqDur

1	Response	2	357664	357664	2
4	Picture	t002	388227	0	1	16000	171	0	16000
5	Response	1	424596	20040	1
7	Picture	t004	436882	0	171	16161	172	0	16000
8	Response	1	458662	5618	1
10	Picture	t001	472371	0	1	16000	169	0	16000
11	Response	1	513775	25075	1
13	Picture	t006	527858	0	171	16161	172	0	16000
14	Response	2	551934	7914	1
16	Picture	t005	564014	0	1	16000	168	0	16000
17	Response	2	589620	9277	1
19	Picture	t003	601838	0	171	16161	173	0	16000
20	Response	2	644211	26211	1
23	Response	2	897024	229538	1
25	Picture	a002	907090	0	172	16162	173	0	16000
26	Response	1	939150	15897	1
28	Picture	c002	950744	0	2	16000	170	0	16000
29	Response	2	974014	6941	2
31	Picture	a016	988902	0	171	16161	173	0	16000
32	Response	2	1010077	5013	1
34	Picture	f101	1023392	0	1	16000	169	0	16000
35	Response	1	1048875	9154	1
37	Picture	a018	1060550	0	171	16161	172	0	16000
38	Response	1	1098557	21845	1
40	Picture	f105	1110702	0	1	16000	169	0	16000
41	Response	1	1148107	21076	2
43	Picture	c101	1159690	0	172	16000	335	0	16000
44	Response	1	1182812	6960	1
46	Picture	a101	1194846	0	2	16000	172	0	16000
47	Response	2	1217511	6336	1
49	Picture	f002	1228838	0	170	16162	171	0	16000
50	Response	1	1249157	4156	1
52	Picture	f016	1263828	0	1	16000	171	0	16000
53	Response	1	1300820	20663	1
55	Picture	c105	1315482	0	172	16161	174	0	16000
56	Response	1	1336353	4709	1
58	Picture	a103	1348806	0	1	16000	170	0	16000
59	Response	1	1380106	14971	1
61	Picture	f018	1393795	0	172	16001	333	0	16000
62	Response	2	1413822	3865	1
64	Picture	c020	1426118	0	1	16000	167	0	16000
65	Response	1	1466104	23657	1
67	Picture	c117	1478606	0	171	16161	172	0	16000
68	Response	1	1506416	11648	1
70	Picture	c103	1521426	0	2	16000	172	0	16000
71	Response	1	1543371	5616	1
73	Picture	c004	1555918	0	175	16162	176	0	16000
74	Response	2	1585849	13768	1
76	Picture	f117	1600072	0	1	16000	169	0	16000
77	Response	2	1634526	18125	2
79	Picture	a117	1646561	0	170	16161	171	0	16000
80	Response	1	1672279	9556	2
82	Picture	f119	1686883	0	1	16000	169	0	16000
83	Response	1	1717021	13809	1
85	Picture	c018	1730372	0	171	16161	172	0	16000
86	Response	1	1761689	15155	1
88	Picture	f020	1773526	0	1	16000	169	0	16000
89	Response	2	1794178	4323	1
91	Picture	a004	1806518	0	172	16001	334	0	16000
92	Response	2	1828916	6235	1
94	Picture	c119	1840342	0	1	16000	170	0	16000
95	Response	1	1861184	4513	1
97	Picture	f103	1873834	0	172	16161	173	0	16000
98	Response	2	1912667	22671	1
100	Picture	a105	1927985	0	1	16000	169	0	16000
101	Response	2	1949472	5158	2
103	Picture	a020	1963644	0	170	16001	331	0	16000
104	Response	1	1989109	9303	1
106	Picture	a119	2004298	0	1	16000	170	0	16000
107	Response	2	2034402	13775	1
109	Picture	c016	2047954	0	170	16000	333	0	16000
110	Response	2	2069060	4943	1
112	Picture	f004	2081944	0	2	16000	169	0	16000
113	Response	2	2106184	7911	1
117	Response	2	2246225	17985	1
119	Picture	a121	2256731	0	1	16000	167	0	16000
119	Response	2	2272147	15416	1
120	Response	2	2292536	19476	2
122	Picture	f121	2307053	0	170	16161	171	0	16000
123	Response	2	2329158	5943	2
125	Picture	f107	2341875	0	2	16000	172	0	16000
126	Response	1	2370638	12434	2
128	Picture	a123	2385365	0	169	16161	170	0	16000
129	Response	2	2416704	15177	1
131	Picture	c008	2429852	0	1	16000	169	0	16000
132	Response	1	2458516	12335	2
134	Picture	a024	2471676	0	169	16001	330	0	16000
135	Response	1	2501940	14102	1
137	Picture	c010	2517003	0	160	16000	328	0	16000
138	Response	1	2563226	29901	2
140	Picture	c024	2575815	0	169	16161	170	0	16000
141	Response	1	2606258	14281	1
143	Picture	a022	2621301	0	1	16000	170	0	16000
144	Response	2	2646303	8673	1
146	Picture	c121	2658959	0	172	16161	174	0	16000
147	Response	2	2692259	17138	1
149	Picture	a109	2707112	0	1	16000	168	0	16000
150	Response	2	2759795	36354	1
152	Picture	a010	2773429	0	169	16161	170	0	16000
153	Response	1	2795209	5618	1
155	Picture	c006	2809085	0	1	16000	167	0	16000
156	Response	2	2828340	2926	1
158	Picture	f006	2842244	0	170	16161	171	0	16000
159	Response	2	2864232	5826	2
161	Picture	f010	2878067	0	1	16000	168	0	16000
162	Response	1	2896847	2451	1
164	Picture	c109	2908726	0	171	16161	173	0	16000
165	Response	1	2933482	8594	1
167	Picture	f024	2947715	0	1	16000	169	0	16000
168	Response	2	2968127	4083	1
170	Picture	c107	2982873	0	170	16161	172	0	16000
171	Response	1	3002462	3427	2
173	Picture	a008	3016030	0	1	16000	170	0	16000
174	Response	2	3041297	8938	1
176	Picture	f109	3053688	0	171	16161	172	0	16000
177	Response	2	3078930	9080	1
179	Picture	a006	3093843	0	1	16000	168	0	16000
180	Response	1	3121635	11463	1
182	Picture	c125	3136666	0	167	16000	329	0	16000
183	Response	2	3159158	6330	2
185	Picture	f008	3170656	0	1	16000	168	0	16000
186	Response	1	3196142	9157	1
188	Picture	f022	3207647	0	169	16161	170	0	16000
189	Response	1	3227500	3691	1
191	Picture	a107	3239804	0	1	16000	168	0	16000
192	Response	1	3261728	5595	2
194	Picture	f125	3274796	0	171	16000	333	0	16000
195	Response	2	3300683	9725	2
197	Picture	c123	3314617	0	2	16000	172	0	16000
198	Response	2	3361464	30518	1
200	Picture	c022	3373270	0	175	16161	176	0	16000
201	Response	2	3396608	7176	1
203	Picture	a125	3408593	0	1	16000	169	0	16000
204	Response	2	3428827	3905	1
206	Picture	f123	3443251	0	175	16161	176	0	16000
207	Response	1	3466274	6861	1
211	Response	2	3605529	16318	1
213	Picture	f030	3615705	0	170	16162	171	0	16000
214	Response	2	3633113	1245	1
216	Picture	f129	3645030	0	1	16000	169	0	16000
217	Response	2	3671521	10162	1
219	Picture	c026	3683854	0	171	16161	172	0	16000
220	Response	2	3705157	5141	2
222	Picture	c111	3718177	0	1	16000	169	0	16000
223	Response	2	3744598	10092	1
225	Picture	a028	3759667	0	171	16161	173	0	16000
226	Response	2	3784650	8821	2
228	Picture	f127	3796323	0	1	16000	168	0	16000
229	Response	2	3816640	3988	1
231	Picture	a129	3829815	0	172	16162	173	0	16000
232	Response	1	3853760	7783	1
234	Picture	f028	3866645	0	160	16000	322	0	16000
235	Response	1	3887284	4317	1
237	Picture	c115	3899963	0	170	16162	171	0	16000
238	Response	1	3929333	13207	1
240	Picture	f115	3944450	0	1	16000	169	0	16000
241	Response	1	3964967	4188	1
243	Picture	f014	3976943	0	172	16161	173	0	16000
244	Response	2	4000187	7082	2
246	Picture	c012	4011599	0	1	16000	169	0	16000
247	Response	2	4045926	17998	2
249	Picture	a026	4060087	0	172	16162	173	0	16000
250	Response	2	4081836	5586	1
252	Picture	f012	4094077	0	1	16000	167	0	16000
253	Response	2	4116767	6361	1
255	Picture	a111	4128902	0	170	16000	333	0	16000
256	Response	1	4167578	22513	1
258	Picture	a115	4181054	0	1	16000	169	0	16000
259	Response	1	4215457	18074	1
261	Picture	a113	4229876	0	170	16161	171	0	16000
262	Response	2	4254831	8793	1
264	Picture	f113	4269531	0	1	16000	168	0	16000
265	Response	2	4299302	13442	1
267	Picture	c014	4313020	0	177	16162	178	0	16000
268	Response	2	4339499	10316	1
270	Picture	f111	4353175	0	1	16000	167	0	16000
271	Response	1	4379168	9827	1
273	Picture	c129	4391833	0	169	16161	170	0	16000
274	Response	2	4415218	7223	1
276	Picture	f026	4429988	0	1	16000	169	0	16000
277	Response	2	4451213	4896	1
279	Picture	a127	4465813	0	171	16000	334	0	16000
280	Response	1	4487250	5274	1
282	Picture	c030	4500136	0	1	16000	169	0	16000
283	Response	2	4528919	12454	1
285	Picture	a014	4542793	0	170	16161	171	0	16000
286	Response	1	4565714	6759	1
288	Picture	c127	4580448	0	1	16000	170	0	16000
289	Response	1	4600947	4170	2
291	Picture	a012	4613441	0	171	16161	172	0	16000
292	Response	2	4642800	13197	2
294	Picture	c028	4654929	0	1	16000	169	0	16000
295	Response	2	4682081	10823	1
297	Picture	a030	4696918	0	171	16001	333	0	16000
298	Response	1	4718456	5375	1
300	Picture	c113	4733241	0	1	16000	168	0	16000
301	Response	2	4761280	11710	2
