# Supplementary material for: Effects of two different emotion-inducing methods on the emotional memory of non-clinically depressed individuals
Source: PLoS One. 2021 May 28;16(5):e0249863. doi: 10.1371/journal.pone.0249863 (PMC8162709; doi:10.1371/journal.pone.0249863)
Supplement: S1 Data — (ZIP) [file pone.0249863.s001.zip › data/experiment2-depression/sub53/b-test.log]

Scenario - For expli1
Logfile written - 2019/3/16 15:15:03

Trial	Event Type	Code	Time	TTime	Uncertainty	Duration	Uncertainty	ReqTime	ReqDur

1	Response	2	70724	70724	2
4	Picture	t001	101470	0	1	14366	136	0	next
4	Response	1	115835	14365	1
6	Picture	t011	129963	0	171	17994	173	0	next
6	Response	1	147821	17858	1
8	Picture	t006	159454	0	2	46566	96	0	next
8	Response	2	206019	46565	1
10	Picture	t004	217773	0	170	39655	171	0	next
10	Response	2	257319	39546	1
12	Picture	t002	270592	0	1	10618	50	0	next
12	Response	2	281209	10617	1
14	Picture	t009	293586	0	170	9164	171	0	next
14	Response	1	302683	9097	1
16	Picture	t012	316413	0	1	27059	106	0	next
16	Response	2	343471	27058	1
18	Picture	t003	357903	0	168	17327	170	0	next
18	Response	1	375131	17228	1
20	Picture	t010	387061	0	1	8946	56	0	next
20	Response	2	396005	8944	2
22	Picture	t007	410889	0	171	22326	172	0	next
22	Response	1	433126	22237	2
24	Picture	t005	447878	0	1	38970	26	0	next
24	Response	1	486846	38968	2
26	Picture	t008	501698	0	171	25492	172	0	next
26	Response	1	527158	25460	2
29	Response	2	563860	12843	1
31	Picture	f016	574012	0	176	44154	177	0	next
31	Response	2	618141	44129	1
33	Picture	ba117	631163	0	1	14998	173	0	next
33	Response	2	646160	14997	1
35	Picture	c117	659323	0	172	23992	174	0	next
35	Response	1	683262	23939	1
37	Picture	ba101	698478	0	1	11203	134	0	next
37	Response	1	709680	11202	1
39	Picture	gf103	720806	0	171	10163	173	0	next
39	Response	2	730911	10105	1
41	Picture	gf018	744633	0	1	26452	46	0	next
41	Response	1	771084	26451	1
43	Picture	a002	785456	0	171	8997	172	0	next
43	Response	1	794371	8915	1
45	Picture	dc016	806283	0	1	8877	128	0	next
45	Response	1	815159	8876	1
47	Picture	a018	828278	0	176	26942	227	0	next
47	Response	2	855218	26940	1
49	Picture	c016	869933	0	1	7879	123	0	next
49	Response	1	877810	7877	2
51	Picture	a117	891594	0	171	7664	172	0	next
51	Response	1	899155	7561	1
53	Picture	ba103	914088	0	1	14002	165	0	next
53	Response	1	928089	14001	1
55	Picture	f002	940581	0	172	8497	173	0	next
55	Response	2	949063	8482	2
57	Picture	h001	962575	0	1	11541	127	0	next
57	Response	2	974115	11540	1
59	Picture	a101	987902	0	172	18994	173	0	next
59	Response	1	1006750	18848	1
61	Picture	gf117	1019560	0	1	9590	79	0	next
61	Response	2	1029148	9588	2
63	Picture	h012	1042721	0	171	10830	172	0	next
63	Response	1	1053378	10657	1
65	Picture	c103	1066380	0	2	26337	165	0	next
65	Response	2	1092715	26335	2
67	Picture	e012	1107704	0	171	26324	340	0	next
67	Response	2	1134025	26321	2
69	Picture	dc018	1146193	0	1	7684	153	0	next
69	Response	1	1153875	7682	2
71	Picture	f117	1168354	0	177	9664	178	0	next
71	Response	1	1177978	9624	1
73	Picture	a103	1190847	0	2	7464	40	0	next
73	Response	1	1198310	7463	1
75	Picture	dc101	1210677	0	174	22826	175	0	next
75	Response	2	1233337	22660	2
77	Picture	m002	1248332	0	1	19292	44	0	next
77	Response	2	1267623	19291	1
79	Picture	h002	1279492	0	170	15661	171	0	next
79	Response	2	1295014	15522	2
81	Picture	f103	1308816	0	1	7979	25	0	next
81	Response	1	1316793	7977	2
83	Picture	e011	1328145	0	172	9497	173	0	next
83	Response	2	1337573	9428	1
85	Picture	gf002	1352138	0	1	10027	143	0	next
85	Response	2	1362164	10026	1
87	Picture	c101	1374800	0	170	8437	231	0	next
87	Response	1	1383235	8435	1
89	Picture	dc002	1395960	0	1	14628	40	0	next
89	Response	1	1410586	14626	2
91	Picture	ba018	1423287	0	171	9996	172	0	next
91	Response	2	1433144	9857	2
93	Picture	a016	1446280	0	1	8070	99	0	next
93	Response	1	1454349	8069	1
95	Picture	f101	1467775	0	171	8663	172	0	next
95	Response	1	1476342	8567	1
97	Picture	h011	1488768	0	2	10603	67	0	next
97	Response	2	1499370	10602	1
99	Picture	gf101	1512263	0	171	19161	172	0	next
99	Response	2	1531339	19076	2
101	Picture	c002	1544754	0	1	7098	73	0	next
101	Response	1	1551851	7097	1
103	Picture	dc103	1566582	0	171	40822	172	0	next
103	Response	2	1607268	40686	1
105	Picture	dc117	1620400	0	1	11237	100	0	next
105	Response	1	1631636	11236	1
107	Picture	gf016	1642895	0	176	16828	177	0	next
107	Response	2	1659646	16751	1
109	Picture	m011	1673053	0	1	18834	168	0	next
109	Response	2	1691886	18833	1
111	Picture	c018	1703713	0	174	12495	175	0	next
111	Response	2	1716074	12361	2
113	Picture	e001	1731037	0	2	10782	57	0	next
113	Response	1	1741818	10781	1
115	Picture	ba002	1756032	0	170	14330	336	0	next
115	Response	2	1770360	14328	1
117	Picture	m012	1784690	0	1	35191	145	0	next
117	Response	2	1819880	35190	1
119	Picture	e002	1832012	0	169	8663	170	0	next
119	Response	2	1840634	8622	2
121	Picture	m001	1853505	0	1	8325	179	0	next
121	Response	2	1861829	8324	1
123	Picture	ba016	1874334	0	171	16994	172	0	next
123	Response	1	1891223	16889	1
125	Picture	f018	1903658	0	2	13396	112	0	next
125	Response	1	1917053	13395	1
129	Response	2	2056437	15981	1
131	Picture	f119	2066782	0	1	22218	114	0	next
131	Response	2	2088999	22217	1
133	Picture	a121	2103773	0	172	20993	173	0	next
133	Response	1	2124686	20913	2
135	Picture	f105	2139762	0	2	10648	22	0	next
135	Response	1	2150409	10647	1
137	Picture	h014	2162257	0	172	9830	173	0	next
137	Response	2	2171929	9672	2
139	Picture	a006	2185084	0	1	83224	93	0	next
139	Response	2	2268307	83223	1
141	Picture	gf004	2281892	0	171	8331	172	0	next
141	Response	2	2290154	8262	1
143	Picture	ba006	2301719	0	2	9371	133	0	next
143	Response	2	2311089	9370	1
145	Picture	e013	2323048	0	171	18328	172	0	next
145	Response	2	2341228	18180	1
147	Picture	gf105	2356372	0	1	12803	33	0	next
147	Response	1	2369174	12802	1
149	Picture	ba121	2380866	0	171	21993	172	0	next
149	Response	2	2402757	21891	1
151	Picture	h013	2414356	0	1	10309	29	0	next
151	Response	1	2424664	10308	1
153	Picture	dc105	2439017	0	170	9997	171	0	next
153	Response	1	2448986	9969	1
155	Picture	f006	2463510	0	1	13523	148	0	next
155	Response	1	2477032	13522	1
157	Picture	dc004	2491503	0	171	9497	172	0	next
157	Response	1	2500915	9412	1
159	Picture	dc121	2513497	0	1	19196	137	0	next
159	Response	1	2532692	19195	1
161	Picture	e004	2544156	0	171	12496	172	0	next
161	Response	1	2556562	12406	1
163	Picture	gf006	2568315	0	2	53611	48	0	next
163	Response	1	2621925	53610	1
165	Picture	a119	2634965	0	171	7710	293	0	next
165	Response	2	2642674	7709	1
167	Picture	f004	2656292	0	1	21773	59	0	next
167	Response	1	2678063	21771	2
169	Picture	c121	2690784	0	171	7830	172	0	next
169	Response	2	2698449	7665	1
171	Picture	c119	2712944	0	1	11339	166	0	next
171	Response	2	2724282	11338	1
173	Picture	c006	2738105	0	177	10663	178	0	next
173	Response	1	2748591	10486	2
175	Picture	a004	2763764	0	1	23258	75	0	next
175	Response	2	2787020	23256	2
177	Picture	dc006	2800755	0	171	7997	172	0	next
177	Response	1	2808710	7955	1
179	Picture	gf119	2821082	0	1	10468	36	0	next
179	Response	2	2831548	10466	2
181	Picture	h004	2846076	0	171	8586	250	0	next
181	Response	2	2854659	8583	2
183	Picture	f020	2868069	0	1	16654	182	0	next
183	Response	2	2884722	16653	1
185	Picture	dc119	2897062	0	171	13975	193	0	next
185	Response	1	2911034	13972	2
187	Picture	m013	2923221	0	1	12097	73	0	next
187	Response	2	2935317	12096	1
189	Picture	dc020	2949882	0	171	27158	172	0	next
189	Response	2	2976976	27094	2
191	Picture	a105	2989370	0	2	14599	73	0	next
191	Response	1	3003968	14598	1
193	Picture	c105	3017364	0	172	12995	174	0	next
193	Response	2	3030207	12843	1
195	Picture	ba004	3042526	0	165	10696	302	0	next
195	Response	2	3053221	10695	1
197	Picture	ba105	3066518	0	169	42821	170	0	next
197	Response	1	3109204	42686	1
199	Picture	f121	3124168	0	1	28823	176	0	next
199	Response	1	3152989	28821	2
201	Picture	m004	3166658	0	172	8830	173	0	next
201	Response	2	3175448	8790	1
203	Picture	gf020	3188151	0	1	40736	91	0	next
203	Response	1	3228885	40734	1
205	Picture	c004	3241638	0	176	10163	177	0	next
205	Response	2	3251634	9996	1
207	Picture	e003	3264964	0	1	20804	31	0	next
207	Response	1	3285766	20802	2
209	Picture	m003	3297290	0	174	26119	214	0	next
209	Response	2	3323406	26116	1
211	Picture	a020	3337778	0	1	10604	65	0	next
211	Response	2	3348381	10603	1
213	Picture	h003	3359606	0	172	12996	173	0	next
213	Response	2	3372440	12834	1
215	Picture	ba119	3384766	0	1	8404	98	0	next
215	Response	2	3393169	8403	1
217	Picture	m014	3406261	0	170	36590	237	0	next
217	Response	2	3442848	36587	1
219	Picture	gf121	3456913	0	1	8049	123	0	next
219	Response	2	3464961	8048	1
221	Picture	ba020	3477409	0	172	20327	173	0	next
221	Response	2	3497686	20277	1
223	Picture	c020	3510232	0	1	10223	118	0	next
223	Response	1	3520454	10222	1
225	Picture	e014	3533894	0	171	27991	172	0	next
225	Response	1	3561788	27894	1
229	Response	2	3714890	27371	1
231	Picture	h005	3725010	0	172	13662	173	0	next
231	Response	2	3738543	13533	2
233	Picture	a008	3750668	0	2	13659	178	0	next
233	Response	1	3764324	13656	3
235	Picture	gf109	3776996	0	171	9663	172	0	next
235	Response	1	3786506	9510	2
237	Picture	c109	3800655	0	1	14344	159	0	next
237	Response	1	3814998	14343	1
239	Picture	c107	3826149	0	173	22740	261	0	next
239	Response	1	3848888	22739	1
241	Picture	dc022	3862305	0	2	9049	124	0	next
241	Response	2	3871353	9048	1
243	Picture	a123	3882801	0	173	7330	175	0	next
243	Response	1	3890085	7284	1
245	Picture	h015	3905127	0	2	8985	20	0	next
245	Response	2	3914111	8984	1
247	Picture	dc123	3928789	0	171	10496	172	0	next
247	Response	1	3939119	10330	1
249	Picture	gf008	3951282	0	1	18999	167	0	next
249	Response	1	3970280	18998	1
251	Picture	gf024	3981442	0	171	14560	273	0	next
251	Response	1	3996000	14558	1
253	Picture	a024	4008433	0	2	35477	21	0	next
253	Response	2	4043909	35476	1
255	Picture	a107	4055922	0	172	10829	173	0	next
255	Response	1	4066630	10708	2
257	Picture	ba024	4079081	0	1	8309	30	0	next
257	Response	2	4087389	8308	1
259	Picture	ba008	4099577	0	171	10663	172	0	next
259	Response	1	4110201	10624	1
261	Picture	c008	4122570	0	1	13339	163	0	next
261	Response	1	4135908	13338	1
263	Picture	e016	4148064	0	171	26825	172	0	next
263	Response	2	4174792	26728	1
265	Picture	f024	4187053	0	1	8782	54	0	next
265	Response	1	4195833	8780	2
267	Picture	m005	4208381	0	172	8164	173	0	next
267	Response	2	4216375	7994	1
269	Picture	e006	4231208	0	1	8798	39	0	next
269	Response	2	4240005	8797	1
271	Picture	ba107	4254869	0	171	12496	172	0	next
271	Response	1	4267279	12410	1
273	Picture	gf107	4282027	0	2	15369	136	0	next
273	Response	2	4297395	15368	1
275	Picture	f109	4309188	0	169	26325	170	0	next
275	Response	1	4335438	26250	1
277	Picture	a022	4347677	0	1	19575	91	0	next
277	Response	2	4367251	19574	1
279	Picture	h006	4378503	0	171	12662	172	0	next
279	Response	1	4391035	12532	1
281	Picture	ba109	4402662	0	1	40603	59	0	next
281	Response	1	4443263	40601	2
283	Picture	f008	4454816	0	171	9843	325	0	next
283	Response	1	4464657	9841	1
285	Picture	f022	4477642	0	1	20014	151	0	next
285	Response	2	4497655	20013	1
287	Picture	f123	4510968	0	171	9163	172	0	next
287	Response	1	4520083	9115	2
289	Picture	e015	4533294	0	1	10141	29	0	next
289	Response	2	4543434	10140	1
291	Picture	ba022	4555623	0	171	23159	172	0	next
291	Response	1	4578738	23115	1
293	Picture	dc024	4592445	0	1	26566	100	0	next
293	Response	1	4619010	26565	1
295	Picture	dc107	4630936	0	177	7997	178	0	next
295	Response	1	4638840	7904	1
297	Picture	gf022	4651763	0	1	8721	116	0	next
297	Response	2	4660483	8720	1
299	Picture	m006	4674424	0	172	30325	173	0	next
299	Response	1	4704616	30192	2
301	Picture	e005	4716579	0	1	23668	164	0	next
301	Response	2	4740246	23667	1
303	Picture	c024	4753237	0	176	7330	177	0	next
303	Response	1	4760552	7315	1
305	Picture	m016	4773064	0	1	9259	77	0	next
305	Response	1	4782322	9258	1
307	Picture	c123	4797225	0	171	19494	172	0	next
307	Response	1	4816614	19389	1
309	Picture	dc109	4830215	0	2	7887	117	0	next
309	Response	1	4838101	7886	1
311	Picture	c022	4851211	0	170	13829	171	0	next
311	Response	1	4864970	13759	1
313	Picture	f107	4879369	0	1	9462	42	0	next
313	Response	1	4888829	9460	2
315	Picture	m015	4900531	0	171	14162	172	0	next
315	Response	1	4914579	14048	1
317	Picture	ba123	4927023	0	1	29753	79	0	next
317	Response	2	4956774	29751	2
319	Picture	h016	4970846	0	171	8330	172	0	next
319	Response	1	4979014	8168	1
321	Picture	gf123	4991173	0	1	48466	28	0	next
321	Response	1	5039638	48465	1
323	Picture	dc008	5052324	0	172	18994	173	0	next
323	Response	1	5071221	18897	1
325	Picture	a109	5084981	0	1	15612	57	0	next
325	Response	1	5100592	15611	1
329	Response	2	5240151	16206	1
331	Picture	e017	5250604	0	1	10476	26	0	next
331	Response	2	5261079	10475	1
333	Picture	a111	5273099	0	177	12662	178	0	next
333	Response	2	5285587	12488	1
335	Picture	dc111	5299924	0	1	10858	144	0	next
335	Response	2	5310781	10857	1
337	Picture	ba012	5324085	0	172	6998	173	0	next
337	Response	2	5330921	6836	1
339	Picture	a127	5343912	0	2	10683	155	0	next
339	Response	2	5354594	10682	1
341	Picture	ba127	5367241	0	171	9329	173	0	next
341	Response	1	5376454	9213	1
343	Picture	e008	5389567	0	1	76371	114	0	next
343	Response	1	5465937	76370	1
345	Picture	m017	5480377	0	171	7465	204	0	next
345	Response	2	5487839	7462	2
347	Picture	dc125	5499371	0	1	8267	72	0	next
347	Response	2	5507637	8266	1
349	Picture	gf125	5520700	0	169	22127	203	0	next
349	Response	1	5542824	22124	1
351	Picture	f012	5554690	0	1	17309	25	0	next
351	Response	1	5571998	17308	1
353	Picture	a026	5586682	0	171	10330	172	0	next
353	Response	2	5596990	10308	1
355	Picture	c010	5611175	0	1	27059	115	0	next
355	Response	2	5638233	27058	1
357	Picture	e018	5650332	0	173	11496	174	0	next
357	Response	2	5661800	11468	1
359	Picture	a125	5676158	0	1	19589	80	0	next
359	Response	2	5695746	19588	1
361	Picture	m007	5708650	0	172	9663	173	0	next
361	Response	1	5718278	9628	1
363	Picture	gf012	5729643	0	2	22436	67	0	next
363	Response	2	5752078	22435	1
365	Picture	f125	5764302	0	169	12829	170	0	next
365	Response	1	5777056	12754	1
367	Picture	f010	5788961	0	1	6815	24	0	next
367	Response	2	5795775	6814	1
369	Picture	c026	5810456	0	170	9942	226	0	next
369	Response	1	5820396	9940	1
371	Picture	c127	5835449	0	1	18442	60	0	next
371	Response	1	5853890	18441	1
373	Picture	h008	5867108	0	176	6164	177	0	next
373	Response	2	5873238	6130	1
375	Picture	e007	5887102	0	1	16086	82	0	next
375	Response	2	5903187	16085	1
377	Picture	dc026	5916928	0	171	15662	172	0	next
377	Response	1	5932567	15639	2
379	Picture	dc127	5944420	0	1	44407	86	0	next
379	Response	1	5988825	44405	2
381	Picture	c012	6002572	0	171	7497	172	0	next
381	Response	2	6009900	7328	1
383	Picture	f026	6024232	0	1	8858	144	0	next
383	Response	2	6033088	8856	1
385	Picture	dc010	6048060	0	170	7997	171	0	next
385	Response	2	6055977	7917	1
387	Picture	m018	6069553	0	2	10264	73	0	next
387	Response	1	6079816	10263	1
389	Picture	gf010	6094714	0	172	12829	173	0	next
389	Response	2	6107460	12746	1
391	Picture	m008	6121373	0	1	26456	43	0	next
391	Response	1	6147828	26455	1
393	Picture	ba125	6159364	0	171	6497	172	0	next
393	Response	2	6165788	6424	1
395	Picture	f111	6179358	0	1	32201	130	0	next
395	Response	1	6211558	32200	1
397	Picture	ba026	6224680	0	170	9996	171	0	next
397	Response	2	6234602	9922	1
399	Picture	a010	6246673	0	1	40675	152	0	next
399	Response	1	6287346	40673	2
401	Picture	gf026	6300160	0	170	30991	171	0	next
401	Response	2	6331102	30942	1
403	Picture	h007	6342648	0	1	7964	39	0	next
403	Response	2	6350610	7962	2
405	Picture	c125	6364976	0	171	10330	172	0	next
405	Response	1	6375169	10193	1
407	Picture	h017	6389968	0	1	10453	50	0	next
407	Response	2	6400419	10451	2
409	Picture	f127	6414629	0	171	10663	172	0	next
409	Response	2	6425148	10519	1
411	Picture	ba111	6438289	0	1	7675	161	0	next
411	Response	2	6445963	7674	1
413	Picture	dc012	6457785	0	170	33490	171	0	next
413	Response	2	6491256	33471	1
415	Picture	h018	6503272	0	1	7695	141	0	next
415	Response	2	6510966	7694	2
417	Picture	gf127	6525933	0	172	62608	214	0	next
417	Response	1	6588539	62606	1
419	Picture	ba010	6602412	0	1	16574	94	0	next
419	Response	2	6618985	16573	1
421	Picture	c111	6631405	0	172	14495	174	0	next
421	Response	1	6645746	14341	2
423	Picture	gf111	6660063	0	2	13688	148	0	next
423	Response	2	6673749	13686	2
425	Picture	a012	6685224	0	172	28325	173	0	next
425	Response	2	6713472	28248	2
429	Response	2	6863337	26487	1
431	Picture	f115	6873508	0	172	46898	261	0	next
431	Response	2	6920404	46896	1
433	Picture	e010	6932324	0	2	17208	130	0	next
433	Response	2	6949531	17207	1
435	Picture	dc030	6961984	0	170	13162	172	0	next
435	Response	1	6975101	13117	1
437	Picture	c113	6989976	0	1	12111	57	0	next
437	Response	1	7002086	12110	1
439	Picture	m009	7015470	0	170	12455	212	0	next
439	Response	1	7027923	12453	1
441	Picture	dc115	7042962	0	1	7932	73	0	next
441	Response	2	7050893	7931	1
443	Picture	m010	7063291	0	171	19993	173	0	next
443	Response	2	7083115	19824	2
445	Picture	f129	7097281	0	1	8435	68	0	next
445	Response	1	7105715	8434	1
447	Picture	h010	7120109	0	172	39822	173	0	next
447	Response	1	7159873	39764	2
449	Picture	a129	7172427	0	2	9656	183	0	next
449	Response	2	7182082	9655	1
451	Picture	ba028	7194089	0	171	20161	172	0	next
451	Response	2	7214166	20077	1
453	Picture	c115	7229412	0	1	6908	95	0	next
453	Response	1	7236318	6906	2
455	Picture	a113	7250074	0	171	7424	246	0	next
455	Response	1	7257496	7422	1
457	Picture	dc014	7271401	0	1	11206	136	0	next
457	Response	2	7282606	11205	1
459	Picture	f028	7295729	0	171	19827	172	0	next
459	Response	1	7315535	19806	1
461	Picture	gf113	7329886	0	1	11403	101	0	next
461	Response	2	7341288	11402	1
463	Picture	ba014	7352881	0	172	12708	294	0	next
463	Response	1	7365587	12706	1
465	Picture	a030	7378880	0	160	7028	296	0	next
465	Response	2	7385906	7026	2
467	Picture	e019	7399202	0	170	14661	171	0	next
467	Response	2	7413776	14574	1
469	Picture	e020	7428026	0	1	8277	63	0	next
469	Response	2	7436302	8276	1
471	Picture	h020	7448189	0	172	7215	288	0	next
471	Response	2	7455402	7213	1
473	Picture	c129	7469015	0	2	9380	126	0	next
473	Response	1	7478394	9379	1
475	Picture	gf115	7490844	0	171	12496	172	0	next
475	Response	1	7503221	12377	1
477	Picture	c028	7518002	0	2	11227	110	0	next
477	Response	2	7529228	11226	1
479	Picture	c030	7542830	0	169	13496	170	0	next
479	Response	2	7556189	13359	1
481	Picture	f030	7570988	0	2	7035	139	0	next
481	Response	2	7578022	7034	1
483	Picture	f113	7592484	0	171	20993	172	0	next
483	Response	1	7613360	20876	1
485	Picture	gf129	7626140	0	2	42904	93	0	next
485	Response	2	7669042	42902	2
487	Picture	gf014	7680294	0	170	11329	171	0	next
487	Response	2	7691598	11304	1
489	Picture	dc028	7704786	0	1	18683	152	0	next
489	Response	2	7723467	18681	2
491	Picture	c014	7734613	0	172	8830	173	0	next
491	Response	1	7743398	8785	1
493	Picture	ba113	7758272	0	1	8610	58	0	next
493	Response	1	7766881	8609	1
495	Picture	m019	7779934	0	172	9830	173	0	next
495	Response	2	7789726	9792	1
497	Picture	h019	7801760	0	2	13328	176	0	next
497	Response	2	7815086	13326	2
499	Picture	a028	7826588	0	170	45154	171	0	next
499	Response	1	7871711	45123	1
501	Picture	a115	7886905	0	1	23392	108	0	next
501	Response	1	7910296	23391	1
503	Picture	gf028	7922729	0	171	11496	172	0	next
503	Response	2	7934126	11397	1
505	Picture	f014	7948388	0	1	18567	101	0	next
505	Response	1	7966954	18566	1
507	Picture	a014	7979381	0	170	17994	171	0	next
507	Response	2	7997323	17942	1
509	Picture	ba129	8009039	0	1	10411	91	0	next
509	Response	2	8019449	10410	1
511	Picture	ba030	8030534	0	171	14828	173	0	next
511	Response	1	8045319	14785	1
513	Picture	h009	8058859	0	1	9954	47	0	next
513	Response	2	8068812	9953	1
515	Picture	m020	8083187	0	172	17827	174	0	next
515	Response	2	8100858	17671	2
517	Picture	gf030	8113511	0	1	19095	71	0	next
517	Response	2	8132605	19094	1
519	Picture	ba115	8146837	0	171	15670	330	0	next
519	Response	2	8162505	15668	1
521	Picture	dc113	8176828	0	1	12283	52	0	next
521	Response	1	8189110	12282	1
523	Picture	dc129	8201322	0	172	11329	174	0	next
523	Response	2	8212501	11179	1
525	Picture	e009	8224148	0	2	8336	167	0	next
525	Response	2	8232483	8335	1
