# Supplementary material for: Effects of two different emotion-inducing methods on the emotional memory of non-clinically depressed individuals
Source: PLoS One. 2021 May 28;16(5):e0249863. doi: 10.1371/journal.pone.0249863 (PMC8162709; doi:10.1371/journal.pone.0249863)
Supplement: S1 Data — (ZIP) [file pone.0249863.s001.zip › data/experiment2-depression/sub54/b-study.log]

Scenario - For expli1
Logfile written - 2019/3/16 15:14:54

Trial	Event Type	Code	Time	TTime	Uncertainty	Duration	Uncertainty	ReqTime	ReqDur

1	Response	2	400144	400144	1
4	Picture	t006	430195	0	44	16000	71	0	16000
5	Response	2	487864	41642	1
7	Picture	t005	499946	0	125	16000	154	0	16000
8	Response	1	516344	369	1
10	Picture	t002	527371	0	188	16000	210	0	16000
10	Response	1	542504	15133	1
11	Response	1	572264	28870	1
13	Picture	t001	584728	0	152	16000	174	0	16000
14	Response	1	606064	5314	1
16	Picture	t004	618268	0	105	16000	128	0	16000
17	Response	1	636703	2413	2
19	Picture	t003	650840	0	29	16000	51	0	16000
19	Response	1	666584	15744	1
20	Response	1	705624	38762	1
23	Response	2	822463	92425	2
25	Picture	f016	832493	0	179	16000	202	0	16000
26	Response	2	851183	2668	2
28	Picture	c117	865728	0	97	16000	128	0	16000
29	Response	1	885743	3984	2
31	Picture	c105	899595	0	62	16000	93	0	16000
32	Response	2	920664	5038	1
34	Picture	a002	934326	0	153	16000	184	0	16000
35	Response	1	960384	10028	1
37	Picture	c020	972206	0	104	16000	125	0	16000
38	Response	1	992424	4198	1
40	Picture	f105	1004828	0	138	16000	169	0	16000
41	Response	1	1034744	13886	1
43	Picture	f002	1046829	0	133	16000	154	0	16000
44	Response	1	1071504	8655	1
46	Picture	f103	1083235	0	43	16000	74	0	16000
47	Response	1	1128423	29158	2
49	Picture	c101	1141627	0	152	16000	177	0	16000
50	Response	1	1167703	10052	2
52	Picture	a101	1182185	0	79	16000	110	0	16000
53	Response	1	1225623	27408	2
55	Picture	f020	1239827	0	97	16000	119	0	16000
56	Response	2	1281663	25815	2
58	Picture	c004	1294166	0	77	16000	108	0	16000
59	Response	2	1340423	30226	2
61	Picture	a020	1351745	0	157	16000	180	0	16000
62	Response	1	1393064	25297	1
64	Picture	a117	1405776	0	109	16000	140	0	16000
65	Response	1	1455303	33497	2
67	Picture	a105	1468273	0	107	16000	128	0	16000
68	Response	1	1515903	31610	1
70	Picture	f117	1529084	0	108	16000	139	0	16000
71	Response	1	1558743	13628	2
73	Picture	f119	1570287	0	72	16000	93	0	16000
74	Response	1	1602263	15955	1
76	Picture	a016	1614464	0	42	16000	73	0	16000
77	Response	2	1648903	18409	1
79	Picture	c016	1662144	0	199	16000	219	0	16000
80	Response	1	1699783	21619	2
82	Picture	a119	1714626	0	36	16000	57	0	16000
83	Response	2	1738383	7736	1
85	Picture	a018	1750006	0	143	16000	166	0	16000
86	Response	1	1781303	15274	1
88	Picture	c018	1794516	0	126	16000	149	0	16000
89	Response	2	1839623	29085	1
91	Picture	a004	1853224	0	73	16000	96	0	16000
92	Response	1	1881863	12617	1
94	Picture	c002	1894720	0	65	16000	91	0	16000
95	Response	1	1941183	30437	1
97	Picture	f004	1953237	0	46	16000	68	0	16000
98	Response	1	2000583	31324	1
100	Picture	c103	2013345	0	88	16000	119	0	16000
101	Response	1	2036783	7408	1
103	Picture	f101	2050345	0	86	16000	106	0	16000
104	Response	1	2086823	20458	1
106	Picture	a103	2100344	0	68	16000	99	0	16000
107	Response	2	2144823	28449	1
109	Picture	f018	2157668	0	75	16000	99	0	16000
110	Response	2	2190663	16971	1
112	Picture	c119	2203584	0	144	16000	175	0	16000
113	Response	2	2234503	14889	1
117	Response	2	2390863	34695	1
119	Picture	f022	2400896	0	127	16000	161	0	16000
120	Response	1	2423223	6294	1
122	Picture	a022	2434474	0	48	16000	70	0	16000
123	Response	2	2459943	9448	1
125	Picture	f121	2474655	0	187	16000	218	0	16000
126	Response	2	2531183	40497	1
128	Picture	f125	2543174	0	160	16000	182	0	16000
129	Response	1	2573503	14308	1
131	Picture	c107	2586655	0	165	16000	196	0	16000
132	Response	2	2623903	21218	1
134	Picture	c008	2636575	0	75	16000	95	0	16000
135	Response	1	2674703	22108	1
137	Picture	f024	2687924	0	42	16000	73	0	16000
138	Response	1	2714383	10429	1
140	Picture	c109	2728704	0	94	16000	114	0	16000
141	Response	2	2764223	19499	1
143	Picture	a125	2775524	0	92	16000	122	0	16000
144	Response	1	2806023	14470	1
146	Picture	c022	2818924	0	190	16000	210	0	16000
147	Response	1	2862143	27199	1
149	Picture	f010	2875026	0	69	16000	100	0	16000
150	Response	1	2912503	21447	1
152	Picture	a006	2924225	0	203	16000	225	0	16000
153	Response	1	2950622	10375	2
155	Picture	c125	2965344	0	68	16032	69	0	16000
156	Response	1	2989983	8604	2
158	Picture	f008	3002595	0	150	16000	173	0	16000
159	Response	2	3026063	7446	1
161	Picture	f123	3038494	0	68	16000	99	0	16000
162	Response	2	3063022	8498	1
164	Picture	a121	3074436	0	128	16000	148	0	16000
165	Response	1	3107782	17326	2
167	Picture	a109	3122083	0	132	16000	163	0	16000
168	Response	1	3172102	33987	2
170	Picture	c121	3185365	0	178	16000	198	0	16000
171	Response	2	3220262	18877	2
173	Picture	c123	3234516	0	176	16000	206	0	16000
174	Response	1	3256062	5516	2
176	Picture	a107	3267534	0	159	16000	179	0	16000
177	Response	2	3299502	15948	2
179	Picture	c010	3311954	0	52	16000	83	0	16000
180	Response	2	3344542	16557	2
182	Picture	f006	3355638	0	36	16000	56	0	16000
183	Response	2	3380582	8924	2
185	Picture	a024	3391955	0	39	16000	70	0	16000
186	Response	2	3418942	10957	2
188	Picture	c006	3432566	0	93	16000	114	0	16000
189	Response	2	3474502	25915	2
191	Picture	a010	3487675	0	136	16000	167	0	16000
192	Response	2	3511462	7756	1
194	Picture	a123	3526074	0	67	16000	89	0	16000
195	Response	2	3557022	14926	1
197	Picture	f107	3570225	0	67	16032	68	0	16000
198	Response	1	3612422	26162	2
200	Picture	f109	3624864	0	91	16000	112	0	16000
201	Response	2	3646222	5337	1
203	Picture	a008	3658425	0	185	16000	216	0	16000
204	Response	1	3706222	31767	2
206	Picture	c024	3717795	0	140	16000	163	0	16000
207	Response	1	3749502	15685	1
211	Response	2	3952982	80768	1
213	Picture	c014	3963004	0	53	16000	75	0	16000
214	Response	1	3998062	19036	1
216	Picture	c127	4012434	0	105	16000	136	0	16000
217	Response	1	4048262	19797	1
219	Picture	f028	4063206	0	163	16000	185	0	16000
220	Response	2	4091862	12635	1
222	Picture	a014	4105113	0	70	16000	102	0	16000
223	Response	2	4129982	8838	1
225	Picture	c028	4144685	0	168	16000	189	0	16000
226	Response	2	4178742	18037	1
228	Picture	f012	4191715	0	122	16000	152	0	16000
229	Response	2	4216222	8478	1
231	Picture	a129	4230103	0	67	16000	87	0	16000
232	Response	2	4252662	6539	1
234	Picture	f129	4264686	0	138	16000	169	0	16000
235	Response	1	4288382	7665	1
237	Picture	f026	4302403	0	87	16000	107	0	16000
238	Response	2	4331222	12799	1
240	Picture	a127	4343513	0	128	16000	159	0	16000
241	Response	1	4370462	10918	1
243	Picture	c030	4382014	0	125	16000	147	0	16000
244	Response	1	4413382	15347	1
246	Picture	a113	4427362	0	97	16000	127	0	16000
247	Response	2	4453061	9669	2
249	Picture	a115	4467653	0	137	16000	158	0	16000
250	Response	2	4495421	11748	2
252	Picture	f127	4508643	0	131	16000	162	0	16000
253	Response	1	4546862	22189	1
254	Response	1	4555141	8278	2
255	Picture	a012	4561315	0	123	16000	145	0	16000
256	Response	1	4582581	5245	2
258	Picture	f111	4593664	0	94	16000	126	0	16000
259	Response	1	4615822	6127	1
261	Picture	a030	4630533	0	56	16000	78	0	16000
262	Response	1	4651182	4628	1
264	Picture	f030	4663262	0	149	16000	181	0	16000
265	Response	2	4686462	7169	1
267	Picture	f115	4700427	0	157	16000	178	0	16000
268	Response	1	4724902	8455	1
270	Picture	c129	4739793	0	105	16000	135	0	16000
271	Response	1	4768662	12839	1
273	Picture	a026	4781934	0	127	16000	155	0	16000
274	Response	1	4802742	4781	1
276	Picture	c111	4814754	0	128	16000	158	0	16000
277	Response	2	4835142	4358	1
279	Picture	f014	4846905	0	143	16000	164	0	16000
280	Response	1	4868982	6057	1
282	Picture	c012	4883084	0	120	16000	151	0	16000
283	Response	2	4909702	10587	1
285	Picture	a111	4923896	0	137	16000	159	0	16000
286	Response	2	4954461	14543	2
288	Picture	c026	4968234	0	116	16000	148	0	16000
289	Response	2	4991141	6874	2
291	Picture	f113	5005366	0	152	16000	175	0	16000
292	Response	2	5033542	12154	1
294	Picture	c113	5044604	0	61	16000	94	0	16000
295	Response	1	5070061	9424	2
297	Picture	a028	5082207	0	129	16000	153	0	16000
298	Response	1	5115621	17391	2
300	Picture	c115	5127613	0	40	16000	72	0	16000
301	Response	1	5154301	10656	2
