# Supplementary material for: Effects of two different emotion-inducing methods on the emotional memory of non-clinically depressed individuals
Source: PLoS One. 2021 May 28;16(5):e0249863. doi: 10.1371/journal.pone.0249863 (PMC8162709; doi:10.1371/journal.pone.0249863)
Supplement: S1 Data — (ZIP) [file pone.0249863.s001.zip › data/experiment2-depression/sub54/b-test.log]

Scenario - For expli1
Logfile written - 2019/3/16 15:28:34

Trial	Event Type	Code	Time	TTime	Uncertainty	Duration	Uncertainty	ReqTime	ReqDur

1	Response	2	153312	153312	2
4	Picture	t011	183364	0	93	11110	117	0	next
4	Response	1	194472	11108	2
6	Picture	t005	207074	0	50	10280	71	0	next
6	Response	1	217352	10278	2
8	Picture	t007	230382	0	66	8691	97	0	next
8	Response	1	239072	8690	1
10	Picture	t010	252125	0	162	12469	183	0	next
10	Response	1	264592	12467	2
12	Picture	t002	277168	0	107	10906	138	0	next
12	Response	2	288072	10904	2
14	Picture	t006	300855	0	90	18979	112	0	next
14	Response	1	319832	18977	1
16	Picture	t001	333774	0	158	20259	189	0	next
16	Response	2	354032	20258	1
18	Picture	t004	365234	0	199	11320	221	0	next
18	Response	1	376552	11318	2
20	Picture	t009	391533	0	50	29341	81	0	next
20	Response	1	420872	29339	1
22	Picture	t012	433066	0	186	13528	207	0	next
22	Response	1	446592	13526	1
24	Picture	t008	460274	0	133	11160	162	0	next
24	Response	2	471432	11158	1
26	Picture	t003	484674	0	68	15199	89	0	next
26	Response	1	499872	15198	1
29	Response	2	534392	12299	1
31	Picture	f018	544412	0	151	11222	172	0	next
31	Response	1	555632	11220	2
33	Picture	c018	569275	0	111	9438	141	0	next
33	Response	1	578712	9437	1
35	Picture	h001	592166	0	55	21468	76	0	next
35	Response	2	613632	21466	1
37	Picture	ba002	627053	0	154	16341	186	0	next
37	Response	1	643392	16339	2
39	Picture	a103	657313	0	61	27240	83	0	next
39	Response	1	684552	27239	1
41	Picture	dc002	696603	0	90	20711	119	0	next
41	Response	1	717312	20709	1
43	Picture	c101	729914	0	114	15999	136	0	next
43	Response	1	745911	15997	2
45	Picture	a101	757144	0	39	13490	69	0	next
45	Response	2	770632	13488	2
47	Picture	a117	782266	0	83	12128	103	0	next
47	Response	2	794392	12126	1
49	Picture	f103	809263	0	74	10370	105	0	next
49	Response	1	819632	10369	1
51	Picture	ba117	831935	0	71	12139	93	0	next
51	Response	1	844072	12137	1
53	Picture	dc117	858604	0	57	9590	88	0	next
53	Response	1	868192	9588	1
55	Picture	f016	881344	0	153	12329	175	0	next
55	Response	1	893672	12328	1
57	Picture	dc016	905193	0	126	12680	157	0	next
57	Response	1	917872	12679	1
59	Picture	ba101	930362	0	126	32231	148	0	next
59	Response	2	962592	32230	1
61	Picture	ba018	974132	0	173	24101	204	0	next
61	Response	1	998232	24100	1
63	Picture	h002	1012824	0	149	21209	170	0	next
63	Response	2	1034032	21208	1
65	Picture	h011	1046492	0	131	20221	162	0	next
65	Response	2	1066712	20220	1
67	Picture	e002	1080712	0	78	15201	101	0	next
67	Response	1	1095912	15200	1
69	Picture	m002	1109523	0	92	26790	122	0	next
69	Response	2	1136312	26789	1
71	Picture	a002	1148007	0	104	27666	126	0	next
71	Response	2	1175672	27665	1
73	Picture	e012	1188983	0	114	30530	144	0	next
73	Response	2	1219511	30528	2
75	Picture	dc018	1232863	0	64	18130	86	0	next
75	Response	1	1250992	18129	1
77	Picture	e001	1264232	0	182	31881	211	0	next
77	Response	2	1296111	31879	1
79	Picture	gf002	1311072	0	175	35001	198	0	next
79	Response	1	1346072	35000	1
81	Picture	ba016	1359063	0	166	29490	197	0	next
81	Response	1	1388551	29488	2
83	Picture	ba103	1401674	0	52	19599	75	0	next
83	Response	2	1421271	19597	2
85	Picture	gf117	1433872	0	176	15561	206	0	next
85	Response	2	1449432	15560	1
87	Picture	f002	1460855	0	194	17138	215	0	next
87	Response	1	1477992	17137	1
89	Picture	dc103	1489772	0	98	15860	129	0	next
89	Response	1	1505631	15859	1
91	Picture	dc101	1519904	0	135	13929	156	0	next
91	Response	1	1533831	13927	2
93	Picture	a016	1548452	0	73	31821	103	0	next
93	Response	1	1580271	31819	2
95	Picture	h012	1593045	0	145	21308	166	0	next
95	Response	2	1614352	21307	1
97	Picture	f117	1629263	0	80	21770	110	0	next
97	Response	1	1651031	21768	1
99	Picture	gf103	1662484	0	193	22149	214	0	next
99	Response	1	1684632	22148	1
101	Picture	gf101	1698432	0	59	24721	89	0	next
101	Response	2	1723151	24719	2
103	Picture	m012	1736873	0	121	18320	141	0	next
103	Response	1	1755191	18318	2
105	Picture	e011	1770193	0	122	24720	151	0	next
105	Response	2	1794911	24718	2
107	Picture	gf016	1805932	0	51	27341	72	0	next
107	Response	2	1833271	27339	2
109	Picture	c103	1844622	0	179	13651	209	0	next
109	Response	1	1858271	13649	2
111	Picture	a018	1872994	0	141	14599	161	0	next
111	Response	2	1887591	14597	2
113	Picture	c117	1901332	0	124	21181	153	0	next
113	Response	1	1922511	21179	2
115	Picture	f101	1935022	0	101	24011	121	0	next
115	Response	1	1959031	24009	2
117	Picture	c016	1970362	0	78	10110	108	0	next
117	Response	1	1980471	10109	1
119	Picture	gf018	1993801	0	144	16072	165	0	next
119	Response	1	2009871	16070	2
121	Picture	m011	2024772	0	160	13581	189	0	next
121	Response	2	2038351	13579	1
123	Picture	m001	2051665	0	109	14048	133	0	next
123	Response	2	2065711	14046	2
125	Picture	c002	2077243	0	179	7990	209	0	next
125	Response	1	2085231	7988	2
129	Response	2	2217431	8678	2
131	Picture	dc121	2227462	0	98	8291	128	0	next
131	Response	1	2235751	8289	2
133	Picture	h004	2247064	0	164	13970	185	0	next
133	Response	2	2261031	13967	2
135	Picture	ba121	2274044	0	174	9789	204	0	next
135	Response	1	2283832	9788	1
137	Picture	h003	2297272	0	113	11041	134	0	next
137	Response	2	2308311	11039	1
139	Picture	ba105	2320631	0	73	9922	103	0	next
139	Response	1	2330551	9920	1
141	Picture	gf004	2344053	0	157	20340	180	0	next
141	Response	2	2364391	20338	2
143	Picture	ba119	2377542	0	154	8890	185	0	next
143	Response	1	2386431	8889	1
145	Picture	a121	2398061	0	139	7452	159	0	next
145	Response	1	2405511	7450	2
147	Picture	a020	2418382	0	136	13730	166	0	next
147	Response	1	2432111	13729	1
149	Picture	dc119	2443143	0	45	9369	66	0	next
149	Response	1	2452511	9368	1
151	Picture	ba006	2466782	0	63	17650	93	0	next
151	Response	1	2484431	17649	1
153	Picture	m013	2495811	0	202	11302	222	0	next
153	Response	2	2507111	11300	1
155	Picture	c121	2519983	0	185	26249	216	0	next
155	Response	1	2546231	26248	1
157	Picture	f119	2560701	0	131	11852	153	0	next
157	Response	2	2572551	11850	1
159	Picture	f121	2585261	0	57	23012	87	0	next
159	Response	1	2608272	23011	1
161	Picture	e013	2619912	0	76	30400	97	0	next
161	Response	2	2650311	30399	1
163	Picture	gf020	2661751	0	54	18721	84	0	next
163	Response	2	2680471	18720	1
165	Picture	c105	2692811	0	162	25101	183	0	next
165	Response	1	2717911	25100	1
167	Picture	h013	2729671	0	123	17281	152	0	next
167	Response	2	2746951	17280	1
169	Picture	dc004	2760182	0	114	12610	134	0	next
169	Response	2	2772791	12609	1
171	Picture	ba004	2784686	0	96	11146	126	0	next
171	Response	1	2795831	11145	1
173	Picture	e004	2808104	0	180	7129	202	0	next
173	Response	1	2815231	7127	1
175	Picture	gf105	2828462	0	146	9731	176	0	next
175	Response	2	2838191	9729	1
177	Picture	m014	2852953	0	157	8719	177	0	next
177	Response	1	2861670	8717	2
179	Picture	h014	2873711	0	50	13481	80	0	next
179	Response	2	2887191	13480	1
181	Picture	c006	2900261	0	172	9212	193	0	next
181	Response	1	2909471	9210	1
183	Picture	c119	2921355	0	66	14997	96	0	next
183	Response	1	2936351	14996	1
185	Picture	a004	2950501	0	82	17811	102	0	next
185	Response	1	2968311	17810	1
187	Picture	m003	2982095	0	149	19778	171	0	next
187	Response	1	3001871	19776	1
189	Picture	dc006	3013977	0	93	7495	114	0	next
189	Response	1	3021470	7493	2
191	Picture	dc105	3033485	0	83	10867	107	0	next
191	Response	1	3044351	10866	1
193	Picture	a006	3057632	0	97	15200	118	0	next
193	Response	1	3072831	15199	1
195	Picture	e003	3087667	0	51	12806	78	0	next
195	Response	2	3100471	12804	2
197	Picture	dc020	3112292	0	99	14661	119	0	next
197	Response	2	3126951	14659	1
199	Picture	a105	3138356	0	33	16236	64	0	next
199	Response	2	3154591	16235	1
201	Picture	f105	3167842	0	207	16070	229	0	next
201	Response	2	3183911	16069	1
203	Picture	gf006	3196762	0	105	28110	136	0	next
203	Response	2	3224871	28109	1
205	Picture	f006	3239601	0	98	10671	119	0	next
205	Response	2	3250271	10670	1
207	Picture	m004	3262472	0	49	18440	79	0	next
207	Response	1	3280911	18439	1
209	Picture	gf121	3295051	0	138	17141	159	0	next
209	Response	2	3312191	17140	1
211	Picture	ba020	3323362	0	147	20270	177	0	next
211	Response	2	3343631	20269	1
213	Picture	f020	3356361	0	149	11991	170	0	next
213	Response	1	3368350	11989	2
215	Picture	c004	3383072	0	93	9640	124	0	next
215	Response	1	3392710	9638	2
217	Picture	f004	3406483	0	183	11229	203	0	next
217	Response	2	3417711	11228	1
219	Picture	a119	3429112	0	40	10240	71	0	next
219	Response	1	3439351	10239	1
221	Picture	gf119	3451773	0	49	29659	70	0	next
221	Response	2	3481431	29658	1
223	Picture	c020	3493533	0	110	7539	139	0	next
223	Response	1	3501071	7538	1
225	Picture	e014	3515441	0	205	10991	227	0	next
225	Response	1	3526431	10990	1
229	Response	2	3668310	17271	2
231	Picture	a109	3678331	0	115	17981	135	0	next
231	Response	2	3696310	17979	2
233	Picture	h005	3709331	0	102	11181	132	0	next
233	Response	2	3720510	11179	2
235	Picture	f024	3735261	0	174	10633	175	0	next
235	Response	1	3745871	10610	1
237	Picture	a107	3760733	0	192	23579	222	0	next
237	Response	1	3784310	23577	2
239	Picture	gf109	3796103	0	155	9049	175	0	next
239	Response	1	3805151	9048	1
241	Picture	c109	3818593	0	152	11639	183	0	next
241	Response	2	3830230	11637	2
243	Picture	c022	3841842	0	72	9629	94	0	next
243	Response	1	3851470	9628	1
245	Picture	a008	3865410	0	159	17662	189	0	next
245	Response	1	3883070	17660	2
247	Picture	a024	3894305	0	98	8607	118	0	next
247	Response	1	3902910	8605	2
249	Picture	m015	3917512	0	43	12480	73	0	next
249	Response	2	3929990	12478	2
251	Picture	ba008	3941571	0	157	8941	177	0	next
251	Response	1	3950510	8939	2
253	Picture	gf107	3962382	0	169	20450	199	0	next
253	Response	1	3982830	20448	2
255	Picture	m016	3994851	0	200	8781	221	0	next
255	Response	1	4003630	8779	2
257	Picture	a123	4016472	0	69	7040	99	0	next
257	Response	1	4023510	7038	2
259	Picture	gf008	4034551	0	158	19361	178	0	next
259	Response	1	4053910	19359	2
261	Picture	dc022	4067451	0	79	11941	109	0	next
261	Response	1	4079390	11939	2
263	Picture	dc008	4092061	0	137	12091	158	0	next
263	Response	2	4104151	12090	1
265	Picture	ba022	4118390	0	133	20921	164	0	next
265	Response	2	4139310	20920	1
267	Picture	ba109	4153712	0	142	18200	162	0	next
267	Response	1	4171910	18198	2
269	Picture	dc024	4183772	0	66	8140	96	0	next
269	Response	1	4191910	8138	1
271	Picture	c123	4204102	0	74	8929	95	0	next
271	Response	1	4213030	8928	2
273	Picture	gf022	4225669	0	163	12883	193	0	next
273	Response	1	4238550	12881	2
275	Picture	m005	4252853	0	147	10219	168	0	next
275	Response	2	4263070	10217	2
277	Picture	dc107	4275772	0	46	7980	76	0	next
277	Response	1	4283750	7978	2
279	Picture	dc123	4297401	0	90	7671	111	0	next
279	Response	1	4305070	7669	2
281	Picture	f022	4317912	0	68	9080	98	0	next
281	Response	2	4326990	9078	2
283	Picture	ba107	4339902	0	82	9009	103	0	next
283	Response	1	4348910	9008	2
285	Picture	a022	4363480	0	161	7071	192	0	next
285	Response	1	4370550	7070	1
287	Picture	m006	4382812	0	163	14979	185	0	next
287	Response	2	4397790	14978	1
289	Picture	gf123	4408889	0	73	10022	105	0	next
289	Response	2	4418910	10021	1
291	Picture	f008	4430013	0	119	10698	141	0	next
291	Response	1	4440710	10697	1
293	Picture	gf024	4454691	0	95	8260	127	0	next
293	Response	1	4462950	8259	1
295	Picture	h006	4474281	0	175	11631	195	0	next
295	Response	2	4485910	11629	2
297	Picture	c024	4499491	0	121	11301	151	0	next
297	Response	1	4510790	11299	1
299	Picture	e016	4522803	0	143	9028	168	0	next
299	Response	2	4531830	9027	1
301	Picture	e006	4543432	0	172	14320	203	0	next
301	Response	2	4557750	14318	1
303	Picture	e005	4571511	0	92	16201	114	0	next
303	Response	2	4587710	16199	1
305	Picture	e015	4601593	0	166	21558	189	0	next
305	Response	2	4623150	21557	1
307	Picture	f123	4636922	0	164	12589	185	0	next
307	Response	1	4649510	12588	1
309	Picture	c008	4660642	0	105	11511	128	0	next
309	Response	2	4672150	11508	1
311	Picture	c107	4684749	0	160	8322	183	0	next
311	Response	1	4693070	8321	1
313	Picture	dc109	4706554	0	184	24117	209	0	next
313	Response	2	4730670	24116	1
315	Picture	h015	4743990	0	76	8362	96	0	next
315	Response	1	4752350	8360	1
317	Picture	ba123	4767179	0	43	17972	72	0	next
317	Response	1	4785150	17971	1
319	Picture	f109	4798490	0	69	19341	91	0	next
319	Response	1	4817830	19340	1
321	Picture	f107	4832171	0	39	10980	70	0	next
321	Response	2	4843150	10979	1
323	Picture	ba024	4857611	0	105	12060	126	0	next
323	Response	1	4869669	12058	2
325	Picture	h016	4881672	0	33	13479	63	0	next
325	Response	2	4895150	13478	1
329	Response	2	5025630	8018	1
331	Picture	ba026	5035660	0	179	11851	210	0	next
331	Response	2	5047510	11850	1
333	Picture	gf026	5059852	0	157	13660	178	0	next
333	Response	1	5073510	13658	1
335	Picture	ba125	5085651	0	179	16100	210	0	next
335	Response	2	5101750	16099	1
337	Picture	gf111	5114120	0	44	10231	65	0	next
337	Response	1	5124350	10230	1
339	Picture	f111	5137770	0	45	9021	76	0	next
339	Response	1	5146790	9020	1
341	Picture	m017	5159573	0	82	8538	103	0	next
341	Response	1	5168110	8537	1
343	Picture	dc010	5179210	0	101	12101	132	0	next
343	Response	2	5191310	12100	1
345	Picture	f026	5206271	0	41	17320	62	0	next
345	Response	2	5223590	17319	1
347	Picture	e017	5237121	0	181	13710	211	0	next
347	Response	2	5250829	13708	2
349	Picture	c010	5265725	0	76	14546	96	0	next
349	Response	2	5280270	14545	1
351	Picture	gf127	5293591	0	35	9080	67	0	next
351	Response	1	5302670	9079	1
353	Picture	m008	5313754	0	39	16117	60	0	next
353	Response	2	5329870	16116	1
355	Picture	ba111	5343970	0	142	8061	172	0	next
355	Response	1	5352030	8060	1
357	Picture	dc012	5366222	0	60	10569	81	0	next
357	Response	2	5376790	10568	1
359	Picture	m007	5391801	0	135	12270	165	0	next
359	Response	2	5404070	12269	1
361	Picture	gf012	5415351	0	88	12320	108	0	next
361	Response	1	5427670	12319	1
363	Picture	e018	5440032	0	57	12879	87	0	next
363	Response	2	5452910	12878	1
365	Picture	h008	5466591	0	171	10000	191	0	next
365	Response	2	5476590	9999	1
367	Picture	c026	5487771	0	146	8220	182	0	next
367	Response	1	5495990	8219	1
369	Picture	f127	5510020	0	66	10611	86	0	next
369	Response	1	5520629	10609	2
371	Picture	ba127	5531792	0	116	9749	117	0	next
371	Response	2	5541509	9717	1
373	Picture	gf010	5552920	0	157	8311	177	0	next
373	Response	1	5561230	8310	1
375	Picture	a111	5574710	0	191	11601	223	0	next
375	Response	1	5586310	11600	1
377	Picture	m018	5598900	0	169	6011	190	0	next
377	Response	2	5604910	6010	1
379	Picture	ba012	5617489	0	71	10662	103	0	next
379	Response	1	5628149	10660	2
381	Picture	gf125	5640930	0	130	14101	152	0	next
381	Response	2	5655029	14099	2
383	Picture	f125	5668081	0	134	19270	164	0	next
383	Response	1	5687349	19268	2
385	Picture	a125	5698823	0	59	15408	80	0	next
385	Response	1	5714230	15407	1
387	Picture	a012	5727110	0	93	8560	125	0	next
387	Response	1	5735669	8559	1
389	Picture	f012	5750409	0	129	9822	149	0	next
389	Response	1	5760229	9820	2
391	Picture	h007	5771978	0	46	23773	76	0	next
391	Response	2	5795749	23771	1
393	Picture	f010	5810101	0	93	11850	113	0	next
393	Response	1	5821949	11848	2
395	Picture	e007	5834821	0	31	16650	61	0	next
395	Response	2	5851469	16648	2
397	Picture	c012	5863341	0	177	15490	197	0	next
397	Response	1	5878829	15488	2
399	Picture	dc026	5891770	0	64	13533	65	0	next
399	Response	1	5905269	13499	2
401	Picture	c127	5919284	0	54	10847	55	0	next
401	Response	1	5930109	10825	2
403	Picture	h017	5945071	0	90	16200	120	0	next
403	Response	2	5961269	16198	2
405	Picture	a127	5974240	0	88	36030	114	0	next
405	Response	1	6010269	36029	1
407	Picture	a010	6022341	0	138	29210	160	0	next
407	Response	1	6051549	29208	2
409	Picture	c111	6062801	0	169	14910	191	0	next
409	Response	1	6077709	14908	2
411	Picture	dc125	6091313	0	154	32398	177	0	next
411	Response	1	6123709	32396	2
413	Picture	a026	6135150	0	140	16321	160	0	next
413	Response	1	6151469	16319	2
415	Picture	c125	6162594	0	191	12277	216	0	next
415	Response	2	6174869	12275	1
417	Picture	e008	6186390	0	58	17281	79	0	next
417	Response	2	6203669	17279	1
419	Picture	dc111	6218669	0	100	16682	130	0	next
419	Response	1	6235349	16680	1
421	Picture	h018	6247343	0	97	24927	121	0	next
421	Response	2	6272269	24926	1
423	Picture	dc127	6283499	0	95	8532	125	0	next
423	Response	1	6292029	8530	1
425	Picture	ba010	6303051	0	45	16980	65	0	next
425	Response	2	6320029	16978	2
429	Response	2	6497309	54730	2
431	Picture	gf129	6507329	0	61	14101	82	0	next
431	Response	1	6521429	14100	1
433	Picture	dc028	6533351	0	33	15599	65	0	next
433	Response	2	6548949	15598	1
435	Picture	a030	6562680	0	200	19911	221	0	next
435	Response	2	6582590	19910	1
437	Picture	dc014	6593940	0	92	13410	122	0	next
437	Response	2	6607349	13409	1
439	Picture	gf028	6621201	0	167	8293	168	0	next
439	Response	1	6629469	8268	1
441	Picture	ba030	6642344	0	180	9406	211	0	next
441	Response	1	6651749	9405	1
443	Picture	m019	6663519	0	175	16991	196	0	next
443	Response	2	6680509	16990	1
445	Picture	e009	6693570	0	110	19700	140	0	next
445	Response	2	6713269	19699	1
447	Picture	dc113	6728039	0	141	7191	162	0	next
447	Response	1	6735229	7190	1
449	Picture	ba028	6748941	0	58	8969	89	0	next
449	Response	1	6757909	8968	1
451	Picture	f115	6770532	0	140	10858	163	0	next
451	Response	1	6781389	10857	1
453	Picture	h019	6796032	0	128	9798	159	0	next
453	Response	2	6805829	9797	1
455	Picture	gf113	6817979	0	184	12892	206	0	next
455	Response	1	6830869	12890	1
457	Picture	gf115	6842941	0	39	36449	70	0	next
457	Response	1	6879388	36447	2
459	Picture	c113	6892210	0	105	18421	126	0	next
459	Response	2	6910629	18419	2
461	Picture	ba115	6922870	0	99	39600	132	0	next
461	Response	1	6962469	39599	1
463	Picture	c028	6973609	0	192	19341	213	0	next
463	Response	2	6992949	19340	1
465	Picture	a129	7007800	0	152	12230	183	0	next
465	Response	2	7020029	12229	1
467	Picture	c014	7031321	0	133	14110	154	0	next
467	Response	1	7045429	14108	1
469	Picture	dc115	7059370	0	71	19140	101	0	next
469	Response	2	7078509	19139	1
471	Picture	h010	7090080	0	197	17510	219	0	next
471	Response	2	7107589	17509	1
473	Picture	a014	7119948	0	148	7322	178	0	next
473	Response	1	7127269	7321	1
475	Picture	dc030	7139720	0	46	18990	66	0	next
475	Response	2	7158709	18989	1
477	Picture	ba113	7170880	0	37	16550	66	0	next
477	Response	2	7187428	16548	2
479	Picture	dc129	7202099	0	154	11171	175	0	next
479	Response	2	7213269	11170	1
481	Picture	f014	7225159	0	79	9391	111	0	next
481	Response	1	7234549	9390	1
483	Picture	h009	7249263	0	149	11807	169	0	next
483	Response	1	7261068	11805	2
485	Picture	m020	7274529	0	41	8141	78	0	next
485	Response	1	7282668	8139	2
487	Picture	e020	7295609	0	128	34941	151	0	next
487	Response	1	7330549	34940	1
489	Picture	c129	7343819	0	62	20811	93	0	next
489	Response	1	7364629	20810	1
491	Picture	e019	7377089	0	132	7701	152	0	next
491	Response	2	7384789	7700	1
493	Picture	gf014	7396669	0	38	8602	68	0	next
493	Response	1	7405269	8600	1
495	Picture	f129	7417143	0	68	20727	91	0	next
495	Response	1	7437869	20726	1
497	Picture	f028	7452690	0	176	49380	207	0	next
497	Response	2	7502068	49378	2
499	Picture	ba014	7516269	0	89	40921	113	0	next
499	Response	1	7557188	40919	2
501	Picture	gf030	7571849	0	158	24101	188	0	next
501	Response	2	7595948	24099	2
503	Picture	a115	7608861	0	146	11929	166	0	next
503	Response	1	7620789	11928	1
505	Picture	c030	7632859	0	137	45411	168	0	next
505	Response	2	7678268	45409	2
507	Picture	f113	7689681	0	143	27149	163	0	next
507	Response	2	7716828	27147	2
509	Picture	a028	7728509	0	134	8922	164	0	next
509	Response	1	7737429	8920	1
511	Picture	h020	7750302	0	177	9128	198	0	next
511	Response	2	7759428	9126	2
513	Picture	m009	7771219	0	79	8531	110	0	next
513	Response	1	7779748	8529	1
515	Picture	a113	7791181	0	123	8929	145	0	next
515	Response	1	7800108	8927	2
517	Picture	e010	7812660	0	133	17450	163	0	next
517	Response	1	7830108	17448	2
519	Picture	f030	7843879	0	82	32631	103	0	next
519	Response	1	7876508	32629	1
521	Picture	c115	7889200	0	78	12109	109	0	next
521	Response	1	7901308	12108	1
523	Picture	ba129	7916009	0	103	34061	124	0	next
523	Response	1	7950068	34059	2
525	Picture	m010	7962240	0	190	19311	221	0	next
525	Response	2	7981549	19309	2
