# Supplementary material for: Effects of two different emotion-inducing methods on the emotional memory of non-clinically depressed individuals
Source: PLoS One. 2021 May 28;16(5):e0249863. doi: 10.1371/journal.pone.0249863 (PMC8162709; doi:10.1371/journal.pone.0249863)
Supplement: S1 Data — (ZIP) [file pone.0249863.s001.zip › data/experiment2-depression/sub56/b-study.log]

Scenario - For expli1
Logfile written - 2019/3/16 19:38:39

Trial	Event Type	Code	Time	TTime	Uncertainty	Duration	Uncertainty	ReqTime	ReqDur

1	Response	2	1796677	1796677	1
4	Picture	t003	1827199	0	1	16000	171	0	16000
5	Response	2	1869864	26336	1
7	Picture	t002	1881686	0	171	16162	172	0	16000
8	Response	2	1930293	32444	2
10	Picture	t005	1942170	0	1	16000	170	0	16000
11	Response	2	1967105	8606	1
13	Picture	t001	1979661	0	173	16000	336	0	16000
14	Response	1	2002326	6502	1
16	Picture	t004	2017651	0	1	16000	170	0	16000
17	Response	2	2052046	18066	1
19	Picture	t006	2065640	0	170	16161	171	0	16000
20	Response	2	2120155	38353	1
23	Response	2	2303991	161205	1
25	Picture	f101	2314076	0	173	16162	174	0	16000
25	Response	1	2324560	10484	1
26	Response	1	2354413	24174	1
28	Picture	a004	2366229	0	1	16000	168	0	16000
29	Response	2	2387414	4856	1
31	Picture	a002	2400721	0	172	16162	173	0	16000
32	Response	2	2421926	5042	1
34	Picture	f119	2436711	0	1	16000	167	0	16000
35	Response	1	2459616	6576	2
37	Picture	c101	2473869	0	170	16162	171	0	16000
38	Response	2	2501943	11911	1
40	Picture	a101	2516357	0	1	16000	170	0	16000
41	Response	2	2556158	23471	1
43	Picture	c018	2570011	0	171	16162	172	0	16000
44	Response	2	2612161	25987	1
46	Picture	a105	2625496	0	1	16000	171	0	16000
47	Response	2	2646310	4485	1
49	Picture	c117	2659322	0	173	16162	174	0	16000
50	Response	2	2681984	6499	1
52	Picture	c020	2696812	0	1	16000	170	0	16000
53	Response	2	2718280	5139	1
55	Picture	c119	2731304	0	173	16161	174	0	16000
56	Response	1	2760433	12967	1
58	Picture	f018	2773459	0	1	16000	170	0	16000
59	Response	2	2801996	12208	2
61	Picture	f117	2814950	0	169	16161	170	0	16000
62	Response	1	2836579	5467	1
64	Picture	c105	2848940	0	1	16000	170	0	16000
65	Response	1	2882818	17549	2
67	Picture	a016	2894596	0	171	16161	172	0	16000
68	Response	2	2917204	6446	1
70	Picture	a018	2932418	0	1	16000	168	0	16000
71	Response	2	2953872	5124	1
73	Picture	f103	2966077	0	173	16162	174	0	16000
74	Response	2	2988058	5818	2
76	Picture	a117	2999901	0	1	16000	171	0	16000
77	Response	1	3026345	10115	1
79	Picture	f020	3038226	0	172	16161	173	0	16000
80	Response	1	3061256	6868	1
82	Picture	a119	3074049	0	1	16000	168	0	16000
83	Response	2	3104610	14232	1
85	Picture	c002	3119039	0	172	16161	173	0	16000
86	Response	2	3143228	8027	2
88	Picture	c103	3158194	0	1	16000	170	0	16000
89	Response	2	3181056	6533	1
91	Picture	c016	3193686	0	172	16162	173	0	16000
92	Response	2	3227238	17389	1
94	Picture	f016	3241173	0	1	16000	171	0	16000
95	Response	2	3262715	5213	1
97	Picture	f004	3274332	0	171	16162	172	0	16000
98	Response	2	3300805	10310	1
100	Picture	a103	3313821	0	2	16000	172	0	16000
101	Response	2	3347544	17393	1
103	Picture	f105	3361310	0	173	16162	174	0	16000
104	Response	2	3394937	17464	2
106	Picture	f002	3409131	0	1	16000	170	0	16000
107	Response	1	3431210	5750	1
109	Picture	c004	3442956	0	172	16162	173	0	16000
110	Response	1	3464311	5192	1
112	Picture	a020	3475780	0	1	16000	171	0	16000
113	Response	2	3495612	3503	1
117	Response	2	3711353	91275	2
119	Picture	f022	3721559	0	160	16000	321	0	16000
120	Response	2	3743936	6056	1
122	Picture	a022	3757543	0	172	16162	173	0	16000
123	Response	2	3775666	1960	1
125	Picture	f107	3788534	0	1	16000	170	0	16000
126	Response	2	3809473	4610	1
128	Picture	c125	3821693	0	172	16162	173	0	16000
129	Response	2	3842588	4732	1
131	Picture	a010	3855517	0	1	16000	168	0	16000
132	Response	1	3877336	5490	1
134	Picture	f125	3888843	0	171	16162	172	0	16000
135	Response	1	3908564	3559	1
137	Picture	a125	3921167	0	1	16000	170	0	16000
138	Response	1	3942191	4695	1
140	Picture	f010	3954160	0	171	16161	172	0	16000
141	Response	2	3974680	4358	1
143	Picture	c024	3986151	0	1	16000	168	0	16000
144	Response	1	4007109	4629	1
146	Picture	c121	4020310	0	171	16161	172	0	16000
147	Response	2	4049707	13235	1
149	Picture	f006	4062131	0	1	16000	171	0	16000
150	Response	2	4082373	3913	1
152	Picture	a123	4094291	0	170	16161	171	0	16000
153	Response	1	4111491	1038	1
155	Picture	c006	4125956	0	160	16000	322	0	16000
156	Response	2	4148102	5824	2
158	Picture	a006	4162107	0	171	16161	173	0	16000
159	Response	2	4183051	4782	1
161	Picture	c109	4197763	0	2	16000	171	0	16000
162	Response	2	4237230	23137	1
164	Picture	f123	4248418	0	170	16162	171	0	16000
165	Response	2	4270265	5684	1
167	Picture	a008	4283575	0	1	16000	171	0	16000
168	Response	2	4309402	9498	1
170	Picture	a121	4322899	0	173	16162	174	0	16000
171	Response	1	4346434	7372	1
173	Picture	f008	4358556	0	1	16000	170	0	16000
174	Response	1	4381542	6657	1
176	Picture	f109	4394048	0	173	16162	174	0	16000
177	Response	2	4422250	12040	2
179	Picture	c123	4436203	0	1	16000	170	0	16000
180	Response	2	4459518	6986	1
182	Picture	c008	4473861	0	169	16162	170	0	16000
183	Response	1	4497008	6984	2
185	Picture	f024	4509851	0	1	16000	170	0	16000
186	Response	1	4533217	7037	2
188	Picture	c107	4548009	0	169	16001	331	0	16000
189	Response	1	4576859	12688	1
191	Picture	f121	4590830	0	1	16000	168	0	16000
192	Response	2	4612046	4887	1
194	Picture	a109	4626656	0	169	16161	170	0	16000
195	Response	2	4653157	10339	1
197	Picture	c010	4664645	0	1	16000	170	0	16000
198	Response	1	4684708	3734	1
200	Picture	a024	4696971	0	173	16162	174	0	16000
201	Response	2	4733442	20309	2
203	Picture	c022	4747291	0	1	16000	168	0	16000
204	Response	2	4768325	4705	1
206	Picture	a107	4779617	0	172	16161	173	0	16000
207	Response	1	4804889	9110	2
211	Response	2	4989637	58893	1
213	Picture	c127	4999727	0	172	16162	173	0	16000
214	Response	2	5021048	5158	1
216	Picture	c012	5034884	0	1	16000	171	0	16000
217	Response	1	5061250	10037	2
219	Picture	a030	5075708	0	172	16162	173	0	16000
220	Response	1	5101719	9848	1
222	Picture	f026	5116197	0	1	16000	171	0	16000
223	Response	1	5138408	5882	1
225	Picture	c026	5150356	0	171	16161	172	0	16000
226	Response	1	5172914	6396	1
228	Picture	f115	5184346	0	1	16000	169	0	16000
229	Response	2	5222723	22048	1
231	Picture	c129	5234834	0	170	16162	171	0	16000
232	Response	2	5255961	4964	1
234	Picture	c111	5269658	0	1	16000	169	0	16000
235	Response	1	5292154	6167	1
237	Picture	a129	5303317	0	173	16161	175	0	16000
238	Response	2	5324426	4947	1
240	Picture	f113	5336641	0	1	16000	168	0	16000
241	Response	1	5369851	16881	1
243	Picture	a026	5383463	0	172	16162	173	0	16000
244	Response	2	5400113	487	1
246	Picture	c028	5412288	0	1	16000	171	0	16000
247	Response	1	5435194	6577	1
249	Picture	f111	5448947	0	172	16000	334	0	16000
250	Response	2	5470455	5346	2
252	Picture	a028	5482437	0	1	16000	170	0	16000
253	Response	2	5503247	4481	1
255	Picture	a014	5514430	0	171	16161	173	0	16000
256	Response	1	5536201	5609	2
258	Picture	f127	5548920	0	1	16000	169	0	16000
259	Response	2	5575247	9998	1
261	Picture	f028	5588911	0	172	16162	173	0	16000
262	Response	1	5609702	4629	1
264	Picture	a115	5623235	0	1	16000	168	0	16000
265	Response	1	5647063	7499	1
267	Picture	f030	5661726	0	172	16161	173	0	16000
268	Response	2	5682357	4469	1
270	Picture	a113	5693717	0	1	16000	171	0	16000
271	Response	1	5717645	7599	1
273	Picture	c014	5729209	0	172	16161	173	0	16000
274	Response	1	5752416	7045	2
276	Picture	f014	5766198	0	1	16000	170	0	16000
277	Response	1	5795391	12864	1
279	Picture	c115	5809522	0	170	16161	171	0	16000
280	Response	2	5842113	16429	1
282	Picture	c113	5853843	0	1	16000	168	0	16000
283	Response	1	5885441	15269	1
285	Picture	f012	5897499	0	173	16162	174	0	16000
286	Response	2	5922821	9159	1
288	Picture	f129	5937321	0	2	16000	172	0	16000
289	Response	1	5958854	5203	2
291	Picture	c030	5973480	0	170	16162	171	0	16000
292	Response	1	5997091	7449	1
294	Picture	a111	6008637	0	1	16000	169	0	16000
295	Response	2	6040904	15938	1
297	Picture	a012	6054126	0	176	16001	338	0	16000
298	Response	2	6074557	4268	2
300	Picture	a127	6087283	0	1	16000	169	0	16000
301	Response	2	6113951	10338	1
