# Supplementary material for: Effects of two different emotion-inducing methods on the emotional memory of non-clinically depressed individuals
Source: PLoS One. 2021 May 28;16(5):e0249863. doi: 10.1371/journal.pone.0249863 (PMC8162709; doi:10.1371/journal.pone.0249863)
Supplement: S1 Data — (ZIP) [file pone.0249863.s001.zip › data/experiment2-depression/sub56/b-test.log]

Scenario - For expli1
Logfile written - 2019/3/16 19:54:26

Trial	Event Type	Code	Time	TTime	Uncertainty	Duration	Uncertainty	ReqTime	ReqDur

1	Response	2	56830	56830	2
4	Picture	t012	87475	0	1	58331	159	0	next
4	Response	1	145805	58330	1
6	Picture	t003	159791	0	172	40155	173	0	next
6	Response	1	199801	40010	1
8	Picture	t009	212443	0	1	23262	73	0	next
8	Response	2	235704	23261	1
10	Picture	t008	249601	0	172	16162	173	0	next
10	Response	1	265690	16089	2
12	Picture	t010	280259	0	1	31712	119	0	next
12	Response	2	311970	31711	1
14	Picture	t001	325249	0	171	10163	172	0	next
14	Response	1	335370	10121	2
16	Picture	t007	347242	0	1	10988	14	0	next
16	Response	1	358229	10987	1
18	Picture	t002	369904	0	171	15089	245	0	next
18	Response	2	384991	15087	1
20	Picture	t006	398896	0	1	15331	171	0	next
20	Response	1	414226	15330	1
22	Picture	t005	425390	0	171	16251	249	0	next
22	Response	1	441639	16249	2
24	Picture	t004	453055	0	161	10862	294	0	next
24	Response	1	463915	10860	2
26	Picture	t011	475044	0	171	20853	313	0	next
26	Response	2	495895	20851	1
29	Response	2	557335	38637	2
31	Picture	gf016	567354	0	171	41988	172	0	next
31	Response	2	609262	41908	1
33	Picture	dc117	621506	0	1	27814	18	0	next
33	Response	2	649319	27813	1
35	Picture	c016	664162	0	173	10663	174	0	next
35	Response	1	674765	10603	2
37	Picture	f018	688489	0	1	13322	182	0	next
37	Response	2	701810	13321	1
39	Picture	c018	716649	0	172	14829	173	0	next
39	Response	1	731364	14715	1
41	Picture	f016	744808	0	1	12304	32	0	next
41	Response	2	757111	12303	1
43	Picture	ba002	768969	0	172	29158	173	0	next
43	Response	2	798066	29097	1
45	Picture	h001	810624	0	1	13966	36	0	next
45	Response	2	824588	13964	2
47	Picture	dc016	837785	0	173	11496	174	0	next
47	Response	1	849167	11382	1
49	Picture	m002	863444	0	1	15035	134	0	next
49	Response	2	878478	15034	1
51	Picture	gf103	892438	0	171	20229	270	0	next
51	Response	1	912664	20226	1
53	Picture	a103	925928	0	1	9186	156	0	next
53	Response	2	935113	9185	1
55	Picture	e011	947757	0	173	11329	175	0	next
55	Response	2	958943	11186	1
57	Picture	h011	970584	0	1	11768	68	0	next
57	Response	2	982350	11766	2
59	Picture	ba117	996078	0	186	23423	257	0	next
59	Response	1	1019499	23421	1
61	Picture	c101	1030735	0	1	9623	47	0	next
61	Response	1	1040357	9622	1
63	Picture	a002	1054730	0	170	22493	171	0	next
63	Response	1	1077069	22339	1
65	Picture	e012	1089053	0	2	35578	95	0	next
65	Response	1	1124629	35576	2
67	Picture	c002	1136876	0	172	8607	229	0	next
67	Response	1	1145481	8605	1
69	Picture	a016	1158369	0	1	13891	113	0	next
69	Response	1	1172259	13890	1
71	Picture	dc002	1186863	0	171	10221	281	0	next
71	Response	2	1197081	10218	2
73	Picture	a117	1210856	0	1	11514	156	0	next
73	Response	2	1222369	11513	1
75	Picture	dc103	1234517	0	170	11497	171	0	next
75	Response	2	1245979	11462	1
77	Picture	m001	1259177	0	1	10194	142	0	next
77	Response	2	1269370	10193	1
79	Picture	dc018	1284338	0	173	11663	174	0	next
79	Response	1	1295836	11498	1
81	Picture	m012	1309831	0	1	12195	141	0	next
81	Response	2	1322025	12194	1
83	Picture	ba101	1335325	0	173	11548	289	0	next
83	Response	1	1346871	11546	1
85	Picture	f103	1358818	0	1	23551	116	0	next
85	Response	2	1382367	23549	2
87	Picture	ba018	1395310	0	172	19409	258	0	next
87	Response	1	1414717	19407	1
89	Picture	gf117	1427301	0	1	63243	80	0	next
89	Response	1	1490543	63242	1
91	Picture	m011	1504782	0	176	95808	177	0	next
91	Response	1	1600479	95697	1
93	Picture	ba016	1615420	0	1	9063	109	0	next
93	Response	2	1624482	9062	1
95	Picture	a018	1637582	0	172	9996	173	0	next
95	Response	2	1647507	9925	1
97	Picture	c117	1662741	0	1	14418	83	0	next
97	Response	1	1677157	14416	2
99	Picture	gf018	1690735	0	173	9830	174	0	next
99	Response	2	1700491	9756	2
101	Picture	f101	1714561	0	1	10031	140	0	next
101	Response	1	1724591	10030	1
103	Picture	a101	1738056	0	172	22160	173	0	next
103	Response	2	1760052	21996	1
105	Picture	f002	1775379	0	1	17093	74	0	next
105	Response	1	1792471	17092	1
107	Picture	gf002	1804706	0	172	14492	343	0	next
107	Response	1	1819196	14490	1
109	Picture	c103	1833698	0	1	11539	131	0	next
109	Response	2	1845236	11538	1
111	Picture	h002	1856359	0	172	30992	173	0	next
111	Response	2	1887305	30946	1
113	Picture	f117	1902347	0	1	12057	111	0	next
113	Response	1	1914403	12056	1
115	Picture	e002	1926842	0	169	10515	318	0	next
115	Response	2	1937355	10513	1
117	Picture	ba103	1949335	0	1	43142	19	0	next
117	Response	2	1992476	43141	1
119	Picture	h012	2004488	0	173	8659	346	0	next
119	Response	2	2013145	8657	1
121	Picture	gf101	2026815	0	1	11412	93	0	next
121	Response	2	2038226	11411	1
123	Picture	e001	2052809	0	171	13346	322	0	next
123	Response	2	2066153	13344	1
125	Picture	dc101	2079135	0	1	11680	159	0	next
125	Response	2	2090814	11679	1
129	Response	2	2248887	33619	1
131	Picture	f119	2259256	0	1	10743	93	0	next
131	Response	1	2269998	10742	1
133	Picture	c006	2282918	0	171	35656	172	0	next
133	Response	1	2318490	35572	1
135	Picture	f006	2333237	0	1	11224	114	0	next
135	Response	2	2344460	11223	1
137	Picture	ba121	2356732	0	172	20161	173	0	next
137	Response	1	2376793	20061	1
139	Picture	a121	2388223	0	2	14574	96	0	next
139	Response	2	2402796	14573	1
141	Picture	dc105	2416384	0	172	12012	324	0	next
141	Response	1	2428393	12009	1
143	Picture	c004	2443376	0	1	17014	156	0	next
143	Response	1	2460389	17013	1
145	Picture	h014	2472703	0	171	9330	172	0	next
145	Response	2	2481920	9217	1
147	Picture	f004	2494030	0	1	20819	181	0	next
147	Response	1	2514848	20818	1
149	Picture	dc020	2526356	0	172	10663	173	0	next
149	Response	1	2536918	10562	1
151	Picture	m003	2551682	0	1	31683	150	0	next
151	Response	1	2583364	31682	1
153	Picture	ba020	2598338	0	172	8465	205	0	next
153	Response	2	2606801	8463	1
155	Picture	m014	2618332	0	1	11049	120	0	next
155	Response	1	2629380	11048	1
157	Picture	c119	2641327	0	173	13495	174	0	next
157	Response	2	2654794	13467	1
159	Picture	dc121	2666819	0	1	23380	123	0	next
159	Response	1	2690198	23379	1
161	Picture	a004	2702145	0	170	25992	171	0	next
161	Response	2	2728041	25896	1
163	Picture	ba119	2741967	0	1	8950	53	0	next
163	Response	2	2750916	8949	1
165	Picture	dc119	2763296	0	172	9330	173	0	next
165	Response	2	2772557	9261	1
167	Picture	m013	2784123	0	1	13606	63	0	next
167	Response	2	2797728	13605	1
169	Picture	h013	2812117	0	172	10663	173	0	next
169	Response	2	2822710	10593	1
171	Picture	ba105	2836443	0	1	20261	72	0	next
171	Response	2	2856703	20260	1
173	Picture	e003	2871268	0	170	21114	218	0	next
173	Response	2	2892380	21112	1
175	Picture	gf020	2904592	0	1	9909	94	0	next
175	Response	2	2914500	9908	1
177	Picture	a119	2928920	0	172	13829	173	0	next
177	Response	2	2942725	13805	1
179	Picture	ba006	2956579	0	1	11795	43	0	next
179	Response	2	2968373	11794	1
181	Picture	e014	2981740	0	171	23407	258	0	next
181	Response	2	3005144	23404	1
183	Picture	e013	3018563	0	1	13814	22	0	next
183	Response	2	3032376	13813	1
185	Picture	f020	3046724	0	169	11208	291	0	next
185	Response	1	3057929	11205	2
187	Picture	c105	3071550	0	1	11461	42	0	next
187	Response	1	3083010	11460	1
189	Picture	dc006	3095711	0	173	10523	314	0	next
189	Response	1	3106232	10521	1
191	Picture	gf006	3120704	0	1	13449	55	0	next
191	Response	1	3134152	13448	1
193	Picture	gf105	3147198	0	171	27681	317	0	next
193	Response	2	3174877	27679	1
195	Picture	ba004	3190020	0	1	14029	141	0	next
195	Response	2	3204048	14028	1
197	Picture	c121	3215514	0	171	9926	243	0	next
197	Response	2	3225439	9925	1
199	Picture	h003	3237841	0	1	11072	99	0	next
199	Response	1	3248912	11071	1
201	Picture	a020	3262169	0	172	25438	228	0	next
201	Response	2	3287605	25436	1
203	Picture	e004	3302658	0	1	10875	129	0	next
203	Response	1	3313531	10873	2
205	Picture	c020	3324986	0	172	11830	173	0	next
205	Response	1	3336769	11783	1
207	Picture	gf004	3351978	0	2	9354	152	0	next
207	Response	2	3361331	9353	1
209	Picture	dc004	3375473	0	171	8997	172	0	next
209	Response	1	3384296	8823	1
211	Picture	f121	3398966	0	2	10845	160	0	next
211	Response	2	3409810	10844	1
213	Picture	gf121	3421628	0	173	11330	174	0	next
213	Response	2	3432935	11307	1
215	Picture	m004	3445955	0	1	8861	143	0	next
215	Response	1	3454815	8860	1
217	Picture	a105	3467617	0	172	12764	238	0	next
217	Response	2	3480379	12762	1
219	Picture	h004	3492609	0	2	9967	38	0	next
219	Response	2	3502575	9966	1
221	Picture	f105	3514771	0	171	9746	256	0	next
221	Response	1	3524515	9744	1
223	Picture	a006	3539264	0	1	9731	107	0	next
223	Response	2	3548994	9730	1
225	Picture	gf119	3561426	0	173	13662	175	0	next
225	Response	2	3574944	13518	1
229	Response	2	3964605	267214	1
231	Picture	gf008	3974654	0	171	10330	172	0	next
231	Response	1	3984954	10300	1
233	Picture	c123	3997148	0	1	11198	139	0	next
233	Response	1	4008345	11197	1
235	Picture	h016	4020476	0	173	9302	202	0	next
235	Response	1	4029776	9300	1
237	Picture	a024	4043303	0	1	12850	152	0	next
237	Response	2	4056152	12849	1
239	Picture	ba024	4070797	0	172	18327	174	0	next
239	Response	1	4089080	18283	1
241	Picture	h005	4101621	0	1	7543	130	0	next
241	Response	2	4109163	7542	1
243	Picture	c024	4122284	0	173	15328	174	0	next
243	Response	2	4137575	15291	1
245	Picture	dc123	4152275	0	1	14702	135	0	next
245	Response	1	4166976	14701	1
247	Picture	dc008	4178103	0	171	24613	218	0	next
247	Response	2	4202713	24610	1
249	Picture	e006	4215092	0	2	8733	107	0	next
249	Response	2	4223824	8732	1
251	Picture	h015	4238254	0	172	11830	173	0	next
251	Response	2	4249953	11699	3
253	Picture	f022	4264580	0	1	14097	72	0	next
253	Response	1	4278676	14096	1
255	Picture	c109	4290574	0	172	9126	211	0	next
255	Response	2	4299698	9124	1
257	Picture	m016	4312068	0	1	16872	129	0	next
257	Response	2	4328939	16871	1
259	Picture	dc024	4343728	0	169	12108	224	0	next
259	Response	1	4355834	12106	1
261	Picture	c008	4368387	0	1	9960	42	0	next
261	Response	1	4378346	9959	1
263	Picture	m006	4391049	0	171	12329	172	0	next
263	Response	1	4403205	12156	1
265	Picture	e015	4417708	0	1	8283	55	0	next
265	Response	2	4425990	8282	1
267	Picture	dc022	4437204	0	173	9793	211	0	next
267	Response	2	4446994	9790	2
269	Picture	a109	4458364	0	1	13207	130	0	next
269	Response	2	4471570	13206	1
271	Picture	ba008	4484525	0	172	13496	173	0	next
271	Response	2	4497969	13444	1
273	Picture	c022	4512684	0	1	13991	179	0	next
273	Response	1	4526674	13990	1
275	Picture	a123	4538345	0	172	9163	173	0	next
275	Response	2	4547380	9035	1
277	Picture	dc109	4561338	0	1	12206	131	0	next
277	Response	1	4573543	12205	1
279	Picture	a022	4585666	0	169	10527	306	0	next
279	Response	1	4596191	10525	1
281	Picture	ba109	4608992	0	2	17393	112	0	next
281	Response	2	4626384	17392	1
283	Picture	c107	4640819	0	171	10492	343	0	next
283	Response	2	4651309	10490	1
285	Picture	e005	4662979	0	1	15473	29	0	next
285	Response	2	4678451	15472	1
287	Picture	gf109	4691806	0	172	14995	173	0	next
287	Response	1	4706789	14983	2
289	Picture	a008	4721464	0	1	9300	37	0	next
289	Response	2	4730763	9299	1
291	Picture	f008	4743626	0	172	12329	173	0	next
291	Response	1	4755857	12231	1
293	Picture	f109	4768618	0	2	15440	63	0	next
293	Response	2	4784057	15439	1
295	Picture	dc107	4797279	0	170	16218	281	0	next
295	Response	1	4813494	16215	2
297	Picture	gf107	4826437	0	1	14932	72	0	next
297	Response	1	4841368	14931	1
299	Picture	f024	4852431	0	173	8050	288	0	next
299	Response	2	4860479	8048	1
301	Picture	ba123	4872759	0	1	14736	100	0	next
301	Response	1	4887494	14735	1
303	Picture	gf123	4900086	0	173	11697	307	0	next
303	Response	1	4911780	11694	1
305	Picture	gf024	4926412	0	1	8410	94	0	next
305	Response	2	4934821	8409	1
307	Picture	e016	4946241	0	171	19494	172	0	next
307	Response	2	4965723	19482	1
309	Picture	a107	4979898	0	1	13203	134	0	next
309	Response	1	4993100	13202	1
311	Picture	ba022	5004726	0	171	11914	254	0	next
311	Response	2	5016638	11912	1
313	Picture	ba107	5028219	0	1	18316	19	0	next
313	Response	1	5046534	18315	1
315	Picture	h006	5059545	0	173	9330	175	0	next
315	Response	2	5068754	9209	1
317	Picture	f107	5080706	0	1	11160	177	0	next
317	Response	2	5091864	11158	2
319	Picture	m005	5105867	0	171	14995	172	0	next
319	Response	2	5120810	14943	1
321	Picture	m015	5134026	0	1	22715	119	0	next
321	Response	2	5156740	22714	1
323	Picture	gf022	5168851	0	170	9566	268	0	next
323	Response	2	5178414	9563	1
325	Picture	f123	5190345	0	1	19194	141	0	next
325	Response	2	5209538	19193	1
329	Response	2	5389358	58215	1
331	Picture	ba111	5399625	0	1	32538	126	0	next
331	Response	2	5432162	32537	1
333	Picture	dc127	5446447	0	168	24160	169	0	next
333	Response	2	5470518	24071	1
335	Picture	m018	5483277	0	161	28723	263	0	next
335	Response	1	5511999	28722	1
337	Picture	a125	5524927	0	172	12186	317	0	next
337	Response	1	5537110	12183	2
339	Picture	f026	5551420	0	1	40516	146	0	next
339	Response	1	5591935	40515	1
341	Picture	dc010	5606906	0	171	12615	220	0	next
341	Response	2	5619519	12613	1
343	Picture	m007	5634232	0	1	10882	120	0	next
343	Response	1	5645113	10881	1
345	Picture	c125	5658227	0	170	28325	171	0	next
345	Response	2	5686427	28200	1
347	Picture	c111	5701381	0	2	9453	53	0	next
347	Response	1	5710833	9452	1
349	Picture	dc125	5723210	0	173	9497	174	0	next
349	Response	2	5732696	9486	1
351	Picture	dc012	5747870	0	1	36620	44	0	next
351	Response	2	5784489	36619	1
353	Picture	c026	5798025	0	170	14796	203	0	next
353	Response	1	5812819	14794	1
355	Picture	ba010	5825350	0	1	20039	129	0	next
355	Response	1	5845387	20037	2
357	Picture	gf127	5859843	0	171	14738	262	0	next
357	Response	1	5874579	14736	1
359	Picture	c010	5889500	0	1	8717	121	0	next
359	Response	2	5898216	8716	1
361	Picture	h008	5909496	0	171	11122	213	0	next
361	Response	2	5920615	11119	2
363	Picture	e018	5934156	0	1	14530	138	0	next
363	Response	2	5948685	14529	1
365	Picture	ba012	5959817	0	171	8996	173	0	next
365	Response	2	5968698	8881	1
367	Picture	a012	5983143	0	1	24917	82	0	next
367	Response	2	6008059	24916	1
369	Picture	gf012	6021301	0	168	14495	170	0	next
369	Response	2	6035662	14361	1
371	Picture	a010	6049460	0	1	21425	76	0	next
371	Response	2	6070883	21423	2
373	Picture	gf125	6083452	0	172	22026	307	0	next
373	Response	1	6105476	22024	1
375	Picture	e007	6119442	0	1	13133	37	0	next
375	Response	2	6132574	13132	1
377	Picture	gf010	6147269	0	172	15090	245	0	next
377	Response	2	6162357	15088	1
379	Picture	f127	6176594	0	1	19132	37	0	next
379	Response	1	6195724	19130	2
381	Picture	h017	6208920	0	177	6831	178	0	next
381	Response	2	6215678	6758	1
383	Picture	ba127	6227748	0	1	19265	70	0	next
383	Response	1	6247012	19264	1
385	Picture	f012	6261907	0	172	11051	285	0	next
385	Response	2	6272956	11049	1
387	Picture	dc111	6285733	0	1	10511	159	0	next
387	Response	2	6296243	10510	1
389	Picture	h018	6309395	0	177	12662	178	0	next
389	Response	2	6322044	12649	1
391	Picture	f111	6336553	0	2	52626	34	0	next
391	Response	2	6389177	52624	2
393	Picture	c012	6403871	0	171	7997	172	0	next
393	Response	2	6411746	7875	1
395	Picture	m017	6425697	0	2	18590	79	0	next
395	Response	2	6444285	18588	2
397	Picture	a111	6456357	0	173	11996	174	0	next
397	Response	2	6468342	11985	1
399	Picture	e008	6482183	0	1	17588	82	0	next
399	Response	2	6499769	17586	1
401	Picture	m008	6514509	0	173	14471	199	0	next
401	Response	1	6528977	14468	2
403	Picture	gf111	6541335	0	1	9976	28	0	next
403	Response	2	6551310	9975	1
405	Picture	f125	6565330	0	172	17426	241	0	next
405	Response	1	6582754	17424	1
407	Picture	f010	6596487	0	1	8641	31	0	next
407	Response	2	6605127	8640	1
409	Picture	dc026	6616317	0	172	12829	173	0	next
409	Response	2	6629069	12752	2
411	Picture	ba125	6640476	0	1	9869	136	0	next
411	Response	2	6650344	9868	1
413	Picture	gf026	6661638	0	171	13996	172	0	next
413	Response	1	6675588	13950	1
415	Picture	a127	6690297	0	1	9149	21	0	next
415	Response	2	6699445	9148	1
417	Picture	c127	6712126	0	171	11996	172	0	next
417	Response	1	6723997	11871	1
419	Picture	h007	6736452	0	1	7739	100	0	next
419	Response	2	6744190	7738	1
421	Picture	e017	6758447	0	172	18161	173	0	next
421	Response	2	6776466	18019	1
423	Picture	ba026	6788938	0	2	15825	180	0	next
423	Response	2	6804762	15824	1
425	Picture	a026	6818432	0	171	9163	172	0	next
425	Response	2	6827471	9039	1
429	Response	2	7005603	53706	1
431	Picture	m020	7015715	0	172	25923	243	0	next
431	Response	1	7041636	25921	1
433	Picture	c030	7053205	0	1	16222	118	0	next
433	Response	2	7069426	16221	1
435	Picture	a113	7084364	0	172	17828	173	0	next
435	Response	1	7102128	17764	1
437	Picture	h019	7117522	0	1	8637	35	0	next
437	Response	2	7126158	8636	1
439	Picture	gf030	7138517	0	171	10572	263	0	next
439	Response	1	7149086	10569	2
441	Picture	a129	7162510	0	1	9848	157	0	next
441	Response	1	7172357	9847	1
443	Picture	c113	7184339	0	171	9558	277	0	next
443	Response	2	7193895	9556	1
445	Picture	a014	7207505	0	162	14873	285	0	next
445	Response	1	7222377	14872	1
447	Picture	gf028	7236992	0	173	35111	220	0	next
447	Response	1	7272100	35108	1
449	Picture	e020	7286312	0	1	21613	56	0	next
449	Response	1	7307924	21612	1
451	Picture	dc014	7322470	0	173	8471	201	0	next
451	Response	2	7330939	8469	1
453	Picture	m009	7345297	0	1	38181	149	0	next
453	Response	1	7383477	38180	1
455	Picture	c115	7396285	0	172	20742	258	0	next
455	Response	1	7417025	20740	1
457	Picture	c129	7429609	0	1	27959	41	0	next
457	Response	1	7457566	27957	2
459	Picture	dc030	7471599	0	171	7831	172	0	next
459	Response	2	7479353	7754	2
461	Picture	f030	7491593	0	1	9259	79	0	next
461	Response	2	7500851	9258	1
463	Picture	h009	7514755	0	171	8040	296	0	next
463	Response	2	7522794	8039	1
465	Picture	e010	7534249	0	1	8995	175	0	next
465	Response	2	7543243	8994	1
467	Picture	ba030	7556411	0	171	8997	172	0	next
467	Response	2	7565333	8922	1
469	Picture	gf115	7576905	0	1	9068	103	0	next
469	Response	2	7585972	9067	1
471	Picture	f115	7598067	0	170	9497	171	0	next
471	Response	2	7607522	9455	1
473	Picture	a115	7622227	0	1	10920	84	0	next
473	Response	2	7633146	10919	1
475	Picture	ba028	7646721	0	171	29825	172	0	next
475	Response	2	7676503	29782	1
477	Picture	ba115	7688876	0	2	17403	101	0	next
477	Response	1	7706277	17401	2
479	Picture	dc113	7720036	0	173	9045	293	0	next
479	Response	2	7729079	9043	1
481	Picture	dc129	7742863	0	1	8889	115	0	next
481	Response	2	7751751	8888	1
483	Picture	f113	7765691	0	172	14328	341	0	next
483	Response	2	7780017	14326	1
485	Picture	dc115	7794516	0	1	8753	85	0	next
485	Response	2	7803268	8752	1
487	Picture	a030	7814845	0	172	15829	173	0	next
487	Response	2	7830512	15667	2
489	Picture	ba014	7844170	0	1	16377	123	0	next
489	Response	2	7860546	16376	1
491	Picture	e019	7873164	0	169	14495	170	0	next
491	Response	1	7887560	14396	1
493	Picture	gf129	7899156	0	2	10831	175	0	next
493	Response	1	7909986	10830	1
495	Picture	a028	7921652	0	171	10300	201	0	next
495	Response	2	7931950	10298	1
497	Picture	gf014	7945645	0	1	12299	38	0	next
497	Response	1	7957943	12298	1
499	Picture	f028	7971639	0	170	16495	171	0	next
499	Response	1	7988022	16383	1
501	Picture	m019	8001464	0	1	12403	101	0	next
501	Response	2	8013866	12402	1
503	Picture	h020	8028291	0	170	10330	171	0	next
503	Response	2	8038548	10257	1
505	Picture	e009	8051618	0	1	15314	23	0	next
505	Response	2	8066931	15313	1
507	Picture	m010	8080445	0	170	11273	227	0	next
507	Response	2	8091716	11271	1
509	Picture	ba129	8104604	0	1	17185	151	0	next
509	Response	2	8121788	17184	1
511	Picture	c028	8135597	0	171	25160	172	0	next
511	Response	1	8160733	25136	1
513	Picture	c014	8172087	0	1	7426	80	0	next
513	Response	2	8179512	7425	1
515	Picture	gf113	8191916	0	171	20274	226	0	next
515	Response	1	8212188	20272	1
517	Picture	f129	8223907	0	1	16328	174	0	next
517	Response	1	8240234	16327	1
519	Picture	f014	8253900	0	172	17364	304	0	next
519	Response	2	8271262	17362	1
521	Picture	h010	8285392	0	1	8992	178	0	next
521	Response	2	8294383	8991	1
523	Picture	dc028	8309386	0	173	7831	174	0	next
523	Response	2	8317198	7812	1
525	Picture	ba113	8330380	0	1	15375	128	0	next
525	Response	2	8345754	15374	1
