# Supplementary material for: Effects of two different emotion-inducing methods on the emotional memory of non-clinically depressed individuals
Source: PLoS One. 2021 May 28;16(5):e0249863. doi: 10.1371/journal.pone.0249863 (PMC8162709; doi:10.1371/journal.pone.0249863)
Supplement: S1 Data — (ZIP) [file pone.0249863.s001.zip › data/experiment2-depression/sub57/b-study.log]

Scenario - For expli1
Logfile written - 2019/3/24 15:11:39

Trial	Event Type	Code	Time	TTime	Uncertainty	Duration	Uncertainty	ReqTime	ReqDur

1	Response	2	217483	217483	1
4	Picture	t004	247545	0	72	16000	103	0	16000
5	Response	2	280043	16467	1
7	Picture	t002	294613	0	170	16000	191	0	16000
8	Response	1	320443	9810	1
10	Picture	t005	332462	0	139	16000	169	0	16000
11	Response	2	361563	13070	1
13	Picture	t006	375793	0	140	16000	160	0	16000
14	Response	1	398243	6431	1
16	Picture	t003	410145	0	107	16000	137	0	16000
17	Response	2	439883	13709	1
19	Picture	t001	452513	0	71	16000	92	0	16000
20	Response	1	476523	7990	1
23	Response	2	597483	96471	1
25	Picture	f016	607503	0	52	16000	72	0	16000
26	Response	2	691363	67840	1
28	Picture	a004	706105	0	85	16000	114	0	16000
29	Response	1	755442	33309	2
31	Picture	f101	769794	0	62	16020	63	0	16000
32	Response	1	806962	21147	2
34	Picture	c020	821463	0	40	16000	70	0	16000
35	Response	2	898682	61189	2
37	Picture	c018	911936	0	58	16000	77	0	16000
38	Response	1	943563	15608	1
40	Picture	f004	956324	0	154	16000	183	0	16000
41	Response	1	1004762	32409	2
43	Picture	a002	1018985	0	155	16000	176	0	16000
44	Response	1	1051562	16556	2
46	Picture	a105	1064603	0	186	16000	216	0	16000
47	Response	1	1102482	21850	2
49	Picture	a117	1115303	0	152	16000	174	0	16000
50	Response	1	1156842	25517	2
52	Picture	f018	1171584	0	185	16000	214	0	16000
53	Response	2	1210322	22709	2
55	Picture	f117	1221883	0	48	16000	69	0	16000
56	Response	1	1251882	13978	2
58	Picture	c016	1264266	0	150	16000	180	0	16000
59	Response	2	1361242	80946	2
61	Picture	a103	1372836	0	67	16000	86	0	16000
62	Response	2	1396602	7747	2
64	Picture	f105	1407962	0	91	16000	121	0	16000
65	Response	1	1461082	37090	1
67	Picture	c002	1474863	0	187	16000	207	0	16000
68	Response	2	1509802	18920	1
70	Picture	f002	1522732	0	134	16000	164	0	16000
71	Response	2	1567882	29119	1
73	Picture	f119	1580174	0	189	16000	209	0	16000
74	Response	1	1614762	18569	1
76	Picture	a101	1629324	0	188	16000	218	0	16000
77	Response	1	1666482	21129	1
79	Picture	f020	1680703	0	142	16000	162	0	16000
80	Response	2	1712762	16039	1
82	Picture	c117	1727382	0	111	16000	139	0	16000
83	Response	2	1770202	26792	1
85	Picture	f103	1784404	0	86	16000	106	0	16000
86	Response	2	1808722	8298	1
88	Picture	a018	1823242	0	62	16031	64	0	16000
89	Response	2	1847762	8486	1
91	Picture	c105	1860584	0	60	16000	81	0	16000
92	Response	1	1886202	9597	1
94	Picture	c119	1899124	0	169	16000	200	0	16000
95	Response	1	1945842	30688	1
97	Picture	a119	1959306	0	150	16000	174	0	16000
98	Response	1	2011602	36272	1
100	Picture	c101	2025174	0	93	16000	123	0	16000
101	Response	1	2070882	29678	1
103	Picture	a020	2084073	0	191	16000	211	0	16000
104	Response	2	2116682	16590	1
106	Picture	c004	2128463	0	116	16000	147	0	16000
107	Response	1	2179482	34988	1
109	Picture	a016	2191652	0	90	16000	110	0	16000
110	Response	2	2229602	21930	1
112	Picture	c103	2240698	0	30	16000	61	0	16000
113	Response	2	2285762	29033	1
117	Response	2	2457883	50872	1
119	Picture	c006	2467914	0	99	16000	131	0	16000
120	Response	1	2492442	8496	1
122	Picture	a008	2506342	0	172	16000	192	0	16000
123	Response	1	2530002	7641	1
125	Picture	a006	2542393	0	106	16000	136	0	16000
126	Response	1	2581522	23100	1
128	Picture	a109	2594119	0	43	16000	62	0	16000
129	Response	1	2616442	6304	1
131	Picture	f010	2628511	0	138	16000	168	0	16000
132	Response	2	2658082	13542	1
134	Picture	c121	2671282	0	200	16000	221	0	16000
135	Response	1	2704161	16858	2
137	Picture	c109	2718512	0	120	16000	151	0	16000
138	Response	1	2774001	39459	2
140	Picture	c010	2786953	0	173	16000	194	0	16000
141	Response	1	2812441	9467	2
143	Picture	c008	2824492	0	119	16000	148	0	16000
144	Response	2	2859962	19441	1
146	Picture	f125	2872233	0	42	16000	62	0	16000
147	Response	2	2899481	11229	2
149	Picture	c022	2912790	0	137	16000	168	0	16000
150	Response	1	2937441	8619	2
152	Picture	f008	2948803	0	125	16000	145	0	16000
153	Response	1	2978721	13899	2
155	Picture	f109	2989782	0	129	16000	158	0	16000
156	Response	2	3021561	15750	2
158	Picture	a125	3036543	0	201	16000	221	0	16000
159	Response	2	3060641	8078	2
161	Picture	a010	3072612	0	116	16000	145	0	16000
162	Response	2	3117321	28680	2
164	Picture	f022	3129234	0	158	16000	178	0	16000
165	Response	1	3154481	9228	2
167	Picture	f107	3167392	0	150	16000	180	0	16000
168	Response	1	3235481	52059	2
170	Picture	f121	3249522	0	180	16000	202	0	16000
171	Response	1	3282201	16658	2
173	Picture	f006	3295063	0	120	16000	150	0	16000
174	Response	1	3324241	13149	1
176	Picture	a123	3336813	0	206	16000	228	0	16000
177	Response	2	3362801	9967	2
179	Picture	f123	3376472	0	33	16000	62	0	16000
180	Response	1	3434361	41860	2
182	Picture	a024	3448853	0	142	16000	163	0	16000
183	Response	1	3478481	13607	1
185	Picture	c024	3489731	0	79	16000	109	0	16000
186	Response	1	3520961	15200	2
188	Picture	a107	3533482	0	164	16000	185	0	16000
189	Response	1	3566521	17018	1
191	Picture	c123	3577743	0	50	16000	81	0	16000
192	Response	1	3614201	20427	1
194	Picture	f024	3627244	0	49	16000	69	0	16000
195	Response	2	3659321	16058	1
197	Picture	c125	3671043	0	68	16000	97	0	16000
198	Response	1	3701201	14129	1
200	Picture	a022	3712803	0	141	16000	163	0	16000
201	Response	2	3768761	39936	1
203	Picture	a121	3780972	0	117	16000	147	0	16000
204	Response	2	3813721	16719	1
206	Picture	c107	3826523	0	65	16023	66	0	16000
207	Response	1	3906281	63734	1
211	Response	2	4110201	78963	1
213	Picture	c028	4120221	0	144	16000	164	0	16000
214	Response	1	4146481	10240	1
216	Picture	f129	4160310	0	37	16000	67	0	16000
217	Response	1	4200041	23701	2
219	Picture	a127	4211975	0	206	16000	227	0	16000
220	Response	1	4240801	12805	1
222	Picture	f113	4252761	0	68	16000	99	0	16000
223	Response	1	4285401	16609	1
225	Picture	a129	4299731	0	96	16000	116	0	16000
226	Response	1	4324321	8571	1
228	Picture	f012	4338362	0	117	16000	147	0	16000
229	Response	1	4364681	10290	1
231	Picture	c014	4376461	0	185	16000	209	0	16000
232	Response	1	4415561	23077	1
234	Picture	a014	4428571	0	53	16000	83	0	16000
235	Response	1	4460161	15561	1
237	Picture	f030	4472541	0	86	16000	106	0	16000
238	Response	2	4500201	11641	1
240	Picture	a111	4514361	0	83	16000	113	0	16000
241	Response	1	4539481	9090	1
243	Picture	f115	4552731	0	50	16000	69	0	16000
244	Response	1	4581881	13131	1
246	Picture	a012	4593432	0	163	16000	193	0	16000
247	Response	2	4620481	11019	1
249	Picture	a115	4634183	0	80	16000	101	0	16000
250	Response	2	4670800	20596	2
252	Picture	c012	4685581	0	169	16000	198	0	16000
253	Response	2	4721321	19711	1
255	Picture	a113	4734262	0	147	16000	167	0	16000
256	Response	2	4770880	20598	2
258	Picture	c026	4783731	0	161	16000	191	0	16000
259	Response	2	4814200	14439	2
261	Picture	a026	4829141	0	84	16000	104	0	16000
262	Response	1	4854160	9000	2
264	Picture	f127	4868904	0	138	16000	168	0	16000
265	Response	2	4913480	28547	2
267	Picture	c115	4926192	0	180	16000	202	0	16000
268	Response	2	4951680	9466	2
270	Picture	a030	4965231	0	124	16000	157	0	16000
271	Response	1	4989120	7856	2
273	Picture	c129	5001248	0	109	16000	128	0	16000
274	Response	1	5027360	10093	2
276	Picture	f026	5040521	0	153	16000	183	0	16000
277	Response	1	5068760	12210	2
279	Picture	c030	5080503	0	172	16000	191	0	16000
280	Response	2	5256080	159558	2
282	Picture	a028	5268061	0	65	16000	96	0	16000
283	Response	2	5293080	8988	2
285	Picture	f028	5307832	0	131	16000	153	0	16000
286	Response	1	5334640	10787	2
288	Picture	c111	5345782	0	166	16000	196	0	16000
289	Response	2	5370320	8508	2
291	Picture	f111	5382942	0	173	16000	192	0	16000
292	Response	2	5415280	16319	1
294	Picture	c127	5429050	0	45	16000	75	0	16000
295	Response	1	5453520	8440	2
297	Picture	f014	5465472	0	127	16000	147	0	16000
298	Response	2	5494880	13389	1
300	Picture	c113	5509372	0	41	16000	73	0	16000
301	Response	1	5533160	7756	2
