# Supplementary material for: Effects of two different emotion-inducing methods on the emotional memory of non-clinically depressed individuals
Source: PLoS One. 2021 May 28;16(5):e0249863. doi: 10.1371/journal.pone.0249863 (PMC8162709; doi:10.1371/journal.pone.0249863)
Supplement: S1 Data — (ZIP) [file pone.0249863.s001.zip › data/experiment2-depression/sub57/b-test.log]

Scenario - For expli1
Logfile written - 2019/3/24 15:33:25

Trial	Event Type	Code	Time	TTime	Uncertainty	Duration	Uncertainty	ReqTime	ReqDur

1	Response	2	36416	36416	2
4	Picture	t010	66464	0	186	60994	212	0	next
4	Response	2	127456	60992	1
6	Picture	t011	138817	0	154	22641	174	0	next
6	Response	1	161456	22639	1
8	Picture	t004	175124	0	171	106373	202	0	next
8	Response	1	281496	106372	1
10	Picture	t003	295936	0	178	58441	200	0	next
10	Response	2	354376	58440	1
12	Picture	t005	365655	0	102	37402	133	0	next
12	Response	1	403056	37401	1
14	Picture	t002	417759	0	162	12658	182	0	next
14	Response	2	430416	12657	1
16	Picture	t007	441688	0	52	12521	53	0	next
16	Response	1	454176	12488	1
18	Picture	t001	468619	0	126	28358	146	0	next
18	Response	2	496976	28357	1
20	Picture	t012	509126	0	103	33051	134	0	next
20	Response	2	542175	33049	2
22	Picture	t006	553736	0	160	10842	180	0	next
22	Response	1	564576	10840	1
24	Picture	t009	576477	0	72	21261	102	0	next
24	Response	1	597736	21259	1
26	Picture	t008	609927	0	124	14411	145	0	next
26	Response	2	624336	14409	1
29	Response	2	715936	69369	1
31	Picture	m002	725957	0	71	141260	91	0	next
31	Response	2	867215	141258	2
33	Picture	dc101	880225	0	99	16552	130	0	next
33	Response	1	896776	16551	1
35	Picture	a018	907876	0	116	15421	136	0	next
35	Response	1	923296	15420	1
37	Picture	ba002	934406	0	73	38571	105	0	next
37	Response	2	972976	38570	1
39	Picture	e001	987456	0	188	30961	208	0	next
39	Response	2	1018416	30960	1
41	Picture	gf101	1031476	0	150	16661	181	0	next
41	Response	1	1048136	16660	1
43	Picture	h001	1059917	0	45	22420	65	0	next
43	Response	1	1082336	22419	1
45	Picture	a002	1095987	0	127	24670	157	0	next
45	Response	1	1120656	24669	1
47	Picture	c002	1135186	0	95	36671	117	0	next
47	Response	1	1171856	36670	1
49	Picture	f117	1185636	0	127	18901	162	0	next
49	Response	1	1204536	18900	1
51	Picture	e002	1216896	0	205	19121	225	0	next
51	Response	2	1236015	19119	2
53	Picture	dc016	1248256	0	162	52241	193	0	next
53	Response	2	1300495	52239	2
55	Picture	m012	1314285	0	127	62292	147	0	next
55	Response	1	1376575	62290	2
57	Picture	a103	1388447	0	109	44770	139	0	next
57	Response	2	1433215	44768	2
59	Picture	c117	1444708	0	179	15790	200	0	next
59	Response	1	1460496	15788	2
61	Picture	a101	1473617	0	89	23840	120	0	next
61	Response	1	1497455	23838	2
63	Picture	h012	1510786	0	86	19711	105	0	next
63	Response	2	1530495	19709	2
65	Picture	ba101	1542676	0	183	13421	213	0	next
65	Response	1	1556095	13419	2
67	Picture	gf117	1570157	0	206	31780	226	0	next
67	Response	2	1601935	31778	2
69	Picture	m001	1616556	0	123	19341	152	0	next
69	Response	2	1635895	19339	2
71	Picture	gf016	1650466	0	46	53190	66	0	next
71	Response	1	1703655	53189	1
73	Picture	a016	1715815	0	177	20482	208	0	next
73	Response	1	1736295	20480	2
75	Picture	ba016	1750016	0	144	43681	164	0	next
75	Response	2	1793695	43679	2
77	Picture	m011	1806257	0	47	40959	78	0	next
77	Response	2	1847215	40958	1
79	Picture	c103	1858696	0	109	28321	128	0	next
79	Response	1	1887015	28319	2
81	Picture	ba117	1899706	0	81	28551	111	0	next
81	Response	1	1928255	28549	2
83	Picture	gf002	1940506	0	116	26071	135	0	next
83	Response	2	1966575	26069	2
85	Picture	ba018	1981157	0	116	50060	147	0	next
85	Response	1	2031215	50058	1
87	Picture	f016	2044646	0	123	32970	145	0	next
87	Response	1	2077615	32969	1
89	Picture	c016	2091736	0	181	23200	213	0	next
89	Response	1	2114935	23199	1
91	Picture	c101	2126467	0	119	21749	140	0	next
91	Response	1	2148215	21748	1
93	Picture	h002	2160247	0	158	61730	188	0	next
93	Response	2	2221975	61728	1
95	Picture	f101	2235516	0	50	23021	71	0	next
95	Response	2	2258535	23019	1
97	Picture	dc103	2270257	0	126	23519	157	0	next
97	Response	1	2293775	23518	1
99	Picture	f103	2307335	0	48	15561	71	0	next
99	Response	1	2322895	15560	1
101	Picture	a117	2335206	0	164	16691	194	0	next
101	Response	1	2351895	16689	1
103	Picture	ba103	2363577	0	129	12520	148	0	next
103	Response	1	2376095	12518	2
105	Picture	gf103	2387246	0	115	14250	147	0	next
105	Response	1	2401495	14249	1
107	Picture	e012	2413326	0	206	13772	226	0	next
107	Response	2	2427096	13770	2
109	Picture	f018	2440797	0	49	43340	80	0	next
109	Response	1	2484135	43338	1
111	Picture	c018	2498816	0	198	22880	222	0	next
111	Response	1	2521695	22879	1
113	Picture	dc018	2536667	0	164	17750	193	0	next
113	Response	1	2554415	17748	1
115	Picture	e011	2568736	0	96	24000	117	0	next
115	Response	2	2592735	23999	1
117	Picture	f002	2605315	0	169	49581	199	0	next
117	Response	1	2654895	49580	1
119	Picture	gf018	2669735	0	78	23441	98	0	next
119	Response	1	2693175	23440	1
121	Picture	dc002	2705395	0	67	19461	98	0	next
121	Response	1	2724854	19459	2
123	Picture	h011	2739336	0	130	36800	151	0	next
123	Response	2	2776135	36799	1
125	Picture	dc117	2790455	0	159	19082	188	0	next
125	Response	2	2809535	19080	1
129	Response	2	3093135	161881	1
131	Picture	m004	3103165	0	50	25651	81	0	next
131	Response	2	3128815	25650	1
133	Picture	c004	3141475	0	80	17101	103	0	next
133	Response	1	3158575	17100	1
135	Picture	a105	3172954	0	85	17862	115	0	next
135	Response	1	3190815	17861	1
137	Picture	f020	3203935	0	107	16081	127	0	next
137	Response	2	3220014	16079	2
139	Picture	h003	3232095	0	96	58681	128	0	next
139	Response	1	3290775	58680	1
141	Picture	dc006	3303078	0	110	28458	131	0	next
141	Response	2	3331534	28456	2
143	Picture	ba105	3342966	0	38	16650	69	0	next
143	Response	1	3359614	16648	2
145	Picture	m003	3374005	0	172	37571	192	0	next
145	Response	1	3411575	37570	1
147	Picture	e014	3426015	0	140	18641	169	0	next
147	Response	2	3444654	18639	2
149	Picture	dc105	3455957	0	205	18899	225	0	next
149	Response	1	3474854	18897	2
151	Picture	ba020	3489085	0	55	18811	87	0	next
151	Response	1	3507894	18809	2
153	Picture	h013	3521537	0	107	30839	128	0	next
153	Response	2	3552374	30837	1
155	Picture	dc020	3563995	0	133	37341	163	0	next
155	Response	2	3601334	37339	2
157	Picture	gf006	3613206	0	89	40610	109	0	next
157	Response	1	3653814	40608	2
159	Picture	gf119	3666135	0	142	25961	173	0	next
159	Response	1	3692094	25959	2
161	Picture	gf020	3706125	0	151	17131	172	0	next
161	Response	2	3723254	17129	1
163	Picture	ba004	3734576	0	185	12480	215	0	next
163	Response	1	3747054	12478	2
165	Picture	gf121	3759695	0	70	27041	91	0	next
165	Response	2	3786734	27039	1
167	Picture	a121	3799437	0	145	17699	176	0	next
167	Response	1	3817134	17697	2
169	Picture	e013	3829945	0	141	18391	163	0	next
169	Response	2	3848334	18389	2
171	Picture	f121	3862235	0	168	20301	198	0	next
171	Response	2	3882534	20299	2
173	Picture	dc119	3894875	0	198	18621	219	0	next
173	Response	1	3913494	18619	1
175	Picture	c119	3925445	0	113	20251	143	0	next
175	Response	1	3945694	20249	2
177	Picture	ba006	3957055	0	172	23121	192	0	next
177	Response	1	3980174	23119	1
179	Picture	e004	3991655	0	53	20601	82	0	next
179	Response	2	4012254	20599	1
181	Picture	c105	4024075	0	139	15340	160	0	next
181	Response	1	4039414	15339	1
183	Picture	f105	4051974	0	55	27282	87	0	next
183	Response	2	4079254	27280	2
185	Picture	dc121	4093955	0	77	30620	97	0	next
185	Response	1	4124574	30619	1
187	Picture	ba121	4138594	0	88	18621	120	0	next
187	Response	2	4157214	18620	1
189	Picture	e003	4171534	0	149	47401	174	0	next
189	Response	2	4218934	47400	1
191	Picture	gf105	4233895	0	102	34880	133	0	next
191	Response	2	4268774	34879	1
193	Picture	m014	4280204	0	126	43051	147	0	next
193	Response	2	4323254	43050	1
195	Picture	c121	4337754	0	53	11582	83	0	next
195	Response	1	4349334	11580	1
197	Picture	dc004	4362085	0	60	12371	80	0	next
197	Response	1	4374454	12369	1
199	Picture	a020	4388285	0	182	19651	213	0	next
199	Response	2	4407934	19649	1
201	Picture	f119	4422838	0	130	22377	151	0	next
201	Response	2	4445214	22376	1
203	Picture	ba119	4456744	0	40	18071	72	0	next
203	Response	1	4474814	18070	1
205	Picture	a119	4489694	0	97	13002	117	0	next
205	Response	1	4502694	13000	1
207	Picture	h014	4514725	0	46	22810	77	0	next
207	Response	2	4537534	22809	1
209	Picture	f004	4552096	0	180	30599	202	0	next
209	Response	1	4582694	30598	1
211	Picture	a006	4595674	0	82	17461	114	0	next
211	Response	2	4613134	17460	1
213	Picture	a004	4628084	0	177	20251	198	0	next
213	Response	1	4648333	20249	2
215	Picture	c006	4662176	0	69	18599	100	0	next
215	Response	1	4680773	18597	2
217	Picture	gf004	4695634	0	114	34181	135	0	next
217	Response	1	4729814	34180	1
219	Picture	h004	4743384	0	180	18472	210	0	next
219	Response	2	4761854	18470	1
221	Picture	m013	4773367	0	201	27008	222	0	next
221	Response	2	4800374	27007	1
223	Picture	f006	4813186	0	33	46709	65	0	next
223	Response	1	4859894	46708	1
225	Picture	c020	4873124	0	89	15851	110	0	next
225	Response	1	4888973	15849	2
229	Response	2	5158654	147882	1
231	Picture	m016	5168673	0	148	53542	169	0	next
231	Response	2	5222214	53541	1
233	Picture	ba024	5235414	0	49	34481	80	0	next
233	Response	2	5269893	34479	2
235	Picture	a109	5281854	0	112	61321	134	0	next
235	Response	1	5343174	61320	1
237	Picture	gf024	5355215	0	58	35120	89	0	next
237	Response	2	5390333	35118	2
239	Picture	h016	5402273	0	168	40862	191	0	next
239	Response	2	5443133	40860	2
241	Picture	ba008	5455774	0	149	28801	180	0	next
241	Response	2	5484573	28799	2
243	Picture	m005	5497994	0	95	30301	116	0	next
243	Response	2	5528294	30300	1
245	Picture	dc024	5540245	0	162	23529	194	0	next
245	Response	1	5563773	23528	1
247	Picture	gf123	5577773	0	134	38882	156	0	next
247	Response	2	5616653	38880	2
249	Picture	c008	5631015	0	40	27760	71	0	next
249	Response	1	5658773	27758	2
251	Picture	f022	5670196	0	194	40979	214	0	next
251	Response	1	5711173	40977	2
253	Picture	a024	5724235	0	135	31100	166	0	next
253	Response	1	5755333	31098	2
255	Picture	e016	5766465	0	73	16750	94	0	next
255	Response	2	5783213	16748	1
257	Picture	dc123	5795974	0	45	23521	76	0	next
257	Response	1	5819493	23519	2
259	Picture	a022	5830925	0	100	81610	121	0	next
259	Response	1	5912533	81608	2
261	Picture	f024	5926345	0	152	34990	182	0	next
261	Response	2	5961333	34988	2
263	Picture	h005	5976246	0	81	20449	101	0	next
263	Response	2	5996693	20447	2
265	Picture	ba107	6009935	0	45	38439	76	0	next
265	Response	1	6048373	38438	1
267	Picture	a123	6063054	0	92	20601	112	0	next
267	Response	1	6083653	20599	1
269	Picture	c022	6095105	0	28	17749	60	0	next
269	Response	1	6112853	17748	1
271	Picture	dc008	6124665	0	135	43990	157	0	next
271	Response	1	6168653	43988	1
273	Picture	h006	6179784	0	164	18030	196	0	next
273	Response	2	6197813	18029	1
275	Picture	m006	6210433	0	183	26702	205	0	next
275	Response	1	6237133	26700	1
277	Picture	gf008	6251954	0	147	17540	178	0	next
277	Response	1	6269493	17539	1
279	Picture	ba123	6283353	0	83	13861	104	0	next
279	Response	2	6297213	13860	1
281	Picture	c123	6308664	0	91	40271	121	0	next
281	Response	2	6348933	40269	1
283	Picture	f008	6363034	0	52	41820	73	0	next
283	Response	2	6404853	41819	1
285	Picture	dc022	6416083	0	151	26772	182	0	next
285	Response	1	6442853	26770	1
287	Picture	dc107	6457804	0	97	22330	119	0	next
287	Response	1	6480133	22329	1
289	Picture	e005	6493603	0	116	22092	146	0	next
289	Response	2	6515693	22090	1
291	Picture	dc109	6530696	0	191	31999	211	0	next
291	Response	1	6562693	31997	1
293	Picture	e015	6573864	0	172	19910	204	0	next
293	Response	2	6593773	19909	1
295	Picture	c109	6606215	0	156	18879	176	0	next
295	Response	1	6625093	18878	1
297	Picture	gf109	6637941	0	83	23313	114	0	next
297	Response	1	6661252	23311	2
299	Picture	ba022	6675786	0	72	22388	93	0	next
299	Response	2	6698172	22386	2
301	Picture	gf107	6710825	0	184	15349	215	0	next
301	Response	1	6726173	15348	1
303	Picture	e006	6739654	0	192	25600	213	0	next
303	Response	2	6765253	25599	1
305	Picture	a008	6778474	0	189	23020	219	0	next
305	Response	1	6801493	23019	1
307	Picture	gf022	6812993	0	171	52061	192	0	next
307	Response	1	6865053	52060	1
309	Picture	m015	6879862	0	115	15032	146	0	next
309	Response	2	6894893	15031	1
311	Picture	f107	6906684	0	129	11530	150	0	next
311	Response	1	6918213	11529	1
313	Picture	c107	6931594	0	40	17020	72	0	next
313	Response	1	6948613	17019	1
315	Picture	a107	6961043	0	92	23531	114	0	next
315	Response	1	6984573	23530	1
317	Picture	ba109	6995806	0	148	17928	180	0	next
317	Response	2	7013733	17927	1
319	Picture	f109	7024763	0	194	13491	216	0	next
319	Response	2	7038253	13490	1
321	Picture	f123	7052634	0	142	83180	172	0	next
321	Response	2	7135813	83179	1
323	Picture	h015	7149883	0	48	24971	69	0	next
323	Response	2	7174853	24970	1
325	Picture	c024	7186414	0	169	35240	200	0	next
325	Response	1	7221653	35239	1
329	Response	2	7401973	56550	1
331	Picture	c111	7412003	0	39	13931	70	0	next
331	Response	1	7425932	13929	2
333	Picture	a012	7438423	0	122	18151	144	0	next
333	Response	2	7456573	18150	1
335	Picture	dc026	7468045	0	149	15209	179	0	next
335	Response	1	7483252	15207	2
337	Picture	gf111	7497903	0	126	19151	149	0	next
337	Response	2	7517052	19149	2
339	Picture	c127	7529454	0	58	15600	89	0	next
339	Response	1	7545052	15598	2
341	Picture	m017	7556883	0	135	13131	158	0	next
341	Response	2	7570013	13130	1
343	Picture	m008	7584563	0	108	27531	139	0	next
343	Response	1	7612092	27529	1
345	Picture	e017	7624403	0	102	16771	122	0	next
345	Response	2	7641172	16769	2
347	Picture	e008	7656043	0	113	45011	143	0	next
347	Response	1	7701052	45009	2
349	Picture	a026	7714284	0	203	25850	223	0	next
349	Response	1	7740132	25848	2
351	Picture	gf026	7751843	0	128	20971	158	0	next
351	Response	2	7772812	20969	2
353	Picture	ba111	7787503	0	136	16671	156	0	next
353	Response	1	7804172	16669	2
355	Picture	c012	7815424	0	36	14269	66	0	next
355	Response	1	7829692	14268	1
357	Picture	dc010	7843472	0	156	12342	177	0	next
357	Response	2	7855812	12340	2
359	Picture	ba127	7867273	0	179	73061	209	0	next
359	Response	1	7940332	73059	1
361	Picture	ba012	7951943	0	164	40751	184	0	next
361	Response	1	7992692	40749	1
363	Picture	gf012	8006123	0	133	29610	165	0	next
363	Response	1	8035732	29609	1
365	Picture	f111	8050172	0	83	26002	103	0	next
365	Response	1	8076172	26000	2
367	Picture	ba125	8088693	0	42	22640	73	0	next
367	Response	2	8111332	22639	1
369	Picture	h017	8122692	0	47	31442	67	0	next
369	Response	2	8154132	31440	2
371	Picture	f026	8168433	0	123	38621	153	0	next
371	Response	1	8207052	38619	1
373	Picture	a125	8218573	0	148	22921	168	0	next
373	Response	1	8241492	22919	1
375	Picture	a111	8255024	0	181	26470	212	0	next
375	Response	1	8281492	26468	2
377	Picture	h007	8293743	0	130	15751	154	0	next
377	Response	2	8309492	15749	1
379	Picture	c010	8322044	0	148	91849	179	0	next
379	Response	1	8413892	91848	1
381	Picture	dc125	8428052	0	128	19361	150	0	next
381	Response	1	8447412	19360	1
383	Picture	a010	8460914	0	84	29340	106	0	next
383	Response	2	8490252	29338	1
385	Picture	f012	8501913	0	76	30221	96	0	next
385	Response	1	8532132	30219	1
387	Picture	m018	8544466	0	183	23347	206	0	next
387	Response	2	8567812	23346	1
389	Picture	c026	8578952	0	191	38221	211	0	next
389	Response	1	8617172	38220	1
391	Picture	gf125	8630484	0	148	28009	171	0	next
391	Response	2	8658491	28007	2
393	Picture	e007	8671776	0	182	18517	202	0	next
393	Response	2	8690292	18516	1
395	Picture	gf127	8703854	0	92	51919	115	0	next
395	Response	2	8755772	51918	1
397	Picture	a127	8769692	0	81	33922	101	0	next
397	Response	1	8803612	33920	2
399	Picture	dc127	8817996	0	98	28497	123	0	next
399	Response	2	8846492	28496	1
401	Picture	gf010	8860044	0	44	23409	65	0	next
401	Response	2	8883452	23408	1
403	Picture	c125	8895409	0	171	20044	198	0	next
403	Response	1	8915452	20043	1
405	Picture	f127	8929113	0	133	17900	154	0	next
405	Response	2	8947012	17899	1
407	Picture	dc012	8960232	0	168	25741	199	0	next
407	Response	2	8985971	25739	2
409	Picture	h018	8999002	0	65	15691	86	0	next
409	Response	2	9014692	15690	1
411	Picture	f125	9026343	0	45	13750	75	0	next
411	Response	2	9040092	13749	1
413	Picture	h008	9053182	0	42	29311	63	0	next
413	Response	2	9082491	29309	2
415	Picture	ba010	9097402	0	142	25371	173	0	next
415	Response	1	9122772	25370	1
417	Picture	f010	9135112	0	95	36701	116	0	next
417	Response	1	9171812	36700	1
419	Picture	m007	9184622	0	68	26071	99	0	next
419	Response	1	9210692	26070	1
421	Picture	e018	9225702	0	158	27311	178	0	next
421	Response	2	9253012	27310	1
423	Picture	ba026	9267853	0	153	31480	183	0	next
423	Response	2	9299332	31479	1
425	Picture	dc111	9312612	0	61	144121	85	0	next
425	Response	2	9456731	144119	2
429	Response	2	9733651	153661	2
431	Picture	e009	9743672	0	83	34821	104	0	next
431	Response	2	9778491	34819	2
433	Picture	a030	9790593	0	144	18060	172	0	next
433	Response	1	9808651	18058	2
435	Picture	h019	9823522	0	51	17211	71	0	next
435	Response	2	9840731	17209	2
437	Picture	f129	9853753	0	138	18301	168	0	next
437	Response	2	9872052	18299	1
439	Picture	m009	9885724	0	170	38808	192	0	next
439	Response	1	9924531	38807	1
441	Picture	h009	9936413	0	128	18760	158	0	next
441	Response	2	9955171	18758	2
443	Picture	ba113	9967392	0	152	53981	172	0	next
443	Response	2	10021371	53979	2
445	Picture	c028	10032812	0	45	26441	77	0	next
445	Response	2	10059251	26439	2
447	Picture	c030	10073992	0	197	28181	217	0	next
447	Response	1	10102171	28179	2
449	Picture	f030	10116832	0	174	26141	204	0	next
449	Response	1	10142971	26139	2
451	Picture	e020	10155572	0	101	22881	121	0	next
451	Response	2	10178451	22879	1
453	Picture	e019	10189992	0	166	27581	198	0	next
453	Response	2	10217571	27579	2
455	Picture	f113	10229732	0	93	25360	113	0	next
455	Response	2	10255091	25359	1
457	Picture	e010	10267431	0	42	80101	73	0	next
457	Response	2	10347531	80100	1
459	Picture	m020	10358891	0	76	31201	99	0	next
459	Response	2	10390091	31200	1
461	Picture	dc014	10401342	0	108	16741	109	0	next
461	Response	1	10418051	16709	2
463	Picture	gf014	10431372	0	82	29800	102	0	next
463	Response	1	10461171	29799	1
465	Picture	gf129	10475481	0	123	31611	154	0	next
465	Response	2	10507091	31610	1
467	Picture	a129	10518761	0	175	19331	196	0	next
467	Response	1	10538090	19329	2
469	Picture	f115	10549611	0	143	19441	173	0	next
469	Response	1	10569051	19440	1
471	Picture	ba014	10580361	0	62	19812	82	0	next
471	Response	2	10600172	19811	1
473	Picture	ba028	10614953	0	121	27460	152	0	next
473	Response	1	10642411	27458	1
475	Picture	dc115	10657005	0	71	33007	94	0	next
475	Response	2	10690011	33006	1
477	Picture	f028	10701922	0	135	25650	166	0	next
477	Response	2	10727571	25649	1
479	Picture	c129	10741891	0	168	29521	189	0	next
479	Response	1	10771411	29520	1
481	Picture	m010	10784351	0	191	18901	221	0	next
481	Response	2	10803251	18900	1
483	Picture	ba129	10816501	0	45	28631	65	0	next
483	Response	2	10845131	28630	1
485	Picture	a113	10859211	0	149	12521	180	0	next
485	Response	1	10871731	12520	1
487	Picture	ba115	10884440	0	90	43652	110	0	next
487	Response	2	10928091	43651	1
489	Picture	a014	10939731	0	113	22681	144	0	next
489	Response	1	10962411	22680	1
491	Picture	h010	10976181	0	165	15671	187	0	next
491	Response	2	10991851	15670	1
493	Picture	gf115	11004741	0	88	25951	119	0	next
493	Response	2	11030690	25949	2
495	Picture	gf028	11044541	0	124	35751	145	0	next
495	Response	2	11080291	35750	1
497	Picture	c115	11095004	0	144	17368	175	0	next
497	Response	1	11112371	17367	1
499	Picture	dc028	11123891	0	91	18761	112	0	next
499	Response	1	11142651	18760	1
501	Picture	gf113	11156150	0	153	28582	182	0	next
501	Response	1	11184731	28581	1
503	Picture	ba030	11198081	0	56	16971	84	0	next
503	Response	1	11215051	16970	1
505	Picture	h020	11228900	0	52	15552	82	0	next
505	Response	2	11244451	15551	1
507	Picture	gf030	11257851	0	105	36481	126	0	next
507	Response	2	11294330	36479	2
509	Picture	m019	11308671	0	98	21581	127	0	next
509	Response	2	11330250	21579	2
511	Picture	dc113	11343321	0	120	63011	140	0	next
511	Response	2	11406331	63010	1
513	Picture	c014	11417581	0	169	27431	200	0	next
513	Response	1	11445010	27429	2
515	Picture	a028	11456065	0	186	28747	206	0	next
515	Response	1	11484810	28745	2
517	Picture	c113	11496424	0	144	78028	175	0	next
517	Response	1	11574450	78026	1
519	Picture	dc030	11587031	0	195	32301	216	0	next
519	Response	2	11619330	32299	2
521	Picture	dc129	11631990	0	52	40103	83	0	next
521	Response	2	11672091	40101	2
523	Picture	a115	11684542	0	166	20270	187	0	next
523	Response	1	11704810	20268	2
525	Picture	f014	11719441	0	80	19211	110	0	next
525	Response	2	11738650	19209	2
