# Supplementary material for: Effects of two different emotion-inducing methods on the emotional memory of non-clinically depressed individuals
Source: PLoS One. 2021 May 28;16(5):e0249863. doi: 10.1371/journal.pone.0249863 (PMC8162709; doi:10.1371/journal.pone.0249863)
Supplement: S1 Data — (ZIP) [file pone.0249863.s001.zip › data/experiment2-depression/sub60/b-study.log]

Scenario - For expli1
Logfile written - 2019/3/26 20:07:58

Trial	Event Type	Code	Time	TTime	Uncertainty	Duration	Uncertainty	ReqTime	ReqDur

1	Response	2	411907	411907	2
4	Picture	t004	441973	0	94	16000	127	0	16000
5	Response	1	470307	12302	2
7	Picture	t006	482279	0	126	16000	147	0	16000
8	Response	2	509147	10848	2
10	Picture	t001	524040	0	178	16000	211	0	16000
11	Response	1	550147	10074	2
13	Picture	t005	563073	0	150	16000	171	0	16000
14	Response	1	591147	12053	1
16	Picture	t002	604341	0	36	16000	69	0	16000
17	Response	1	629427	9053	2
19	Picture	t003	641309	0	64	16000	86	0	16000
20	Response	2	664627	7296	1
23	Response	2	738187	52147	2
25	Picture	a117	748210	0	143	16000	164	0	16000
26	Response	2	773627	9396	1
28	Picture	c103	786262	0	71	16000	103	0	16000
29	Response	1	809627	7333	1
31	Picture	f004	821633	0	36	16000	56	0	16000
32	Response	1	844347	6694	1
34	Picture	c016	855843	0	145	16000	178	0	16000
35	Response	2	878587	6712	1
37	Picture	c004	890540	0	118	16000	138	0	16000
38	Response	1	912027	5467	1
40	Picture	c105	925292	0	181	16000	213	0	16000
41	Response	1	947347	6023	1
43	Picture	c119	959368	0	111	16000	132	0	16000
44	Response	1	986867	11478	1
46	Picture	c018	1000870	0	89	16000	121	0	16000
47	Response	1	1023867	6965	1
49	Picture	c020	1036358	0	107	16000	129	0	16000
50	Response	2	1062627	10247	1
52	Picture	c101	1075110	0	166	16000	199	0	16000
53	Response	1	1104067	12924	1
55	Picture	f117	1117619	0	164	16000	184	0	16000
56	Response	2	1139547	5908	1
58	Picture	f101	1153641	0	121	16000	153	0	16000
59	Response	1	1177627	7954	1
61	Picture	a105	1189369	0	62	16000	82	0	16000
62	Response	2	1215307	9918	1
64	Picture	a020	1230310	0	104	16000	136	0	16000
65	Response	1	1253666	7325	2
67	Picture	c002	1267078	0	174	16000	195	0	16000
68	Response	2	1293067	9969	1
70	Picture	a018	1306800	0	98	16000	130	0	16000
71	Response	2	1334507	11675	1
73	Picture	f018	1346018	0	49	16000	70	0	16000
74	Response	1	1372707	10669	1
76	Picture	a119	1384691	0	34	16000	66	0	16000
77	Response	1	1410786	10063	2
79	Picture	a002	1424750	0	138	16000	161	0	16000
80	Response	2	1449467	8694	1
82	Picture	a103	1462271	0	99	16000	125	0	16000
83	Response	2	1487707	9409	1
85	Picture	f016	1500310	0	52	16000	72	0	16000
86	Response	2	1530427	14097	1
88	Picture	f103	1543874	0	143	16000	170	0	16000
89	Response	1	1570386	10486	2
91	Picture	a016	1583518	0	164	16000	184	0	16000
92	Response	2	1614307	14769	1
94	Picture	f119	1628670	0	165	16000	198	0	16000
95	Response	1	1652466	7764	2
97	Picture	f020	1664619	0	51	16000	72	0	16000
98	Response	2	1688347	7707	1
100	Picture	f002	1700830	0	158	16000	191	0	16000
101	Response	2	1729507	12645	2
103	Picture	a004	1744340	0	153	16000	175	0	16000
104	Response	1	1767946	7584	2
106	Picture	c117	1781511	0	126	16000	159	0	16000
107	Response	1	1809467	11924	1
109	Picture	f105	1822819	0	153	16000	175	0	16000
110	Response	1	1847707	8866	1
112	Picture	a101	1859000	0	122	16000	152	0	16000
113	Response	1	1881787	6757	1
117	Response	2	2150826	144817	2
119	Picture	a121	2160854	0	42	16000	68	0	16000
120	Response	2	2181666	4786	2
122	Picture	a109	2192978	0	80	16000	101	0	16000
123	Response	1	2214226	5227	2
125	Picture	c006	2225765	0	118	16000	146	0	16000
126	Response	1	2247227	5435	1
128	Picture	a010	2261008	0	46	16000	66	0	16000
129	Response	2	2282946	5918	2
131	Picture	c109	2296021	0	186	16000	218	0	16000
132	Response	2	2319666	7613	2
134	Picture	f022	2332678	0	196	16000	217	0	16000
135	Response	2	2356386	7688	1
137	Picture	f008	2371183	0	171	16000	203	0	16000
138	Response	2	2396866	9651	1
140	Picture	f006	2408868	0	158	16000	178	0	16000
141	Response	1	2431826	6938	2
143	Picture	f121	2445531	0	142	16000	173	0	16000
144	Response	2	2466986	5425	2
146	Picture	c022	2478028	0	151	16000	172	0	16000
147	Response	1	2502026	7977	2
149	Picture	a008	2513850	0	143	16000	175	0	16000
150	Response	1	2538027	8146	1
152	Picture	a107	2550191	0	141	16000	161	0	16000
153	Response	2	2573906	7695	2
155	Picture	c024	2585843	0	137	16000	169	0	16000
156	Response	1	2608706	6831	2
158	Picture	a123	2620828	0	157	16000	177	0	16000
159	Response	2	2643866	7018	2
161	Picture	f024	2655701	0	98	16000	130	0	16000
162	Response	2	2682826	11093	2
164	Picture	a125	2696782	0	187	16000	208	0	16000
165	Response	2	2721186	8383	2
167	Picture	c121	2734389	0	62	16000	95	0	16000
168	Response	2	2762066	11644	2
170	Picture	a024	2773879	0	77	16000	97	0	16000
171	Response	1	2796786	6887	1
173	Picture	f125	2808002	0	99	16000	130	0	16000
174	Response	1	2829906	5874	1
176	Picture	f107	2843449	0	159	16000	180	0	16000
177	Response	2	2867066	7596	1
179	Picture	a022	2878620	0	136	16000	160	0	16000
180	Response	1	2901666	7021	2
182	Picture	f109	2915811	0	105	16000	126	0	16000
183	Response	1	2937946	6114	1
185	Picture	a006	2949973	0	101	16000	126	0	16000
186	Response	2	2972306	6308	1
188	Picture	f123	2986918	0	152	16000	172	0	16000
189	Response	1	3011786	8848	1
191	Picture	c123	3026604	0	123	16000	152	0	16000
192	Response	1	3049466	6834	1
194	Picture	c008	3063038	0	190	16000	215	0	16000
195	Response	1	3086826	7763	1
197	Picture	c010	3100493	0	52	16000	84	0	16000
198	Response	1	3121746	5221	1
200	Picture	c107	3136298	0	84	16000	106	0	16000
201	Response	2	3164546	12226	2
203	Picture	c125	3177521	0	176	16000	208	0	16000
204	Response	1	3205986	12433	1
206	Picture	f010	3217341	0	193	16000	214	0	16000
207	Response	2	3241426	8064	1
211	Response	2	3481706	117043	1
213	Picture	a012	3491728	0	86	16000	106	0	16000
214	Response	2	3511906	4158	1
216	Picture	c028	3525558	0	69	16000	101	0	16000
217	Response	1	3550146	8557	1
219	Picture	a030	3561168	0	132	16000	157	0	16000
220	Response	1	3581186	3994	1
222	Picture	c115	3592240	0	43	16000	76	0	16000
223	Response	1	3621306	13033	1
225	Picture	a111	3633732	0	51	16000	71	0	16000
226	Response	1	3657666	7914	1
228	Picture	c127	3671028	0	71	16000	104	0	16000
229	Response	1	3694706	7644	1
231	Picture	f115	3708819	0	118	16000	139	0	16000
232	Response	2	3735546	10707	1
234	Picture	c111	3750290	0	129	16000	162	0	16000
235	Response	2	3773026	6703	1
237	Picture	a129	3787018	0	71	16000	92	0	16000
238	Response	1	3809546	6507	1
240	Picture	c129	3823240	0	164	16000	197	0	16000
241	Response	2	3843826	4553	1
243	Picture	f014	3858768	0	141	16000	163	0	16000
244	Response	2	3882546	7756	1
246	Picture	f129	3895732	0	159	16000	191	0	16000
247	Response	1	3917226	5463	1
249	Picture	a113	3930737	0	159	16000	180	0	16000
250	Response	2	3952305	5547	2
252	Picture	a026	3965991	0	50	16000	86	0	16000
253	Response	1	3988146	6119	2
255	Picture	a115	3999529	0	182	16000	206	0	16000
256	Response	2	4022985	7432	2
258	Picture	a028	4036621	0	73	16000	106	0	16000
259	Response	2	4057186	4533	1
261	Picture	c030	4069633	0	62	16022	63	0	16000
262	Response	1	4091465	5809	2
264	Picture	f113	4104829	0	188	16000	223	0	16000
265	Response	2	4127985	7121	2
267	Picture	c014	4141859	0	163	16000	184	0	16000
268	Response	1	4168985	11106	2
270	Picture	a014	4181707	0	123	16000	157	0	16000
271	Response	2	4208266	10525	1
273	Picture	f030	4220159	0	176	16000	200	0	16000
274	Response	2	4244225	8042	2
276	Picture	c012	4258945	0	43	16000	76	0	16000
277	Response	2	4291587	16610	1
279	Picture	f026	4302890	0	98	16000	121	0	16000
280	Response	1	4332945	14032	2
282	Picture	f028	4345030	0	104	16000	136	0	16000
283	Response	2	4373265	12203	1
285	Picture	c026	4386310	0	157	16000	177	0	16000
286	Response	2	4412825	10495	2
288	Picture	f012	4426446	0	177	16000	210	0	16000
289	Response	1	4455385	12906	2
291	Picture	f111	4470040	0	80	16000	103	0	16000
292	Response	1	4493065	7002	2
294	Picture	f127	4505541	0	63	16000	97	0	16000
295	Response	2	4526585	5010	2
297	Picture	a127	4540500	0	106	16000	126	0	16000
298	Response	1	4565025	8505	2
300	Picture	c113	4579349	0	80	16000	112	0	16000
301	Response	2	4606824	11444	2
