# Supplementary material for: Effects of two different emotion-inducing methods on the emotional memory of non-clinically depressed individuals
Source: PLoS One. 2021 May 28;16(5):e0249863. doi: 10.1371/journal.pone.0249863 (PMC8162709; doi:10.1371/journal.pone.0249863)
Supplement: S1 Data — (ZIP) [file pone.0249863.s001.zip › data/experiment2-depression/sub60/b-test.log]

Scenario - For expli1
Logfile written - 2019/3/26 20:21:57

Trial	Event Type	Code	Time	TTime	Uncertainty	Duration	Uncertainty	ReqTime	ReqDur

1	Response	2	104774	104774	2
4	Picture	t011	134829	0	86	160986	113	0	next
4	Response	1	295814	160985	1
6	Picture	t010	310494	0	59	23682	85	0	next
6	Response	2	334174	23680	1
8	Picture	t003	347856	0	185	12520	217	0	next
8	Response	1	360374	12518	1
10	Picture	t004	372096	0	120	24599	141	0	next
10	Response	1	396694	24598	1
12	Picture	t007	410167	0	34	14529	67	0	next
12	Response	1	424694	14527	1
14	Picture	t005	437297	0	71	10879	91	0	next
14	Response	1	448174	10877	1
16	Picture	t002	463027	0	158	11748	191	0	next
16	Response	1	474774	11747	1
18	Picture	t012	486246	0	113	13449	133	0	next
18	Response	2	499693	13447	2
20	Picture	t009	512006	0	169	11889	203	0	next
20	Response	1	523894	11888	1
22	Picture	t006	537855	0	161	13321	182	0	next
22	Response	1	551174	13319	1
24	Picture	t001	562971	0	33	11204	65	0	next
24	Response	2	574173	11202	2
26	Picture	t008	585925	0	79	14210	100	0	next
26	Response	1	600134	14209	1
29	Response	2	657494	32338	1
31	Picture	ba016	667515	0	142	23460	163	0	next
31	Response	1	690974	23459	1
33	Picture	gf018	705856	0	114	18199	146	0	next
33	Response	1	724053	18197	2
35	Picture	h001	738634	0	175	11021	196	0	next
35	Response	1	749654	11020	1
37	Picture	f018	761115	0	178	10900	211	0	next
37	Response	2	772014	10899	1
39	Picture	f002	784696	0	103	11839	123	0	next
39	Response	1	796534	11838	1
41	Picture	c101	807796	0	153	24099	188	0	next
41	Response	2	831894	24098	1
43	Picture	a016	843186	0	102	11069	124	0	next
43	Response	1	854254	11068	1
45	Picture	h011	866906	0	39	19109	73	0	next
45	Response	1	886014	19108	1
47	Picture	gf103	897854	0	90	10801	110	0	next
47	Response	1	908653	10799	2
49	Picture	c018	920816	0	112	16719	145	0	next
49	Response	1	937534	16718	1
51	Picture	m012	949755	0	181	11380	202	0	next
51	Response	2	961134	11379	1
53	Picture	gf016	975538	0	45	11719	77	0	next
53	Response	1	987254	11716	2
55	Picture	dc103	1000446	0	145	12889	166	0	next
55	Response	1	1013334	12888	1
57	Picture	e001	1027718	0	34	11857	68	0	next
57	Response	2	1039574	11856	1
59	Picture	dc002	1051555	0	192	14580	217	0	next
59	Response	2	1066134	14579	1
61	Picture	f117	1080727	0	169	20168	201	0	next
61	Response	2	1100893	20166	2
63	Picture	c016	1113327	0	74	9848	94	0	next
63	Response	1	1123173	9846	2
65	Picture	a002	1134410	0	142	20725	175	0	next
65	Response	2	1155134	20724	1
67	Picture	c117	1170124	0	99	12011	120	0	next
67	Response	1	1182133	12009	2
69	Picture	ba103	1195667	0	46	10188	78	0	next
69	Response	2	1205853	10186	1
71	Picture	e012	1218087	0	128	8768	150	0	next
71	Response	2	1226853	8766	2
73	Picture	m002	1241236	0	130	17099	163	0	next
73	Response	2	1258334	17098	1
75	Picture	dc101	1269435	0	102	15500	124	0	next
75	Response	2	1284933	15498	2
77	Picture	ba101	1296536	0	151	11159	183	0	next
77	Response	1	1307693	11157	1
79	Picture	f103	1318916	0	112	15139	137	0	next
79	Response	2	1334053	15137	2
81	Picture	gf101	1347906	0	106	21069	138	0	next
81	Response	2	1368973	21067	2
83	Picture	m001	1383534	0	149	12361	170	0	next
83	Response	2	1395893	12359	2
85	Picture	ba018	1408806	0	37	11369	69	0	next
85	Response	2	1420173	11367	1
87	Picture	a018	1432084	0	89	13771	111	0	next
87	Response	1	1445853	13769	2
89	Picture	h012	1458546	0	110	13309	144	0	next
89	Response	2	1471853	13307	2
91	Picture	gf117	1484725	0	103	18970	123	0	next
91	Response	2	1503693	18968	2
93	Picture	a117	1518025	0	122	9910	154	0	next
93	Response	1	1527933	9908	2
95	Picture	e002	1539095	0	55	17920	76	0	next
95	Response	2	1557013	17918	2
97	Picture	c103	1568168	0	132	25407	165	0	next
97	Response	2	1593573	25405	2
99	Picture	c002	1607736	0	67	10119	87	0	next
99	Response	2	1617853	10117	1
101	Picture	f101	1631367	0	88	8488	122	0	next
101	Response	1	1639853	8486	2
103	Picture	f016	1651314	0	149	12381	170	0	next
103	Response	1	1663693	12379	2
105	Picture	e011	1677036	0	81	16739	114	0	next
105	Response	2	1693774	16738	1
107	Picture	a103	1704985	0	134	8670	154	0	next
107	Response	1	1713653	8668	2
109	Picture	gf002	1727126	0	142	10688	175	0	next
109	Response	1	1737813	10687	1
111	Picture	dc016	1750383	0	58	20832	79	0	next
111	Response	2	1771213	20830	2
113	Picture	m011	1785000	0	90	8415	124	0	next
113	Response	2	1793413	8413	2
115	Picture	ba002	1807997	0	101	12138	124	0	next
115	Response	2	1820133	12136	2
117	Picture	dc117	1831906	0	176	13029	208	0	next
117	Response	2	1844933	13027	2
119	Picture	a101	1858007	0	81	12848	101	0	next
119	Response	2	1870853	12846	2
121	Picture	h002	1885467	0	105	15308	137	0	next
121	Response	2	1900773	15306	2
123	Picture	ba117	1914564	0	181	14051	200	0	next
123	Response	2	1928613	14049	1
125	Picture	dc018	1940676	0	51	10739	83	0	next
125	Response	1	1951413	10737	1
129	Response	2	2126374	50339	1
131	Picture	e014	2136406	0	118	22968	151	0	next
131	Response	2	2159373	22967	1
133	Picture	a020	2173717	0	144	17057	164	0	next
133	Response	2	2190773	17056	1
135	Picture	a004	2203946	0	65	10428	98	0	next
135	Response	1	2214373	10427	1
137	Picture	dc121	2225654	0	196	14240	217	0	next
137	Response	2	2239893	14239	1
139	Picture	ba105	2253145	0	188	13550	221	0	next
139	Response	1	2266693	13548	1
141	Picture	dc105	2280194	0	145	14220	164	0	next
141	Response	2	2294413	14219	1
143	Picture	ba004	2309315	0	173	11740	205	0	next
143	Response	1	2321053	11738	1
145	Picture	c006	2335714	0	114	15421	134	0	next
145	Response	2	2351133	15419	1
147	Picture	dc119	2364556	0	87	10619	120	0	next
147	Response	2	2375173	10617	1
149	Picture	m003	2386305	0	177	12469	198	0	next
149	Response	2	2398773	12468	1
151	Picture	h014	2410157	0	149	9218	181	0	next
151	Response	2	2419373	9216	1
153	Picture	ba119	2430728	0	83	12166	111	0	next
153	Response	1	2442892	12164	2
155	Picture	f004	2457685	0	112	11009	142	0	next
155	Response	2	2468693	11008	1
157	Picture	dc020	2480624	0	177	12830	198	0	next
157	Response	1	2493453	12829	1
159	Picture	a121	2506416	0	39	10078	72	0	next
159	Response	1	2516493	10077	1
161	Picture	a006	2529805	0	153	8289	173	0	next
161	Response	2	2538092	8287	2
163	Picture	dc006	2550016	0	91	9518	125	0	next
163	Response	2	2559533	9517	1
165	Picture	a105	2571494	0	123	10520	146	0	next
165	Response	2	2582013	10519	1
167	Picture	c119	2594725	0	41	9209	75	0	next
167	Response	2	2603932	9207	2
169	Picture	c105	2618436	0	170	16138	193	0	next
169	Response	2	2634573	16137	1
171	Picture	f119	2649458	0	129	31876	162	0	next
171	Response	1	2681333	31875	1
173	Picture	c121	2694288	0	138	9966	158	0	next
173	Response	2	2704253	9965	1
175	Picture	dc004	2718705	0	40	11109	72	0	next
175	Response	2	2729813	11108	1
177	Picture	e004	2744804	0	111	9970	133	0	next
177	Response	2	2754773	9969	1
179	Picture	gf006	2768676	0	56	11658	89	0	next
179	Response	2	2780333	11657	1
181	Picture	f020	2792274	0	129	10220	150	0	next
181	Response	2	2802493	10219	1
183	Picture	ba006	2815080	0	144	19934	176	0	next
183	Response	2	2835012	19932	2
185	Picture	gf004	2847476	0	81	7778	101	0	next
185	Response	2	2855252	7776	2
187	Picture	e003	2869997	0	50	10850	51	0	next
187	Response	2	2880812	10815	2
189	Picture	ba020	2895406	0	149	22488	171	0	next
189	Response	2	2917892	22486	2
191	Picture	gf121	2932087	0	116	11647	149	0	next
191	Response	2	2943733	11646	1
193	Picture	a119	2957784	0	92	55231	117	0	next
193	Response	2	3013012	55228	2
195	Picture	c020	3026338	0	177	8356	212	0	next
195	Response	1	3034692	8354	1
197	Picture	gf020	3045795	0	60	9539	80	0	next
197	Response	2	3055332	9537	1
199	Picture	m014	3068935	0	72	11679	102	0	next
199	Response	2	3080612	11677	2
201	Picture	m013	3094914	0	97	13220	122	0	next
201	Response	2	3108133	13219	1
203	Picture	h003	3120973	0	34	10361	68	0	next
203	Response	2	3131333	10360	1
205	Picture	h004	3145594	0	75	6500	95	0	next
205	Response	2	3152092	6498	2
207	Picture	h013	3163255	0	70	11079	103	0	next
207	Response	2	3174332	11077	2
209	Picture	ba121	3186065	0	102	9869	124	0	next
209	Response	1	3195932	9867	2
211	Picture	e013	3210758	0	57	12176	90	0	next
211	Response	2	3222932	12174	2
213	Picture	gf105	3235404	0	80	11530	102	0	next
213	Response	1	3246932	11528	1
215	Picture	f105	3261903	0	65	8671	96	0	next
215	Response	1	3270572	8669	2
217	Picture	m004	3284223	0	88	15111	107	0	next
217	Response	1	3299332	15109	1
219	Picture	f121	3312735	0	56	30119	89	0	next
219	Response	1	3342852	30117	1
221	Picture	c004	3357346	0	115	15988	138	0	next
221	Response	1	3373332	15986	2
223	Picture	gf119	3386839	0	108	14175	141	0	next
223	Response	2	3401012	14173	2
225	Picture	f006	3414674	0	110	13100	130	0	next
225	Response	2	3427772	13098	2
229	Response	2	3598932	49984	2
231	Picture	dc022	3608956	0	127	13778	147	0	next
231	Response	1	3622732	13776	2
233	Picture	ba022	3636605	0	124	12089	154	0	next
233	Response	1	3648692	12087	2
235	Picture	gf022	3662666	0	66	22948	86	0	next
235	Response	2	3685612	22946	1
237	Picture	ba008	3700425	0	126	8949	159	0	next
237	Response	2	3709372	8947	1
239	Picture	h005	3721634	0	91	11580	112	0	next
239	Response	2	3733212	11578	1
241	Picture	m005	3745136	0	72	13998	106	0	next
241	Response	1	3759132	13996	2
243	Picture	ba024	3770506	0	35	7827	57	0	next
243	Response	2	3778332	7826	1
245	Picture	f109	3792118	0	85	17376	115	0	next
245	Response	2	3809492	17374	1
247	Picture	a024	3821915	0	121	20098	149	0	next
247	Response	1	3842012	20097	1
249	Picture	e015	3853102	0	83	20592	113	0	next
249	Response	2	3873692	20590	2
251	Picture	a109	3884744	0	115	20270	138	0	next
251	Response	2	3905012	20268	1
253	Picture	f024	3916429	0	80	14505	115	0	next
253	Response	2	3930932	14503	1
255	Picture	a107	3944705	0	148	23709	168	0	next
255	Response	1	3968412	23707	2
257	Picture	f008	3981655	0	172	12679	205	0	next
257	Response	2	3994332	12677	1
259	Picture	h016	4008953	0	48	12660	69	0	next
259	Response	2	4021612	12659	1
261	Picture	e006	4034423	0	58	20271	89	0	next
261	Response	2	4054692	20269	1
263	Picture	m006	4065948	0	42	27226	62	0	next
263	Response	2	4093172	27224	1
265	Picture	dc024	4104207	0	95	12327	127	0	next
265	Response	1	4116532	12325	1
267	Picture	c107	4131234	0	72	10899	94	0	next
267	Response	1	4142132	10898	1
269	Picture	dc008	4155316	0	141	12457	174	0	next
269	Response	2	4167771	12455	2
271	Picture	a123	4181697	0	101	10957	121	0	next
271	Response	1	4192652	10955	1
273	Picture	dc123	4204006	0	112	16327	147	0	next
273	Response	1	4220332	16326	1
275	Picture	gf123	4231354	0	100	9299	125	0	next
275	Response	2	4240652	9298	1
277	Picture	dc107	4254336	0	103	15278	138	0	next
277	Response	2	4269612	15276	1
279	Picture	a008	4283104	0	174	19469	197	0	next
279	Response	1	4302572	19468	1
281	Picture	f123	4314786	0	141	11788	174	0	next
281	Response	1	4326572	11786	1
283	Picture	m016	4339144	0	125	14549	146	0	next
283	Response	1	4353692	14548	1
285	Picture	f107	4365206	0	48	23408	82	0	next
285	Response	2	4388612	23406	1
287	Picture	c024	4400427	0	162	12706	186	0	next
287	Response	2	4413131	12704	2
289	Picture	gf008	4426228	0	177	46825	209	0	next
289	Response	2	4473052	46824	1
291	Picture	c109	4485116	0	124	14657	147	0	next
291	Response	2	4499771	14655	2
293	Picture	m015	4510974	0	84	17639	116	0	next
293	Response	2	4528611	17637	2
295	Picture	a022	4541154	0	76	19179	96	0	next
295	Response	1	4560332	19178	1
297	Picture	ba123	4572348	0	35	12785	68	0	next
297	Response	1	4585131	12783	2
299	Picture	e016	4597353	0	196	9980	217	0	next
299	Response	2	4607331	9978	2
301	Picture	c022	4619775	0	91	10878	124	0	next
301	Response	1	4630652	10877	1
303	Picture	f022	4644653	0	54	10521	74	0	next
303	Response	2	4655172	10519	1
305	Picture	ba109	4668194	0	167	12979	200	0	next
305	Response	2	4681171	12977	2
307	Picture	h015	4692832	0	203	15501	227	0	next
307	Response	2	4708331	15499	2
309	Picture	gf109	4722187	0	162	12067	201	0	next
309	Response	1	4734252	12065	1
311	Picture	e005	4746375	0	146	11958	170	0	next
311	Response	2	4758331	11956	2
313	Picture	ba107	4769695	0	144	13438	178	0	next
313	Response	2	4783132	13437	1
315	Picture	c123	4795586	0	92	55387	114	0	next
315	Response	2	4850972	55386	1
317	Picture	c008	4863295	0	38	9038	71	0	next
317	Response	2	4872331	9036	2
319	Picture	gf107	4883732	0	96	28801	116	0	next
319	Response	2	4912531	28799	2
321	Picture	dc109	4926034	0	110	14139	142	0	next
321	Response	1	4940171	14137	2
323	Picture	h006	4951243	0	71	7690	92	0	next
323	Response	2	4958931	7688	2
325	Picture	gf024	4971804	0	160	9369	194	0	next
325	Response	1	4981171	9367	2
329	Response	2	5225691	120898	2
331	Picture	ba125	5235723	0	33	18770	68	0	next
331	Response	2	5254491	18768	1
333	Picture	dc111	5268545	0	37	9388	56	0	next
333	Response	1	5277931	9386	2
335	Picture	h008	5292346	0	54	13147	87	0	next
335	Response	2	5305491	13145	2
337	Picture	dc012	5317342	0	65	8471	85	0	next
337	Response	1	5325812	8470	1
339	Picture	f010	5339504	0	59	14069	93	0	next
339	Response	2	5353571	14067	1
341	Picture	dc127	5367990	0	74	8183	95	0	next
341	Response	1	5376172	8182	1
343	Picture	f127	5389245	0	138	9128	171	0	next
343	Response	1	5398371	9126	2
345	Picture	f111	5409662	0	60	13991	80	0	next
345	Response	1	5423651	13989	2
347	Picture	m017	5437404	0	135	8849	167	0	next
347	Response	2	5446251	8847	2
349	Picture	h007	5460213	0	169	9880	191	0	next
349	Response	2	5470091	9878	2
351	Picture	m018	5481345	0	187	11027	220	0	next
351	Response	2	5492371	11026	1
353	Picture	a012	5505322	0	45	13891	65	0	next
353	Response	2	5519211	13889	1
355	Picture	c010	5531955	0	70	13338	102	0	next
355	Response	2	5545291	13336	1
357	Picture	a026	5560203	0	160	25770	181	0	next
357	Response	2	5585971	25768	2
359	Picture	a111	5600895	0	112	67477	145	0	next
359	Response	2	5668371	67476	1
361	Picture	a125	5682852	0	151	16881	172	0	next
361	Response	2	5699732	16880	1
363	Picture	a127	5712114	0	43	16859	76	0	next
363	Response	1	5728971	16857	2
365	Picture	e007	5741262	0	62	9471	82	0	next
365	Response	2	5750731	9469	2
367	Picture	c012	5763354	0	122	13579	157	0	next
367	Response	2	5776931	13577	1
369	Picture	a010	5790864	0	117	16309	139	0	next
369	Response	2	5807171	16307	2
371	Picture	gf127	5820825	0	140	19508	173	0	next
371	Response	2	5840331	19506	1
373	Picture	f125	5852163	0	140	18290	161	0	next
373	Response	2	5870451	18288	2
375	Picture	ba012	5884124	0	161	12129	194	0	next
375	Response	2	5896251	12127	1
377	Picture	c111	5908864	0	94	9709	114	0	next
377	Response	2	5918571	9707	2
379	Picture	e018	5932155	0	124	11898	156	0	next
379	Response	2	5944051	11896	2
381	Picture	h017	5955883	0	65	10410	87	0	next
381	Response	2	5966291	10408	2
383	Picture	c127	5978295	0	138	18878	170	0	next
383	Response	2	5997171	18876	2
385	Picture	m008	6008692	0	80	21441	101	0	next
385	Response	2	6030131	21439	1
387	Picture	c125	6044365	0	54	52728	86	0	next
387	Response	2	6097091	52726	1
389	Picture	ba111	6111902	0	184	30231	204	0	next
389	Response	2	6142131	30229	1
391	Picture	gf125	6156193	0	42	10060	74	0	next
391	Response	2	6166251	10058	1
393	Picture	gf012	6177433	0	141	9539	162	0	next
393	Response	1	6186971	9538	1
395	Picture	dc026	6199864	0	36	13790	61	0	next
395	Response	1	6213652	13788	1
397	Picture	dc010	6226356	0	30	11937	50	0	next
397	Response	2	6238291	11935	1
399	Picture	f012	6251486	0	59	10567	84	0	next
399	Response	1	6262051	10565	1
401	Picture	m007	6275253	0	127	12799	147	0	next
401	Response	1	6288051	12798	1
403	Picture	c026	6299377	0	159	17315	186	0	next
403	Response	2	6316691	17314	1
405	Picture	f026	6330161	0	41	16652	62	0	next
405	Response	2	6346811	16650	1
407	Picture	gf010	6358261	0	99	12031	130	0	next
407	Response	1	6370291	12030	1
409	Picture	dc125	6382902	0	131	9430	153	0	next
409	Response	2	6392330	9428	2
411	Picture	ba026	6405783	0	66	19389	99	0	next
411	Response	2	6425171	19388	1
413	Picture	ba127	6436332	0	189	23161	209	0	next
413	Response	2	6459491	23159	1
415	Picture	e008	6471974	0	37	12758	69	0	next
415	Response	1	6484730	12756	2
417	Picture	e017	6495941	0	68	18471	89	0	next
417	Response	2	6514411	18470	1
419	Picture	gf111	6528793	0	41	20419	75	0	next
419	Response	1	6549210	20417	2
421	Picture	ba010	6562172	0	158	24880	178	0	next
421	Response	2	6587050	24878	2
423	Picture	gf026	6598213	0	100	8439	132	0	next
423	Response	2	6606650	8437	2
425	Picture	h018	6620801	0	184	10411	205	0	next
425	Response	1	6631211	10410	1
429	Response	2	6836531	81757	2
431	Picture	c113	6846589	0	186	17904	207	0	next
431	Response	2	6864491	17902	2
433	Picture	ba014	6878144	0	113	7268	146	0	next
433	Response	1	6885411	7267	1
435	Picture	a028	6898271	0	164	14061	184	0	next
435	Response	2	6912330	14059	2
437	Picture	f028	6924623	0	124	8909	157	0	next
437	Response	2	6933531	8908	1
439	Picture	dc030	6947191	0	62	10781	83	0	next
439	Response	2	6957971	10780	1
441	Picture	f113	6969966	0	105	10926	140	0	next
441	Response	2	6980891	10925	1
443	Picture	dc113	6995062	0	183	32990	203	0	next
443	Response	1	7028050	32988	2
445	Picture	dc115	7039713	0	178	9619	210	0	next
445	Response	2	7049330	9617	2
447	Picture	m010	7063705	0	195	8347	215	0	next
447	Response	2	7072051	8346	1
449	Picture	gf030	7084293	0	89	17479	113	0	next
449	Response	2	7101771	17478	1
451	Picture	dc028	7112832	0	46	17580	68	0	next
451	Response	1	7130411	17579	1
453	Picture	ba113	7144981	0	55	8991	79	0	next
453	Response	2	7153970	8989	1
455	Picture	a113	7165373	0	162	9999	183	0	next
455	Response	2	7175370	9997	2
457	Picture	a014	7187226	0	136	51826	160	0	next
457	Response	2	7239050	51824	2
459	Picture	gf014	7253937	0	86	7715	106	0	next
459	Response	2	7261650	7713	2
461	Picture	e009	7272680	0	165	7452	196	0	next
461	Response	2	7280130	7450	2
463	Picture	h009	7294411	0	110	25121	132	0	next
463	Response	2	7319530	25119	2
465	Picture	f129	7331206	0	128	8566	161	0	next
465	Response	1	7339771	8565	1
467	Picture	e020	7354505	0	174	7987	195	0	next
467	Response	1	7362490	7985	2
469	Picture	f115	7375924	0	68	28288	100	0	next
469	Response	2	7404210	28286	2
471	Picture	a129	7418222	0	107	16909	128	0	next
471	Response	2	7435130	16908	1
473	Picture	f014	7446405	0	73	25927	106	0	next
473	Response	2	7472330	25925	2
475	Picture	ba030	7486053	0	95	12239	116	0	next
475	Response	1	7498290	12237	2
477	Picture	ba129	7509875	0	93	20057	125	0	next
477	Response	2	7529930	20055	1
479	Picture	h010	7542542	0	97	13430	122	0	next
479	Response	2	7555970	13428	2
481	Picture	m020	7567015	0	108	25597	142	0	next
481	Response	2	7592610	25595	1
483	Picture	c115	7603673	0	118	8859	139	0	next
483	Response	2	7612530	8857	2
485	Picture	f030	7626685	0	92	10367	125	0	next
485	Response	2	7637050	10365	1
487	Picture	dc129	7649851	0	100	8601	120	0	next
487	Response	2	7658450	8599	2
489	Picture	h020	7671253	0	182	10679	214	0	next
489	Response	2	7681930	10677	2
491	Picture	gf129	7693784	0	158	13988	181	0	next
491	Response	2	7707770	13986	2
493	Picture	a030	7720583	0	175	12669	208	0	next
493	Response	1	7733250	12667	1
495	Picture	dc014	7746836	0	93	8895	114	0	next
495	Response	1	7755730	8894	1
497	Picture	c030	7767563	0	188	20649	218	0	next
497	Response	2	7788210	20647	2
499	Picture	m009	7799354	0	64	9937	84	0	next
499	Response	2	7809290	9936	1
501	Picture	e019	7820530	0	42	7161	75	0	next
501	Response	1	7827690	7160	1
503	Picture	ba115	7840142	0	105	9950	125	0	next
503	Response	1	7850090	9948	2
505	Picture	c028	7861405	0	161	11206	194	0	next
505	Response	2	7872610	11205	1
507	Picture	c014	7886141	0	96	13231	116	0	next
507	Response	1	7899370	13229	2
509	Picture	ba028	7911143	0	77	12189	110	0	next
509	Response	1	7923330	12187	2
511	Picture	gf028	7935234	0	160	23178	181	0	next
511	Response	2	7958410	23176	1
513	Picture	c129	7969912	0	133	14059	168	0	next
513	Response	1	7983970	14058	1
515	Picture	h019	7995393	0	158	14219	178	0	next
515	Response	2	8009610	14217	1
517	Picture	e010	8021073	0	127	18219	160	0	next
517	Response	2	8039290	18217	1
519	Picture	a115	8053112	0	92	19460	113	0	next
519	Response	2	8072570	19458	1
521	Picture	m019	8086133	0	55	26518	89	0	next
521	Response	2	8112650	26517	1
523	Picture	gf115	8126524	0	165	53567	186	0	next
523	Response	2	8180090	53566	1
525	Picture	gf113	8193295	0	39	20116	75	0	next
525	Response	1	8213410	20115	1
