# Supplementary material for: Effects of two different emotion-inducing methods on the emotional memory of non-clinically depressed individuals
Source: PLoS One. 2021 May 28;16(5):e0249863. doi: 10.1371/journal.pone.0249863 (PMC8162709; doi:10.1371/journal.pone.0249863)
Supplement: S1 Data — (ZIP) [file pone.0249863.s001.zip › data/experiment2-depression/sub61/b-study.log]

Scenario - For expli1
Logfile written - 2019/3/26 20:34:55

Trial	Event Type	Code	Time	TTime	Uncertainty	Duration	Uncertainty	ReqTime	ReqDur

1	Response	2	436317	436317	2
4	Picture	t002	466382	0	188	16000	220	0	16000
4	Response	1	480357	13975	1
5	Response	1	580637	98224	1
7	Picture	t005	594381	0	174	16000	196	0	16000
8	Response	2	622517	12114	1
10	Picture	t003	634451	0	86	16000	118	0	16000
11	Response	2	660797	10315	1
13	Picture	t004	674670	0	37	16000	60	0	16000
14	Response	1	705317	14624	1
16	Picture	t006	719999	0	189	16000	220	0	16000
17	Response	1	746077	10047	1
19	Picture	t001	760483	0	42	16000	65	0	16000
20	Response	1	786477	9971	1
23	Response	2	885717	77974	1
25	Picture	c016	895739	0	94	16000	115	0	16000
26	Response	1	923437	11677	1
28	Picture	f117	934829	0	149	16000	182	0	16000
29	Response	2	958837	7976	1
31	Picture	a117	970721	0	97	16000	122	0	16000
32	Response	2	994357	7612	1
34	Picture	f101	1007880	0	83	16000	115	0	16000
35	Response	1	1031237	7326	1
37	Picture	a018	1042920	0	48	16000	70	0	16000
38	Response	1	1076317	17376	1
40	Picture	a101	1088409	0	45	16000	76	0	16000
41	Response	1	1118997	14557	1
43	Picture	a016	1132089	0	196	16000	217	0	16000
44	Response	2	1155037	6927	1
46	Picture	f105	1166249	0	188	16000	219	0	16000
47	Response	1	1197077	14797	1
49	Picture	f103	1211720	0	48	16000	70	0	16000
50	Response	2	1235156	7415	2
52	Picture	c004	1249769	0	147	16000	181	0	16000
53	Response	1	1279277	13474	1
55	Picture	c119	1292811	0	105	16000	126	0	16000
56	Response	1	1317197	8365	1
58	Picture	f020	1331885	0	182	16000	213	0	16000
59	Response	2	1360037	12122	1
61	Picture	c002	1374459	0	117	16000	139	0	16000
62	Response	1	1408316	17836	2
64	Picture	c101	1421529	0	188	16000	220	0	16000
65	Response	1	1445757	8196	1
67	Picture	a103	1457440	0	113	16000	136	0	16000
68	Response	1	1488557	15094	1
70	Picture	a004	1502829	0	40	16000	72	0	16000
71	Response	2	1528437	9577	1
73	Picture	a105	1540080	0	121	16000	142	0	16000
74	Response	2	1569517	13416	1
76	Picture	c020	1580620	0	63	16000	95	0	16000
77	Response	1	1609717	13065	1
79	Picture	c117	1621200	0	154	16000	175	0	16000
80	Response	2	1645756	8535	2
82	Picture	f018	1658919	0	83	16000	116	0	16000
83	Response	2	1687236	12284	2
85	Picture	c018	1702149	0	190	16000	212	0	16000
86	Response	1	1725156	6986	2
88	Picture	c105	1737330	0	157	16000	188	0	16000
89	Response	1	1767076	13715	2
91	Picture	a119	1778710	0	111	16000	133	0	16000
92	Response	2	1805716	10985	2
94	Picture	f016	1819920	0	52	16000	84	0	16000
95	Response	1	1847876	11925	2
97	Picture	f002	1861009	0	131	16000	153	0	16000
98	Response	2	1894076	17046	2
100	Picture	a020	1906199	0	88	16000	120	0	16000
101	Response	2	1933876	11645	2
103	Picture	f119	1947070	0	54	16000	76	0	16000
104	Response	1	1976516	13424	2
106	Picture	c103	1989779	0	158	16000	189	0	16000
107	Response	1	2015076	9266	2
109	Picture	f004	2029410	0	198	16000	220	0	16000
110	Response	1	2055636	10205	2
112	Picture	a002	2070539	0	49	16000	80	0	16000
113	Response	2	2093676	7107	2
117	Response	2	2288076	71364	2
119	Picture	f109	2298108	0	102	16000	134	0	16000
120	Response	1	2321916	7777	2
122	Picture	a008	2334675	0	37	16000	59	0	16000
123	Response	1	2358316	7619	2
125	Picture	f107	2371719	0	143	16000	174	0	16000
126	Response	2	2394596	6847	2
128	Picture	f010	2406839	0	194	16000	215	0	16000
129	Response	2	2432036	9176	1
131	Picture	c006	2446289	0	57	16000	89	0	16000
132	Response	1	2470196	7874	2
134	Picture	c022	2484529	0	155	16000	177	0	16000
135	Response	2	2512116	11565	1
137	Picture	c107	2524019	0	147	16000	181	0	16000
138	Response	2	2546596	6544	1
140	Picture	a022	2560102	0	65	16000	90	0	16000
141	Response	2	2582476	6349	1
143	Picture	a121	2594289	0	37	16000	69	0	16000
144	Response	2	2624916	14596	1
146	Picture	f024	2639799	0	188	16000	209	0	16000
147	Response	2	2676356	20536	1
149	Picture	a006	2689870	0	97	16000	128	0	16000
150	Response	2	2715002	9101	2
152	Picture	f123	2726985	0	149	16000	171	0	16000
153	Response	1	2756756	13749	1
155	Picture	a024	2770708	0	79	16000	111	0	16000
156	Response	1	2793756	7017	1
158	Picture	a109	2807529	0	92	16000	113	0	16000
159	Response	1	2829956	6406	1
161	Picture	f125	2841008	0	97	16000	129	0	16000
162	Response	2	2874116	17077	1
164	Picture	a107	2887588	0	181	16000	202	0	16000
165	Response	1	2917116	13507	1
167	Picture	f121	2931409	0	176	16000	207	0	16000
168	Response	2	2955276	7836	1
170	Picture	f006	2969501	0	87	16000	110	0	16000
171	Response	1	2992556	7033	1
173	Picture	f008	3004979	0	91	16000	123	0	16000
174	Response	1	3039756	18746	1
176	Picture	c123	3053479	0	93	16000	115	0	16000
177	Response	1	3077676	8175	1
179	Picture	a010	3089568	0	154	16000	186	0	16000
180	Response	1	3112116	6517	1
182	Picture	c125	3123198	0	194	16000	216	0	16000
183	Response	1	3155916	16697	1
185	Picture	c010	3170630	0	79	16000	111	0	16000
186	Response	1	3197196	10534	1
188	Picture	a123	3211439	0	102	16000	124	0	16000
189	Response	1	3238316	10855	1
191	Picture	c008	3252169	0	187	16000	221	0	16000
192	Response	2	3274916	6713	1
194	Picture	c109	3288939	0	85	16000	107	0	16000
195	Response	1	3317436	12476	1
197	Picture	c121	3328960	0	47	16000	78	0	16000
198	Response	1	3358756	13765	1
200	Picture	c024	3371229	0	116	16000	138	0	16000
201	Response	1	3396516	9265	1
203	Picture	f022	3409708	0	117	16000	148	0	16000
204	Response	2	3433076	7337	1
206	Picture	a125	3444177	0	151	16000	172	0	16000
207	Response	2	3465075	4877	2
211	Response	2	3732475	143256	2
213	Picture	f014	3742497	0	106	16000	129	0	16000
214	Response	1	3763715	5195	2
216	Picture	f012	3777119	0	134	16000	165	0	16000
217	Response	2	3797635	4485	2
219	Picture	c026	3810158	0	98	16000	120	0	16000
220	Response	2	3837915	11735	2
222	Picture	a127	3850738	0	169	16000	200	0	16000
223	Response	1	3875595	8826	2
225	Picture	f129	3888209	0	199	16000	222	0	16000
226	Response	1	3913675	9443	1
228	Picture	a028	3925597	0	128	16000	159	0	16000
229	Response	2	3946716	5088	1
231	Picture	a026	3958089	0	135	16000	157	0	16000
232	Response	1	3980435	6324	2
234	Picture	c014	3995374	0	169	16000	194	0	16000
235	Response	1	4017355	5955	2
237	Picture	c012	4029948	0	89	16000	110	0	16000
238	Response	1	4053355	7386	2
240	Picture	c127	4068084	0	112	16000	136	0	16000
241	Response	1	4091035	6927	2
243	Picture	f028	4104759	0	97	16000	119	0	16000
244	Response	2	4126715	5933	2
246	Picture	a030	4141154	0	194	16000	222	0	16000
247	Response	1	4160475	3293	2
249	Picture	f115	4173158	0	188	16000	211	0	16000
250	Response	2	4195915	6734	1
252	Picture	a115	4209327	0	176	16000	207	0	16000
253	Response	2	4231515	6157	2
255	Picture	c030	4242609	0	60	16000	82	0	16000
256	Response	2	4266195	7564	1
258	Picture	a012	4279259	0	61	16000	93	0	16000
259	Response	2	4307835	12544	2
261	Picture	c111	4319078	0	78	16000	101	0	16000
262	Response	2	4349715	14614	2
264	Picture	a014	4361919	0	53	16000	84	0	16000
265	Response	2	4387315	9365	1
267	Picture	c129	4398359	0	116	16000	138	0	16000
268	Response	1	4419835	5454	2
270	Picture	f026	4431049	0	74	16000	106	0	16000
271	Response	2	4454515	7435	2
273	Picture	a111	4465923	0	37	16000	58	0	16000
274	Response	1	4486995	5051	1
276	Picture	f111	4498538	0	72	16000	104	0	16000
277	Response	2	4527555	12986	1
279	Picture	a113	4538968	0	145	16000	166	0	16000
280	Response	2	4564596	9607	1
282	Picture	f127	4577208	0	55	16000	87	0	16000
283	Response	2	4598555	5315	1
285	Picture	f113	4610899	0	197	16000	219	0	16000
286	Response	2	4639555	12634	1
288	Picture	a129	4652768	0	145	16000	178	0	16000
289	Response	2	4675475	6674	1
291	Picture	c028	4688769	0	148	16000	170	0	16000
292	Response	1	4710795	6004	1
294	Picture	c115	4722059	0	174	16000	206	0	16000
295	Response	1	4745875	7785	1
297	Picture	f030	4757429	0	142	16000	163	0	16000
298	Response	2	4779275	5825	1
300	Picture	c113	4793427	0	125	16000	156	0	16000
301	Response	2	4821275	11817	1
