# Supplementary material for: Effects of two different emotion-inducing methods on the emotional memory of non-clinically depressed individuals
Source: PLoS One. 2021 May 28;16(5):e0249863. doi: 10.1371/journal.pone.0249863 (PMC8162709; doi:10.1371/journal.pone.0249863)
Supplement: S1 Data — (ZIP) [file pone.0249863.s001.zip › data/experiment2-depression/sub61/b-test.log]

Scenario - For expli1
Logfile written - 2019/3/26 20:48:51

Trial	Event Type	Code	Time	TTime	Uncertainty	Duration	Uncertainty	ReqTime	ReqDur

1	Response	2	164307	164307	1
4	Picture	t002	194361	0	91	68987	119	0	next
4	Response	2	263347	68986	1
6	Picture	t006	277519	0	89	31549	112	0	next
6	Response	2	309067	31548	1
8	Picture	t007	321437	0	157	7791	191	0	next
8	Response	1	329227	7790	1
10	Picture	t010	341808	0	125	30700	155	0	next
10	Response	1	372507	30699	1
12	Picture	t001	384560	0	31	12428	64	0	next
12	Response	1	396986	12426	2
14	Picture	t003	409100	0	155	9368	177	0	next
14	Response	1	418467	9367	1
16	Picture	t005	430550	0	32	15518	65	0	next
16	Response	2	446066	15516	1
18	Picture	t008	458688	0	55	15541	76	0	next
18	Response	2	474227	15539	1
20	Picture	t012	489222	0	172	14326	206	0	next
20	Response	2	503547	14325	1
22	Picture	t009	518019	0	46	8329	68	0	next
22	Response	1	526347	8328	1
24	Picture	t011	539908	0	145	11240	177	0	next
24	Response	1	551146	11238	2
26	Picture	t004	564660	0	64	9008	84	0	next
26	Response	1	573666	9006	2
29	Response	2	624306	26676	2
31	Picture	ba117	634328	0	48	12940	70	0	next
31	Response	2	647267	12939	1
33	Picture	a103	659729	0	133	17699	165	0	next
33	Response	2	677426	17697	2
35	Picture	ba018	689299	0	68	35529	90	0	next
35	Response	2	724827	35528	1
37	Picture	m012	736809	0	42	9172	43	0	next
37	Response	1	745946	9137	2
39	Picture	m011	760662	0	191	11286	213	0	next
39	Response	1	771946	11284	2
41	Picture	m001	783669	0	167	7759	199	0	next
41	Response	2	791426	7757	2
43	Picture	h011	804288	0	56	25460	78	0	next
43	Response	2	829746	25458	2
45	Picture	a101	841239	0	85	20069	117	0	next
45	Response	2	861306	20067	2
47	Picture	m002	872931	0	66	22777	91	0	next
47	Response	2	895706	22775	2
49	Picture	gf101	908231	0	81	7157	115	0	next
49	Response	1	915386	7155	2
51	Picture	e012	927008	0	146	21460	168	0	next
51	Response	2	948466	21458	2
53	Picture	dc016	962379	0	89	7249	121	0	next
53	Response	1	969626	7247	2
55	Picture	gf117	983519	0	120	27469	142	0	next
55	Response	1	1010986	27467	2
57	Picture	h001	1024789	0	168	13839	200	0	next
57	Response	2	1038626	13837	2
59	Picture	gf016	1051099	0	195	12769	216	0	next
59	Response	1	1063866	12767	2
61	Picture	dc018	1078429	0	183	7399	215	0	next
61	Response	1	1085826	7397	2
63	Picture	f016	1099190	0	96	10758	117	0	next
63	Response	2	1109946	10756	2
65	Picture	ba002	1124419	0	184	20289	217	0	next
65	Response	1	1144706	20287	2
67	Picture	gf018	1158536	0	70	9532	91	0	next
67	Response	2	1168066	9530	2
69	Picture	c016	1182019	0	74	7849	106	0	next
69	Response	1	1189866	7847	2
71	Picture	a018	1201408	0	193	13860	214	0	next
71	Response	1	1215266	13858	2
73	Picture	c002	1230259	0	157	11409	189	0	next
73	Response	2	1241666	11407	2
75	Picture	dc103	1254118	0	137	20230	158	0	next
75	Response	2	1274346	20228	1
77	Picture	dc002	1285609	0	129	9539	161	0	next
77	Response	1	1295146	9537	2
79	Picture	gf103	1308699	0	45	11569	67	0	next
79	Response	1	1320266	11567	1
81	Picture	f002	1331770	0	125	9338	159	0	next
81	Response	1	1341106	9336	2
83	Picture	f101	1352989	0	80	23119	101	0	next
83	Response	2	1376106	23117	2
85	Picture	c101	1390939	0	113	25169	146	0	next
85	Response	2	1416106	25167	1
87	Picture	c018	1428951	0	104	7397	126	0	next
87	Response	1	1436346	7395	2
89	Picture	h012	1449241	0	131	8267	165	0	next
89	Response	2	1457506	8265	1
91	Picture	gf002	1470459	0	84	9889	107	0	next
91	Response	1	1480346	9887	1
93	Picture	a117	1495239	0	128	26470	159	0	next
93	Response	2	1521707	26468	1
95	Picture	f103	1533890	0	141	12018	162	0	next
95	Response	2	1545906	12016	2
97	Picture	c117	1557748	0	106	23040	138	0	next
97	Response	1	1580786	23038	2
99	Picture	e002	1591978	0	44	13130	65	0	next
99	Response	2	1605106	13128	2
101	Picture	a002	1616458	0	47	18049	80	0	next
101	Response	2	1634506	18048	1
103	Picture	ba101	1649278	0	66	10710	89	0	next
103	Response	2	1659986	10708	1
105	Picture	e001	1672549	0	115	34719	147	0	next
105	Response	1	1707266	34717	1
107	Picture	h002	1720099	0	64	11568	87	0	next
107	Response	2	1731666	11567	1
109	Picture	dc117	1745118	0	37	8390	68	0	next
109	Response	1	1753506	8388	1
111	Picture	ba016	1765600	0	57	14747	81	0	next
111	Response	2	1780345	14745	2
113	Picture	a016	1795369	0	104	8538	138	0	next
113	Response	1	1803906	8537	1
115	Picture	f117	1816771	0	39	8058	61	0	next
115	Response	1	1824826	8055	2
117	Picture	e011	1839660	0	135	11728	167	0	next
117	Response	2	1851386	11726	1
119	Picture	f018	1863358	0	111	26629	133	0	next
119	Response	2	1889986	26628	1
121	Picture	c103	1903548	0	67	45800	100	0	next
121	Response	2	1949346	45798	1
123	Picture	dc101	1963978	0	137	50729	159	0	next
123	Response	2	2014706	50728	1
125	Picture	ba103	2025817	0	110	11131	142	0	next
125	Response	2	2036946	11129	1
129	Response	2	2251426	89635	1
131	Picture	c020	2261457	0	91	16850	123	0	next
131	Response	1	2278306	16849	1
133	Picture	f119	2290918	0	134	10429	163	0	next
133	Response	2	2301346	10428	1
135	Picture	f105	2312618	0	84	17329	116	0	next
135	Response	2	2329946	17328	1
137	Picture	ba119	2343668	0	207	14999	232	0	next
137	Response	1	2358666	14998	1
139	Picture	dc004	2370739	0	121	29568	154	0	next
139	Response	2	2400306	29567	1
141	Picture	gf004	2415178	0	182	8009	204	0	next
141	Response	2	2423186	8008	1
143	Picture	e004	2437028	0	149	13519	181	0	next
143	Response	1	2450545	13517	2
145	Picture	dc006	2462910	0	108	11637	132	0	next
145	Response	2	2474545	11635	2
147	Picture	m014	2486728	0	107	37139	141	0	next
147	Response	2	2523865	37137	2
149	Picture	f006	2535118	0	55	8908	76	0	next
149	Response	1	2544025	8907	1
151	Picture	ba004	2555918	0	72	7869	106	0	next
151	Response	1	2563785	7867	2
153	Picture	dc020	2575199	0	132	10388	156	0	next
153	Response	1	2585586	10387	1
155	Picture	gf006	2598608	0	48	12259	80	0	next
155	Response	2	2610865	12257	2
157	Picture	gf119	2623661	0	167	13286	188	0	next
157	Response	2	2636945	13284	2
159	Picture	gf121	2651599	0	40	25508	72	0	next
159	Response	1	2677105	25506	2
161	Picture	f004	2689058	0	82	21569	105	0	next
161	Response	2	2710625	21567	2
163	Picture	f020	2724178	0	109	13729	139	0	next
163	Response	2	2737905	13727	2
165	Picture	c121	2750648	0	146	18219	168	0	next
165	Response	1	2768865	18217	2
167	Picture	h004	2783058	0	51	10689	85	0	next
167	Response	2	2793745	10687	2
169	Picture	a119	2804817	0	133	13890	156	0	next
169	Response	1	2818705	13888	2
171	Picture	ba105	2831751	0	187	33156	217	0	next
171	Response	1	2864905	33154	2
173	Picture	m004	2877678	0	90	7309	111	0	next
173	Response	2	2884985	7307	2
175	Picture	f121	2899620	0	136	9407	169	0	next
175	Response	2	2909025	9405	1
177	Picture	h014	2921742	0	186	8245	208	0	next
177	Response	2	2929985	8243	1
179	Picture	e003	2941632	0	113	30911	114	0	next
179	Response	2	2972505	30873	2
181	Picture	c105	2983713	0	205	9874	227	0	next
181	Response	2	2993586	9873	1
183	Picture	ba020	3008258	0	141	18889	175	0	next
183	Response	2	3027145	18887	2
185	Picture	a020	3041877	0	192	19590	214	0	next
185	Response	2	3061465	19588	2
187	Picture	h013	3073269	0	117	9118	149	0	next
187	Response	2	3082385	9116	2
189	Picture	dc119	3095138	0	89	7529	110	0	next
189	Response	1	3102665	7527	2
191	Picture	a105	3116928	0	119	18619	151	0	next
191	Response	1	3135545	18617	2
193	Picture	c004	3148058	0	158	6569	180	0	next
193	Response	2	3154625	6567	2
195	Picture	dc105	3169439	0	97	11427	129	0	next
195	Response	1	3180865	11426	1
197	Picture	a121	3195116	0	91	10231	112	0	next
197	Response	1	3205345	10229	2
199	Picture	a006	3217339	0	186	13008	218	0	next
199	Response	2	3230345	13006	2
201	Picture	m003	3244787	0	77	16160	98	0	next
201	Response	2	3260945	16158	2
203	Picture	a004	3273408	0	104	26179	136	0	next
203	Response	2	3299585	26177	2
205	Picture	c006	3312587	0	93	35520	115	0	next
205	Response	2	3348105	35518	2
207	Picture	m013	3361939	0	56	19648	87	0	next
207	Response	2	3381585	19646	1
209	Picture	dc121	3393048	0	117	9099	139	0	next
209	Response	1	3402145	9097	1
211	Picture	h003	3416977	0	177	10289	210	0	next
211	Response	2	3427265	10288	1
213	Picture	gf020	3441558	0	98	13549	124	0	next
213	Response	1	3455105	13547	2
215	Picture	e013	3467608	0	42	15339	74	0	next
215	Response	2	3482945	15337	1
217	Picture	ba006	3496148	0	164	22519	185	0	next
217	Response	2	3518665	22517	1
219	Picture	ba121	3531408	0	55	9619	86	0	next
219	Response	1	3541025	9617	1
221	Picture	gf105	3554477	0	158	7870	179	0	next
221	Response	2	3562345	7868	1
223	Picture	c119	3575719	0	68	9308	100	0	next
223	Response	1	3585025	9306	1
225	Picture	e014	3597838	0	124	19229	146	0	next
225	Response	2	3617065	19227	2
229	Response	2	3857945	119383	1
231	Picture	dc022	3867967	0	108	9419	129	0	next
231	Response	1	3877385	9418	1
233	Picture	ba024	3889376	0	185	8772	216	0	next
233	Response	1	3898145	8769	2
235	Picture	a008	3912558	0	175	6948	196	0	next
235	Response	2	3919505	6947	1
237	Picture	e005	3930918	0	134	9868	166	0	next
237	Response	1	3940785	9867	1
239	Picture	f123	3955347	0	43	9199	65	0	next
239	Response	2	3964545	9198	1
241	Picture	gf022	3978067	0	143	10879	175	0	next
241	Response	1	3988945	10878	1
243	Picture	m016	4003776	0	103	6690	125	0	next
243	Response	1	4010465	6689	1
245	Picture	gf024	4025009	0	31	7217	64	0	next
245	Response	2	4032225	7216	1
247	Picture	ba008	4044168	0	204	14619	225	0	next
247	Response	1	4058785	14617	1
249	Picture	m005	4072038	0	152	13708	185	0	next
249	Response	2	4085745	13707	1
251	Picture	dc107	4098016	0	178	11730	199	0	next
251	Response	1	4109745	11729	1
253	Picture	ba123	4122257	0	92	18289	124	0	next
253	Response	2	4140545	18288	1
255	Picture	c022	4152191	0	157	9635	180	0	next
255	Response	1	4161825	9634	1
257	Picture	c008	4174617	0	63	7929	95	0	next
257	Response	1	4182545	7928	1
259	Picture	gf008	4194257	0	83	11369	105	0	next
259	Response	2	4205625	11368	1
261	Picture	h005	4220336	0	160	10930	192	0	next
261	Response	2	4231265	10929	1
263	Picture	c107	4246111	0	55	21076	76	0	next
263	Response	2	4267185	21074	1
265	Picture	f109	4279298	0	184	12968	215	0	next
265	Response	2	4292265	12967	1
267	Picture	c109	4303430	0	58	17796	80	0	next
267	Response	2	4321224	17794	2
269	Picture	e016	4335437	0	40	9869	73	0	next
269	Response	1	4345305	9868	1
271	Picture	a123	4356487	0	156	7179	178	0	next
271	Response	1	4363665	7178	1
273	Picture	ba109	4375357	0	107	14149	140	0	next
273	Response	1	4389505	14148	1
275	Picture	gf107	4402596	0	206	11070	228	0	next
275	Response	1	4413665	11069	1
277	Picture	f024	4426857	0	95	9729	128	0	next
277	Response	2	4436585	9728	1
279	Picture	f008	4451436	0	191	13670	213	0	next
279	Response	2	4465105	13669	1
281	Picture	gf109	4477827	0	116	39559	148	0	next
281	Response	2	4517385	39558	1
283	Picture	dc109	4529157	0	121	30709	143	0	next
283	Response	2	4559865	30708	1
285	Picture	e006	4573828	0	96	10598	128	0	next
285	Response	2	4584425	10597	1
287	Picture	a107	4597069	0	196	21677	217	0	next
287	Response	2	4618744	21675	2
289	Picture	m015	4630567	0	185	7259	216	0	next
289	Response	1	4637825	7258	1
291	Picture	dc123	4650376	0	44	7690	66	0	next
291	Response	1	4658065	7689	1
293	Picture	a109	4672177	0	60	12609	93	0	next
293	Response	2	4684784	12607	2
295	Picture	dc008	4696348	0	63	9038	84	0	next
295	Response	2	4705385	9037	1
297	Picture	f107	4720287	0	108	16419	139	0	next
297	Response	1	4736704	16417	2
299	Picture	f022	4750906	0	162	8880	183	0	next
299	Response	2	4759784	8878	1
301	Picture	h015	4771467	0	85	34639	117	0	next
301	Response	2	4806105	34638	1
303	Picture	h016	4817327	0	58	7819	80	0	next
303	Response	2	4825144	7817	2
305	Picture	ba107	4838200	0	184	19386	217	0	next
305	Response	2	4857584	19384	2
307	Picture	a022	4869726	0	152	19660	173	0	next
307	Response	2	4889384	19658	2
309	Picture	c024	4902967	0	60	8219	92	0	next
309	Response	1	4911184	8217	2
311	Picture	e015	4924007	0	194	10699	215	0	next
311	Response	2	4934704	10697	2
313	Picture	c123	4946088	0	96	12978	129	0	next
313	Response	1	4959064	12976	2
315	Picture	h006	4972866	0	158	7600	179	0	next
315	Response	2	4980464	7598	2
317	Picture	m006	4992367	0	142	44939	174	0	next
317	Response	2	5037304	44937	2
319	Picture	a024	5049227	0	116	14239	142	0	next
319	Response	1	5063464	14237	2
321	Picture	dc024	5077927	0	64	20739	96	0	next
321	Response	2	5098664	20737	2
323	Picture	ba022	5112317	0	182	13349	205	0	next
323	Response	2	5125664	13347	2
325	Picture	gf123	5136796	0	184	13350	217	0	next
325	Response	2	5150144	13348	2
329	Response	2	5374424	100176	2
331	Picture	h008	5384456	0	143	14090	175	0	next
331	Response	2	5398544	14088	1
333	Picture	m007	5410906	0	200	9599	222	0	next
333	Response	1	5420504	9598	1
335	Picture	gf111	5433586	0	171	23160	203	0	next
335	Response	2	5456744	23158	2
337	Picture	a127	5468838	0	88	7588	108	0	next
337	Response	1	5476424	7586	1
339	Picture	f125	5490338	0	72	24368	104	0	next
339	Response	2	5514704	24366	1
341	Picture	c010	5527477	0	104	18429	127	0	next
341	Response	2	5545904	18427	1
343	Picture	gf012	5557267	0	134	48158	166	0	next
343	Response	2	5605424	48157	1
345	Picture	h007	5619186	0	44	9482	64	0	next
345	Response	2	5628664	9478	1
347	Picture	dc125	5642691	0	31	9174	64	0	next
347	Response	1	5651864	9173	1
349	Picture	c026	5665478	0	73	7908	94	0	next
349	Response	1	5673384	7906	1
351	Picture	e018	5685137	0	70	12209	101	0	next
351	Response	1	5697344	12207	1
353	Picture	f010	5712317	0	62	15269	84	0	next
353	Response	1	5727584	15267	1
355	Picture	e017	5742328	0	40	8498	72	0	next
355	Response	2	5750824	8496	1
357	Picture	dc127	5764037	0	162	8869	183	0	next
357	Response	1	5772904	8867	1
359	Picture	gf010	5786808	0	46	11257	79	0	next
359	Response	2	5798064	11256	1
361	Picture	f012	5812907	0	119	10118	142	0	next
361	Response	1	5823024	10117	1
363	Picture	m017	5836796	0	48	11189	80	0	next
363	Response	2	5847984	11188	1
365	Picture	dc010	5861276	0	72	11709	94	0	next
365	Response	2	5872984	11708	1
367	Picture	ba012	5887246	0	86	19300	118	0	next
367	Response	1	5906544	19298	1
369	Picture	dc111	5921517	0	150	7268	172	0	next
369	Response	2	5928784	7267	1
371	Picture	c125	5940418	0	70	30247	103	0	next
371	Response	2	5970664	30246	1
373	Picture	f026	5982187	0	137	9878	159	0	next
373	Response	2	5992064	9877	1
375	Picture	ba026	6006316	0	162	11870	196	0	next
375	Response	2	6018184	11868	1
377	Picture	a012	6030407	0	75	10199	76	0	next
377	Response	1	6040584	10177	1
379	Picture	h018	6054728	0	72	7538	104	0	next
379	Response	2	6062264	7536	1
381	Picture	a125	6074676	0	130	17829	152	0	next
381	Response	1	6092504	17828	1
383	Picture	ba010	6105016	0	108	21289	141	0	next
383	Response	1	6126304	21288	1
385	Picture	gf026	6139927	0	200	6539	222	0	next
385	Response	2	6146464	6537	1
387	Picture	f111	6160467	0	147	10238	180	0	next
387	Response	1	6170704	10237	1
389	Picture	gf125	6184875	0	77	37590	99	0	next
389	Response	1	6222463	37588	2
391	Picture	a010	6234786	0	145	16479	178	0	next
391	Response	2	6251264	16478	1
393	Picture	ba127	6265637	0	130	10868	152	0	next
393	Response	2	6276504	10867	1
395	Picture	a026	6290916	0	173	14509	206	0	next
395	Response	1	6305424	14508	1
397	Picture	f127	6319546	0	47	9439	69	0	next
397	Response	2	6328984	9438	1
399	Picture	c111	6341288	0	122	9777	154	0	next
399	Response	2	6351064	9776	1
401	Picture	e007	6362476	0	106	19749	129	0	next
401	Response	2	6382224	19748	1
403	Picture	dc012	6396066	0	166	29680	197	0	next
403	Response	1	6425744	29678	1
405	Picture	e008	6440017	0	52	7728	73	0	next
405	Response	2	6447744	7727	1
407	Picture	a111	6461376	0	177	15569	210	0	next
407	Response	1	6476944	15568	1
409	Picture	ba111	6489727	0	169	32258	191	0	next
409	Response	2	6521984	32257	1
411	Picture	c012	6535395	0	142	8950	173	0	next
411	Response	2	6544344	8949	1
413	Picture	gf127	6555636	0	76	8709	97	0	next
413	Response	2	6564344	8708	1
415	Picture	m018	6578516	0	181	9989	214	0	next
415	Response	1	6588504	9988	1
417	Picture	m008	6600375	0	159	16010	181	0	next
417	Response	2	6616384	16009	1
419	Picture	c127	6627998	0	32	10187	64	0	next
419	Response	1	6638184	10186	1
421	Picture	h017	6652992	0	203	11113	224	0	next
421	Response	2	6664104	11112	1
423	Picture	ba125	6675629	0	48	10316	80	0	next
423	Response	2	6685943	10314	2
425	Picture	dc026	6698615	0	69	25130	90	0	next
425	Response	2	6723744	25129	1
429	Response	2	6913183	64372	2
431	Picture	ba129	6923205	0	104	20140	126	0	next
431	Response	1	6943343	20138	2
433	Picture	e020	6956466	0	157	7359	189	0	next
433	Response	2	6963823	7357	2
435	Picture	ba115	6975257	0	45	18408	67	0	next
435	Response	1	6993663	18406	2
437	Picture	m020	7005676	0	105	7189	138	0	next
437	Response	2	7012863	7187	2
439	Picture	dc028	7026476	0	145	16109	166	0	next
439	Response	1	7042583	16107	2
441	Picture	e010	7056336	0	101	7489	134	0	next
441	Response	2	7063823	7487	2
443	Picture	ba030	7077817	0	129	19327	150	0	next
443	Response	1	7097142	19325	2
445	Picture	ba028	7109945	0	148	12520	181	0	next
445	Response	2	7122463	12518	2
447	Picture	m010	7136775	0	154	9450	178	0	next
447	Response	1	7146223	9448	2
449	Picture	gf028	7159836	0	79	6629	113	0	next
449	Response	2	7166463	6627	2
451	Picture	f115	7178167	0	91	9658	112	0	next
451	Response	2	7187823	9656	2
453	Picture	c115	7199433	0	141	10712	174	0	next
453	Response	1	7210143	10710	2
455	Picture	c129	7223445	0	137	13580	159	0	next
455	Response	2	7237023	13578	1
457	Picture	c014	7249356	0	45	36709	78	0	next
457	Response	1	7286063	36707	1
459	Picture	f129	7300956	0	107	6949	128	0	next
459	Response	2	7307903	6947	2
461	Picture	dc113	7321167	0	50	15138	84	0	next
461	Response	2	7336303	15136	1
463	Picture	e019	7347396	0	158	9309	179	0	next
463	Response	2	7356703	9307	2
465	Picture	dc030	7371457	0	84	9368	116	0	next
465	Response	2	7380823	9366	2
467	Picture	dc014	7393175	0	208	10050	229	0	next
467	Response	2	7403223	10048	2
469	Picture	gf113	7416885	0	149	12220	181	0	next
469	Response	2	7429103	12218	2
471	Picture	gf115	7443426	0	113	12359	134	0	next
471	Response	2	7455783	12357	1
473	Picture	a113	7468847	0	175	9698	208	0	next
473	Response	1	7478543	9696	2
475	Picture	a115	7491137	0	58	13648	79	0	next
475	Response	1	7504783	13646	1
477	Picture	a014	7517665	0	183	12279	216	0	next
477	Response	2	7529943	12278	1
479	Picture	m009	7542184	0	167	18441	188	0	next
479	Response	2	7560623	18439	1
481	Picture	dc115	7575556	0	110	15069	141	0	next
481	Response	2	7590623	15067	1
483	Picture	h010	7602125	0	48	7499	70	0	next
483	Response	1	7609623	7498	1
485	Picture	f030	7623445	0	49	23860	81	0	next
485	Response	2	7647303	23858	1
487	Picture	c113	7659316	0	180	12389	201	0	next
487	Response	1	7671703	12387	1
489	Picture	ba014	7683469	0	178	15556	210	0	next
489	Response	1	7699023	15554	1
491	Picture	a028	7713885	0	98	13540	119	0	next
491	Response	1	7727423	13538	1
493	Picture	gf014	7739407	0	62	16138	94	0	next
493	Response	1	7755543	16136	1
495	Picture	ba113	7769856	0	115	11848	137	0	next
495	Response	2	7781703	11847	1
497	Picture	c030	7793055	0	69	19089	101	0	next
497	Response	2	7812143	19088	1
499	Picture	gf129	7824484	0	146	11861	167	0	next
499	Response	2	7836343	11859	1
501	Picture	h009	7848866	0	80	10318	112	0	next
501	Response	2	7859183	10317	1
503	Picture	a030	7870319	0	134	9025	156	0	next
503	Response	2	7879343	9024	1
505	Picture	m019	7892916	0	32	53268	65	0	next
505	Response	2	7946183	53267	1
507	Picture	h019	7957386	0	49	11158	71	0	next
507	Response	2	7968542	11156	2
509	Picture	a129	7979685	0	69	39219	102	0	next
509	Response	2	8018903	39218	1
511	Picture	f014	8031654	0	101	9850	123	0	next
511	Response	1	8041503	9849	1
513	Picture	f113	8052676	0	64	8708	98	0	next
513	Response	2	8061383	8707	1
515	Picture	h020	8074555	0	184	20629	205	0	next
515	Response	2	8095183	20628	1
517	Picture	gf030	8107290	0	105	13294	131	0	next
517	Response	2	8120583	13293	1
519	Picture	c028	8135504	0	55	11160	76	0	next
519	Response	1	8146662	11158	2
521	Picture	f028	8160280	0	105	8704	132	0	next
521	Response	2	8168983	8703	1
523	Picture	dc129	8180514	0	37	16750	59	0	next
523	Response	1	8197263	16749	1
525	Picture	e009	8210953	0	88	9631	121	0	next
525	Response	2	8220583	9630	1
