# Supplementary material for: Effects of two different emotion-inducing methods on the emotional memory of non-clinically depressed individuals
Source: PLoS One. 2021 May 28;16(5):e0249863. doi: 10.1371/journal.pone.0249863 (PMC8162709; doi:10.1371/journal.pone.0249863)
Supplement: S1 Data — (ZIP) [file pone.0249863.s001.zip › data/experiment2-depression/sub63/b-study.log]

Scenario - For expli1
Logfile written - 2019/3/27 12:13:28

Trial	Event Type	Code	Time	TTime	Uncertainty	Duration	Uncertainty	ReqTime	ReqDur

1	Response	2	489618	489618	2
4	Picture	t001	519669	0	55	16000	81	0	16000
5	Response	1	539739	4045	1
7	Picture	t004	550913	0	147	16000	169	0	16000
8	Response	2	571899	4964	1
10	Picture	t003	586051	0	164	16000	194	0	16000
11	Response	2	611778	9697	2
13	Picture	t006	625532	0	181	16000	201	0	16000
14	Response	1	646418	4866	2
16	Picture	t002	660610	0	89	16000	120	0	16000
17	Response	2	681059	4418	1
19	Picture	t005	693180	0	187	16000	207	0	16000
20	Response	1	716979	7779	1
23	Response	2	790939	52270	1
25	Picture	f018	800959	0	54	16000	74	0	16000
26	Response	2	825538	8559	1
28	Picture	a002	838371	0	132	16000	163	0	16000
29	Response	1	860778	6377	2
31	Picture	f101	874600	0	65	16000	91	0	16000
32	Response	1	895338	4713	2
34	Picture	a004	910131	0	186	16000	217	0	16000
35	Response	2	931138	4976	1
37	Picture	a119	944382	0	103	16000	123	0	16000
38	Response	2	967058	6657	1
40	Picture	a117	978151	0	154	16000	185	0	16000
41	Response	2	1002939	8758	1
43	Picture	a018	1016435	0	37	16000	58	0	16000
44	Response	1	1036218	3762	2
46	Picture	c103	1048880	0	73	16000	104	0	16000
47	Response	1	1068658	3747	2
49	Picture	c020	1081154	0	137	16000	159	0	16000
50	Response	1	1103458	6283	2
52	Picture	a103	1114582	0	34	16000	64	0	16000
53	Response	2	1138938	8326	2
55	Picture	f004	1152894	0	50	16000	71	0	16000
56	Response	1	1176338	7424	2
58	Picture	f016	1187931	0	165	16000	195	0	16000
59	Response	2	1210858	6897	1
61	Picture	c018	1222570	0	194	16000	214	0	16000
62	Response	1	1246018	7428	1
64	Picture	c101	1257761	0	154	16000	185	0	16000
65	Response	1	1279978	6186	1
67	Picture	f002	1291090	0	161	16000	181	0	16000
68	Response	1	1315699	8589	1
70	Picture	c016	1328600	0	137	16000	168	0	16000
71	Response	1	1351938	7307	1
73	Picture	c119	1364570	0	166	16000	194	0	16000
74	Response	2	1388618	8021	2
76	Picture	f105	1400023	0	36	16000	66	0	16000
77	Response	2	1422578	6525	2
79	Picture	c105	1433621	0	101	16000	123	0	16000
80	Response	2	1453098	3455	2
82	Picture	a016	1465430	0	111	16000	141	0	16000
83	Response	2	1486458	4997	2
85	Picture	c117	1501241	0	134	16000	156	0	16000
86	Response	1	1523738	6476	1
88	Picture	f103	1536030	0	164	16000	195	0	16000
89	Response	2	1556458	4397	2
91	Picture	f119	1568712	0	152	16000	172	0	16000
92	Response	1	1588738	4006	2
94	Picture	a105	1601732	0	116	16000	146	0	16000
95	Response	2	1621458	3696	1
97	Picture	f117	1635011	0	171	16000	192	0	16000
98	Response	1	1654018	2987	2
100	Picture	f020	1667652	0	183	16000	214	0	16000
101	Response	2	1687898	4216	1
103	Picture	c002	1700321	0	182	16000	204	0	16000
104	Response	1	1719418	3076	1
106	Picture	c004	1730763	0	58	16000	88	0	16000
107	Response	2	1749178	2384	1
109	Picture	a020	1763094	0	62	16000	86	0	16000
110	Response	2	1781698	2580	1
112	Picture	a101	1796413	0	63	16000	102	0	16000
113	Response	1	1815658	3205	1
117	Response	2	2002658	65898	1
119	Picture	c109	2012688	0	76	16000	107	0	16000
120	Response	1	2032658	3939	1
122	Picture	f010	2047100	0	168	16000	189	0	16000
123	Response	1	2066458	3338	1
125	Picture	c125	2080670	0	80	16000	110	0	16000
126	Response	1	2105658	8957	1
128	Picture	c006	2119430	0	158	16000	178	0	16000
129	Response	1	2139538	4088	1
131	Picture	c123	2150920	0	153	16000	184	0	16000
132	Response	2	2169217	2266	2
134	Picture	f121	2183379	0	197	16000	219	0	16000
135	Response	2	2203777	4377	2
137	Picture	a006	2217149	0	78	16000	111	0	16000
138	Response	2	2236818	3633	1
140	Picture	f109	2250409	0	153	16000	173	0	16000
141	Response	1	2273737	7308	2
143	Picture	a121	2286729	0	151	16000	182	0	16000
144	Response	2	2305618	2858	1
146	Picture	f008	2317878	0	171	16000	192	0	16000
147	Response	2	2337018	3120	1
149	Picture	a107	2349100	0	100	16000	130	0	16000
150	Response	1	2371977	6847	2
152	Picture	c022	2385910	0	124	16000	144	0	16000
153	Response	2	2405058	3128	1
155	Picture	a010	2418200	0	158	16000	189	0	16000
156	Response	2	2437338	3107	1
158	Picture	f024	2450320	0	203	16000	223	0	16000
159	Response	1	2469498	3158	1
161	Picture	f123	2480579	0	95	16000	125	0	16000
162	Response	2	2503298	6689	1
164	Picture	f022	2516830	0	179	16000	199	0	16000
165	Response	1	2536218	3368	1
167	Picture	a123	2550739	0	85	16000	116	0	16000
168	Response	2	2569858	3088	2
170	Picture	c107	2581131	0	198	16000	220	0	16000
171	Response	1	2601097	3944	2
173	Picture	c010	2612150	0	165	16000	196	0	16000
174	Response	1	2631337	3156	2
176	Picture	f125	2642506	0	145	16000	168	0	16000
177	Response	1	2662458	3929	1
179	Picture	f107	2676320	0	151	16000	182	0	16000
180	Response	2	2697657	5306	2
182	Picture	a022	2708679	0	127	16000	148	0	16000
183	Response	1	2729178	4478	1
185	Picture	c008	2742171	0	119	16000	148	0	16000
186	Response	1	2761698	3498	1
188	Picture	c024	2773940	0	186	16000	207	0	16000
189	Response	1	2794217	4256	2
191	Picture	a109	2809180	0	98	16000	128	0	16000
192	Response	1	2832017	6807	2
194	Picture	a125	2844038	0	73	16000	93	0	16000
195	Response	2	2863137	3079	2
197	Picture	a024	2876560	0	40	16000	70	0	16000
198	Response	1	2897538	4948	1
200	Picture	c121	2912529	0	68	16000	91	0	16000
201	Response	2	2932058	3506	1
203	Picture	f006	2944050	0	39	16000	69	0	16000
204	Response	2	2966378	6299	1
206	Picture	a008	2978179	0	73	16000	95	0	16000
207	Response	1	2999737	5537	2
211	Response	2	3199497	77154	2
213	Picture	f012	3209519	0	187	16000	207	0	16000
214	Response	2	3229537	3999	2
216	Picture	c026	3241780	0	77	16000	108	0	16000
217	Response	2	3266297	8486	2
219	Picture	f014	3279450	0	75	16000	96	0	16000
220	Response	2	3301977	6506	2
222	Picture	a129	3315359	0	150	16000	180	0	16000
223	Response	2	3334417	3028	2
225	Picture	c030	3349102	0	76	16000	95	0	16000
226	Response	1	3368297	3176	2
228	Picture	a127	3382890	0	108	16000	139	0	16000
229	Response	2	3405017	6096	2
231	Picture	f111	3418330	0	172	16000	192	0	16000
232	Response	2	3437137	2788	2
234	Picture	a012	3450700	0	117	16000	148	0	16000
235	Response	1	3478177	11446	1
237	Picture	a014	3491570	0	80	16000	100	0	16000
238	Response	1	3510697	3107	2
240	Picture	f127	3523630	0	173	16000	204	0	16000
241	Response	2	3544497	4836	1
243	Picture	a111	3558088	0	46	16000	67	0	16000
244	Response	1	3577577	3468	1
246	Picture	a028	3592580	0	43	16000	73	0	16000
247	Response	2	3612417	3807	1
249	Picture	f113	3626740	0	48	16000	68	0	16000
250	Response	1	3648097	5338	2
252	Picture	f030	3662470	0	139	16000	170	0	16000
253	Response	2	3681298	2797	1
255	Picture	a030	3695830	0	113	16000	133	0	16000
256	Response	1	3715897	4048	1
258	Picture	c111	3729119	0	143	16000	174	0	16000
259	Response	1	3749337	4187	2
261	Picture	c014	3761689	0	75	16000	94	0	16000
262	Response	1	3781257	3549	1
264	Picture	c012	3792719	0	35	16000	65	0	16000
265	Response	1	3812617	3868	1
267	Picture	a026	3826229	0	188	16000	209	0	16000
268	Response	2	3848017	5768	1
270	Picture	f028	3859471	0	100	16000	131	0	16000
271	Response	1	3881817	6316	1
273	Picture	c127	3893780	0	124	16000	143	0	16000
274	Response	1	3913777	3978	1
276	Picture	f115	3926078	0	146	16000	177	0	16000
277	Response	1	3945177	3068	1
279	Picture	f129	3958769	0	121	16000	142	0	16000
280	Response	1	3980777	5988	1
282	Picture	f026	3994747	0	129	16000	160	0	16000
283	Response	2	4014297	3520	1
285	Picture	a115	4026788	0	91	16000	110	0	16000
286	Response	2	4046457	3650	1
288	Picture	c113	4060870	0	160	16000	192	0	16000
289	Response	1	4081096	4194	2
291	Picture	c028	4094419	0	112	16000	131	0	16000
292	Response	2	4122257	11819	1
294	Picture	a113	4135048	0	135	16000	166	0	16000
295	Response	2	4154017	2938	1
297	Picture	c115	4165677	0	175	16000	194	0	16000
298	Response	1	4185217	3521	1
300	Picture	c129	4198098	0	73	16000	105	0	16000
301	Response	2	4216817	2687	1
