# Supplementary material for: Effects of two different emotion-inducing methods on the emotional memory of non-clinically depressed individuals
Source: PLoS One. 2021 May 28;16(5):e0249863. doi: 10.1371/journal.pone.0249863 (PMC8162709; doi:10.1371/journal.pone.0249863)
Supplement: S1 Data — (ZIP) [file pone.0249863.s001.zip › data/experiment2-depression/sub63/b-test.log]

Scenario - For expli1
Logfile written - 2019/3/27 12:29:22

Trial	Event Type	Code	Time	TTime	Uncertainty	Duration	Uncertainty	ReqTime	ReqDur

1	Response	2	96704	96704	2
4	Picture	t004	126753	0	47	10234	72	0	next
4	Response	1	136985	10232	1
6	Picture	t011	150836	0	131	13910	152	0	next
6	Response	1	164744	13908	2
8	Picture	t012	177824	0	134	12922	155	0	next
8	Response	2	190744	12920	2
10	Picture	t003	204276	0	180	17790	201	0	next
10	Response	2	222064	17788	2
12	Picture	t010	235768	0	181	13098	204	0	next
12	Response	1	248864	13096	2
14	Picture	t007	263316	0	127	11709	150	0	next
14	Response	1	275024	11708	1
16	Picture	t006	288487	0	117	11539	142	0	next
16	Response	1	300025	11538	1
18	Picture	t008	313827	0	107	18759	129	0	next
18	Response	2	332584	18757	2
20	Picture	t002	346381	0	41	20684	67	0	next
20	Response	2	367064	20683	1
22	Picture	t009	381545	0	46	15921	66	0	next
22	Response	1	397464	15919	2
24	Picture	t001	408645	0	105	28421	135	0	next
24	Response	1	437064	28419	2
26	Picture	t005	450209	0	47	14057	67	0	next
26	Response	1	464264	14055	2
29	Response	2	497904	9989	2
31	Picture	c103	507924	0	144	15302	165	0	next
31	Response	1	523224	15300	2
33	Picture	dc016	534306	0	79	22320	109	0	next
33	Response	2	556624	22318	2
35	Picture	dc018	570905	0	152	11801	172	0	next
35	Response	1	582704	11799	2
37	Picture	c016	596266	0	112	9320	143	0	next
37	Response	1	605584	9318	2
39	Picture	c101	619479	0	68	32507	89	0	next
39	Response	1	651984	32505	1
41	Picture	e011	664906	0	124	19480	154	0	next
41	Response	2	684384	19478	1
43	Picture	dc117	696778	0	86	10808	105	0	next
43	Response	1	707584	10806	1
45	Picture	dc101	721947	0	71	17679	102	0	next
45	Response	1	739624	17677	1
47	Picture	gf016	753967	0	52	24379	72	0	next
47	Response	2	778344	24377	1
49	Picture	h012	791586	0	87	28119	118	0	next
49	Response	2	819704	28118	1
51	Picture	gf117	833876	0	129	20430	149	0	next
51	Response	2	854304	20428	1
53	Picture	ba016	868296	0	32	13490	62	0	next
53	Response	1	881784	13488	1
55	Picture	c002	896437	0	55	32149	76	0	next
55	Response	2	928584	32147	1
57	Picture	a117	943487	0	155	22098	187	0	next
57	Response	1	965584	22097	1
59	Picture	a018	979304	0	174	11961	195	0	next
59	Response	1	991264	11960	1
61	Picture	f103	1005635	0	161	14471	191	0	next
61	Response	2	1020104	14469	1
63	Picture	h002	1031487	0	145	37599	146	0	next
63	Response	2	1069064	37577	1
65	Picture	f018	1080526	0	89	38022	119	0	next
65	Response	1	1118544	38018	1
67	Picture	h001	1130347	0	99	14518	119	0	next
67	Response	1	1144864	14517	1
69	Picture	a016	1159155	0	111	19190	142	0	next
69	Response	1	1178344	19189	1
71	Picture	ba117	1192765	0	169	12540	190	0	next
71	Response	2	1205304	12539	1
73	Picture	gf101	1219365	0	52	12060	81	0	next
73	Response	1	1231424	12059	1
75	Picture	f101	1243074	0	183	15591	205	0	next
75	Response	2	1258664	15590	1
77	Picture	f002	1270225	0	186	11920	216	0	next
77	Response	1	1282144	11919	1
79	Picture	c117	1294355	0	60	16750	80	0	next
79	Response	2	1311104	16749	1
81	Picture	gf002	1324614	0	118	11451	150	0	next
81	Response	1	1336064	11450	1
83	Picture	ba002	1349947	0	122	19598	144	0	next
83	Response	1	1369544	19597	1
85	Picture	c018	1384104	0	118	12481	149	0	next
85	Response	1	1396584	12480	1
87	Picture	e002	1410084	0	141	20582	162	0	next
87	Response	2	1430664	20580	1
89	Picture	dc103	1443376	0	167	22169	198	0	next
89	Response	1	1465544	22168	1
91	Picture	a101	1476645	0	66	20260	88	0	next
91	Response	2	1496904	20259	1
93	Picture	gf103	1510225	0	138	20240	169	0	next
93	Response	2	1530464	20239	1
95	Picture	ba103	1542094	0	105	15931	126	0	next
95	Response	1	1558024	15930	1
97	Picture	dc002	1571384	0	134	11641	166	0	next
97	Response	1	1583023	11639	2
99	Picture	ba101	1597194	0	161	13711	185	0	next
99	Response	1	1610904	13710	1
101	Picture	a103	1625776	0	64	14249	95	0	next
101	Response	2	1640024	14248	1
103	Picture	a002	1652276	0	67	15589	88	0	next
103	Response	2	1667863	15587	2
105	Picture	e001	1681284	0	45	13341	76	0	next
105	Response	2	1694624	13340	1
107	Picture	m001	1708927	0	72	15618	93	0	next
107	Response	2	1724544	15617	1
109	Picture	m011	1736185	0	135	13360	166	0	next
109	Response	1	1749544	13359	1
111	Picture	gf018	1763927	0	61	15058	82	0	next
111	Response	1	1778984	15057	1
113	Picture	h011	1791434	0	41	12991	73	0	next
113	Response	2	1804424	12990	1
115	Picture	f016	1816886	0	92	8859	114	0	next
115	Response	1	1825744	8858	1
117	Picture	e012	1840035	0	97	16990	128	0	next
117	Response	2	1857024	16989	1
119	Picture	f117	1870114	0	187	10351	207	0	next
119	Response	1	1880463	10349	2
121	Picture	m002	1893403	0	52	14022	84	0	next
121	Response	1	1907423	14020	2
123	Picture	ba018	1922376	0	82	19209	102	0	next
123	Response	2	1941583	19207	2
124	Response	2	1942543	958	2
125	Picture	m012	1956154	0	124	8671	155	0	next
125	Response	1	1964824	8670	1
129	Response	2	2149783	63137	2
131	Picture	dc105	2159813	0	89	15932	120	0	next
131	Response	1	2175743	15930	2
133	Picture	c020	2188126	0	112	9538	133	0	next
133	Response	1	2197663	9537	1
135	Picture	c121	2210854	0	39	9811	70	0	next
135	Response	1	2220663	9809	2
137	Picture	e013	2234787	0	108	10158	129	0	next
137	Response	2	2244943	10156	2
139	Picture	h013	2256825	0	55	23000	85	0	next
139	Response	2	2279823	22998	2
141	Picture	a105	2293145	0	72	31040	95	0	next
141	Response	2	2324183	31038	2
143	Picture	a119	2338556	0	144	15989	166	0	next
143	Response	2	2354543	15987	2
145	Picture	ba004	2366616	0	78	9089	98	0	next
145	Response	1	2375703	9087	1
147	Picture	gf121	2390187	0	171	13038	193	0	next
147	Response	1	2403223	13036	2
149	Picture	m003	2416105	0	81	23240	103	0	next
149	Response	2	2439343	23238	2
151	Picture	ba105	2454237	0	109	7068	135	0	next
151	Response	1	2461303	7066	2
153	Picture	dc119	2474686	0	158	7539	178	0	next
153	Response	1	2482223	7537	2
155	Picture	gf004	2494743	0	93	16202	125	0	next
155	Response	2	2510943	16200	2
157	Picture	h014	2523514	0	158	14591	178	0	next
157	Response	2	2538103	14589	2
159	Picture	c105	2550724	0	102	7941	132	0	next
159	Response	1	2558663	7939	2
161	Picture	f105	2570714	0	116	10111	138	0	next
161	Response	1	2580823	10109	2
163	Picture	dc121	2595545	0	105	13160	136	0	next
163	Response	2	2608703	13158	2
165	Picture	a004	2621176	0	144	8049	165	0	next
165	Response	1	2629223	8047	2
167	Picture	c004	2640566	0	75	8899	105	0	next
167	Response	1	2649463	8897	2
169	Picture	gf020	2661004	0	141	18621	162	0	next
169	Response	2	2679623	18619	2
171	Picture	dc020	2694495	0	137	14290	168	0	next
171	Response	1	2708783	14288	2
173	Picture	m014	2720704	0	96	19121	116	0	next
173	Response	1	2739823	19119	1
175	Picture	f119	2753515	0	103	16590	133	0	next
175	Response	1	2770103	16588	1
177	Picture	h004	2784986	0	136	14359	156	0	next
177	Response	2	2799343	14357	1
179	Picture	m013	2813944	0	164	22840	195	0	next
179	Response	2	2836783	22839	1
181	Picture	f006	2850725	0	53	13220	74	0	next
181	Response	1	2863943	13218	1
183	Picture	f121	2876497	0	99	15527	130	0	next
183	Response	1	2892023	15526	1
185	Picture	f020	2904416	0	183	14249	203	0	next
185	Response	2	2918663	14247	1
187	Picture	dc006	2932695	0	52	16010	83	0	next
187	Response	2	2948703	16008	1
189	Picture	ba006	2963147	0	105	9158	124	0	next
189	Response	1	2972303	9156	1
191	Picture	a006	2986004	0	66	8981	96	0	next
191	Response	1	2994983	8979	1
193	Picture	gf105	3008636	0	107	14669	128	0	next
193	Response	1	3023303	14667	1
195	Picture	e004	3035394	0	169	13190	200	0	next
195	Response	2	3048583	13189	1
197	Picture	c006	3062093	0	141	17332	162	0	next
197	Response	1	3079423	17330	2
199	Picture	a020	3091946	0	106	16279	137	0	next
199	Response	2	3108223	16277	2
201	Picture	h003	3121286	0	102	28019	123	0	next
201	Response	1	3149303	28017	1
203	Picture	gf006	3161765	0	107	16899	138	0	next
203	Response	1	3178663	16898	1
205	Picture	c119	3191729	0	145	9495	166	0	next
205	Response	1	3201223	9494	1
207	Picture	ba119	3212584	0	111	22881	143	0	next
207	Response	2	3235463	22879	1
209	Picture	gf119	3246697	0	166	16367	187	0	next
209	Response	2	3263063	16366	1
211	Picture	e003	3277694	0	155	10731	185	0	next
211	Response	1	3288423	10729	1
213	Picture	m004	3299849	0	171	31975	194	0	next
213	Response	1	3331823	31974	1
215	Picture	ba020	3345654	0	184	15970	215	0	next
215	Response	2	3361623	15969	1
217	Picture	f004	3373685	0	155	11499	175	0	next
217	Response	1	3385183	11498	1
219	Picture	ba121	3398255	0	78	10489	108	0	next
219	Response	2	3408743	10488	1
221	Picture	e014	3423186	0	143	9598	165	0	next
221	Response	1	3432782	9596	2
223	Picture	a121	3445555	0	94	8749	125	0	next
223	Response	1	3454303	8748	1
225	Picture	dc004	3466525	0	128	17779	149	0	next
225	Response	2	3484302	17777	2
229	Response	2	3741142	132779	2
231	Picture	c107	3751164	0	100	11660	121	0	next
231	Response	1	3762823	11659	1
233	Picture	e016	3775806	0	111	33418	141	0	next
233	Response	2	3809223	33417	1
235	Picture	a107	3822365	0	52	32779	74	0	next
235	Response	1	3855143	32778	1
237	Picture	dc107	3866924	0	143	10660	173	0	next
237	Response	1	3877582	10658	2
239	Picture	h005	3891203	0	200	18821	220	0	next
239	Response	2	3910023	18820	1
241	Picture	f022	3924053	0	169	7691	199	0	next
241	Response	1	3931742	7689	2
243	Picture	m016	3946404	0	155	11580	177	0	next
243	Response	1	3957982	11578	2
245	Picture	e006	3971893	0	153	13131	184	0	next
245	Response	2	3985022	13129	1
247	Picture	c008	3999304	0	80	28160	103	0	next
247	Response	2	4027462	28158	2
249	Picture	f109	4039565	0	133	14899	164	0	next
249	Response	1	4054462	14897	2
251	Picture	a123	4066263	0	109	9201	129	0	next
251	Response	1	4075462	9199	2
253	Picture	c024	4086875	0	149	8989	182	0	next
253	Response	1	4095862	8987	2
255	Picture	h015	4110314	0	46	22470	67	0	next
255	Response	2	4132782	22468	2
257	Picture	dc109	4147734	0	112	18090	143	0	next
257	Response	2	4165822	18088	2
259	Picture	dc022	4180574	0	105	11930	126	0	next
259	Response	1	4192502	11928	1
261	Picture	ba109	4205384	0	117	11360	148	0	next
261	Response	1	4216742	11358	2
263	Picture	gf107	4231313	0	190	13951	210	0	next
263	Response	2	4245262	13949	2
265	Picture	gf008	4259783	0	39	14241	70	0	next
265	Response	1	4274022	14239	2
267	Picture	ba008	4286745	0	81	10999	102	0	next
267	Response	1	4297742	10997	2
269	Picture	a008	4311023	0	123	12881	154	0	next
269	Response	1	4323902	12879	2
271	Picture	gf022	4335526	0	124	26178	144	0	next
271	Response	2	4361702	26176	2
273	Picture	ba022	4374973	0	160	13451	190	0	next
273	Response	1	4388422	13449	2
275	Picture	ba123	4403003	0	133	19661	156	0	next
275	Response	2	4422662	19659	2
277	Picture	f008	4435214	0	71	35330	102	0	next
277	Response	1	4470542	35328	2
279	Picture	gf123	4484675	0	111	19509	132	0	next
279	Response	2	4504182	19507	2
281	Picture	h016	4516114	0	159	11669	189	0	next
281	Response	2	4527782	11668	1
283	Picture	gf024	4539355	0	86	11149	108	0	next
283	Response	1	4550502	11147	2
285	Picture	gf109	4562734	0	35	25090	63	0	next
285	Response	1	4587822	25088	2
287	Picture	c123	4598984	0	113	14080	133	0	next
287	Response	1	4613062	14078	2
289	Picture	m005	4625424	0	160	21920	182	0	next
289	Response	2	4647342	21918	1
291	Picture	e015	4661163	0	82	19901	102	0	next
291	Response	2	4681062	19899	2
293	Picture	h006	4692710	0	31	15234	54	0	next
293	Response	2	4707942	15232	2
295	Picture	a024	4721103	0	130	17481	149	0	next
295	Response	1	4738582	17479	2
297	Picture	c022	4749696	0	35	12568	58	0	next
297	Response	1	4762262	12566	1
299	Picture	e005	4777154	0	67	19150	87	0	next
299	Response	1	4796302	19148	1
301	Picture	f123	4808386	0	164	20558	188	0	next
301	Response	1	4828942	20556	1
303	Picture	f024	4840883	0	162	10100	183	0	next
303	Response	1	4850982	10099	1
305	Picture	c109	4865860	0	177	15563	206	0	next
305	Response	2	4881422	15562	1
307	Picture	m006	4896262	0	111	22682	131	0	next
307	Response	1	4918942	22680	1
309	Picture	ba107	4932955	0	68	19028	100	0	next
309	Response	2	4951982	19027	1
311	Picture	m015	4963932	0	94	12491	114	0	next
311	Response	1	4976422	12490	1
313	Picture	f107	4989264	0	78	15240	107	0	next
313	Response	1	5004502	15238	1
315	Picture	dc024	5017836	0	180	25908	200	0	next
315	Response	2	5043742	25906	1
317	Picture	dc123	5057124	0	42	9339	73	0	next
317	Response	1	5066462	9338	1
319	Picture	a109	5079003	0	167	22261	188	0	next
319	Response	2	5101262	22259	1
321	Picture	dc008	5115473	0	181	11071	212	0	next
321	Response	2	5126542	11069	1
323	Picture	ba024	5141553	0	104	11230	125	0	next
323	Response	1	5152782	11229	1
325	Picture	a022	5166373	0	104	12811	134	0	next
325	Response	1	5179182	12809	1
329	Response	2	5326702	26425	1
331	Picture	f111	5336732	0	42	19651	73	0	next
331	Response	1	5356382	19650	1
333	Picture	a012	5370952	0	160	14831	180	0	next
333	Response	1	5385782	14830	1
335	Picture	f026	5399773	0	159	21730	188	0	next
335	Response	2	5421502	21729	1
337	Picture	h007	5434274	0	159	26589	180	0	next
337	Response	1	5460862	26588	1
339	Picture	ba125	5475382	0	39	17201	70	0	next
339	Response	2	5492582	17200	1
341	Picture	ba010	5505813	0	107	11730	128	0	next
341	Response	1	5517542	11729	1
343	Picture	a111	5530153	0	87	17670	117	0	next
343	Response	2	5547822	17669	1
345	Picture	h018	5559975	0	100	13288	124	0	next
345	Response	2	5573262	13287	1
347	Picture	e017	5587682	0	42	22461	73	0	next
347	Response	2	5610142	22460	1
349	Picture	f010	5622202	0	195	13261	216	0	next
349	Response	1	5635462	13260	1
351	Picture	m008	5647463	0	87	9601	117	0	next
351	Response	1	5657062	9599	1
353	Picture	c127	5669633	0	88	12550	110	0	next
353	Response	1	5682182	12549	1
355	Picture	c010	5694612	0	96	9131	126	0	next
355	Response	1	5703742	9130	1
357	Picture	e008	5715902	0	142	10083	162	0	next
357	Response	1	5725982	10080	1
359	Picture	gf010	5739504	0	34	16999	64	0	next
359	Response	2	5756502	16998	1
361	Picture	a010	5769693	0	175	33049	195	0	next
361	Response	2	5802741	33048	2
363	Picture	c111	5816761	0	85	35582	116	0	next
363	Response	1	5852342	35581	1
365	Picture	e018	5863383	0	133	45600	153	0	next
365	Response	2	5908982	45599	1
367	Picture	dc127	5920324	0	172	10700	202	0	next
367	Response	1	5931022	10698	1
369	Picture	dc125	5942144	0	189	8679	210	0	next
369	Response	1	5950821	8677	2
371	Picture	f012	5965362	0	125	9781	156	0	next
371	Response	1	5975142	9780	1
373	Picture	gf026	5987544	0	114	14905	115	0	next
373	Response	1	6002421	14877	2
375	Picture	c026	6016309	0	172	26553	203	0	next
375	Response	2	6042861	26552	1
377	Picture	e007	6057052	0	92	10551	93	0	next
377	Response	1	6067581	10529	2
379	Picture	ba026	6081904	0	57	8719	86	0	next
379	Response	1	6090621	8717	2
381	Picture	m018	6102462	0	174	10161	195	0	next
381	Response	1	6112621	10159	2
383	Picture	gf125	6124464	0	161	15879	191	0	next
383	Response	1	6140341	15877	2
385	Picture	a127	6152775	0	184	25328	205	0	next
385	Response	2	6178102	25327	1
387	Picture	ba111	6191873	0	71	9310	104	0	next
387	Response	1	6201181	9308	2
389	Picture	f125	6212842	0	105	26381	128	0	next
389	Response	2	6239221	26379	2
391	Picture	a125	6252362	0	68	13301	100	0	next
391	Response	2	6265661	13299	2
393	Picture	gf111	6279865	0	69	75478	89	0	next
393	Response	1	6355341	75476	2
395	Picture	m007	6369712	0	34	13351	65	0	next
395	Response	1	6383061	13349	2
397	Picture	f127	6397144	0	101	10599	121	0	next
397	Response	2	6407741	10597	2
399	Picture	dc012	6420813	0	85	23250	115	0	next
399	Response	2	6444061	23248	2
401	Picture	dc010	6457144	0	89	16079	108	0	next
401	Response	2	6473221	16077	1
403	Picture	m017	6486593	0	125	10830	156	0	next
403	Response	1	6497421	10828	2
405	Picture	dc111	6509135	0	87	17009	108	0	next
405	Response	1	6526142	17007	2
407	Picture	dc026	6537444	0	98	14259	128	0	next
407	Response	1	6551701	14257	2
409	Picture	c012	6563444	0	100	11579	120	0	next
409	Response	1	6575021	11577	2
411	Picture	h017	6586174	0	31	11609	62	0	next
411	Response	2	6597781	11607	2
413	Picture	gf127	6612735	0	132	20528	153	0	next
413	Response	1	6633261	20526	2
415	Picture	a026	6645872	0	149	18510	181	0	next
415	Response	1	6664381	18509	1
417	Picture	ba127	6677052	0	137	15651	157	0	next
417	Response	1	6692701	15649	1
419	Picture	h008	6704363	0	145	33420	174	0	next
419	Response	2	6737782	33419	1
421	Picture	c125	6750894	0	114	12489	134	0	next
421	Response	1	6763381	12487	1
423	Picture	gf012	6776623	0	39	15200	69	0	next
423	Response	1	6791821	15198	1
425	Picture	ba012	6804493	0	171	11050	191	0	next
425	Response	1	6815541	11048	1
429	Response	2	6957941	19039	1
431	Picture	gf030	6967963	0	169	28060	191	0	next
431	Response	2	6996021	28058	1
433	Picture	e009	7009323	0	127	11379	158	0	next
433	Response	1	7020701	11378	1
435	Picture	dc028	7032073	0	46	13070	66	0	next
435	Response	1	7045141	13068	1
437	Picture	gf113	7057134	0	139	10368	170	0	next
437	Response	1	7067501	10367	1
439	Picture	e020	7079812	0	131	24690	152	0	next
439	Response	1	7104501	24689	1
441	Picture	dc115	7117981	0	112	24961	144	0	next
441	Response	2	7142941	24960	1
443	Picture	ba115	7155333	0	96	14169	117	0	next
443	Response	1	7169501	14168	1
445	Picture	c028	7183993	0	88	11589	119	0	next
445	Response	1	7195581	11588	1
447	Picture	a028	7209082	0	170	11340	191	0	next
447	Response	1	7220421	11339	1
449	Picture	ba113	7234543	0	33	8799	66	0	next
449	Response	2	7243341	8798	1
451	Picture	c014	7256522	0	53	25421	73	0	next
451	Response	1	7281941	25419	1
453	Picture	c113	7293613	0	113	8409	143	0	next
453	Response	1	7302021	8408	1
455	Picture	m009	7315152	0	78	11550	98	0	next
455	Response	2	7326701	11549	1
457	Picture	ba129	7338882	0	168	10261	198	0	next
457	Response	1	7349141	10259	1
459	Picture	e010	7362813	0	74	13569	95	0	next
459	Response	1	7376381	13568	1
461	Picture	dc113	7387532	0	177	12531	208	0	next
461	Response	1	7400061	12529	2
463	Picture	a113	7413524	0	187	10978	208	0	next
463	Response	1	7424501	10977	1
465	Picture	a030	7438914	0	116	11589	149	0	next
465	Response	2	7450501	11587	2
467	Picture	gf014	7461773	0	101	17689	123	0	next
467	Response	1	7479461	17688	1
469	Picture	gf115	7491082	0	105	20621	134	0	next
469	Response	1	7511701	20619	1
471	Picture	f113	7523022	0	168	16520	188	0	next
471	Response	2	7539541	16519	1
473	Picture	a115	7553982	0	32	19760	63	0	next
473	Response	1	7573740	19758	2
475	Picture	ba014	7588173	0	170	13050	190	0	next
475	Response	2	7601221	13048	1
477	Picture	h010	7614682	0	149	23460	180	0	next
477	Response	2	7638140	23458	2
479	Picture	a129	7651854	0	144	14328	169	0	next
479	Response	1	7666181	14327	1
481	Picture	e019	7678513	0	138	12869	170	0	next
481	Response	1	7691380	12867	2
483	Picture	f115	7704171	0	149	21651	171	0	next
483	Response	1	7725821	21650	1
485	Picture	gf129	7737382	0	88	11401	118	0	next
485	Response	1	7748781	11399	1
487	Picture	dc129	7763325	0	150	21297	170	0	next
487	Response	2	7784621	21296	1
489	Picture	c115	7799083	0	45	9579	77	0	next
489	Response	1	7808661	9578	1
491	Picture	h009	7820361	0	103	14821	125	0	next
491	Response	2	7835180	14819	2
493	Picture	a014	7848141	0	142	10681	173	0	next
493	Response	1	7858821	10680	1
495	Picture	gf028	7870473	0	148	18429	169	0	next
495	Response	1	7888901	18428	1
497	Picture	f129	7901084	0	30	24498	61	0	next
497	Response	1	7925580	24496	2
499	Picture	m020	7938302	0	139	24120	159	0	next
499	Response	1	7962421	24119	1
501	Picture	h019	7974650	0	106	10372	137	0	next
501	Response	2	7985020	10370	2
503	Picture	dc014	7998823	0	106	29320	126	0	next
503	Response	2	8028141	29318	1
505	Picture	dc030	8039802	0	113	31060	143	0	next
505	Response	1	8070860	31058	2
507	Picture	ba028	8083901	0	179	18921	201	0	next
507	Response	2	8102820	18919	2
509	Picture	c129	8114803	0	95	12659	126	0	next
509	Response	1	8127461	12658	1
511	Picture	m019	8139043	0	193	16259	213	0	next
511	Response	1	8155300	16257	2
513	Picture	h020	8168222	0	166	19880	197	0	next
513	Response	2	8188100	19878	2
515	Picture	m010	8200261	0	128	25521	148	0	next
515	Response	2	8225780	25519	2
517	Picture	ba030	8240162	0	42	10860	75	0	next
517	Response	1	8251021	10859	1
519	Picture	c030	8262541	0	169	13081	189	0	next
519	Response	1	8275620	13079	1
521	Picture	f030	8287242	0	129	10340	161	0	next
521	Response	1	8297580	10338	2
523	Picture	f014	8310301	0	68	14521	88	0	next
523	Response	1	8324820	14519	2
525	Picture	f028	8338413	0	107	10769	137	0	next
525	Response	2	8349180	10767	2
