# Supplementary material for: Effects of two different emotion-inducing methods on the emotional memory of non-clinically depressed individuals
Source: PLoS One. 2021 May 28;16(5):e0249863. doi: 10.1371/journal.pone.0249863 (PMC8162709; doi:10.1371/journal.pone.0249863)
Supplement: S1 Data — (ZIP) [file pone.0249863.s001.zip › data/experiment2-depression/sub64/b-study.log]

Scenario - For expli1
Logfile written - 2019/3/27 18:03:51

Trial	Event Type	Code	Time	TTime	Uncertainty	Duration	Uncertainty	ReqTime	ReqDur

1	Response	2	498914	498914	1
4	Picture	t006	528962	0	97	16000	120	0	16000
5	Response	2	570673	25688	2
7	Picture	t005	585554	0	170	16000	190	0	16000
7	Response	2	587033	1479	2
8	Response	2	625233	23659	2
10	Picture	t002	636347	0	192	16000	215	0	16000
11	Response	1	656793	4423	2
13	Picture	t003	670128	0	71	16000	90	0	16000
14	Response	2	686913	766	2
16	Picture	t001	699849	0	178	16000	203	0	16000
17	Response	1	720513	4640	2
19	Picture	t004	733214	0	143	16000	163	0	16000
20	Response	1	765473	16239	2
21	Response	2	765475	0	22
23	Response	2	1000113	211348	1
25	Picture	c016	1010140	0	165	16000	187	0	16000
26	Response	2	1053713	27551	1
28	Picture	f117	1067243	0	42	16000	72	0	16000
29	Response	1	1094113	10841	1
31	Picture	f002	1108134	0	152	16000	171	0	16000
32	Response	1	1139633	15480	1
34	Picture	c020	1152024	0	76	16000	105	0	16000
35	Response	2	1173913	5860	2
37	Picture	a016	1187616	0	155	16000	178	0	16000
38	Response	2	1209233	5595	1
40	Picture	a101	1223493	0	93	16000	123	0	16000
41	Response	2	1251553	12031	1
43	Picture	c004	1264113	0	144	16000	163	0	16000
44	Response	2	1301473	21341	1
46	Picture	f105	1315416	0	156	16000	186	0	16000
47	Response	1	1371433	39987	1
49	Picture	f016	1384464	0	102	16000	124	0	16000
50	Response	2	1404433	3947	1
52	Picture	a103	1415604	0	115	16000	145	0	16000
53	Response	1	1447513	15879	1
55	Picture	a020	1458965	0	86	16000	108	0	16000
56	Response	1	1497393	22407	1
58	Picture	f101	1510694	0	173	16000	203	0	16000
59	Response	1	1533913	7190	1
61	Picture	a002	1547943	0	92	16000	111	0	16000
62	Response	2	1571313	7351	1
64	Picture	a004	1585464	0	50	16000	80	0	16000
65	Response	2	1609713	8220	1
67	Picture	c101	1622253	0	99	16000	120	0	16000
68	Response	2	1655753	17480	1
70	Picture	a105	1667643	0	32	16000	62	0	16000
71	Response	2	1691793	8120	1
73	Picture	f103	1704823	0	181	16000	203	0	16000
74	Response	2	1748153	27308	1
76	Picture	c002	1762893	0	90	16000	120	0	16000
77	Response	1	1792673	13750	1
79	Picture	c103	1805023	0	127	16000	147	0	16000
80	Response	1	1831433	10391	1
82	Picture	a018	1845243	0	60	16000	89	0	16000
83	Response	2	1874753	13481	1
85	Picture	f119	1887363	0	104	16000	126	0	16000
86	Response	2	1912952	9567	2
88	Picture	f004	1924373	0	75	16000	106	0	16000
89	Response	2	1945712	5308	2
91	Picture	c105	1957713	0	74	16000	93	0	16000
92	Response	1	2017513	43781	1
94	Picture	a117	2030753	0	178	16000	207	0	16000
95	Response	2	2051072	4290	2
97	Picture	c119	2064065	0	201	16000	221	0	16000
98	Response	1	2090432	10348	2
100	Picture	c117	2104873	0	40	16000	70	0	16000
101	Response	2	2125712	4810	2
103	Picture	c018	2137233	0	185	16000	208	0	16000
104	Response	1	2194152	40896	2
106	Picture	a119	2208173	0	53	16000	83	0	16000
107	Response	1	2229992	5789	2
109	Picture	f018	2241087	0	143	16000	165	0	16000
110	Response	1	2261512	4403	2
112	Picture	f020	2276464	0	85	16000	115	0	16000
113	Response	1	2305712	13218	2
117	Response	2	2462752	33064	2
119	Picture	a109	2472783	0	58	16000	88	0	16000
120	Response	1	2493952	5139	2
122	Picture	a022	2507083	0	96	16000	120	0	16000
123	Response	1	2550112	27005	2
125	Picture	f006	2564889	0	104	16000	127	0	16000
126	Response	2	2584232	3321	2
128	Picture	a008	2596493	0	160	16000	179	0	16000
129	Response	1	2618712	6200	2
131	Picture	a123	2631567	0	79	16000	103	0	16000
132	Response	2	2652712	5122	2
134	Picture	a024	2665626	0	182	16000	202	0	16000
135	Response	1	2692792	11147	2
137	Picture	c121	2704591	0	37	16004	66	0	16000
138	Response	2	2725032	4409	1
140	Picture	f022	2736283	0	184	16000	205	0	16000
141	Response	1	2756112	3809	2
143	Picture	c107	2767483	0	139	16000	169	0	16000
144	Response	1	2791552	8039	1
146	Picture	a121	2804123	0	164	16000	183	0	16000
147	Response	2	2835032	14890	2
149	Picture	f123	2846335	0	102	16000	133	0	16000
150	Response	2	2867392	5027	1
152	Picture	f109	2879533	0	72	16000	95	0	16000
153	Response	2	2916032	20476	1
155	Picture	a006	2929482	0	105	16000	135	0	16000
156	Response	2	2948352	2840	1
158	Picture	a107	2959795	0	128	16000	148	0	16000
159	Response	1	2981072	5257	2
161	Picture	f125	2994033	0	42	16000	65	0	16000
162	Response	1	3014672	4617	1
164	Picture	c010	3029554	0	182	16000	201	0	16000
165	Response	1	3050552	4979	1
167	Picture	a010	3065438	0	122	16000	146	0	16000
168	Response	1	3084792	3330	1
170	Picture	f010	3099425	0	133	16000	153	0	16000
171	Response	1	3126032	10587	1
173	Picture	c008	3140742	0	137	16000	167	0	16000
174	Response	1	3164872	8101	1
176	Picture	c109	3176462	0	85	16000	105	0	16000
177	Response	1	3243312	50830	1
179	Picture	f121	3257693	0	163	16000	191	0	16000
180	Response	2	3280232	6511	1
182	Picture	f008	3293363	0	160	16000	179	0	16000
183	Response	1	3322952	13570	1
185	Picture	c024	3334674	0	167	16000	198	0	16000
186	Response	1	3353992	3287	1
188	Picture	c022	3365704	0	140	16000	163	0	16000
189	Response	1	3407632	25905	1
191	Picture	f024	3418823	0	169	16000	199	0	16000
192	Response	1	3439152	4300	1
194	Picture	a125	3452783	0	41	16000	60	0	16000
194	Response	2	3466072	13289	1
195	Response	2	3472032	3230	1
197	Picture	c123	3485873	0	105	16000	135	0	16000
198	Response	1	3505672	3769	1
200	Picture	c125	3516962	0	185	16000	204	0	16000
201	Response	1	3550592	17611	1
203	Picture	c006	3563143	0	153	16000	182	0	16000
204	Response	1	3583632	4460	1
206	Picture	f107	3596302	0	162	16000	186	0	16000
207	Response	1	3620832	8507	1
211	Response	2	3754032	8321	1
213	Picture	f030	3764052	0	47	16000	68	0	16000
214	Response	2	3784512	4439	1
216	Picture	c030	3797643	0	106	16000	136	0	16000
217	Response	1	3819431	5759	2
219	Picture	a014	3834262	0	155	16000	174	0	16000
220	Response	2	3856712	6431	1
222	Picture	f012	3869524	0	43	16000	73	0	16000
223	Response	1	3897952	12398	1
225	Picture	c113	3912482	0	87	16000	107	0	16000
226	Response	1	3935471	6970	2
228	Picture	f127	3949942	0	112	16000	142	0	16000
229	Response	1	3975032	9060	1
231	Picture	a115	3989442	0	112	16000	132	0	16000
232	Response	2	4011432	5971	1
234	Picture	c012	4025923	0	116	16000	145	0	16000
235	Response	1	4045751	3799	2
237	Picture	a026	4058274	0	99	16000	118	0	16000
238	Response	1	4079391	5098	2
240	Picture	f115	4091523	0	169	16000	199	0	16000
241	Response	1	4114471	6919	2
243	Picture	f026	4128142	0	50	16000	70	0	16000
244	Response	2	4150591	6429	2
246	Picture	a028	4165586	0	95	16000	117	0	16000
247	Response	2	4184431	2824	2
249	Picture	c026	4198274	0	63	16000	83	0	16000
250	Response	2	4219272	4979	1
252	Picture	a113	4232677	0	155	16000	179	0	16000
253	Response	2	4251831	3130	2
255	Picture	f129	4264787	0	36	16000	56	0	16000
256	Response	1	4287911	7104	2
258	Picture	c014	4301910	0	75	16000	103	0	16000
259	Response	1	4321031	3093	2
261	Picture	a012	4332192	0	127	16000	156	0	16000
262	Response	2	4357632	9411	1
264	Picture	c115	4368693	0	112	16000	142	0	16000
265	Response	2	4390151	5429	2
267	Picture	f028	4403153	0	152	16000	172	0	16000
268	Response	1	4425191	6018	2
270	Picture	a111	4439493	0	130	16000	160	0	16000
271	Response	1	4460791	5268	2
273	Picture	c028	4471882	0	77	16000	97	0	16000
274	Response	1	4491111	3209	2
276	Picture	c127	4505865	0	87	16000	109	0	16000
277	Response	1	4531271	9384	2
279	Picture	f111	4542912	0	192	16000	212	0	16000
280	Response	2	4562591	3659	2
282	Picture	f014	4574546	0	48	16000	73	0	16000
283	Response	1	4605471	14900	2
285	Picture	c129	4619065	0	192	16000	213	0	16000
286	Response	1	4643391	8306	1
288	Picture	c111	4655331	0	80	16000	110	0	16000
289	Response	2	4677391	6030	2
291	Picture	a127	4690792	0	123	16000	142	0	16000
292	Response	2	4715791	8980	1
294	Picture	a129	4727694	0	42	16000	72	0	16000
295	Response	2	4751351	7628	2
297	Picture	f113	4765544	0	190	16000	212	0	16000
298	Response	2	4795351	13785	2
300	Picture	a030	4806592	0	126	16000	156	0	16000
301	Response	1	4826471	3850	2
