# Supplementary material for: Effects of two different emotion-inducing methods on the emotional memory of non-clinically depressed individuals
Source: PLoS One. 2021 May 28;16(5):e0249863. doi: 10.1371/journal.pone.0249863 (PMC8162709; doi:10.1371/journal.pone.0249863)
Supplement: S1 Data — (ZIP) [file pone.0249863.s001.zip › data/experiment2-depression/sub64/b-test.log]

Scenario - For expli1
Logfile written - 2019/3/27 18:18:56

Trial	Event Type	Code	Time	TTime	Uncertainty	Duration	Uncertainty	ReqTime	ReqDur

1	Response	2	41906	41906	1
4	Picture	t008	71967	0	183	53820	214	0	next
4	Response	2	125786	53819	1
6	Picture	t003	140789	0	188	22958	210	0	next
6	Response	2	163746	22957	1
8	Picture	t001	178136	0	158	10851	187	0	next
8	Response	2	188986	10850	1
10	Picture	t007	200218	0	78	9449	103	0	next
10	Response	2	209666	9448	1
12	Picture	t006	222457	0	163	13970	194	0	next
12	Response	1	236426	13969	1
14	Picture	t010	250118	0	170	11469	193	0	next
14	Response	2	261586	11468	1
16	Picture	t005	276567	0	44	9060	75	0	next
16	Response	2	285626	9059	1
18	Picture	t012	299618	0	160	14689	182	0	next
18	Response	2	314306	14688	1
20	Picture	t009	326127	0	138	9540	167	0	next
20	Response	2	335666	9539	1
22	Picture	t002	348148	0	120	8359	142	0	next
22	Response	2	356506	8358	1
24	Picture	t011	370156	0	101	27511	131	0	next
24	Response	1	397666	27510	1
26	Picture	t004	409830	0	93	15397	115	0	next
26	Response	2	425226	15396	1
29	Response	2	615866	169129	1
31	Picture	a101	625888	0	159	17339	181	0	next
31	Response	1	643225	17337	2
33	Picture	c101	656716	0	151	8151	182	0	next
33	Response	1	664866	8150	1
35	Picture	e012	679841	0	196	9426	218	0	next
35	Response	1	689266	9425	1
37	Picture	m011	702347	0	178	8480	201	0	next
37	Response	1	710825	8478	2
39	Picture	ba018	723747	0	108	7840	130	0	next
39	Response	1	731586	7839	1
41	Picture	m001	746581	0	104	15646	128	0	next
41	Response	1	762225	15644	2
43	Picture	h002	775738	0	106	26449	128	0	next
43	Response	1	802186	26448	1
45	Picture	gf117	817111	0	57	26356	83	0	next
45	Response	1	843466	26355	1
47	Picture	dc101	855958	0	37	20989	59	0	next
47	Response	1	876945	20987	2
49	Picture	m012	888085	0	67	13542	98	0	next
49	Response	2	901625	13540	2
51	Picture	gf103	914197	0	126	17750	149	0	next
51	Response	2	931945	17748	2
53	Picture	dc016	943247	0	65	10180	95	0	next
53	Response	1	953425	10178	2
55	Picture	h001	966409	0	71	16098	94	0	next
55	Response	1	982505	16096	2
57	Picture	e011	996616	0	185	17651	216	0	next
57	Response	2	1014265	17649	2
59	Picture	f002	1026968	0	167	13259	188	0	next
59	Response	1	1040225	13257	2
61	Picture	c117	1054057	0	66	8770	97	0	next
61	Response	1	1062825	8768	2
63	Picture	gf018	1074688	0	103	13299	125	0	next
63	Response	2	1087985	13297	2
65	Picture	a016	1099946	0	168	11041	198	0	next
65	Response	1	1110985	11039	2
67	Picture	dc002	1124468	0	147	14039	169	0	next
67	Response	1	1138505	14037	2
69	Picture	ba002	1151916	0	188	11552	218	0	next
69	Response	1	1163466	11550	2
71	Picture	dc117	1176039	0	68	7508	90	0	next
71	Response	1	1183545	7506	2
73	Picture	h011	1195907	0	189	14560	220	0	next
73	Response	2	1210465	14558	2
75	Picture	dc018	1223567	0	195	57580	216	0	next
75	Response	1	1281145	57578	2
77	Picture	a002	1295416	0	159	8531	189	0	next
77	Response	1	1303945	8529	2
79	Picture	c018	1318249	0	162	27578	183	0	next
79	Response	1	1345825	27576	2
81	Picture	h012	1358156	0	71	18151	102	0	next
81	Response	1	1376305	18149	2
83	Picture	a103	1388429	0	134	9518	155	0	next
83	Response	1	1397945	9516	2
85	Picture	c103	1410196	0	192	11071	222	0	next
85	Response	1	1421265	11069	2
87	Picture	gf002	1434290	0	98	12656	120	0	next
87	Response	2	1446945	12655	1
89	Picture	f103	1461546	0	164	12441	194	0	next
89	Response	1	1473985	12439	2
91	Picture	ba016	1486259	0	119	8928	141	0	next
91	Response	1	1495185	8926	2
93	Picture	c002	1506436	0	98	12991	127	0	next
93	Response	2	1519425	12989	2
95	Picture	f018	1532198	0	171	10708	193	0	next
95	Response	2	1542905	10707	1
97	Picture	a018	1556626	0	65	18361	95	0	next
97	Response	1	1574985	18359	1
99	Picture	m002	1589829	0	195	7638	215	0	next
99	Response	1	1597465	7636	2
101	Picture	gf016	1610248	0	98	15099	128	0	next
101	Response	2	1625345	15097	2
103	Picture	ba101	1639717	0	123	17550	145	0	next
103	Response	1	1657265	17548	1
105	Picture	ba117	1670568	0	101	16138	124	0	next
105	Response	2	1686705	16137	1
107	Picture	a117	1700216	0	112	8491	133	0	next
107	Response	1	1708705	8489	2
109	Picture	e002	1720100	0	54	11926	77	0	next
109	Response	2	1732025	11925	1
111	Picture	f016	1743876	0	111	10830	133	0	next
111	Response	1	1754705	10829	1
113	Picture	c016	1768021	0	128	8485	155	0	next
113	Response	1	1776505	8484	1
115	Picture	f101	1789090	0	60	11696	86	0	next
115	Response	1	1800785	11695	1
117	Picture	ba103	1812847	0	128	11019	160	0	next
117	Response	2	1823865	11018	1
119	Picture	e001	1837706	0	102	20880	125	0	next
119	Response	1	1858585	20879	1
121	Picture	dc103	1869936	0	30	9531	59	0	next
121	Response	1	1879465	9529	1
123	Picture	gf101	1890910	0	54	31277	75	0	next
123	Response	2	1922185	31275	1
125	Picture	f117	1935577	0	45	7489	76	0	next
125	Response	1	1943065	7488	1
129	Response	2	2088666	21934	1
131	Picture	a121	2098698	0	50	42049	81	0	next
131	Response	1	2140745	42047	1
133	Picture	dc006	2153248	0	166	8938	188	0	next
133	Response	1	2162185	8937	1
135	Picture	dc121	2174137	0	100	6969	131	0	next
135	Response	1	2181105	6968	1
137	Picture	dc105	2192338	0	68	28809	90	0	next
137	Response	1	2221145	28807	1
139	Picture	c004	2233957	0	101	10349	131	0	next
139	Response	1	2244305	10348	1
141	Picture	e013	2257267	0	126	13719	148	0	next
141	Response	2	2270985	13718	1
143	Picture	gf006	2285105	0	110	38641	140	0	next
143	Response	1	2323745	38640	1
145	Picture	ba119	2334987	0	56	9959	78	0	next
145	Response	1	2344945	9958	1
147	Picture	a105	2356775	0	91	8411	121	0	next
147	Response	2	2365185	8410	1
149	Picture	a119	2377737	0	133	23689	157	0	next
149	Response	1	2401425	23688	1
151	Picture	m003	2415265	0	97	11401	128	0	next
151	Response	2	2426665	11400	1
153	Picture	e004	2438819	0	36	49007	58	0	next
153	Response	1	2487825	49006	1
155	Picture	c105	2499836	0	170	22990	200	0	next
155	Response	1	2522825	22989	1
157	Picture	dc020	2537019	0	156	15487	178	0	next
157	Response	2	2552505	15486	1
159	Picture	ba006	2566355	0	138	18071	170	0	next
159	Response	2	2584425	18070	1
161	Picture	gf105	2596126	0	200	13620	223	0	next
161	Response	1	2609745	13619	1
163	Picture	c119	2624715	0	96	70391	127	0	next
163	Response	2	2695104	70389	2
165	Picture	gf119	2706776	0	195	10010	217	0	next
165	Response	2	2716785	10009	1
167	Picture	dc004	2729735	0	55	8371	86	0	next
167	Response	2	2738105	8370	1
169	Picture	h004	2749197	0	100	8829	122	0	next
169	Response	2	2758025	8828	1
171	Picture	ba004	2772736	0	48	9330	79	0	next
171	Response	1	2782064	9328	2
173	Picture	m014	2794738	0	52	10808	74	0	next
173	Response	1	2805544	10806	2
175	Picture	a020	2816975	0	137	12891	167	0	next
175	Response	2	2829864	12889	2
177	Picture	m013	2843746	0	198	17400	220	0	next
177	Response	2	2861144	17398	2
179	Picture	f121	2872486	0	113	23499	142	0	next
179	Response	1	2895984	23498	2
181	Picture	c006	2907836	0	95	13053	97	0	next
181	Response	1	2920865	13029	1
183	Picture	f006	2933589	0	164	13629	165	0	next
183	Response	1	2947184	13595	2
185	Picture	ba020	2958568	0	187	8938	209	0	next
185	Response	2	2967504	8936	2
187	Picture	f004	2979196	0	43	14830	73	0	next
187	Response	2	2994024	14828	2
189	Picture	a006	3008337	0	74	10209	95	0	next
189	Response	1	3018544	10207	2
191	Picture	e003	3030806	0	94	46820	124	0	next
191	Response	2	3077624	46818	2
193	Picture	dc119	3088716	0	180	15830	203	0	next
193	Response	1	3104544	15828	2
195	Picture	e014	3117476	0	70	9110	100	0	next
195	Response	2	3126584	9108	2
197	Picture	gf004	3138497	0	56	9169	78	0	next
197	Response	2	3147665	9168	1
199	Picture	ba121	3159625	0	84	8641	114	0	next
199	Response	2	3168264	8639	2
201	Picture	h013	3179796	0	81	9630	102	0	next
201	Response	2	3189424	9628	2
203	Picture	a004	3200765	0	103	8461	134	0	next
203	Response	2	3209224	8459	2
205	Picture	h003	3223988	0	47	12318	70	0	next
205	Response	1	3236304	12316	2
207	Picture	ba105	3248997	0	34	10309	64	0	next
207	Response	1	3259304	10307	2
209	Picture	gf020	3272197	0	163	10909	186	0	next
209	Response	1	3283104	10907	2
211	Picture	c020	3294635	0	44	9231	74	0	next
211	Response	1	3303864	9229	2
213	Picture	gf121	3315527	0	158	11539	180	0	next
213	Response	1	3327064	11537	2
215	Picture	h014	3340346	0	161	8040	191	0	next
215	Response	2	3348384	8038	2
217	Picture	f105	3360156	0	186	7830	207	0	next
217	Response	1	3367984	7828	2
219	Picture	f020	3379895	0	103	10331	133	0	next
219	Response	1	3390224	10329	2
221	Picture	f119	3402026	0	141	7680	162	0	next
221	Response	1	3409704	7678	2
223	Picture	m004	3421215	0	109	12971	139	0	next
223	Response	1	3434184	12969	2
225	Picture	c121	3445846	0	145	7700	166	0	next
225	Response	1	3453544	7698	2
229	Response	2	3621984	44499	1
231	Picture	dc123	3632009	0	114	12537	135	0	next
231	Response	1	3644544	12535	1
233	Picture	ba123	3656776	0	169	9930	199	0	next
233	Response	1	3666704	9928	2
235	Picture	m016	3678597	0	182	9749	203	0	next
235	Response	1	3688344	9747	1
237	Picture	h015	3701466	0	137	49000	168	0	next
237	Response	1	3750464	48998	1
239	Picture	a008	3762748	0	183	15878	206	0	next
239	Response	1	3778624	15876	1
241	Picture	c123	3793436	0	148	7309	179	0	next
241	Response	1	3800744	7308	1
243	Picture	gf123	3814818	0	101	9607	124	0	next
243	Response	2	3824424	9606	1
245	Picture	a109	3837065	0	178	10480	209	0	next
245	Response	2	3847544	10479	1
247	Picture	c107	3861170	0	74	11295	98	0	next
247	Response	1	3872464	11294	1
249	Picture	m005	3883725	0	178	10381	209	0	next
249	Response	2	3894105	10380	1
251	Picture	f008	3908407	0	160	48779	182	0	next
251	Response	1	3957184	48777	2
253	Picture	e005	3971285	0	98	16260	128	0	next
253	Response	2	3987544	16259	1
255	Picture	h005	4001556	0	160	15670	181	0	next
255	Response	2	4017224	15668	1
257	Picture	dc008	4030915	0	122	8950	153	0	next
257	Response	1	4039864	8949	1
259	Picture	e006	4054477	0	62	9468	84	0	next
259	Response	1	4063944	9467	1
261	Picture	c024	4077205	0	155	6180	188	0	next
261	Response	1	4083384	6179	1
263	Picture	e016	4096798	0	65	22547	86	0	next
263	Response	2	4119344	22546	1
265	Picture	f107	4134133	0	45	9853	76	0	next
265	Response	1	4143984	9851	1
267	Picture	c109	4155597	0	90	8068	112	0	next
267	Response	1	4163664	8067	1
269	Picture	gf008	4177214	0	127	10651	158	0	next
269	Response	1	4187864	10650	1
271	Picture	c022	4202147	0	197	9238	218	0	next
271	Response	1	4211384	9237	1
273	Picture	dc022	4222574	0	88	12131	119	0	next
273	Response	1	4234704	12130	1
275	Picture	ba109	4249085	0	82	9020	107	0	next
275	Response	1	4258104	9019	1
277	Picture	ba107	4269814	0	177	10491	208	0	next
277	Response	2	4280304	10490	1
279	Picture	a123	4292255	0	69	10331	91	0	next
279	Response	1	4302584	10329	1
281	Picture	m006	4314336	0	146	19849	176	0	next
281	Response	2	4334184	19848	1
283	Picture	gf022	4346986	0	162	11119	184	0	next
283	Response	2	4358104	11118	1
285	Picture	a022	4369924	0	42	8381	72	0	next
285	Response	1	4378304	8380	1
287	Picture	dc107	4390347	0	126	7798	147	0	next
287	Response	1	4398143	7796	1
289	Picture	ba022	4411295	0	168	10570	199	0	next
289	Response	1	4421864	10569	1
291	Picture	ba008	4435766	0	199	14339	220	0	next
291	Response	1	4450104	14338	1
293	Picture	f022	4461795	0	158	9070	189	0	next
293	Response	2	4470864	9069	1
295	Picture	a107	4484250	0	37	11335	59	0	next
295	Response	1	4495584	11334	1
297	Picture	m015	4509285	0	158	11460	189	0	next
297	Response	2	4520744	11459	1
299	Picture	e015	4532315	0	130	14670	152	0	next
299	Response	2	4546984	14669	1
301	Picture	dc024	4560186	0	81	8119	111	0	next
301	Response	1	4568304	8118	1
303	Picture	f123	4580966	0	136	26019	159	0	next
303	Response	2	4606984	26018	1
305	Picture	f024	4621505	0	85	12601	116	0	next
305	Response	2	4634104	12599	1
307	Picture	a024	4646656	0	100	9649	122	0	next
307	Response	2	4656304	9648	1
309	Picture	ba024	4669535	0	44	11530	73	0	next
309	Response	1	4681064	11529	1
311	Picture	gf024	4693005	0	74	12460	95	0	next
311	Response	2	4705464	12459	1
313	Picture	gf109	4717255	0	149	18970	179	0	next
313	Response	1	4736223	18968	2
315	Picture	f109	4747355	0	46	15230	68	0	next
315	Response	1	4762583	15228	2
317	Picture	gf107	4776494	0	60	10931	91	0	next
317	Response	2	4787424	10930	1
319	Picture	h016	4798605	0	121	9340	143	0	next
319	Response	2	4807944	9339	1
321	Picture	c008	4821935	0	113	18170	143	0	next
321	Response	2	4840104	18169	1
323	Picture	dc109	4851687	0	197	23898	220	0	next
323	Response	1	4875583	23896	2
325	Picture	h006	4887704	0	165	13761	195	0	next
325	Response	2	4901463	13759	2
329	Response	2	5093743	67984	2
331	Picture	a026	5103773	0	50	21372	80	0	next
331	Response	1	5125144	21371	1
333	Picture	dc010	5137957	0	202	11668	223	0	next
333	Response	1	5149623	11666	2
335	Picture	e008	5162435	0	42	10070	72	0	next
335	Response	2	5172503	10068	1
337	Picture	c012	5186805	0	178	20980	199	0	next
337	Response	1	5207783	20978	2
339	Picture	a127	5221995	0	142	12796	173	0	next
339	Response	2	5234789	12794	1
341	Picture	h008	5246904	0	66	38881	87	0	next
341	Response	2	5285783	38879	2
343	Picture	c111	5299984	0	136	12561	167	0	next
343	Response	1	5312543	12559	2
345	Picture	a125	5323679	0	110	10106	137	0	next
345	Response	2	5333783	10104	2
347	Picture	c026	5348467	0	147	17038	171	0	next
347	Response	2	5365503	17036	2
349	Picture	ba125	5377037	0	66	13628	88	0	next
349	Response	2	5390663	13626	2
351	Picture	ba012	5404027	0	69	47438	92	0	next
351	Response	2	5451463	47436	2
353	Picture	e017	5464585	0	170	12640	193	0	next
353	Response	2	5477223	12638	2
355	Picture	c010	5490289	0	129	26495	155	0	next
355	Response	1	5516783	26494	1
357	Picture	f012	5531345	0	64	11080	86	0	next
357	Response	2	5542423	11078	1
359	Picture	a012	5554003	0	68	19142	98	0	next
359	Response	2	5573143	19140	1
361	Picture	gf125	5584386	0	186	12599	207	0	next
361	Response	2	5596983	12597	1
363	Picture	gf111	5609884	0	177	84581	208	0	next
363	Response	2	5694463	84579	2
365	Picture	e018	5706396	0	152	15429	174	0	next
365	Response	2	5721823	15427	1
367	Picture	ba010	5734184	0	186	10440	217	0	next
367	Response	1	5744623	10439	1
369	Picture	dc127	5758834	0	204	8911	224	0	next
369	Response	1	5767743	8909	1
371	Picture	m017	5778934	0	94	23331	125	0	next
371	Response	2	5802263	23329	1
373	Picture	f010	5816016	0	177	7848	198	0	next
373	Response	2	5823863	7847	1
375	Picture	f111	5835494	0	189	10491	219	0	next
375	Response	2	5845983	10489	1
377	Picture	gf026	5860735	0	115	7250	137	0	next
377	Response	2	5867983	7248	1
379	Picture	c127	5879435	0	72	22149	103	0	next
379	Response	1	5901583	22148	1
381	Picture	a111	5914575	0	100	21570	123	0	next
381	Response	2	5936143	21568	1
383	Picture	e007	5949514	0	146	7710	177	0	next
383	Response	2	5957223	7709	1
385	Picture	h007	5970534	0	128	18450	151	0	next
385	Response	2	5988983	18449	1
387	Picture	ba111	6002703	0	113	8322	142	0	next
387	Response	2	6011023	8320	1
389	Picture	m018	6023459	0	192	21966	213	0	next
389	Response	2	6045423	21964	1
391	Picture	dc125	6057714	0	92	7470	122	0	next
391	Response	1	6065183	7469	1
393	Picture	c125	6077174	0	134	9330	156	0	next
393	Response	2	6086503	9329	1
395	Picture	dc026	6098953	0	178	9511	208	0	next
395	Response	1	6108463	9510	1
397	Picture	dc111	6123065	0	66	13559	89	0	next
397	Response	2	6136623	13558	1
399	Picture	f125	6147674	0	114	9191	144	0	next
399	Response	2	6156863	9189	1
401	Picture	h017	6169246	0	41	8420	67	0	next
401	Response	2	6177664	8418	1
403	Picture	m008	6188996	0	118	10668	149	0	next
403	Response	2	6199663	10667	1
405	Picture	dc012	6211174	0	110	16450	134	0	next
405	Response	1	6227623	16449	1
407	Picture	h018	6242064	0	39	7680	69	0	next
407	Response	2	6249743	7679	1
409	Picture	a010	6264066	0	39	9798	61	0	next
409	Response	2	6273863	9797	1
411	Picture	gf012	6285055	0	41	20169	72	0	next
411	Response	2	6305223	20168	1
413	Picture	gf010	6317906	0	190	9638	211	0	next
413	Response	2	6327543	9637	1
415	Picture	ba026	6340654	0	96	8810	127	0	next
415	Response	2	6349463	8809	1
417	Picture	f127	6362255	0	164	12249	186	0	next
417	Response	2	6374503	12248	1
419	Picture	ba127	6387552	0	190	20272	220	0	next
419	Response	1	6407823	20271	1
421	Picture	m007	6420155	0	85	26789	106	0	next
421	Response	2	6446943	26788	1
423	Picture	gf127	6459564	0	161	9900	191	0	next
423	Response	2	6469463	9899	1
425	Picture	f026	6481575	0	154	16569	176	0	next
425	Response	2	6498143	16568	1
429	Response	2	6665623	43218	1
431	Picture	f115	6675647	0	42	62017	64	0	next
431	Response	1	6737663	62016	1
433	Picture	h019	6752615	0	50	12289	80	0	next
433	Response	2	6764903	12288	1
435	Picture	ba115	6777675	0	168	22829	190	0	next
435	Response	2	6800503	22828	1
437	Picture	a129	6814043	0	114	30261	143	0	next
437	Response	1	6844302	30259	2
439	Picture	a028	6856064	0	91	7320	115	0	next
439	Response	2	6863383	7319	1
441	Picture	a030	6877474	0	172	13750	203	0	next
441	Response	1	6891222	13748	2
443	Picture	c028	6905117	0	196	31467	219	0	next
443	Response	2	6936582	31465	2
445	Picture	c115	6947825	0	140	15119	170	0	next
445	Response	2	6962942	15117	2
447	Picture	gf014	6975246	0	54	13698	75	0	next
447	Response	1	6988942	13696	2
449	Picture	ba030	7001534	0	85	13490	115	0	next
449	Response	1	7015022	13488	2
451	Picture	a115	7027244	0	42	15060	64	0	next
451	Response	1	7042302	15058	2
453	Picture	dc115	7055214	0	58	10050	88	0	next
453	Response	2	7065262	10048	2
455	Picture	dc113	7080254	0	190	11335	211	0	next
455	Response	2	7091587	11333	1
457	Picture	m020	7105408	0	194	8096	225	0	next
457	Response	2	7113502	8094	2
459	Picture	dc129	7126796	0	139	9388	160	0	next
459	Response	2	7136182	9386	2
461	Picture	ba129	7147364	0	57	9620	87	0	next
461	Response	2	7156982	9618	2
463	Picture	gf129	7169164	0	96	13220	117	0	next
463	Response	1	7182382	13218	2
465	Picture	f113	7197374	0	41	17490	71	0	next
465	Response	2	7214862	17488	2
467	Picture	m010	7228696	0	51	11288	72	0	next
467	Response	2	7239982	11286	2
469	Picture	gf028	7253114	0	123	38870	152	0	next
469	Response	1	7291982	38868	2
471	Picture	a014	7304945	0	122	8159	143	0	next
471	Response	2	7313102	8157	1
473	Picture	e010	7327215	0	175	15889	205	0	next
473	Response	2	7343102	15887	2
475	Picture	e009	7355326	0	63	8098	84	0	next
475	Response	2	7363422	8096	2
477	Picture	c030	7374624	0	90	18040	120	0	next
477	Response	1	7392662	18038	1
479	Picture	f028	7407194	0	186	16910	208	0	next
479	Response	2	7424102	16908	2
481	Picture	m019	7435484	0	46	9780	76	0	next
481	Response	2	7445262	9778	2
483	Picture	c129	7458024	0	179	15480	201	0	next
483	Response	2	7473502	15478	2
485	Picture	gf115	7484753	0	106	13991	137	0	next
485	Response	2	7498742	13989	2
487	Picture	h010	7510665	0	196	20239	218	0	next
487	Response	2	7530902	20237	2
489	Picture	h009	7542793	0	50	12111	80	0	next
489	Response	2	7554902	12109	1
491	Picture	c014	7566207	0	141	11376	164	0	next
491	Response	2	7577582	11375	1
493	Picture	ba028	7590222	0	115	12282	145	0	next
493	Response	2	7602502	12280	2
495	Picture	dc028	7614257	0	81	38087	105	0	next
495	Response	2	7652343	38086	1
497	Picture	gf113	7665643	0	181	13941	211	0	next
497	Response	1	7679582	13939	1
499	Picture	e019	7693206	0	117	8058	138	0	next
499	Response	2	7701262	8056	1
501	Picture	dc030	7712404	0	73	9060	103	0	next
501	Response	2	7721462	9058	1
503	Picture	f014	7733684	0	132	16579	154	0	next
503	Response	2	7750262	16578	1
505	Picture	m009	7765242	0	58	8902	88	0	next
505	Response	2	7774142	8900	1
507	Picture	e020	7787466	0	173	7838	193	0	next
507	Response	2	7795302	7836	1
509	Picture	gf030	7810134	0	160	7609	190	0	next
509	Response	2	7817742	7608	1
511	Picture	h020	7829843	0	121	8221	142	0	next
511	Response	2	7838062	8219	1
513	Picture	ba014	7852575	0	42	11809	72	0	next
513	Response	1	7864382	11807	1
515	Picture	c113	7879174	0	112	9930	133	0	next
515	Response	1	7889102	9928	1
517	Picture	f129	7902043	0	66	30981	96	0	next
517	Response	2	7933022	30979	1
519	Picture	f030	7945136	0	138	10768	160	0	next
519	Response	2	7955902	10766	1
521	Picture	dc014	7967745	0	185	9759	215	0	next
521	Response	1	7977502	9757	1
523	Picture	a113	7992024	0	74	13320	96	0	next
523	Response	1	8005342	13318	1
525	Picture	ba113	8018633	0	121	10191	151	0	next
525	Response	2	8028822	10189	1
