# Supplementary material for: Effects of two different emotion-inducing methods on the emotional memory of non-clinically depressed individuals
Source: PLoS One. 2021 May 28;16(5):e0249863. doi: 10.1371/journal.pone.0249863 (PMC8162709; doi:10.1371/journal.pone.0249863)
Supplement: S1 Data — (ZIP) [file pone.0249863.s001.zip › data/experiment2-depression/sub65/b-study.log]

Scenario - For expli1
Logfile written - 2019/3/27 18:27:55

Trial	Event Type	Code	Time	TTime	Uncertainty	Duration	Uncertainty	ReqTime	ReqDur

1	Response	2	321097	321097	2
4	Picture	t001	351157	0	105	16000	135	0	16000
5	Response	1	410537	43351	2
7	Picture	t003	424480	0	107	16000	127	0	16000
8	Response	2	462299	21800	1
10	Picture	t005	476597	0	139	16000	168	0	16000
11	Response	2	512777	20151	2
13	Picture	t006	526201	0	207	16000	229	0	16000
14	Response	2	561457	19234	2
16	Picture	t002	572829	0	52	16000	82	0	16000
17	Response	1	599697	10838	2
19	Picture	t004	613408	0	144	16000	166	0	16000
20	Response	1	656937	27507	2
23	Response	2	828377	146579	2
25	Picture	f020	838396	0	110	16000	130	0	16000
26	Response	2	863017	8602	2
28	Picture	c018	875138	0	188	16000	217	0	16000
29	Response	1	906497	15330	1
31	Picture	f117	920730	0	93	16000	117	0	16000
32	Response	1	950537	13783	2
34	Picture	c101	963418	0	63	16000	94	0	16000
35	Response	2	996257	16809	1
37	Picture	a103	1011178	0	127	16000	151	0	16000
38	Response	2	1036577	9376	1
40	Picture	f004	1047689	0	102	16000	131	0	16000
41	Response	2	1073057	9339	1
43	Picture	c004	1087301	0	157	16000	178	0	16000
44	Response	1	1110937	7615	1
46	Picture	c103	1124729	0	45	16000	74	0	16000
47	Response	1	1150577	9819	1
49	Picture	f016	1161620	0	157	16000	176	0	16000
50	Response	2	1184897	7258	1
52	Picture	a016	1198589	0	173	16000	203	0	16000
53	Response	2	1223497	8878	1
55	Picture	a119	1236392	0	34	16000	55	0	16000
56	Response	1	1264977	12565	1
58	Picture	c002	1277488	0	90	16000	120	0	16000
59	Response	1	1302417	8899	1
61	Picture	a002	1313900	0	180	16000	199	0	16000
62	Response	2	1337337	7418	1
64	Picture	f103	1349810	0	88	16000	118	0	16000
65	Response	2	1372657	6817	1
67	Picture	f002	1385187	0	47	16000	67	0	16000
68	Response	2	1418297	17091	1
70	Picture	c016	1430709	0	175	16000	205	0	16000
71	Response	1	1454737	7999	1
73	Picture	a018	1468929	0	120	16000	140	0	16000
74	Response	2	1492777	7828	1
76	Picture	c119	1506478	0	52	16000	81	0	16000
77	Response	2	1536177	13670	1
79	Picture	a105	1548367	0	167	16000	186	0	16000
80	Response	2	1572177	7791	1
82	Picture	a117	1583637	0	45	16000	75	0	16000
83	Response	1	1615777	16110	1
85	Picture	f018	1629898	0	119	16000	140	0	16000
86	Response	1	1654537	8619	1
88	Picture	f119	1667599	0	69	16000	99	0	16000
89	Response	2	1691857	8228	1
91	Picture	c105	1702999	0	171	16000	190	0	16000
92	Response	1	1728297	9279	1
94	Picture	f101	1742947	0	40	16000	69	0	16000
95	Response	2	1766457	7481	1
97	Picture	c020	1779401	0	79	16000	100	0	16000
98	Response	2	1812617	17195	1
100	Picture	a101	1824872	0	100	16000	122	0	16000
101	Response	2	1848057	7163	1
103	Picture	c117	1861780	0	185	16000	207	0	16000
104	Response	2	1890537	12735	1
106	Picture	a020	1903082	0	38	16000	63	0	16000
107	Response	2	1926017	6911	1
109	Picture	f105	1939019	0	101	16000	122	0	16000
110	Response	2	1961977	6938	1
112	Picture	a004	1976147	0	129	16000	159	0	16000
113	Response	1	1998417	6241	1
117	Response	2	2142696	22309	2
119	Picture	a006	2152728	0	180	16000	210	0	16000
120	Response	2	2176176	7418	1
122	Picture	a010	2189357	0	49	16000	69	0	16000
123	Response	1	2212856	7480	2
125	Picture	a022	2226038	0	191	16000	221	0	16000
126	Response	1	2249818	7750	1
128	Picture	c006	2262218	0	176	16000	199	0	16000
129	Response	1	2285977	7737	1
131	Picture	a024	2299037	0	175	16000	205	0	16000
132	Response	2	2327216	12149	2
134	Picture	a107	2339827	0	50	16000	70	0	16000
135	Response	2	2363296	7450	2
137	Picture	f022	2377859	0	171	16000	201	0	16000
138	Response	1	2400736	6847	2
140	Picture	a008	2414518	0	179	16000	201	0	16000
141	Response	2	2438576	8037	2
143	Picture	c010	2453509	0	172	16000	201	0	16000
144	Response	2	2476256	6718	2
146	Picture	c109	2488657	0	192	16000	212	0	16000
147	Response	2	2515216	10540	2
149	Picture	f125	2529937	0	58	16000	88	0	16000
150	Response	2	2552936	6969	2
152	Picture	f123	2566587	0	80	16000	100	0	16000
153	Response	1	2591176	8569	2
155	Picture	c125	2602728	0	87	16000	116	0	16000
156	Response	1	2623976	5219	2
158	Picture	f008	2637371	0	116	16000	136	0	16000
159	Response	1	2659976	6585	2
161	Picture	c022	2673738	0	63	16032	64	0	16000
162	Response	2	2695216	5443	2
164	Picture	a121	2708727	0	78	16000	98	0	16000
165	Response	2	2739976	15230	2
167	Picture	c008	2754877	0	77	16000	106	0	16000
168	Response	1	2779816	8910	2
170	Picture	a125	2791977	0	145	16000	165	0	16000
171	Response	1	2815256	7259	1
173	Picture	a123	2830197	0	76	16000	107	0	16000
174	Response	1	2854016	7788	2
176	Picture	f109	2866591	0	183	16000	205	0	16000
177	Response	2	2888936	6323	1
179	Picture	c024	2902786	0	140	16000	170	0	16000
180	Response	1	2925016	6200	2
182	Picture	f010	2938157	0	103	16000	125	0	16000
183	Response	2	2963056	8877	2
185	Picture	c107	2977728	0	184	16000	215	0	16000
186	Response	1	2999497	5739	1
188	Picture	c121	3010938	0	142	16000	161	0	16000
189	Response	2	3034896	7939	1
191	Picture	f107	3046506	0	55	16000	85	0	16000
192	Response	2	3076496	13960	1
194	Picture	f024	3091144	0	86	16000	110	0	16000
195	Response	2	3113176	6008	1
197	Picture	f121	3125121	0	91	16000	121	0	16000
198	Response	2	3149896	8746	2
200	Picture	a109	3163358	0	192	16000	211	0	16000
201	Response	1	3186096	6719	1
203	Picture	c123	3198428	0	107	16000	138	0	16000
204	Response	2	3222136	7677	2
206	Picture	f006	3234788	0	80	16000	101	0	16000
207	Response	2	3257576	6768	1
211	Response	2	3391416	11881	1
213	Picture	c028	3401436	0	66	16000	86	0	16000
214	Response	2	3424496	7041	1
216	Picture	f030	3437787	0	36	16000	65	0	16000
217	Response	2	3464096	10280	1
219	Picture	a028	3477476	0	178	16000	198	0	16000
220	Response	1	3505656	12161	1
222	Picture	c014	3519176	0	131	16000	160	0	16000
223	Response	1	3542096	6891	1
225	Picture	c129	3554176	0	131	16000	151	0	16000
226	Response	2	3583416	13221	1
228	Picture	c115	3596557	0	64	16031	66	0	16000
229	Response	1	3619896	7307	1
231	Picture	f028	3630926	0	199	16000	219	0	16000
232	Response	1	3655416	8471	1
234	Picture	c127	3666827	0	117	16000	147	0	16000
235	Response	1	3697376	14520	1
237	Picture	a030	3711837	0	105	16000	126	0	16000
238	Response	1	3735896	8038	1
240	Picture	f014	3748567	0	32	16000	61	0	16000
241	Response	2	3773656	9060	1
243	Picture	f026	3786849	0	77	16000	97	0	16000
244	Response	2	3809736	6868	1
246	Picture	c111	3824548	0	33	16000	63	0	16000
247	Response	1	3848176	7598	1
249	Picture	f111	3860238	0	174	16000	196	0	16000
250	Response	2	3891336	15076	1
252	Picture	c012	3903116	0	114	16000	143	0	16000
253	Response	1	3926256	7111	1
255	Picture	a115	3938258	0	142	16000	162	0	16000
256	Response	2	3958256	3979	1
258	Picture	f113	3971797	0	85	16000	115	0	16000
259	Response	2	3993656	5830	1
261	Picture	a012	4006316	0	67	16000	89	0	16000
262	Response	2	4026056	3719	1
264	Picture	a129	4038416	0	120	16000	151	0	16000
265	Response	2	4060696	6250	1
267	Picture	c113	4075357	0	180	16000	200	0	16000
268	Response	1	4099735	8359	2
270	Picture	f129	4110906	0	118	16000	148	0	16000
271	Response	2	4134416	7480	1
273	Picture	f115	4147727	0	128	16000	148	0	16000
274	Response	1	4170056	6310	1
276	Picture	a111	4182288	0	52	16000	81	0	16000
277	Response	1	4203775	5458	2
279	Picture	a127	4217117	0	58	16000	78	0	16000
280	Response	1	4244415	11279	2
282	Picture	a026	4258675	0	152	16000	182	0	16000
283	Response	2	4281495	6791	2
285	Picture	a113	4294836	0	158	16000	177	0	16000
286	Response	1	4314655	3800	2
288	Picture	a014	4328666	0	146	16000	175	0	16000
289	Response	2	4350495	5800	2
291	Picture	c026	4364077	0	72	16000	92	0	16000
292	Response	1	4387656	7560	1
294	Picture	f127	4401178	0	119	16000	149	0	16000
295	Response	2	4424135	6927	2
297	Picture	c030	4437916	0	48	16000	71	0	16000
298	Response	1	4460136	6197	1
300	Picture	f012	4471187	0	94	16000	123	0	16000
301	Response	2	4492335	5119	2
