# Supplementary material for: Effects of two different emotion-inducing methods on the emotional memory of non-clinically depressed individuals
Source: PLoS One. 2021 May 28;16(5):e0249863. doi: 10.1371/journal.pone.0249863 (PMC8162709; doi:10.1371/journal.pone.0249863)
Supplement: S1 Data — (ZIP) [file pone.0249863.s001.zip › data/experiment2-depression/sub65/b-test.log]

Scenario - For expli1
Logfile written - 2019/3/27 18:41:16

Trial	Event Type	Code	Time	TTime	Uncertainty	Duration	Uncertainty	ReqTime	ReqDur

1	Response	2	43068	43068	1
4	Picture	t006	73120	0	27	102909	53	0	next
4	Response	1	176028	102908	1
6	Picture	t009	189467	0	161	21242	183	0	next
6	Response	1	210708	21241	1
8	Picture	t008	223875	0	78	18518	103	0	next
8	Response	1	242388	18513	1
10	Picture	t003	254851	0	103	25218	123	0	next
10	Response	2	280068	25217	1
12	Picture	t007	292560	0	45	10109	76	0	next
12	Response	1	302668	10108	1
14	Picture	t001	313767	0	176	10623	195	0	next
14	Response	2	324388	10621	1
16	Picture	t002	336270	0	160	10880	190	0	next
16	Response	1	347148	10878	1
18	Picture	t004	358338	0	95	7971	116	0	next
18	Response	1	366308	7970	1
20	Picture	t011	378018	0	71	6971	101	0	next
20	Response	1	384987	6969	2
22	Picture	t010	398827	0	99	11402	120	0	next
22	Response	2	410228	11401	1
24	Picture	t012	423689	0	53	13460	85	0	next
24	Response	2	437147	13458	2
26	Picture	t005	448698	0	50	6511	51	0	next
26	Response	1	455187	6489	2
29	Response	2	493387	13859	2
31	Picture	a016	503409	0	162	7180	183	0	next
31	Response	1	510588	7179	1
33	Picture	ba103	522130	0	98	11139	130	0	next
33	Response	1	533267	11137	2
35	Picture	h001	546527	0	204	10382	223	0	next
35	Response	1	556907	10380	2
37	Picture	dc101	570120	0	97	8869	127	0	next
37	Response	1	578988	8868	1
39	Picture	gf103	593979	0	74	13450	94	0	next
39	Response	2	607427	13448	2
41	Picture	c103	621208	0	167	10061	198	0	next
41	Response	1	631267	10059	2
43	Picture	a117	644997	0	47	14072	67	0	next
43	Response	2	659067	14070	2
45	Picture	c117	670859	0	174	10730	205	0	next
45	Response	1	681587	10728	2
47	Picture	e002	693168	0	201	8301	222	0	next
47	Response	2	701467	8299	2
49	Picture	ba016	713150	0	38	8879	69	0	next
49	Response	2	722027	8877	2
51	Picture	f117	736548	0	145	7160	163	0	next
51	Response	1	743707	7159	2
53	Picture	h002	754998	0	183	13991	213	0	next
53	Response	2	768987	13989	2
55	Picture	e012	781957	0	59	11232	78	0	next
55	Response	2	793187	11230	2
57	Picture	dc103	806410	0	94	13499	128	0	next
57	Response	2	819907	13497	2
59	Picture	m002	830959	0	44	9390	65	0	next
59	Response	1	840347	9388	2
61	Picture	gf101	852538	0	123	6451	154	0	next
61	Response	1	858988	6450	1
63	Picture	ba018	873149	0	185	8800	204	0	next
63	Response	1	881947	8798	2
65	Picture	f018	894629	0	31	8520	62	0	next
65	Response	1	903147	8518	2
67	Picture	h012	916437	0	53	9472	74	0	next
67	Response	2	925907	9470	2
69	Picture	a101	940270	0	40	12079	70	0	next
69	Response	2	952347	12077	2
71	Picture	a002	963459	0	189	7250	208	0	next
71	Response	1	970707	7248	2
73	Picture	ba002	983949	0	188	21040	218	0	next
73	Response	2	1004987	21038	2
75	Picture	a018	1017980	0	157	5969	176	0	next
75	Response	1	1023947	5967	2
77	Picture	m011	1037069	0	56	6840	89	0	next
77	Response	1	1043907	6838	2
79	Picture	c002	1055167	0	129	5782	148	0	next
79	Response	1	1060947	5780	2
81	Picture	gf117	1073290	0	162	8179	193	0	next
81	Response	2	1081467	8177	2
83	Picture	e001	1093590	0	200	14679	221	0	next
83	Response	1	1108267	14677	2
85	Picture	dc117	1122570	0	39	7299	70	0	next
85	Response	1	1129867	7297	1
87	Picture	a103	1141979	0	134	6530	153	0	next
87	Response	1	1148507	6528	1
89	Picture	gf002	1160630	0	138	14601	169	0	next
89	Response	2	1175228	14598	2
91	Picture	dc002	1187579	0	195	30570	215	0	next
91	Response	1	1218147	30568	1
93	Picture	dc018	1232759	0	161	6710	191	0	next
93	Response	1	1239467	6708	2
95	Picture	c018	1251177	0	81	10172	106	0	next
95	Response	1	1261347	10170	1
97	Picture	gf018	1274198	0	43	9391	74	0	next
97	Response	2	1283587	9389	1
99	Picture	c101	1296069	0	180	8400	203	0	next
99	Response	1	1304467	8398	2
101	Picture	ba101	1317099	0	138	9130	168	0	next
101	Response	2	1326227	9128	2
103	Picture	h011	1338228	0	180	11281	200	0	next
103	Response	2	1349507	11279	1
105	Picture	f101	1362939	0	123	11330	153	0	next
105	Response	1	1374267	11328	1
107	Picture	f103	1386547	0	185	6842	206	0	next
107	Response	1	1393387	6840	1
109	Picture	f016	1406659	0	57	14170	88	0	next
109	Response	2	1420827	14168	1
111	Picture	gf016	1435377	0	178	10451	199	0	next
111	Response	1	1445827	10450	1
113	Picture	dc016	1460308	0	64	8121	94	0	next
113	Response	1	1468427	8119	1
115	Picture	m012	1481457	0	89	11612	110	0	next
115	Response	2	1493067	11610	1
117	Picture	m001	1505229	0	138	7803	168	0	next
117	Response	2	1513030	7801	1
119	Picture	c016	1525257	0	115	9492	134	0	next
119	Response	1	1534747	9490	1
121	Picture	e011	1547120	0	72	11469	103	0	next
121	Response	1	1558587	11467	1
123	Picture	f002	1571100	0	94	11168	114	0	next
123	Response	1	1582267	11167	1
125	Picture	ba117	1595168	0	183	9821	213	0	next
125	Response	1	1604987	9819	1
129	Response	2	1753227	24881	1
131	Picture	h004	1763258	0	53	13051	83	0	next
131	Response	2	1776307	13049	1
133	Picture	gf006	1787709	0	111	11159	133	0	next
133	Response	2	1798867	11158	1
135	Picture	e003	1813007	0	132	11541	162	0	next
135	Response	1	1824547	11540	1
137	Picture	f006	1838347	0	129	9681	149	0	next
137	Response	1	1848027	9680	1
139	Picture	f105	1859967	0	162	15141	192	0	next
139	Response	1	1875107	15140	1
141	Picture	e013	1886216	0	83	6332	103	0	next
141	Response	1	1892547	6331	1
143	Picture	f121	1904007	0	114	9062	144	0	next
143	Response	1	1913067	9060	1
145	Picture	ba006	1927777	0	182	9851	203	0	next
145	Response	2	1937627	9850	1
147	Picture	gf020	1950078	0	41	11510	71	0	next
147	Response	2	1961587	11509	1
149	Picture	c121	1972707	0	76	23521	96	0	next
149	Response	2	1996227	23520	1
151	Picture	a121	2010328	0	114	27220	145	0	next
151	Response	2	2037547	27219	1
153	Picture	f020	2049499	0	102	8089	123	0	next
153	Response	2	2057587	8088	1
155	Picture	ba105	2071118	0	137	8510	167	0	next
155	Response	2	2079627	8509	1
157	Picture	gf105	2092418	0	175	7650	197	0	next
157	Response	1	2100067	7649	1
159	Picture	m004	2113148	0	99	11960	130	0	next
159	Response	2	2125107	11959	1
161	Picture	f119	2137448	0	136	6762	137	0	next
161	Response	1	2144187	6739	1
163	Picture	ba121	2156310	0	96	12598	127	0	next
163	Response	2	2168907	12597	1
165	Picture	m003	2180249	0	160	10059	179	0	next
165	Response	1	2190307	10058	1
167	Picture	e014	2204988	0	74	17400	104	0	next
167	Response	2	2222387	17399	1
169	Picture	a020	2235199	0	199	8269	220	0	next
169	Response	2	2243467	8268	1
171	Picture	m013	2257468	0	83	8280	113	0	next
171	Response	2	2265747	8279	1
173	Picture	ba004	2276896	0	161	20532	182	0	next
173	Response	1	2297427	20531	1
175	Picture	c020	2311937	0	107	8491	138	0	next
175	Response	1	2320427	8490	1
177	Picture	m014	2332576	0	136	13652	156	0	next
177	Response	1	2346227	13651	1
179	Picture	gf119	2358638	0	61	9590	91	0	next
179	Response	2	2368227	9589	1
181	Picture	a119	2382716	0	154	10153	174	0	next
181	Response	2	2392866	10150	2
183	Picture	dc121	2405279	0	78	8909	108	0	next
183	Response	1	2414186	8907	2
185	Picture	dc105	2427768	0	93	9660	112	0	next
185	Response	1	2437427	9659	1
187	Picture	f004	2450818	0	32	10850	63	0	next
187	Response	1	2461666	10848	2
189	Picture	gf121	2473797	0	54	13831	77	0	next
189	Response	2	2487626	13829	2
191	Picture	dc004	2502028	0	143	13160	173	0	next
191	Response	1	2515186	13158	2
193	Picture	dc006	2528296	0	45	6092	66	0	next
193	Response	1	2534387	6091	1
195	Picture	h013	2546808	0	187	8820	217	0	next
195	Response	2	2555627	8819	1
197	Picture	e004	2568907	0	92	41881	112	0	next
197	Response	1	2610786	41879	2
199	Picture	gf004	2622537	0	109	11731	139	0	next
199	Response	1	2634266	11729	2
201	Picture	h014	2647497	0	152	7131	172	0	next
201	Response	2	2654627	7130	1
203	Picture	c004	2668177	0	127	8491	157	0	next
203	Response	1	2676666	8489	2
205	Picture	dc020	2688856	0	119	8972	138	0	next
205	Response	2	2697826	8970	2
207	Picture	c119	2709058	0	72	12530	103	0	next
207	Response	2	2721586	12528	2
209	Picture	a006	2732938	0	195	15450	223	0	next
209	Response	1	2748386	15448	2
211	Picture	h003	2760959	0	162	11349	192	0	next
211	Response	1	2772306	11347	2
213	Picture	a004	2786647	0	143	8541	164	0	next
213	Response	1	2795186	8539	2
215	Picture	ba119	2808617	0	160	9891	190	0	next
215	Response	2	2818506	9889	2
217	Picture	a105	2831909	0	36	11959	57	0	next
217	Response	2	2843866	11957	2
219	Picture	ba020	2855338	0	96	14370	126	0	next
219	Response	2	2869706	14368	2
221	Picture	dc119	2883946	0	158	7242	178	0	next
221	Response	1	2891186	7240	2
223	Picture	c006	2902238	0	187	7310	217	0	next
223	Response	1	2909546	7308	1
225	Picture	c105	2920756	0	175	6792	196	0	next
225	Response	1	2927546	6790	2
229	Response	2	3082906	32090	2
231	Picture	a008	3092928	0	134	13860	153	0	next
231	Response	2	3106786	13858	2
233	Picture	ba008	3120939	0	111	6609	141	0	next
233	Response	1	3127546	6607	2
235	Picture	e006	3139747	0	140	24401	159	0	next
235	Response	2	3164146	24399	2
237	Picture	gf008	3178249	0	121	5859	151	0	next
237	Response	1	3184106	5857	2
239	Picture	ba123	3197589	0	120	12319	144	0	next
239	Response	1	3209906	12317	2
241	Picture	ba107	3224498	0	33	11610	63	0	next
241	Response	2	3236106	11608	1
243	Picture	m016	3247388	0	144	20320	165	0	next
243	Response	1	3267706	20318	2
245	Picture	a123	3281679	0	172	24549	202	0	next
245	Response	2	3306226	24547	2
247	Picture	ba109	3318241	0	110	5867	129	0	next
247	Response	1	3324106	5865	1
249	Picture	m015	3336629	0	43	14599	73	0	next
249	Response	1	3351226	14597	1
251	Picture	f008	3365948	0	60	28520	82	0	next
251	Response	2	3394466	28518	1
253	Picture	e015	3407619	0	41	10368	73	0	next
253	Response	1	3417986	10367	1
255	Picture	c024	3431535	0	128	20252	149	0	next
255	Response	1	3451786	20251	1
257	Picture	dc008	3464098	0	50	21929	81	0	next
257	Response	1	3486026	21928	1
259	Picture	f123	3497097	0	56	10930	75	0	next
259	Response	2	3508026	10929	1
261	Picture	a109	3522306	0	165	25522	195	0	next
261	Response	2	3547826	25520	1
263	Picture	gf109	3560298	0	173	9889	194	0	next
263	Response	1	3570186	9888	1
265	Picture	e005	3582537	0	89	11211	119	0	next
265	Response	1	3593746	11209	1
267	Picture	c109	3607006	0	122	12621	142	0	next
267	Response	2	3619626	12620	1
269	Picture	h015	3631177	0	104	14650	135	0	next
269	Response	2	3645826	14649	1
271	Picture	c008	3658376	0	75	10251	95	0	next
271	Response	1	3668626	10250	1
273	Picture	a022	3682757	0	181	15791	212	0	next
273	Response	2	3698546	15789	2
275	Picture	dc022	3710506	0	101	18322	120	0	next
275	Response	2	3728826	18320	1
277	Picture	h006	3742538	0	51	14289	81	0	next
277	Response	2	3756826	14288	1
279	Picture	h005	3770797	0	133	12191	152	0	next
279	Response	2	3782986	12189	1
281	Picture	gf107	3794258	0	158	15650	188	0	next
281	Response	2	3809906	15648	1
283	Picture	c107	3824356	0	63	15032	82	0	next
283	Response	2	3839386	15030	1
285	Picture	c022	3850839	0	65	30268	96	0	next
285	Response	1	3881106	30267	1
287	Picture	gf123	3895897	0	174	8570	195	0	next
287	Response	2	3904466	8569	1
289	Picture	dc123	3916427	0	132	6960	163	0	next
289	Response	1	3923386	6959	1
291	Picture	h016	3936195	0	202	13112	222	0	next
291	Response	2	3949306	13111	1
293	Picture	dc107	3963027	0	190	5960	222	0	next
293	Response	1	3968986	5959	1
295	Picture	m006	3983537	0	183	9770	206	0	next
295	Response	1	3993306	9769	1
297	Picture	f024	4007448	0	93	26219	124	0	next
297	Response	2	4033666	26218	1
299	Picture	m005	4048006	0	203	11341	222	0	next
299	Response	2	4059346	11340	1
301	Picture	dc024	4071656	0	38	17971	68	0	next
301	Response	2	4089626	17970	1
303	Picture	gf022	4101815	0	47	12132	67	0	next
303	Response	2	4113946	12131	1
305	Picture	ba022	4125467	0	50	12760	81	0	next
305	Response	2	4138226	12759	1
307	Picture	f109	4150425	0	95	26242	116	0	next
307	Response	2	4176666	26241	1
309	Picture	c123	4189268	0	70	12559	100	0	next
309	Response	1	4201826	12558	1
311	Picture	e016	4216445	0	63	13542	84	0	next
311	Response	2	4229986	13541	1
313	Picture	ba024	4244997	0	164	13390	194	0	next
313	Response	2	4258386	13389	1
315	Picture	a024	4269816	0	182	12331	202	0	next
315	Response	1	4282146	12330	1
317	Picture	a107	4294858	0	130	7329	161	0	next
317	Response	1	4302186	7328	1
319	Picture	dc109	4316486	0	170	12061	190	0	next
319	Response	2	4328546	12060	1
321	Picture	f022	4340238	0	70	27869	101	0	next
321	Response	1	4368105	27867	2
323	Picture	gf024	4382066	0	76	45201	97	0	next
323	Response	2	4427266	45200	1
325	Picture	f107	4441759	0	35	6389	58	0	next
325	Response	1	4448146	6387	1
329	Response	2	4582865	13232	2
331	Picture	f127	4592888	0	37	11419	60	0	next
331	Response	2	4604306	11418	1
333	Picture	ba127	4617827	0	95	6480	114	0	next
333	Response	1	4624306	6479	1
335	Picture	h017	4635336	0	84	18811	109	0	next
335	Response	2	4654145	18809	2
337	Picture	e018	4666226	0	188	10560	208	0	next
337	Response	1	4676785	10559	1
339	Picture	gf010	4691493	0	82	8374	110	0	next
339	Response	1	4699865	8372	2
341	Picture	c111	4714399	0	176	8308	199	0	next
341	Response	1	4722705	8306	2
343	Picture	ba125	4735768	0	129	7499	159	0	next
343	Response	2	4743265	7497	2
345	Picture	a127	4756008	0	60	22299	84	0	next
345	Response	1	4778305	22297	2
347	Picture	f125	4792876	0	178	8311	210	0	next
347	Response	2	4801185	8309	2
349	Picture	dc026	4815378	0	179	12609	199	0	next
349	Response	2	4827985	12607	2
351	Picture	c010	4842666	0	40	25321	71	0	next
351	Response	1	4867985	25319	2
353	Picture	e008	4880390	0	154	8317	174	0	next
353	Response	1	4888705	8315	2
355	Picture	c125	4903707	0	159	10000	191	0	next
355	Response	2	4913705	9998	2
357	Picture	a010	4928389	0	146	16437	168	0	next
357	Response	2	4944825	16436	1
359	Picture	f111	4958157	0	35	13590	67	0	next
359	Response	2	4971746	13589	1
361	Picture	h018	4985987	0	203	7599	223	0	next
361	Response	2	4993585	7598	1
363	Picture	dc111	5007114	0	63	8074	94	0	next
363	Response	1	5015186	8072	2
365	Picture	a012	5027365	0	151	16582	173	0	next
365	Response	2	5043945	16580	2
367	Picture	ba111	5058898	0	109	84009	140	0	next
367	Response	2	5142905	84007	2
369	Picture	a026	5155095	0	62	16052	81	0	next
369	Response	2	5171145	16050	1
371	Picture	f010	5183459	0	186	10168	218	0	next
371	Response	1	5193625	10166	1
373	Picture	dc125	5208069	0	77	9637	101	0	next
373	Response	1	5217705	9636	1
375	Picture	a111	5230226	0	77	10321	108	0	next
375	Response	1	5240545	10319	1
377	Picture	h008	5254376	0	94	10410	116	0	next
377	Response	2	5264785	10409	1
379	Picture	a125	5277655	0	133	17812	165	0	next
379	Response	2	5295465	17810	1
381	Picture	gf127	5306678	0	116	9229	140	0	next
381	Response	2	5315905	9227	1
383	Picture	gf026	5329268	0	182	10313	183	0	next
383	Response	1	5339546	10278	1
385	Picture	e007	5354223	0	60	11163	80	0	next
385	Response	1	5365385	11162	1
387	Picture	c127	5380227	0	43	7880	66	0	next
387	Response	1	5388105	7878	2
389	Picture	ba026	5403025	0	75	7641	94	0	next
389	Response	2	5410665	7640	1
391	Picture	gf125	5423549	0	44	7837	69	0	next
391	Response	1	5431385	7836	1
393	Picture	m017	5446046	0	46	12620	66	0	next
393	Response	1	5458665	12619	1
395	Picture	ba012	5472081	0	174	10105	200	0	next
395	Response	2	5482185	10104	1
397	Picture	c012	5496387	0	202	8879	225	0	next
397	Response	2	5505265	8878	1
399	Picture	gf111	5517435	0	143	8191	175	0	next
399	Response	1	5525625	8190	1
401	Picture	m007	5537524	0	57	7382	78	0	next
401	Response	1	5544905	7381	1
403	Picture	e017	5558886	0	184	6581	215	0	next
403	Response	1	5565465	6579	2
405	Picture	f012	5577776	0	131	8730	152	0	next
405	Response	1	5586505	8729	1
407	Picture	m018	5599505	0	57	8921	89	0	next
407	Response	1	5608425	8920	1
409	Picture	c026	5620565	0	168	6861	190	0	next
409	Response	2	5627425	6860	1
411	Picture	dc127	5640048	0	174	9858	206	0	next
411	Response	1	5649905	9857	1
413	Picture	h007	5661797	0	93	33590	112	0	next
413	Response	2	5695385	33588	1
415	Picture	gf012	5708587	0	121	22479	153	0	next
415	Response	1	5731065	22478	1
417	Picture	ba010	5745805	0	69	25781	89	0	next
417	Response	2	5771585	25780	1
419	Picture	m008	5783086	0	107	7420	138	0	next
419	Response	1	5790505	7419	1
421	Picture	dc010	5804376	0	154	6490	174	0	next
421	Response	1	5810865	6489	1
423	Picture	f026	5823797	0	55	24189	88	0	next
423	Response	1	5847985	24188	1
425	Picture	dc012	5862518	0	167	9988	188	0	next
425	Response	2	5872505	9987	1
429	Response	2	6020865	25378	1
431	Picture	f014	6030892	0	93	11015	113	0	next
431	Response	1	6041905	11013	2
433	Picture	f113	6053758	0	48	7588	79	0	next
433	Response	2	6061345	7587	1
435	Picture	gf028	6076004	0	139	7542	162	0	next
435	Response	1	6083545	7541	1
437	Picture	c028	6095717	0	80	11909	111	0	next
437	Response	1	6107625	11908	1
439	Picture	ba014	6121205	0	95	39141	115	0	next
439	Response	2	6160345	39140	1
441	Picture	ba113	6171596	0	186	8150	216	0	next
441	Response	2	6179745	8149	1
443	Picture	dc030	6192917	0	204	7150	224	0	next
443	Response	2	6200065	7148	1
445	Picture	m020	6213438	0	171	7428	202	0	next
445	Response	2	6220865	7427	1
447	Picture	m009	6234707	0	70	8399	90	0	next
447	Response	1	6243105	8398	1
449	Picture	h009	6254706	0	56	14360	87	0	next
449	Response	2	6269065	14359	1
451	Picture	gf129	6282314	0	122	10992	142	0	next
451	Response	1	6293305	10991	1
453	Picture	c014	6305061	0	31	7565	61	0	next
453	Response	2	6312625	7564	1
455	Picture	ba115	6324834	0	92	6833	112	0	next
455	Response	1	6331665	6831	1
457	Picture	f028	6343207	0	39	12699	70	0	next
457	Response	2	6355905	12698	1
459	Picture	ba129	6368374	0	42	17692	63	0	next
459	Response	2	6386065	17691	1
461	Picture	c129	6398847	0	58	18379	89	0	next
461	Response	1	6417225	18378	1
463	Picture	a129	6430669	0	70	9077	90	0	next
463	Response	2	6439745	9076	1
465	Picture	a014	6453376	0	186	7730	217	0	next
465	Response	1	6461105	7729	1
467	Picture	dc113	6473026	0	207	8120	227	0	next
467	Response	1	6481145	8119	1
469	Picture	h010	6495037	0	183	7149	214	0	next
469	Response	1	6502185	7148	1
471	Picture	m019	6513644	0	79	9103	98	0	next
471	Response	2	6522745	9101	1
473	Picture	e009	6537007	0	37	8979	67	0	next
473	Response	2	6545985	8978	1
475	Picture	c115	6557786	0	95	7480	115	0	next
475	Response	1	6565264	7478	2
477	Picture	ba030	6580286	0	83	10260	113	0	next
477	Response	2	6590544	10258	2
479	Picture	a028	6603846	0	193	18740	214	0	next
479	Response	2	6622585	18739	1
481	Picture	e020	6636066	0	126	8045	158	0	next
481	Response	2	6644109	8043	2
483	Picture	dc014	6657971	0	56	12175	76	0	next
483	Response	1	6670144	12173	2
485	Picture	a115	6682435	0	78	14151	109	0	next
485	Response	1	6696584	14149	2
487	Picture	e019	6710814	0	207	11892	229	0	next
487	Response	2	6722704	11890	2
489	Picture	a113	6734246	0	92	15540	122	0	next
489	Response	1	6749784	15538	2
491	Picture	f115	6763245	0	96	12621	118	0	next
491	Response	2	6775865	12620	1
493	Picture	a030	6788866	0	129	7880	160	0	next
493	Response	2	6796744	7878	2
495	Picture	m010	6809365	0	134	6381	154	0	next
495	Response	1	6815744	6379	2
497	Picture	f030	6829645	0	175	11621	206	0	next
497	Response	1	6841265	11620	1
499	Picture	e010	6854596	0	59	10789	78	0	next
499	Response	1	6865384	10788	2
501	Picture	dc028	6879995	0	148	8755	176	0	next
501	Response	1	6888744	8749	2
503	Picture	gf014	6903716	0	98	11710	121	0	next
503	Response	1	6915424	11708	2
505	Picture	ba028	6926526	0	109	10780	140	0	next
505	Response	1	6937305	10779	1
507	Picture	f129	6949284	0	189	9382	209	0	next
507	Response	1	6958664	9380	1
509	Picture	gf113	6973147	0	145	10679	176	0	next
509	Response	2	6983824	10677	2
511	Picture	gf115	6995480	0	149	8026	168	0	next
511	Response	2	7003504	8024	1
513	Picture	h019	7014577	0	36	7728	66	0	next
513	Response	2	7022304	7727	1
515	Picture	gf030	7035987	0	134	8398	155	0	next
515	Response	2	7044384	8397	1
517	Picture	dc129	7056715	0	58	6831	89	0	next
517	Response	2	7063544	6829	1
519	Picture	c030	7075807	0	140	7459	163	0	next
519	Response	1	7083264	7457	1
521	Picture	dc115	7096286	0	148	9459	178	0	next
521	Response	2	7105744	9458	1
523	Picture	c113	7116994	0	113	10791	136	0	next
523	Response	1	7127784	10790	1
525	Picture	h020	7140854	0	66	8172	96	0	next
525	Response	2	7149024	8170	1
