# Supplementary material for: Effects of two different emotion-inducing methods on the emotional memory of non-clinically depressed individuals
Source: PLoS One. 2021 May 28;16(5):e0249863. doi: 10.1371/journal.pone.0249863 (PMC8162709; doi:10.1371/journal.pone.0249863)
Supplement: S1 Data — (ZIP) [file pone.0249863.s001.zip › data/experiment2-depression/sub69/b-study.log]

Scenario - For expli1
Logfile written - 2019/4/28 18:41:35

Trial	Event Type	Code	Time	TTime	Uncertainty	Duration	Uncertainty	ReqTime	ReqDur

1	Response	2	483736	483736	2
4	Picture	t004	513801	0	92	16000	124	0	16000
5	Response	1	600056	70224	2
7	Picture	t003	612718	0	168	16000	188	0	16000
8	Response	1	645497	16760	1
10	Picture	t001	657739	0	126	16000	158	0	16000
11	Response	2	735097	61326	1
13	Picture	t002	747320	0	39	16000	59	0	16000
14	Response	1	813177	49837	1
16	Picture	t005	826849	0	151	16000	182	0	16000
17	Response	1	889657	46777	1
19	Picture	t006	901028	0	135	16000	155	0	16000
20	Response	1	927897	10849	1
23	Response	2	1011257	60956	1
25	Picture	c004	1021278	0	193	16000	213	0	16000
26	Response	1	1065978	28680	1
28	Picture	c002	1080871	0	81	16000	113	0	16000
29	Response	1	1108377	11475	2
31	Picture	c105	1119899	0	54	16000	74	0	16000
32	Response	1	1154777	18858	2
34	Picture	c103	1168972	0	127	16000	158	0	16000
35	Response	2	1191417	6414	2
37	Picture	a103	1202579	0	192	16000	211	0	16000
38	Response	2	1227577	8979	2
40	Picture	f016	1239652	0	104	16000	136	0	16000
41	Response	2	1262138	6454	1
43	Picture	a004	1275479	0	112	16000	132	0	16000
43	Response	2	1289817	14338	2
44	Response	2	1326137	34638	2
46	Picture	c016	1339170	0	66	16000	98	0	16000
47	Response	1	1366138	10936	1
49	Picture	a018	1379340	0	64	16000	84	0	16000
50	Response	2	1400698	5338	1
52	Picture	a002	1414560	0	161	16000	192	0	16000
53	Response	2	1436858	6267	1
55	Picture	a101	1451819	0	71	16000	91	0	16000
56	Response	2	1471258	3419	1
58	Picture	c020	1485851	0	187	16000	218	0	16000
59	Response	2	1526938	25056	1
61	Picture	a016	1540999	0	207	16000	227	0	16000
62	Response	2	1566458	9439	1
64	Picture	a119	1581180	0	173	16000	204	0	16000
65	Response	1	1604378	7167	1
67	Picture	f004	1617329	0	196	16000	217	0	16000
68	Response	1	1647738	14389	2
70	Picture	f103	1662362	0	142	16000	174	0	16000
71	Response	2	1684698	6304	1
73	Picture	c119	1697790	0	50	16000	70	0	16000
74	Response	1	1730778	16968	1
76	Picture	c117	1743460	0	32	16000	63	0	16000
77	Response	2	1767259	7768	1
79	Picture	f002	1780281	0	40	16000	60	0	16000
80	Response	2	1797178	877	2
82	Picture	f105	1809913	0	61	16000	93	0	16000
83	Response	1	1833978	8033	1
85	Picture	f117	1847540	0	106	16000	126	0	16000
86	Response	1	1870458	6898	2
88	Picture	c018	1881741	0	56	16000	87	0	16000
89	Response	1	1905178	7406	2
91	Picture	f119	1917401	0	63	16020	64	0	16000
92	Response	2	1942938	9516	2
94	Picture	a105	1954862	0	84	16000	115	0	16000
95	Response	2	1977658	6765	2
97	Picture	f020	1990151	0	134	16000	155	0	16000
98	Response	2	2013018	6847	2
100	Picture	a117	2025452	0	148	16000	179	0	16000
101	Response	1	2046299	4816	1
103	Picture	f018	2058940	0	162	16000	183	0	16000
104	Response	1	2079898	4938	2
106	Picture	c101	2093181	0	72	16000	103	0	16000
107	Response	2	2113978	4766	2
109	Picture	f101	2127342	0	82	16000	102	0	16000
110	Response	1	2144859	1497	1
112	Picture	a020	2158543	0	37	16000	69	0	16000
113	Response	1	2188699	14124	1
117	Response	2	2347579	35358	1
119	Picture	a008	2357614	0	86	16000	117	0	16000
120	Response	2	2380059	6414	1
122	Picture	c107	2391380	0	159	16000	179	0	16000
123	Response	2	2413819	6419	1
125	Picture	f008	2426045	0	151	16000	183	0	16000
126	Response	1	2449499	7423	1
128	Picture	c125	2462323	0	204	16000	225	0	16000
129	Response	1	2484379	6036	1
131	Picture	a006	2499073	0	100	16000	131	0	16000
132	Response	2	2520699	5595	1
134	Picture	a123	2535421	0	90	16000	110	0	16000
135	Response	2	2557499	6058	1
137	Picture	f022	2569744	0	85	16000	116	0	16000
138	Response	1	2590619	4844	2
140	Picture	a022	2602131	0	201	16000	221	0	16000
141	Response	1	2622619	4468	1
143	Picture	c006	2637053	0	94	16000	126	0	16000
144	Response	2	2656380	3296	1
146	Picture	a125	2668902	0	83	16000	104	0	16000
147	Response	2	2688539	3617	2
149	Picture	f006	2701242	0	60	16000	92	0	16000
150	Response	2	2725820	8546	1
152	Picture	a107	2739201	0	104	16000	124	0	16000
153	Response	1	2761339	6118	2
155	Picture	f123	2773082	0	40	16000	71	0	16000
156	Response	2	2792859	3747	2
158	Picture	f024	2805021	0	104	16000	124	0	16000
159	Response	1	2826139	5098	2
161	Picture	a121	2840962	0	147	16000	178	0	16000
162	Response	2	2858619	1626	2
164	Picture	f121	2872701	0	78	16000	102	0	16000
165	Response	2	2893499	4774	2
167	Picture	f010	2905092	0	171	16000	202	0	16000
168	Response	2	2927260	6137	1
170	Picture	a109	2938761	0	173	16000	194	0	16000
171	Response	1	2961660	6879	1
173	Picture	c010	2975123	0	124	16000	155	0	16000
174	Response	1	2996700	5546	1
176	Picture	c109	3011198	0	54	16000	75	0	16000
177	Response	2	3032540	5321	1
179	Picture	c022	3046213	0	187	16000	218	0	16000
180	Response	1	3068700	6456	1
182	Picture	a010	3079803	0	102	16000	123	0	16000
183	Response	1	3104380	8557	1
185	Picture	c123	3119343	0	45	16000	76	0	16000
186	Response	1	3145180	9806	1
188	Picture	c121	3158411	0	146	16000	166	0	16000
189	Response	2	3181180	6749	1
191	Picture	f109	3193412	0	129	16000	161	0	16000
192	Response	2	3214620	5176	1
194	Picture	a024	3226801	0	75	16000	95	0	16000
195	Response	2	3249020	6199	1
197	Picture	f107	3260304	0	55	16000	87	0	16000
198	Response	2	3282780	6445	2
200	Picture	c024	3296842	0	188	16000	208	0	16000
201	Response	1	3318940	6078	1
203	Picture	f125	3332512	0	170	16000	201	0	16000
204	Response	1	3351420	2877	2
206	Picture	c008	3363852	0	165	16000	193	0	16000
207	Response	2	3383100	3220	2
211	Response	2	3531900	23955	2
213	Picture	c030	3541921	0	61	16000	85	0	16000
214	Response	1	3560380	2435	2
216	Picture	a127	3572224	0	75	16000	109	0	16000
217	Response	2	3594140	5882	2
219	Picture	a113	3608603	0	198	16000	219	0	16000
220	Response	2	3629021	4398	1
222	Picture	f026	3642874	0	80	16000	113	0	16000
223	Response	2	3665821	6915	1
225	Picture	f127	3676863	0	92	16000	113	0	16000
226	Response	2	3695901	3018	1
228	Picture	a115	3709674	0	96	16000	126	0	16000
229	Response	1	3728861	3156	1
231	Picture	c014	3743062	0	46	16000	66	0	16000
232	Response	1	3764381	5299	1
234	Picture	c012	3776583	0	178	16000	211	0	16000
235	Response	1	3794141	1525	1
237	Picture	c113	3808742	0	188	16000	209	0	16000
238	Response	2	3826301	1539	1
240	Picture	f111	3837435	0	145	16000	176	0	16000
241	Response	2	3857821	4355	1
243	Picture	f028	3871863	0	54	16000	75	0	16000
244	Response	2	3892861	4978	1
246	Picture	c026	3905405	0	164	16000	195	0	16000
247	Response	2	3925981	4545	1
249	Picture	c115	3937885	0	188	16000	208	0	16000
250	Response	1	3957981	4076	2
252	Picture	a129	3971875	0	182	16000	214	0	16000
253	Response	2	3989341	1435	1
255	Picture	a030	4003353	0	205	16000	225	0	16000
256	Response	1	4024061	4688	1
258	Picture	c028	4035644	0	63	16031	64	0	16000
259	Response	2	4055101	3425	1
261	Picture	c127	4068434	0	112	16000	132	0	16000
262	Response	2	4088541	4087	1
264	Picture	a026	4102404	0	126	16000	157	0	16000
265	Response	2	4120221	1786	2
267	Picture	f014	4132933	0	100	16000	120	0	16000
268	Response	2	4153021	4068	2
270	Picture	a012	4167395	0	124	16000	155	0	16000
271	Response	2	4189341	5915	2
273	Picture	a111	4203373	0	144	16000	166	0	16000
273	Response	1	4217021	13648	2
274	Response	1	4225181	5786	2
276	Picture	f115	4239454	0	46	16000	78	0	16000
277	Response	2	4260221	4735	2
279	Picture	c129	4272613	0	59	16000	80	0	16000
280	Response	1	4294301	5668	2
282	Picture	c111	4309225	0	96	16000	127	0	16000
283	Response	1	4336222	10966	2
285	Picture	a014	4349826	0	163	16000	183	0	16000
285	Response	2	4363741	13915	2
286	Response	2	4372221	6375	2
288	Picture	f030	4385654	0	155	16000	187	0	16000
289	Response	2	4405502	3816	1
291	Picture	f129	4420124	0	187	16000	208	0	16000
292	Response	2	4440701	4556	2
294	Picture	a028	4452994	0	134	16000	165	0	16000
295	Response	2	4473182	4157	1
297	Picture	f012	4487804	0	160	16000	183	0	16000
298	Response	2	4506302	2476	1
300	Picture	f113	4520675	0	107	16000	138	0	16000
301	Response	1	4541182	4476	1
