# Supplementary material for: Effects of two different emotion-inducing methods on the emotional memory of non-clinically depressed individuals
Source: PLoS One. 2021 May 28;16(5):e0249863. doi: 10.1371/journal.pone.0249863 (PMC8162709; doi:10.1371/journal.pone.0249863)
Supplement: S1 Data — (ZIP) [file pone.0249863.s001.zip › data/experiment2-depression/sub69/b-test.log]

Scenario - For expli1
Logfile written - 2019/4/28 18:55:51

Trial	Event Type	Code	Time	TTime	Uncertainty	Duration	Uncertainty	ReqTime	ReqDur

1	Response	2	68755	68755	2
4	Picture	t006	98821	0	143	19536	175	0	next
4	Response	1	118355	19534	2
6	Picture	t011	129637	0	164	10000	185	0	next
6	Response	1	139635	9998	2
8	Picture	t004	152628	0	157	10209	189	0	next
8	Response	1	162835	10207	2
10	Picture	t002	174338	0	121	7379	143	0	next
10	Response	2	181715	7377	2
12	Picture	t008	195398	0	46	13679	78	0	next
12	Response	2	209075	13677	2
14	Picture	t010	221017	0	99	11260	120	0	next
14	Response	2	232275	11258	2
16	Picture	t012	246128	0	140	10309	172	0	next
16	Response	2	256435	10307	2
18	Picture	t007	270408	0	200	9229	222	0	next
18	Response	2	279635	9227	2
20	Picture	t003	293943	0	149	8094	181	0	next
20	Response	2	302035	8092	2
22	Picture	t009	314378	0	53	16939	75	0	next
22	Response	2	331316	16938	1
24	Picture	t001	342498	0	83	7699	115	0	next
24	Response	2	350196	7698	1
26	Picture	t005	362228	0	194	11169	215	0	next
26	Response	1	373395	11167	2
29	Response	2	443796	48408	1
31	Picture	gf117	453817	0	85	15900	107	0	next
31	Response	2	469716	15899	1
33	Picture	c016	480898	0	156	13459	188	0	next
33	Response	1	494356	13458	1
35	Picture	gf002	508077	0	151	9481	173	0	next
35	Response	1	517556	9479	1
37	Picture	f016	531278	0	104	7079	136	0	next
37	Response	2	538356	7078	1
39	Picture	gf103	550027	0	193	13130	217	0	next
39	Response	2	563156	13129	1
41	Picture	a103	577996	0	41	6921	73	0	next
41	Response	2	584916	6920	1
43	Picture	h002	596958	0	85	12279	107	0	next
43	Response	2	609236	12278	1
45	Picture	ba016	622957	0	72	7081	104	0	next
45	Response	2	630036	7079	2
47	Picture	dc103	642669	0	200	6248	223	0	next
47	Response	2	648916	6247	1
49	Picture	gf018	663527	0	160	8110	193	0	next
49	Response	2	671636	8109	1
51	Picture	a018	683017	0	179	7180	201	0	next
51	Response	2	690196	7179	1
53	Picture	m011	702757	0	91	11121	123	0	next
53	Response	2	713876	11119	1
55	Picture	c117	725238	0	111	10559	133	0	next
55	Response	1	735796	10558	1
57	Picture	gf101	748398	0	105	7400	137	0	next
57	Response	1	755796	7398	2
59	Picture	ba002	766858	0	153	11660	174	0	next
59	Response	1	778517	11659	1
61	Picture	dc101	792459	0	38	27019	70	0	next
61	Response	1	819477	27018	1
63	Picture	h001	832278	0	53	8799	75	0	next
63	Response	2	841076	8798	1
65	Picture	gf016	856057	0	93	8701	125	0	next
65	Response	2	864756	8699	2
67	Picture	a117	876339	0	150	7299	171	0	next
67	Response	2	883636	7297	2
69	Picture	ba018	898169	0	138	10589	170	0	next
69	Response	2	908756	10587	2
71	Picture	c018	920978	0	170	10820	191	0	next
71	Response	1	931796	10818	2
73	Picture	e012	946029	0	101	21449	133	0	next
73	Response	2	967476	21447	2
75	Picture	dc117	979340	0	129	13417	154	0	next
75	Response	2	992756	13416	1
77	Picture	a016	1006468	0	151	13650	184	0	next
77	Response	1	1020116	13648	2
79	Picture	f101	1034918	0	208	35280	229	0	next
79	Response	1	1070196	35278	2
81	Picture	ba103	1083459	0	144	13939	176	0	next
81	Response	1	1097396	13937	2
83	Picture	dc016	1110119	0	159	8399	182	0	next
83	Response	1	1118516	8397	2
85	Picture	h012	1129879	0	49	7359	81	0	next
85	Response	2	1137237	7358	1
87	Picture	m001	1149378	0	57	20820	78	0	next
87	Response	2	1170197	20819	1
89	Picture	e002	1184189	0	63	18362	64	0	next
89	Response	1	1202517	18328	1
91	Picture	ba117	1215051	0	206	7147	227	0	next
91	Response	2	1222197	7146	1
93	Picture	c002	1236599	0	142	8639	174	0	next
93	Response	1	1245237	8638	1
95	Picture	dc002	1257358	0	57	8680	78	0	next
95	Response	2	1266037	8679	1
97	Picture	h011	1280809	0	90	11789	122	0	next
97	Response	1	1292597	11788	1
99	Picture	c101	1305889	0	183	7189	204	0	next
99	Response	2	1313077	7188	1
101	Picture	c103	1324319	0	71	7799	104	0	next
101	Response	1	1332117	7798	1
103	Picture	f103	1345359	0	206	8360	227	0	next
103	Response	2	1353717	8358	1
105	Picture	a101	1365010	0	41	9828	74	0	next
105	Response	1	1374837	9827	1
107	Picture	e001	1387509	0	49	6849	71	0	next
107	Response	1	1394357	6848	1
109	Picture	dc018	1406989	0	51	9290	82	0	next
109	Response	1	1416277	9288	1
111	Picture	f002	1427489	0	60	11190	82	0	next
111	Response	1	1438678	11189	1
113	Picture	f018	1449750	0	115	11329	147	0	next
113	Response	2	1461077	11327	1
115	Picture	f117	1472420	0	119	6738	141	0	next
115	Response	1	1479157	6737	1
117	Picture	m002	1490739	0	122	10020	154	0	next
117	Response	2	1500757	10018	1
119	Picture	m012	1512371	0	161	9508	182	0	next
119	Response	1	1521877	9506	2
121	Picture	ba101	1536321	0	35	8757	68	0	next
121	Response	2	1545077	8756	1
123	Picture	a002	1559189	0	167	12289	189	0	next
123	Response	1	1571477	12288	1
125	Picture	e011	1583409	0	98	8390	130	0	next
125	Response	2	1591797	8388	1
129	Response	2	1780437	64685	2
131	Picture	dc006	1790470	0	163	10929	195	0	next
131	Response	2	1801397	10927	2
133	Picture	f119	1815339	0	134	8940	155	0	next
133	Response	2	1824277	8938	2
135	Picture	f020	1837341	0	117	8698	149	0	next
135	Response	2	1846038	8697	1
137	Picture	c119	1857269	0	194	7170	218	0	next
137	Response	2	1864438	7169	1
139	Picture	f121	1878280	0	170	13679	202	0	next
139	Response	1	1891957	13677	2
141	Picture	e004	1905241	0	47	6878	68	0	next
141	Response	1	1912117	6876	2
143	Picture	m013	1926570	0	37	32109	69	0	next
143	Response	1	1958678	32108	1
145	Picture	dc121	1972059	0	49	7260	71	0	next
145	Response	2	1979318	7259	1
147	Picture	e014	1992573	0	29	13306	61	0	next
147	Response	2	2005878	13305	1
149	Picture	m014	2019519	0	80	15160	101	0	next
149	Response	1	2034678	15159	1
151	Picture	h014	2046419	0	167	8580	198	0	next
151	Response	2	2054998	8579	1
153	Picture	a119	2066551	0	38	5568	60	0	next
153	Response	2	2072118	5567	1
155	Picture	f006	2086880	0	37	11000	69	0	next
155	Response	1	2097878	10998	2
157	Picture	ba004	2110940	0	142	7899	163	0	next
157	Response	1	2118838	7898	1
159	Picture	a020	2132450	0	116	8309	149	0	next
159	Response	1	2140758	8308	1
161	Picture	c006	2153960	0	112	8079	134	0	next
161	Response	2	2162038	8078	1
163	Picture	c004	2174950	0	109	5969	143	0	next
163	Response	2	2180918	5968	1
165	Picture	gf121	2195060	0	172	12900	194	0	next
165	Response	2	2207958	12898	1
167	Picture	ba121	2219761	0	121	7399	154	0	next
167	Response	2	2227158	7397	1
169	Picture	c020	2240611	0	110	18869	131	0	next
169	Response	1	2259478	18867	1
171	Picture	a105	2273402	0	137	7358	168	0	next
171	Response	2	2280758	7356	1
173	Picture	e003	2295290	0	90	6910	111	0	next
173	Response	1	2302198	6908	1
175	Picture	m003	2316010	0	189	4750	221	0	next
175	Response	2	2320758	4748	2
177	Picture	c105	2334471	0	68	31729	90	0	next
177	Response	1	2366198	31727	2
179	Picture	gf105	2377901	0	117	15339	150	0	next
179	Response	1	2393238	15337	2
181	Picture	dc105	2406750	0	108	18970	131	0	next
181	Response	1	2425718	18968	2
183	Picture	dc004	2437530	0	146	8350	179	0	next
183	Response	1	2445878	8348	2
185	Picture	f004	2457840	0	173	6760	194	0	next
185	Response	1	2464598	6758	2
187	Picture	gf119	2476100	0	70	11060	102	0	next
187	Response	2	2487158	11058	2
189	Picture	a121	2501370	0	137	12830	158	0	next
189	Response	1	2514198	12828	2
191	Picture	gf006	2528751	0	75	17129	107	0	next
191	Response	1	2545878	17127	2
193	Picture	h013	2557751	0	76	9889	97	0	next
193	Response	1	2567638	9887	2
195	Picture	ba119	2582220	0	95	14863	126	0	next
195	Response	2	2597078	14858	2
197	Picture	c121	2609685	0	131	12035	153	0	next
197	Response	1	2621719	12034	1
199	Picture	gf004	2634851	0	117	12469	150	0	next
199	Response	2	2647319	12468	1
201	Picture	ba020	2660520	0	122	9360	143	0	next
201	Response	2	2669878	9358	2
203	Picture	dc119	2681440	0	188	12280	220	0	next
203	Response	2	2693719	12279	1
205	Picture	gf020	2706760	0	206	11280	227	0	next
205	Response	2	2718038	11278	2
207	Picture	h003	2731312	0	138	13768	171	0	next
207	Response	1	2745079	13767	1
209	Picture	dc020	2759252	0	203	13348	224	0	next
209	Response	2	2772599	13347	1
211	Picture	h004	2784931	0	175	16789	208	0	next
211	Response	2	2801719	16788	1
213	Picture	m004	2812920	0	190	9761	211	0	next
213	Response	1	2822679	9759	2
215	Picture	ba006	2837550	0	46	11050	79	0	next
215	Response	2	2848599	11049	1
217	Picture	a004	2862612	0	157	7748	177	0	next
217	Response	2	2870359	7747	1
219	Picture	ba105	2884981	0	106	8259	139	0	next
219	Response	1	2893239	8258	1
221	Picture	f105	2905652	0	108	10308	131	0	next
221	Response	2	2915959	10307	1
223	Picture	a006	2930451	0	126	6949	159	0	next
223	Response	2	2937399	6948	1
225	Picture	e013	2948540	0	45	8541	66	0	next
225	Response	1	2957079	8539	2
229	Response	2	3164439	84065	2
231	Picture	a109	3174462	0	79	11579	102	0	next
231	Response	1	3186039	11577	2
233	Picture	f008	3198682	0	179	17279	211	0	next
233	Response	2	3215959	17277	2
235	Picture	ba022	3227782	0	81	9778	103	0	next
235	Response	2	3237559	9777	2
237	Picture	a107	3252011	0	170	11790	202	0	next
237	Response	2	3263799	11788	2
239	Picture	a008	3278363	0	158	7198	179	0	next
239	Response	2	3285560	7197	1
241	Picture	a022	3297072	0	101	6569	132	0	next
241	Response	2	3303639	6567	2
243	Picture	gf022	3316202	0	146	9039	167	0	next
243	Response	1	3325239	9037	2
245	Picture	dc123	3338572	0	92	7469	125	0	next
245	Response	1	3346039	7467	2
247	Picture	a123	3360341	0	164	11141	185	0	next
247	Response	1	3371480	11139	1
249	Picture	dc008	3382895	0	93	8746	125	0	next
249	Response	1	3391639	8744	2
251	Picture	e005	3405942	0	53	10499	74	0	next
251	Response	1	3416440	10498	1
253	Picture	h006	3427552	0	94	8729	126	0	next
253	Response	2	3436279	8727	2
255	Picture	ba107	3447481	0	173	11840	195	0	next
255	Response	1	3459320	11839	1
257	Picture	c024	3473872	0	101	7529	133	0	next
257	Response	1	3481400	7528	1
259	Picture	h016	3494341	0	136	8180	160	0	next
259	Response	1	3502520	8179	1
261	Picture	m015	3517072	0	58	7209	90	0	next
261	Response	2	3524280	7208	1
263	Picture	dc109	3538552	0	85	5729	106	0	next
263	Response	2	3544280	5728	1
265	Picture	gf008	3556123	0	168	7518	200	0	next
265	Response	1	3563640	7517	1
267	Picture	m006	3575161	0	135	7200	158	0	next
267	Response	1	3582360	7199	1
269	Picture	a024	3593592	0	192	11329	224	0	next
269	Response	1	3604920	11328	1
271	Picture	gf024	3618303	0	153	8058	174	0	next
271	Response	2	3626360	8057	1
273	Picture	h005	3640182	0	93	9380	125	0	next
273	Response	2	3649560	9378	2
275	Picture	dc022	3661832	0	114	9329	136	0	next
275	Response	1	3671160	9328	1
277	Picture	gf107	3682582	0	182	8899	214	0	next
277	Response	1	3691480	8898	1
279	Picture	e016	3704372	0	66	12549	87	0	next
279	Response	1	3716920	12548	1
281	Picture	gf109	3729942	0	149	6819	182	0	next
281	Response	1	3736760	6818	1
283	Picture	ba109	3751611	0	151	8990	173	0	next
283	Response	2	3760600	8989	1
285	Picture	e006	3774562	0	184	11960	218	0	next
285	Response	2	3786520	11958	2
287	Picture	dc024	3798272	0	149	8090	171	0	next
287	Response	2	3806361	8089	1
289	Picture	c109	3818913	0	157	39289	189	0	next
289	Response	2	3858200	39287	1
291	Picture	h015	3872613	0	124	8949	145	0	next
291	Response	1	3881560	8947	1
293	Picture	f024	3895713	0	178	13849	210	0	next
293	Response	2	3909560	13847	1
295	Picture	ba024	3924342	0	52	7140	76	0	next
295	Response	2	3931480	7138	1
297	Picture	ba123	3945895	0	152	13587	185	0	next
297	Response	2	3959480	13585	2
299	Picture	f107	3974243	0	142	6679	163	0	next
299	Response	2	3980920	6677	2
301	Picture	m005	3993353	0	184	6769	216	0	next
301	Response	2	4000120	6767	2
303	Picture	c123	4012652	0	57	11150	78	0	next
303	Response	2	4023800	11148	2
305	Picture	c022	4038392	0	141	15810	173	0	next
305	Response	1	4054200	15808	2
307	Picture	c008	4066753	0	114	7769	135	0	next
307	Response	2	4074520	7767	2
309	Picture	f109	4089443	0	79	18359	110	0	next
309	Response	2	4107800	18357	2
311	Picture	f123	4119744	0	113	9018	134	0	next
311	Response	2	4128760	9016	2
313	Picture	e015	4140602	0	75	11040	107	0	next
313	Response	2	4151641	11039	1
315	Picture	ba008	4165083	0	97	16479	118	0	next
315	Response	2	4181560	16477	2
317	Picture	m016	4194683	0	151	13599	184	0	next
317	Response	1	4208281	13598	1
319	Picture	f022	4220163	0	174	7959	195	0	next
319	Response	2	4228121	7958	1
321	Picture	dc107	4242602	0	56	22960	88	0	next
321	Response	1	4265561	22959	1
323	Picture	gf123	4277534	0	123	8988	146	0	next
323	Response	2	4286521	8987	1
325	Picture	c107	4300331	0	145	5872	177	0	next
325	Response	2	4306201	5870	2
329	Response	1	4515641	84865	1
331	Picture	f111	4525673	0	95	33490	127	0	next
331	Response	2	4559161	33488	1
333	Picture	a010	4571063	0	206	10340	227	0	next
333	Response	1	4581401	10338	1
335	Picture	a125	4593033	0	57	18770	91	0	next
335	Response	1	4611801	18768	2
337	Picture	gf010	4626203	0	54	9599	76	0	next
337	Response	2	4635801	9598	1
339	Picture	ba111	4650603	0	140	18640	172	0	next
339	Response	2	4669241	18638	2
341	Picture	f026	4681674	0	73	23889	95	0	next
341	Response	1	4705561	23887	2
343	Picture	gf125	4718004	0	58	7239	90	0	next
343	Response	2	4725241	7237	2
345	Picture	c012	4736544	0	192	11259	214	0	next
345	Response	2	4747801	11257	2
347	Picture	gf012	4761294	0	93	5389	125	0	next
347	Response	2	4766681	5387	2
349	Picture	h007	4781175	0	51	5828	72	0	next
349	Response	2	4787001	5826	2
351	Picture	m008	4798545	0	169	15978	201	0	next
351	Response	2	4814521	15976	2
353	Picture	e008	4827123	0	95	9160	116	0	next
353	Response	2	4836281	9158	2
355	Picture	c111	4850994	0	43	8809	75	0	next
355	Response	2	4859801	8807	2
357	Picture	a127	4871935	0	109	8508	130	0	next
357	Response	2	4880441	8506	2
359	Picture	a026	4891535	0	161	10028	193	0	next
359	Response	1	4901562	10027	1
361	Picture	c127	4916063	0	139	8700	160	0	next
361	Response	1	4924762	8699	1
363	Picture	c010	4939633	0	53	8810	85	0	next
363	Response	1	4948441	8808	2
365	Picture	dc026	4962274	0	85	9209	106	0	next
365	Response	2	4971482	9208	1
367	Picture	m017	4983035	0	144	12608	178	0	next
367	Response	2	4995641	12606	2
369	Picture	ba010	5007484	0	201	6879	222	0	next
369	Response	2	5014361	6877	2
371	Picture	dc010	5029204	0	135	6439	167	0	next
371	Response	2	5035641	6437	2
373	Picture	h008	5048694	0	149	10309	170	0	next
373	Response	2	5059002	10308	1
375	Picture	f012	5072074	0	90	20529	122	0	next
375	Response	2	5092602	20528	1
377	Picture	e007	5105923	0	75	6520	96	0	next
377	Response	2	5112442	6519	1
379	Picture	gf111	5126014	0	136	9149	168	0	next
379	Response	2	5135162	9148	1
381	Picture	dc127	5149033	0	123	5810	144	0	next
381	Response	2	5154842	5809	1
383	Picture	ba026	5168455	0	186	7668	218	0	next
383	Response	2	5176122	7667	1
385	Picture	gf026	5190724	0	88	9879	109	0	next
385	Response	2	5200602	9878	1
387	Picture	c125	5213939	0	33	7944	65	0	next
387	Response	2	5221882	7943	1
389	Picture	a111	5234665	0	141	10898	163	0	next
389	Response	2	5245562	10897	1
391	Picture	f127	5260265	0	37	6099	69	0	next
391	Response	2	5266362	6097	1
393	Picture	h017	5279276	0	188	10928	208	0	next
393	Response	2	5290202	10926	1
395	Picture	gf127	5302885	0	64	7479	96	0	next
395	Response	2	5310362	7477	2
397	Picture	f010	5322404	0	52	7639	74	0	next
397	Response	2	5330042	7638	1
399	Picture	dc125	5341385	0	55	8499	87	0	next
399	Response	2	5349882	8497	1
401	Picture	ba012	5364697	0	82	14946	104	0	next
401	Response	1	5379642	14945	1
402	Response	2	5385082	5439	1
403	Picture	c026	5393564	0	38	10720	75	0	next
403	Response	2	5404282	10718	1
405	Picture	a012	5418834	0	103	8970	124	0	next
405	Response	1	5427802	8968	2
406	Response	2	5442522	14718	2
407	Picture	e018	5442685	0	70	20318	103	0	next
407	Response	1	5463002	20317	1
409	Picture	h018	5476604	0	156	9279	178	0	next
409	Response	2	5485882	9278	2
411	Picture	e017	5499354	0	57	7330	89	0	next
411	Response	2	5506682	7328	2
413	Picture	dc111	5520614	0	137	4150	158	0	next
413	Response	2	5524762	4148	2
415	Picture	f125	5538056	0	180	30068	212	0	next
415	Response	2	5568122	30066	2
417	Picture	ba127	5582685	0	54	6719	76	0	next
417	Response	2	5589403	6718	1
419	Picture	ba125	5603684	0	40	5400	73	0	next
419	Response	2	5609082	5398	2
421	Picture	m007	5624074	0	155	6130	176	0	next
421	Response	2	5630202	6128	2
423	Picture	dc012	5644764	0	121	13280	152	0	next
423	Response	2	5658042	13278	2
425	Picture	m018	5671995	0	58	20449	79	0	next
425	Response	2	5692442	20447	2
429	Response	2	5821723	5064	1
431	Picture	f129	5831745	0	111	16379	135	0	next
431	Response	2	5848123	16378	1
433	Picture	dc030	5861365	0	142	30599	174	0	next
433	Response	2	5891963	30598	1
435	Picture	f113	5905705	0	138	12499	159	0	next
435	Response	2	5918203	12498	1
437	Picture	ba028	5929804	0	190	23600	222	0	next
437	Response	2	5953403	23599	1
439	Picture	m010	5965025	0	137	8539	159	0	next
439	Response	2	5973563	8538	1
441	Picture	c115	5987767	0	48	11878	80	0	next
441	Response	1	5999643	11876	2
443	Picture	e019	6014186	0	135	11698	157	0	next
443	Response	2	6025883	11697	1
445	Picture	f014	6040625	0	180	8939	213	0	next
445	Response	2	6049563	8938	1
447	Picture	c030	6061844	0	136	9480	158	0	next
447	Response	1	6071323	9479	1
449	Picture	ba115	6085215	0	80	9630	112	0	next
449	Response	1	6094843	9628	2
451	Picture	a115	6107355	0	114	9089	135	0	next
451	Response	2	6116443	9088	1
453	Picture	gf129	6130456	0	168	10789	200	0	next
453	Response	2	6141243	10787	1
455	Picture	f115	6155476	0	151	11689	171	0	next
455	Response	2	6167163	11687	1
457	Picture	h019	6180776	0	167	7669	199	0	next
457	Response	2	6188444	7668	1
459	Picture	f028	6200096	0	189	7549	209	0	next
459	Response	1	6207643	7547	1
461	Picture	h020	6219545	0	61	14500	94	0	next
461	Response	2	6234043	14498	2
463	Picture	e010	6249045	0	63	7400	85	0	next
463	Response	2	6256443	7398	1
465	Picture	ba030	6268806	0	120	8439	152	0	next
465	Response	1	6277243	8437	2
467	Picture	a113	6288806	0	127	7799	148	0	next
467	Response	2	6296603	7797	2
469	Picture	m019	6308756	0	164	10729	196	0	next
469	Response	2	6319483	10727	2
471	Picture	h010	6331505	0	87	9100	108	0	next
471	Response	1	6340603	9098	2
473	Picture	m009	6352956	0	124	9729	158	0	next
473	Response	2	6362683	9727	2
475	Picture	c014	6376546	0	205	11899	228	0	next
475	Response	2	6388443	11897	2
477	Picture	e009	6403447	0	119	9798	151	0	next
477	Response	2	6413243	9796	2
479	Picture	a129	6426816	0	92	18429	113	0	next
479	Response	1	6445243	18427	2
481	Picture	a030	6456287	0	102	9918	134	0	next
481	Response	1	6466203	9916	2
483	Picture	gf028	6480357	0	39	7768	60	0	next
483	Response	1	6488124	7767	1
485	Picture	f030	6499656	0	63	6389	96	0	next
485	Response	2	6506044	6388	1
487	Picture	m020	6518235	0	154	12610	175	0	next
487	Response	2	6530844	12609	1
489	Picture	ba014	6544858	0	182	7427	214	0	next
489	Response	2	6552283	7425	2
491	Picture	a028	6565276	0	104	5089	125	0	next
491	Response	2	6570364	5088	1
493	Picture	h009	6583546	0	153	8739	185	0	next
493	Response	2	6592284	8738	1
495	Picture	ba129	6605086	0	119	8799	142	0	next
495	Response	2	6613884	8798	1
497	Picture	dc014	6627818	0	40	9907	71	0	next
497	Response	1	6637724	9906	1
499	Picture	gf113	6649325	0	204	5840	225	0	next
499	Response	2	6655164	5839	1
501	Picture	dc113	6670116	0	70	13529	102	0	next
501	Response	2	6683644	13528	1
503	Picture	c129	6696068	0	120	11418	141	0	next
503	Response	1	6707484	11416	2
505	Picture	a014	6719811	0	32	7034	63	0	next
505	Response	2	6726844	7033	1
507	Picture	dc129	6739038	0	140	17087	162	0	next
507	Response	1	6756124	17086	1
509	Picture	gf030	6770637	0	35	7248	67	0	next
509	Response	2	6777884	7247	1
511	Picture	ba113	6790455	0	47	14631	68	0	next
511	Response	2	6805084	14629	1
513	Picture	c113	6817517	0	137	9808	170	0	next
513	Response	2	6827324	9807	1
515	Picture	e020	6838715	0	112	13890	134	0	next
515	Response	2	6852604	13889	1
517	Picture	dc028	6864216	0	99	9510	131	0	next
517	Response	1	6873724	9508	1
519	Picture	dc115	6887166	0	152	7200	173	0	next
519	Response	2	6894364	7198	2
521	Picture	gf014	6907922	0	48	9484	81	0	next
521	Response	2	6917404	9482	1
523	Picture	c028	6929696	0	113	5949	135	0	next
523	Response	2	6935644	5948	1
525	Picture	gf115	6948186	0	108	5380	140	0	next
525	Response	2	6953564	5378	1
