# Supplementary material for: Effects of two different emotion-inducing methods on the emotional memory of non-clinically depressed individuals
Source: PLoS One. 2021 May 28;16(5):e0249863. doi: 10.1371/journal.pone.0249863 (PMC8162709; doi:10.1371/journal.pone.0249863)
Supplement: S1 Data — (ZIP) [file pone.0249863.s001.zip › data/experiment2-depression/sub71/b-study.log]

Scenario - For expli1
Logfile written - 2019/4/28 21:10:06

Trial	Event Type	Code	Time	TTime	Uncertainty	Duration	Uncertainty	ReqTime	ReqDur

1	Response	2	438546	438546	2
4	Picture	t005	468611	0	126	16000	159	0	16000
4	Response	1	483506	14895	2
5	Response	1	521746	37102	2
7	Picture	t004	533779	0	125	16000	147	0	16000
8	Response	1	561107	11306	1
10	Picture	t006	574591	0	125	16000	157	0	16000
11	Response	1	595347	4725	1
13	Picture	t001	607829	0	58	16000	80	0	16000
14	Response	1	624947	1097	1
16	Picture	t003	639344	0	34	16000	67	0	16000
17	Response	2	661907	6530	1
19	Picture	t002	676100	0	107	16000	129	0	16000
20	Response	1	695827	3706	2
23	Response	2	758707	39985	1
25	Picture	a016	768729	0	129	16000	151	0	16000
25	Response	1	781587	12858	1
26	Response	1	809267	24517	1
28	Picture	a002	823370	0	131	16000	163	0	16000
29	Response	1	846707	7305	1
31	Picture	f002	857981	0	193	16000	215	0	16000
32	Response	1	880307	6305	1
34	Picture	a018	892463	0	36	16000	68	0	16000
35	Response	1	915347	6852	1
37	Picture	f020	928442	0	49	16000	71	0	16000
38	Response	2	948467	4004	1
40	Picture	f016	961308	0	166	16000	201	0	16000
41	Response	2	983027	5684	2
43	Picture	a103	997590	0	58	16000	80	0	16000
44	Response	2	1022707	9095	1
46	Picture	f119	1037231	0	61	16000	95	0	16000
47	Response	1	1058227	4962	2
49	Picture	a105	1071311	0	150	16000	171	0	16000
50	Response	2	1094867	7535	2
52	Picture	c105	1109461	0	151	16000	183	0	16000
53	Response	2	1136627	11134	2
55	Picture	f105	1147771	0	182	16000	204	0	16000
56	Response	1	1169907	6115	2
58	Picture	c020	1184156	0	107	16000	139	0	16000
59	Response	2	1207027	6839	2
61	Picture	c101	1220474	0	128	16000	151	0	16000
62	Response	2	1250388	13891	1
64	Picture	c016	1263082	0	166	16000	198	0	16000
65	Response	2	1286707	7593	2
67	Picture	a020	1301051	0	202	16000	224	0	16000
68	Response	2	1324627	7555	2
70	Picture	a119	1339642	0	91	16000	124	0	16000
71	Response	2	1364628	8952	1
73	Picture	a004	1377890	0	183	16000	205	0	16000
74	Response	2	1397908	3996	1
76	Picture	c018	1411792	0	94	16000	126	0	16000
77	Response	1	1431988	4164	1
79	Picture	a117	1445280	0	112	16000	135	0	16000
80	Response	2	1468788	7485	1
82	Picture	c002	1481931	0	108	16000	140	0	16000
83	Response	1	1502228	4265	1
85	Picture	f018	1516831	0	46	16000	68	0	16000
86	Response	2	1540468	7616	1
88	Picture	f117	1552383	0	144	16000	177	0	16000
89	Response	2	1574548	6132	1
91	Picture	f103	1588470	0	60	16000	82	0	16000
92	Response	2	1610228	5736	1
94	Picture	c103	1622603	0	76	16000	108	0	16000
95	Response	1	1644148	5514	1
97	Picture	f101	1658710	0	141	16000	163	0	16000
98	Response	1	1679348	4617	1
100	Picture	c119	1691320	0	182	16000	214	0	16000
101	Response	1	1711188	3836	1
103	Picture	c004	1725391	0	113	16000	135	0	16000
103	Response	1	1741268	15877	1
104	Response	1	1766548	25136	1
106	Picture	c117	1778462	0	187	16000	219	0	16000
107	Response	1	1806708	12214	2
109	Picture	a101	1818265	0	53	16000	75	0	16000
110	Response	2	1847988	13701	2
112	Picture	f004	1860033	0	107	16000	140	0	16000
113	Response	2	1892308	16242	2
117	Response	2	2040468	26791	2
119	Picture	c006	2050502	0	93	16000	125	0	16000
120	Response	1	2072308	5774	2
122	Picture	a006	2087301	0	135	16000	157	0	16000
123	Response	2	2112469	9146	1
125	Picture	f022	2126443	0	137	16000	169	0	16000
126	Response	1	2156949	14474	1
128	Picture	f008	2169722	0	196	16000	218	0	16000
129	Response	1	2196789	11046	1
131	Picture	f024	2210452	0	112	16000	144	0	16000
132	Response	2	2234069	7584	1
134	Picture	c107	2248221	0	181	16000	207	0	16000
135	Response	1	2277909	13662	1
137	Picture	c125	2291623	0	91	16000	123	0	16000
138	Response	1	2324629	16974	2
140	Picture	a125	2336272	0	111	16000	133	0	16000
141	Response	2	2370709	18416	1
143	Picture	a109	2383083	0	114	16000	145	0	16000
144	Response	2	2411029	11915	1
146	Picture	a010	2424472	0	63	16000	85	0	16000
147	Response	2	2458549	18055	1
149	Picture	a022	2470853	0	161	16000	194	0	16000
150	Response	1	2504469	17583	1
152	Picture	a121	2518662	0	187	16000	209	0	16000
153	Response	2	2541589	6905	1
155	Picture	c121	2553344	0	153	16000	185	0	16000
156	Response	2	2579350	9974	1
158	Picture	f006	2593794	0	36	16000	58	0	16000
159	Response	2	2617749	7933	2
161	Picture	f121	2631788	0	34	16000	66	0	16000
162	Response	2	2654549	6729	2
164	Picture	f109	2667383	0	104	16000	126	0	16000
165	Response	1	2694549	11145	2
167	Picture	a123	2706637	0	165	16000	196	0	16000
168	Response	1	2730869	8201	2
170	Picture	f010	2742172	0	133	16000	157	0	16000
171	Response	2	2775510	17314	1
173	Picture	f107	2787743	0	43	16000	75	0	16000
174	Response	1	2814870	11095	1
176	Picture	f125	2827502	0	120	16000	141	0	16000
177	Response	2	2852149	8626	2
179	Picture	c109	2866127	0	142	16000	172	0	16000
180	Response	2	2893910	11753	1
182	Picture	c024	2908912	0	194	16000	216	0	16000
183	Response	1	2934230	9297	1
185	Picture	c123	2948094	0	160	16000	192	0	16000
186	Response	1	2978870	14745	1
188	Picture	c008	2990674	0	82	16000	104	0	16000
189	Response	1	3013750	7055	1
191	Picture	c010	3026414	0	161	16000	193	0	16000
192	Response	1	3049750	7304	2
194	Picture	a024	3061634	0	110	16000	132	0	16000
195	Response	2	3082870	5214	1
197	Picture	f123	3097554	0	171	16000	203	0	16000
198	Response	1	3120950	7364	1
200	Picture	a008	3135672	0	56	16000	82	0	16000
201	Response	1	3158070	6372	1
203	Picture	c022	3172144	0	65	16033	66	0	16000
204	Response	2	3194230	6050	1
206	Picture	a107	3205623	0	88	16000	109	0	16000
207	Response	2	3227350	5706	1
211	Response	2	3485750	134925	2
213	Picture	c115	3495772	0	53	16000	75	0	16000
214	Response	1	3525910	14116	2
216	Picture	c111	3537984	0	154	16000	184	0	16000
217	Response	2	3560631	6617	1
219	Picture	c113	3571864	0	112	16000	134	0	16000
220	Response	2	3596950	9064	2
222	Picture	f028	3610755	0	38	16000	70	0	16000
223	Response	1	3632471	5684	1
225	Picture	a127	3644577	0	52	16000	74	0	16000
226	Response	1	3669111	8512	1
228	Picture	a115	3680724	0	52	16000	86	0	16000
229	Response	2	3706231	9473	1
231	Picture	f113	3717933	0	182	16000	203	0	16000
232	Response	1	3739511	5557	1
234	Picture	a014	3754184	0	79	16000	111	0	16000
235	Response	1	3776311	6095	1
237	Picture	f129	3788816	0	121	16000	144	0	16000
238	Response	1	3818551	13712	1
240	Picture	c026	3833315	0	99	16000	131	0	16000
241	Response	2	3855991	6644	1
243	Picture	f026	3869924	0	162	16000	183	0	16000
244	Response	1	3905911	19966	1
246	Picture	f115	3918624	0	107	16000	140	0	16000
247	Response	2	3941911	7254	1
249	Picture	a012	3955975	0	95	16000	117	0	16000
250	Response	2	3978871	6874	1
252	Picture	a028	3992664	0	53	16000	86	0	16000
253	Response	2	4013431	4734	1
255	Picture	c129	4026105	0	117	16000	139	0	16000
256	Response	2	4047671	5544	1
258	Picture	a113	4061716	0	154	16000	188	0	16000
259	Response	1	4095831	18081	2
261	Picture	c012	4106959	0	80	16000	102	0	16000
262	Response	1	4127512	4532	1
264	Picture	a111	4141265	0	91	16000	123	0	16000
265	Response	2	4164631	7334	2
267	Picture	a026	4178624	0	67	16023	68	0	16000
268	Response	2	4207031	12383	2
270	Picture	f012	4221938	0	67	16000	99	0	16000
271	Response	2	4243671	5700	2
273	Picture	c028	4257045	0	132	16000	154	0	16000
274	Response	1	4277111	4044	2
276	Picture	f030	4289166	0	160	16000	192	0	16000
277	Response	2	4310711	5513	2
279	Picture	c014	4324295	0	199	16000	222	0	16000
280	Response	2	4346231	5913	2
282	Picture	c030	4359618	0	32	16000	66	0	16000
283	Response	1	4379672	4020	1
285	Picture	c127	4392075	0	75	16000	97	0	16000
286	Response	2	4412631	4535	2
288	Picture	a129	4425586	0	51	16000	83	0	16000
289	Response	1	4449112	7494	1
291	Picture	f014	4463555	0	81	16000	104	0	16000
292	Response	1	4489112	9534	1
294	Picture	a030	4501241	0	43	16000	75	0	16000
295	Response	1	4523032	5759	1
297	Picture	f111	4535014	0	108	16000	129	0	16000
298	Response	2	4557592	6557	1
300	Picture	f127	4571866	0	72	16000	104	0	16000
301	Response	1	4595032	7134	1
