# Supplementary material for: Effects of two different emotion-inducing methods on the emotional memory of non-clinically depressed individuals
Source: PLoS One. 2021 May 28;16(5):e0249863. doi: 10.1371/journal.pone.0249863 (PMC8162709; doi:10.1371/journal.pone.0249863)
Supplement: S1 Data — (ZIP) [file pone.0249863.s001.zip › data/experiment2-depression/sub71/b-test.log]

Scenario - For expli1
Logfile written - 2019/4/28 21:28:32

Trial	Event Type	Code	Time	TTime	Uncertainty	Duration	Uncertainty	ReqTime	ReqDur

1	Response	2	110232	110232	1
4	Picture	t009	140296	0	166	46097	199	0	next
4	Response	1	186392	46096	1
6	Picture	t004	200443	0	187	13310	208	0	next
6	Response	1	213752	13309	1
8	Picture	t008	225865	0	79	59729	111	0	next
8	Response	1	285592	59727	1
10	Picture	t011	298304	0	140	18489	161	0	next
10	Response	2	316792	18488	1
12	Picture	t001	328705	0	52	20568	85	0	next
12	Response	1	349272	20567	1
14	Picture	t007	361895	0	203	17298	223	0	next
14	Response	1	379192	17297	1
16	Picture	t010	393965	0	115	25388	149	0	next
16	Response	2	419352	25387	1
18	Picture	t005	434003	0	81	18630	104	0	next
18	Response	1	452632	18629	1
20	Picture	t006	463735	0	163	18339	195	0	next
20	Response	1	482073	18338	1
22	Picture	t012	496104	0	136	26770	156	0	next
22	Response	1	522872	26768	1
24	Picture	t002	536397	0	157	21517	190	0	next
24	Response	2	557912	21515	1
26	Picture	t003	570894	0	164	15500	185	0	next
26	Response	2	586392	15498	2
29	Response	2	686872	78405	2
31	Picture	ba002	696893	0	141	15261	162	0	next
31	Response	1	712152	15259	2
33	Picture	ba016	725536	0	145	17658	179	0	next
33	Response	1	743193	17657	1
35	Picture	c117	757147	0	38	29567	59	0	next
35	Response	2	786712	29565	2
37	Picture	f016	798557	0	112	14237	145	0	next
37	Response	2	812792	14235	2
39	Picture	m011	824126	0	49	13628	70	0	next
39	Response	1	837752	13626	2
41	Picture	a018	851106	0	52	13048	85	0	next
41	Response	1	864153	13047	1
43	Picture	a002	877424	0	73	10250	94	0	next
43	Response	1	887673	10249	1
45	Picture	dc018	902547	0	98	19047	131	0	next
45	Response	1	921593	19046	1
47	Picture	a101	934024	0	129	11570	150	0	next
47	Response	1	945593	11569	1
49	Picture	f002	957174	0	130	12260	163	0	next
49	Response	1	969433	12259	1
51	Picture	gf016	984144	0	167	11370	188	0	next
51	Response	1	995513	11369	1
53	Picture	dc002	1010376	0	82	13618	115	0	next
53	Response	1	1023993	13617	1
55	Picture	ba117	1035894	0	73	20900	95	0	next
55	Response	2	1056793	20899	1
57	Picture	dc103	1068566	0	50	13028	83	0	next
57	Response	1	1081593	13027	1
59	Picture	ba101	1093394	0	61	21320	82	0	next
59	Response	2	1114713	21319	1
61	Picture	e001	1128577	0	34	24058	67	0	next
61	Response	1	1152633	24056	1
63	Picture	ba018	1164005	0	104	19349	125	0	next
63	Response	1	1183353	19348	1
65	Picture	h001	1197705	0	50	23729	83	0	next
65	Response	2	1221433	23728	1
67	Picture	c103	1236274	0	154	13800	175	0	next
67	Response	1	1250073	13799	1
69	Picture	m002	1264626	0	117	10729	149	0	next
69	Response	1	1275353	10727	1
71	Picture	dc117	1290355	0	58	18759	79	0	next
71	Response	2	1309113	18758	1
73	Picture	e002	1323806	0	92	11389	124	0	next
73	Response	2	1335193	11387	2
75	Picture	gf018	1349167	0	72	27308	94	0	next
75	Response	2	1376473	27306	2
77	Picture	gf117	1390617	0	103	13218	135	0	next
77	Response	2	1403833	13216	2
79	Picture	h012	1418655	0	69	15740	90	0	next
79	Response	2	1434393	15738	2
81	Picture	dc016	1446357	0	184	28358	217	0	next
81	Response	2	1474713	28356	2
83	Picture	e011	1488495	0	50	23660	71	0	next
83	Response	1	1512153	23658	2
85	Picture	gf002	1524037	0	155	11158	187	0	next
85	Response	1	1535193	11156	2
87	Picture	c002	1547846	0	188	20149	209	0	next
87	Response	1	1567993	20147	2
89	Picture	f103	1580737	0	112	29498	145	0	next
89	Response	2	1610234	29497	1
91	Picture	c101	1624365	0	154	17550	176	0	next
91	Response	1	1641913	17548	2
93	Picture	h002	1653546	0	123	11249	157	0	next
93	Response	1	1664794	11248	1
95	Picture	c016	1677867	0	141	16528	163	0	next
95	Response	1	1694394	16527	1
97	Picture	a103	1705468	0	30	18367	63	0	next
97	Response	1	1723834	18366	1
99	Picture	dc101	1737035	0	129	13840	150	0	next
99	Response	2	1750874	13839	1
101	Picture	f117	1764796	0	182	16480	215	0	next
101	Response	2	1781274	16478	2
103	Picture	a117	1793726	0	94	12029	115	0	next
103	Response	2	1805754	12028	1
105	Picture	ba103	1819807	0	161	20348	194	0	next
105	Response	2	1840154	20347	1
107	Picture	m012	1853055	0	86	28060	107	0	next
107	Response	2	1881114	28059	1
109	Picture	f101	1892317	0	137	18559	169	0	next
109	Response	2	1910874	18557	2
111	Picture	e012	1925386	0	74	10769	95	0	next
111	Response	2	1936154	10768	1
113	Picture	f018	1950517	0	94	14759	127	0	next
113	Response	1	1965274	14757	2
115	Picture	gf101	1979426	0	189	13529	210	0	next
115	Response	2	1992954	13528	1
117	Picture	m001	2005116	0	149	25920	185	0	next
117	Response	2	2031034	25918	1
119	Picture	c018	2043906	0	197	17210	217	0	next
119	Response	2	2061114	17208	2
121	Picture	gf103	2073597	0	158	15999	191	0	next
121	Response	1	2089594	15997	1
123	Picture	a016	2100706	0	51	83130	72	0	next
123	Response	2	2183834	83128	2
125	Picture	h011	2197109	0	117	15527	150	0	next
125	Response	2	2212634	15525	2
129	Response	2	2852315	518458	2
131	Picture	e003	2862347	0	85	17810	117	0	next
131	Response	1	2880155	17808	2
133	Picture	h003	2891817	0	120	10740	144	0	next
133	Response	2	2902555	10738	2
135	Picture	m003	2915850	0	70	25907	105	0	next
135	Response	2	2941755	25905	2
137	Picture	h013	2953917	0	176	9600	195	0	next
137	Response	2	2963515	9598	2
139	Picture	m013	2976328	0	80	13589	113	0	next
139	Response	1	2989916	13588	1
141	Picture	h014	3001886	0	198	8671	218	0	next
141	Response	2	3010555	8669	2
143	Picture	gf121	3022328	0	74	11909	107	0	next
143	Response	2	3034235	11907	2
145	Picture	c121	3047877	0	198	16120	219	0	next
145	Response	2	3063995	16118	2
147	Picture	f006	3078427	0	132	13570	165	0	next
147	Response	1	3091995	13568	2
149	Picture	c020	3106467	0	96	21212	117	0	next
149	Response	1	3127677	21210	2
151	Picture	ba121	3140793	0	83	10404	115	0	next
151	Response	2	3151195	10402	2
153	Picture	h004	3164557	0	161	9680	182	0	next
153	Response	2	3174236	9679	1
155	Picture	dc006	3185719	0	149	10438	182	0	next
155	Response	1	3196155	10436	2
157	Picture	m004	3208367	0	176	16270	197	0	next
157	Response	2	3224636	16269	1
159	Picture	c004	3236139	0	53	11538	86	0	next
159	Response	2	3247676	11537	1
161	Picture	gf004	3260307	0	58	15370	79	0	next
161	Response	2	3275676	15369	1
163	Picture	e013	3286739	0	109	10218	140	0	next
163	Response	2	3296955	10216	1
165	Picture	c105	3308327	0	197	11511	218	0	next
165	Response	2	3319836	11509	2
167	Picture	ba006	3334130	0	43	15947	76	0	next
167	Response	2	3350076	15946	1
169	Picture	a006	3361337	0	176	7620	197	0	next
169	Response	2	3368956	7619	1
171	Picture	gf105	3380439	0	57	7558	90	0	next
171	Response	2	3387996	7557	1
173	Picture	gf020	3402067	0	106	26090	129	0	next
173	Response	1	3428156	26089	1
175	Picture	c006	3441540	0	111	9497	144	0	next
175	Response	1	3451036	9496	1
177	Picture	dc121	3464197	0	129	14040	150	0	next
177	Response	1	3478236	14039	1
179	Picture	c119	3493071	0	70	11567	102	0	next
179	Response	2	3504636	11565	1
181	Picture	f119	3517228	0	88	14129	108	0	next
181	Response	2	3531356	14128	1
183	Picture	dc004	3543559	0	73	8439	106	0	next
183	Response	2	3551996	8437	1
185	Picture	f121	3563788	0	187	27410	208	0	next
185	Response	1	3591196	27408	1
187	Picture	f020	3603780	0	175	18618	210	0	next
187	Response	1	3622396	18616	1
189	Picture	e014	3634388	0	73	8970	93	0	next
189	Response	2	3643356	8968	2
191	Picture	dc105	3657440	0	169	16638	203	0	next
191	Response	2	3674076	16636	2
193	Picture	dc119	3688577	0	206	9981	227	0	next
193	Response	2	3698556	9979	2
195	Picture	m014	3713260	0	171	11378	202	0	next
195	Response	2	3724636	11376	2
197	Picture	a004	3737128	0	146	25430	166	0	next
197	Response	1	3762556	25428	2
199	Picture	gf119	3775513	0	72	8645	105	0	next
199	Response	2	3784156	8643	2
201	Picture	a121	3796909	0	186	21809	207	0	next
201	Response	1	3818716	21807	2
203	Picture	a105	3830540	0	38	11698	69	0	next
203	Response	2	3842236	11696	2
205	Picture	ba020	3854728	0	189	12951	210	0	next
205	Response	2	3867677	12949	2
207	Picture	ba119	3880881	0	185	9037	217	0	next
207	Response	2	3889916	9035	2
209	Picture	ba105	3903749	0	161	24112	162	0	next
209	Response	1	3927836	24087	2
211	Picture	f105	3940963	0	90	7995	123	0	next
211	Response	2	3948957	7994	1
213	Picture	dc020	3961108	0	120	12970	141	0	next
213	Response	2	3974077	12969	1
215	Picture	a119	3986101	0	110	7657	143	0	next
215	Response	2	3993757	7656	1
217	Picture	gf006	4006128	0	94	6670	115	0	next
217	Response	2	4012797	6669	1
219	Picture	e004	4027500	0	39	12978	72	0	next
219	Response	2	4040477	12977	1
221	Picture	a020	4052958	0	86	10560	107	0	next
221	Response	2	4063517	10559	1
223	Picture	f004	4075810	0	51	10588	84	0	next
223	Response	2	4086397	10587	1
225	Picture	ba004	4100347	0	189	8772	209	0	next
225	Response	2	4109117	8770	1
229	Response	2	4681278	449374	1
231	Picture	a024	4691298	0	119	41181	140	0	next
231	Response	1	4732478	41180	1
233	Picture	h015	4744600	0	134	15719	167	0	next
233	Response	2	4760318	15718	1
235	Picture	h016	4772809	0	95	10071	116	0	next
235	Response	2	4782878	10069	2
237	Picture	dc123	4796353	0	39	30846	72	0	next
237	Response	1	4827198	30845	1
239	Picture	m005	4839780	0	112	11259	133	0	next
239	Response	1	4851038	11258	1
241	Picture	gf022	4864943	0	97	21616	130	0	next
241	Response	2	4886558	21615	1
243	Picture	c107	4898960	0	87	58800	108	0	next
243	Response	2	4957758	58798	1
245	Picture	m016	4971609	0	80	31750	111	0	next
245	Response	1	5003358	31749	1
247	Picture	c024	5015009	0	182	10270	203	0	next
247	Response	1	5025278	10269	1
249	Picture	h006	5039001	0	172	8679	205	0	next
249	Response	2	5047678	8677	1
251	Picture	c109	5061720	0	128	14760	148	0	next
251	Response	2	5076478	14758	1
253	Picture	dc008	5090942	0	56	10498	91	0	next
253	Response	1	5101438	10496	1
255	Picture	a022	5113210	0	130	30310	151	0	next
255	Response	1	5143518	30308	1
257	Picture	a107	5155693	0	123	25427	157	0	next
257	Response	2	5181118	25425	2
259	Picture	f024	5194010	0	146	13510	168	0	next
259	Response	1	5207519	13509	1
261	Picture	gf024	5220451	0	187	10109	219	0	next
261	Response	2	5230558	10107	2
263	Picture	a008	5243623	0	191	24537	211	0	next
263	Response	1	5268158	24535	2
265	Picture	f008	5282182	0	110	12218	143	0	next
265	Response	2	5294398	12216	2
267	Picture	ba109	5305830	0	137	12890	157	0	next
267	Response	1	5318718	12888	2
269	Picture	ba107	5329912	0	40	22888	73	0	next
269	Response	1	5352798	22886	2
271	Picture	gf107	5367000	0	123	12040	145	0	next
271	Response	2	5379038	12038	2
273	Picture	f107	5390272	0	166	10368	198	0	next
273	Response	1	5400638	10366	2
275	Picture	a123	5413489	0	126	25711	147	0	next
275	Response	2	5439198	25709	2
277	Picture	dc107	5451084	0	177	16756	210	0	next
277	Response	2	5467839	16755	1
279	Picture	e006	5480570	0	199	19110	219	0	next
279	Response	2	5499679	19109	1
281	Picture	c123	5514361	0	52	15239	84	0	next
281	Response	2	5529599	15238	1
283	Picture	e016	5542800	0	123	20400	144	0	next
283	Response	1	5563199	20399	1
285	Picture	m006	5576912	0	157	12208	190	0	next
285	Response	2	5589119	12207	1
287	Picture	c008	5603222	0	187	31818	208	0	next
287	Response	1	5635039	31817	1
289	Picture	ba123	5646974	0	80	20866	111	0	next
289	Response	1	5667839	20865	1
291	Picture	dc022	5679220	0	176	11340	197	0	next
291	Response	2	5690559	11339	1
293	Picture	f022	5701654	0	56	10666	90	0	next
293	Response	2	5712319	10665	1
295	Picture	m015	5724480	0	72	12480	93	0	next
295	Response	2	5736959	12479	1
297	Picture	ba022	5748834	0	39	12606	73	0	next
297	Response	1	5761439	12605	1
299	Picture	gf008	5772910	0	133	26770	154	0	next
299	Response	2	5799679	26769	1
301	Picture	gf109	5813152	0	42	10689	74	0	next
301	Response	2	5823839	10687	1
303	Picture	f123	5837561	0	136	15879	157	0	next
303	Response	2	5853439	15878	1
305	Picture	dc024	5866242	0	103	11198	136	0	next
305	Response	2	5877439	11197	1
307	Picture	gf123	5890870	0	150	14091	171	0	next
307	Response	2	5904959	14089	1
309	Picture	c022	5916793	0	43	10408	76	0	next
309	Response	1	5927199	10406	1
311	Picture	h005	5938312	0	199	12889	220	0	next
311	Response	2	5951199	12887	2
313	Picture	f109	5963475	0	185	17166	218	0	next
313	Response	2	5980639	17164	2
315	Picture	e005	5993541	0	126	14940	146	0	next
315	Response	1	6008479	14938	2
317	Picture	dc109	6022603	0	45	35638	79	0	next
317	Response	1	6058239	35636	2
319	Picture	ba024	6070871	0	115	19690	135	0	next
319	Response	2	6090559	19688	2
321	Picture	e015	6104046	0	86	8275	118	0	next
321	Response	2	6112319	8273	2
323	Picture	a109	6124570	0	71	11911	94	0	next
323	Response	2	6136479	11909	2
325	Picture	ba008	6150754	0	38	15327	71	0	next
325	Response	2	6166079	15325	2
329	Response	2	6827201	537190	1
331	Picture	c111	6837234	0	91	11568	123	0	next
331	Response	1	6848800	11566	2
333	Picture	c026	6862202	0	134	10280	155	0	next
333	Response	2	6872481	10279	1
335	Picture	h008	6884233	0	80	8249	113	0	next
335	Response	2	6892480	8247	2
337	Picture	dc010	6904182	0	141	8780	162	0	next
337	Response	2	6912960	8778	2
339	Picture	ba010	6927124	0	181	7598	214	0	next
339	Response	2	6934720	7596	2
341	Picture	a125	6948052	0	96	12910	117	0	next
341	Response	2	6960961	12909	1
343	Picture	dc111	6974345	0	118	9657	151	0	next
343	Response	2	6984000	9655	2
345	Picture	ba125	6995142	0	163	10780	184	0	next
345	Response	2	7005920	10778	2
347	Picture	gf111	7017574	0	51	7708	84	0	next
347	Response	2	7025281	7707	1
349	Picture	ba026	7039212	0	84	26550	105	0	next
349	Response	2	7065761	26549	1
351	Picture	ba111	7076805	0	137	23997	170	0	next
351	Response	2	7100801	23996	1
353	Picture	a127	7113102	0	180	8981	201	0	next
353	Response	2	7122081	8979	2
355	Picture	f010	7136625	0	140	12177	173	0	next
355	Response	2	7148801	12176	1
357	Picture	m008	7163162	0	110	34920	131	0	next
357	Response	2	7198081	34919	1
359	Picture	a026	7212593	0	156	17489	189	0	next
359	Response	1	7230081	17488	1
361	Picture	m018	7241143	0	114	25899	135	0	next
361	Response	2	7267041	25898	1
363	Picture	gf125	7278674	0	62	11569	94	0	next
363	Response	1	7290241	11567	1
365	Picture	ba127	7304433	0	146	10290	167	0	next
365	Response	1	7314721	10288	1
367	Picture	f012	7326784	0	110	14018	143	0	next
367	Response	2	7340801	14017	1
369	Picture	e008	7353882	0	186	9160	207	0	next
369	Response	2	7363041	9159	1
371	Picture	a010	7374812	0	76	8231	109	0	next
371	Response	2	7383041	8229	1
373	Picture	f127	7394723	0	171	11680	194	0	next
373	Response	2	7406401	11678	2
375	Picture	f125	7417726	0	151	11076	184	0	next
375	Response	2	7428801	11075	1
377	Picture	m007	7443622	0	95	9341	116	0	next
377	Response	2	7452961	9339	1
379	Picture	e017	7466567	0	132	10876	164	0	next
379	Response	2	7477441	10874	1
381	Picture	c125	7491923	0	119	16400	140	0	next
381	Response	2	7508322	16399	1
383	Picture	dc127	7519584	0	109	26499	142	0	next
383	Response	2	7546081	26497	2
385	Picture	dc125	7558003	0	193	14160	214	0	next
385	Response	1	7572161	14158	2
387	Picture	ba012	7583266	0	77	12097	110	0	next
387	Response	1	7595361	12095	2
389	Picture	a012	7609303	0	48	21260	72	0	next
389	Response	1	7630561	21258	2
391	Picture	gf012	7643734	0	98	14989	131	0	next
391	Response	2	7658722	14988	1
393	Picture	c127	7672272	0	67	8851	88	0	next
393	Response	2	7681121	8849	2
395	Picture	gf026	7692425	0	65	26298	98	0	next
395	Response	2	7718721	26296	2
397	Picture	gf127	7732033	0	130	8770	151	0	next
397	Response	2	7740801	8768	2
399	Picture	c010	7752355	0	123	10368	157	0	next
399	Response	2	7762721	10366	2
401	Picture	dc012	7776722	0	99	30481	120	0	next
401	Response	2	7807202	30480	1
403	Picture	f111	7818687	0	110	11076	143	0	next
403	Response	2	7829762	11075	1
405	Picture	c012	7844423	0	50	12380	71	0	next
405	Response	2	7856802	12379	1
407	Picture	dc026	7869805	0	150	21718	183	0	next
407	Response	1	7891522	21717	1
409	Picture	m017	7905103	0	192	8820	213	0	next
409	Response	2	7913922	8819	1
411	Picture	e007	7928223	0	55	15460	88	0	next
411	Response	2	7943682	15459	1
413	Picture	e018	7957397	0	53	11566	74	0	next
413	Response	2	7968962	11565	1
415	Picture	h007	7981145	0	122	8138	155	0	next
415	Response	2	7989282	8137	1
417	Picture	h018	8001323	0	122	8761	142	0	next
417	Response	2	8010082	8759	2
419	Picture	a111	8021616	0	145	6868	178	0	next
419	Response	2	8028482	6866	1
421	Picture	gf010	8043484	0	117	7080	138	0	next
421	Response	2	8050562	7078	2
423	Picture	h017	8063216	0	39	6387	71	0	next
423	Response	2	8069602	6386	1
425	Picture	f026	8082433	0	160	10210	183	0	next
425	Response	2	8092642	10209	1
429	Response	2	8564163	346514	1
431	Picture	gf129	8574184	0	148	29020	169	0	next
431	Response	2	8603203	29019	1
433	Picture	ba030	8616086	0	58	20238	91	0	next
433	Response	2	8636323	20237	1
435	Picture	m009	8650204	0	112	22120	133	0	next
435	Response	2	8672323	22119	1
437	Picture	c115	8687226	0	70	10218	102	0	next
437	Response	1	8697443	10217	1
439	Picture	f113	8709974	0	164	10190	185	0	next
439	Response	2	8720163	10189	1
441	Picture	c129	8734165	0	123	30479	156	0	next
441	Response	2	8764643	30478	1
443	Picture	a030	8779154	0	137	23410	158	0	next
443	Response	1	8802563	23409	1
445	Picture	dc129	8814276	0	161	12448	195	0	next
445	Response	2	8826723	12447	1
447	Picture	a014	8841738	0	38	11227	60	0	next
447	Response	2	8852963	11225	1
449	Picture	h020	8864757	0	173	10448	206	0	next
449	Response	2	8875203	10446	1
451	Picture	m019	8890085	0	185	12480	205	0	next
451	Response	2	8902563	12478	1
453	Picture	c113	8915567	0	184	14358	216	0	next
453	Response	2	8929923	14356	1
455	Picture	e020	8944625	0	134	11220	154	0	next
455	Response	2	8955843	11218	1
457	Picture	h009	8967837	0	70	27208	102	0	next
457	Response	2	8995043	27206	1
459	Picture	gf028	9006435	0	146	11170	168	0	next
459	Response	2	9017603	11168	1
461	Picture	ba115	9030576	0	153	18069	185	0	next
461	Response	1	9048643	18067	2
463	Picture	dc115	9062725	0	178	7200	198	0	next
463	Response	2	9069923	7198	2
465	Picture	gf014	9084417	0	135	11268	168	0	next
465	Response	2	9095683	11266	2
467	Picture	a113	9107105	0	122	10340	143	0	next
467	Response	1	9117443	10338	2
469	Picture	c028	9128557	0	159	22328	192	0	next
469	Response	1	9150883	22326	2
471	Picture	c030	9164145	0	70	10420	91	0	next
471	Response	2	9174563	10418	2
473	Picture	a129	9186327	0	43	19598	76	0	next
473	Response	2	9205923	19596	2
475	Picture	c014	9219655	0	50	16190	75	0	next
475	Response	2	9235843	16188	2
477	Picture	dc028	9247677	0	177	28008	209	0	next
477	Response	2	9275683	28006	2
479	Picture	f129	9289965	0	58	9560	79	0	next
479	Response	2	9299523	9558	2
481	Picture	e010	9313668	0	173	15617	206	0	next
481	Response	1	9329284	15616	1
483	Picture	gf030	9342315	0	200	16730	221	0	next
483	Response	2	9359044	16729	1
485	Picture	a115	9372917	0	78	9009	111	0	next
485	Response	2	9381924	9007	2
487	Picture	ba113	9394716	0	118	13290	138	0	next
487	Response	2	9408004	13288	1
489	Picture	h019	9422700	0	118	9145	151	0	next
489	Response	2	9431844	9144	1
491	Picture	e019	9443575	0	90	11790	111	0	next
491	Response	2	9455364	11789	1
493	Picture	ba028	9469997	0	146	32728	179	0	next
493	Response	2	9502724	32727	1
495	Picture	f014	9514635	0	180	8090	201	0	next
495	Response	2	9522724	8089	1
497	Picture	dc014	9535771	0	38	12874	71	0	next
497	Response	2	9548644	12873	1
499	Picture	m020	9560445	0	199	16200	220	0	next
499	Response	2	9576644	16199	1
501	Picture	m010	9588487	0	135	12158	166	0	next
501	Response	2	9600644	12157	1
503	Picture	ba014	9614475	0	154	12570	175	0	next
503	Response	2	9627044	12569	1
505	Picture	f115	9641276	0	167	15050	199	0	next
505	Response	1	9656324	15048	1
507	Picture	f028	9669367	0	83	11278	105	0	next
507	Response	2	9680644	11277	1
509	Picture	e009	9691987	0	113	7539	145	0	next
509	Response	2	9699524	7537	1
511	Picture	ba129	9714046	0	62	12680	82	0	next
511	Response	2	9726724	12678	1
513	Picture	gf113	9740189	0	67	12776	100	0	next
513	Response	1	9752964	12775	1
515	Picture	dc030	9767505	0	90	7883	91	0	next
515	Response	2	9775364	7859	2
517	Picture	dc113	9788569	0	180	7437	215	0	next
517	Response	2	9796004	7435	1
519	Picture	f030	9808646	0	111	7840	132	0	next
519	Response	2	9816484	7838	2
521	Picture	a028	9830138	0	101	10028	134	0	next
521	Response	2	9840164	10026	2
523	Picture	h010	9854526	0	52	14760	73	0	next
523	Response	1	9869284	14758	2
525	Picture	gf115	9881168	0	62	9238	92	0	next
525	Response	1	9890404	9236	2
