# Supplementary material for: Effects of two different emotion-inducing methods on the emotional memory of non-clinically depressed individuals
Source: PLoS One. 2021 May 28;16(5):e0249863. doi: 10.1371/journal.pone.0249863 (PMC8162709; doi:10.1371/journal.pone.0249863)
Supplement: S1 Data — (ZIP) [file pone.0249863.s001.zip › data/experiment2-depression/sub73/b-study.log]

Scenario - For expli1
Logfile written - 2019/12/9 11:11:00

Trial	Event Type	Code	Time	TTime	Uncertainty	Duration	Uncertainty	ReqTime	ReqDur

1	Response	2	318804	318804	2
4	Picture	t004	348867	0	49	16000	80	0	16000
5	Response	1	421884	56987	1
7	Picture	t002	435057	0	189	16000	213	0	16000
8	Response	2	461284	10203	2
10	Picture	t005	472646	0	82	16000	113	0	16000
10	Response	2	486924	14278	1
11	Response	2	526644	37968	1
13	Picture	t003	540766	0	124	16000	143	0	16000
14	Response	1	557804	1020	1
16	Picture	t001	570475	0	69	16000	100	0	16000
16	Response	1	584884	14409	2
17	Response	1	618204	31698	1
19	Picture	t006	631724	0	148	16000	169	0	16000
20	Response	2	657884	10139	1
23	Response	2	710164	28716	1
25	Picture	a105	720187	0	167	16000	188	0	16000
26	Response	2	736604	396	1
28	Picture	c105	747866	0	140	16000	171	0	16000
29	Response	2	770844	6947	1
31	Picture	a117	783037	0	137	16000	160	0	16000
32	Response	1	807924	8865	1
34	Picture	a101	821961	0	35	16000	65	0	16000
35	Response	1	847084	9093	2
37	Picture	f119	859291	0	203	16000	224	0	16000
38	Response	2	886244	10933	1
40	Picture	f103	899446	0	38	16000	69	0	16000
41	Response	2	929443	13967	2
43	Picture	f016	944118	0	192	16000	214	0	16000
44	Response	2	979044	18904	1
46	Picture	f002	992488	0	136	16000	167	0	16000
47	Response	1	1018324	9805	1
49	Picture	c103	1032505	0	120	16000	143	0	16000
50	Response	1	1058485	9958	2
52	Picture	f101	1070287	0	155	16000	186	0	16000
53	Response	2	1098124	11806	1
55	Picture	a018	1110988	0	124	16000	145	0	16000
56	Response	2	1137284	10275	1
58	Picture	a119	1150106	0	160	16000	191	0	16000
59	Response	1	1177324	11187	1
61	Picture	f018	1190866	0	59	16000	80	0	16000
62	Response	2	1216724	9837	1
64	Picture	c002	1230766	0	144	16000	175	0	16000
65	Response	2	1263083	16286	2
67	Picture	c016	1276896	0	182	16000	204	0	16000
68	Response	2	1301763	8845	2
70	Picture	c018	1315537	0	34	16000	66	0	16000
71	Response	1	1339643	8075	2
73	Picture	f004	1353704	0	192	16000	213	0	16000
74	Response	2	1388763	19039	1
76	Picture	a004	1401767	0	110	16000	141	0	16000
77	Response	1	1429083	11286	2
79	Picture	a016	1440567	0	146	16000	167	0	16000
80	Response	1	1467843	11256	2
82	Picture	f020	1481045	0	147	16000	178	0	16000
83	Response	1	1504924	7849	1
85	Picture	c119	1519136	0	57	16000	78	0	16000
86	Response	1	1544603	9447	2
88	Picture	a103	1559497	0	178	16000	211	0	16000
89	Response	2	1588803	13274	2
91	Picture	f117	1602117	0	63	16000	84	0	16000
92	Response	2	1626883	8746	1
94	Picture	c101	1639598	0	63	16000	96	0	16000
95	Response	2	1664563	8932	2
97	Picture	a020	1676805	0	195	16000	216	0	16000
98	Response	1	1701323	8497	1
100	Picture	a002	1716333	0	154	16000	185	0	16000
101	Response	2	1738364	6001	1
103	Picture	c004	1751136	0	182	16000	202	0	16000
104	Response	1	1773963	6807	1
106	Picture	c117	1788196	0	102	16000	145	0	16000
107	Response	2	1812323	8084	1
109	Picture	c020	1824516	0	121	16000	142	0	16000
110	Response	2	1848123	7586	1
112	Picture	f105	1859243	0	41	16000	73	0	16000
113	Response	1	1883003	7729	1
117	Response	2	2038883	31195	1
119	Picture	c107	2048916	0	165	16000	200	0	16000
120	Response	1	2077963	13013	1
122	Picture	c109	2092356	0	61	16000	83	0	16000
123	Response	1	2118563	10185	1
125	Picture	a125	2131505	0	64	16000	97	0	16000
126	Response	2	2153523	5985	1
128	Picture	a109	2166300	0	110	16000	130	0	16000
129	Response	1	2190283	7963	1
131	Picture	f006	2201576	0	148	16000	180	0	16000
132	Response	1	2225563	7955	1
134	Picture	f024	2238925	0	128	16000	149	0	16000
135	Response	2	2263003	8057	1
137	Picture	c125	2276716	0	154	16000	187	0	16000
138	Response	2	2302483	9735	1
140	Picture	a010	2316537	0	167	16000	187	0	16000
141	Response	1	2342363	9806	1
143	Picture	c006	2355377	0	144	16000	175	0	16000
144	Response	2	2381603	10196	1
146	Picture	c121	2394824	0	200	16000	221	0	16000
147	Response	2	2416323	5478	1
149	Picture	a008	2430288	0	50	16000	81	0	16000
150	Response	1	2450883	4565	1
152	Picture	a107	2463575	0	101	16000	123	0	16000
153	Response	1	2485402	5805	2
155	Picture	a006	2497015	0	144	16000	177	0	16000
156	Response	2	2520842	7794	2
158	Picture	f125	2532342	0	156	16000	178	0	16000
159	Response	2	2569323	20959	1
161	Picture	f109	2583265	0	44	16000	75	0	16000
162	Response	1	2607882	8586	2
164	Picture	f121	2622543	0	102	16000	123	0	16000
165	Response	2	2645722	7158	2
167	Picture	c010	2658536	0	90	16000	122	0	16000
168	Response	2	2684044	9477	1
170	Picture	a123	2698767	0	196	16000	217	0	16000
171	Response	1	2722962	8174	2
173	Picture	f008	2734007	0	104	16000	135	0	16000
174	Response	2	2771922	21884	1
176	Picture	c024	2783034	0	80	16000	102	0	16000
177	Response	1	2807882	8827	2
179	Picture	f022	2819295	0	136	16000	168	0	16000
180	Response	1	2845882	10556	2
182	Picture	f123	2857245	0	190	16000	211	0	16000
183	Response	2	2883962	10696	2
185	Picture	c123	2898704	0	41	16000	71	0	16000
186	Response	2	2923802	9068	2
188	Picture	a024	2935986	0	98	16000	119	0	16000
189	Response	1	2960202	8195	1
191	Picture	a121	2972047	0	185	16000	218	0	16000
192	Response	2	2993962	5882	1
194	Picture	f010	3006023	0	46	16000	69	0	16000
195	Response	2	3034042	11996	1
197	Picture	c008	3045594	0	129	16000	157	0	16000
198	Response	2	3069682	8061	1
200	Picture	f107	3084213	0	175	16000	199	0	16000
201	Response	2	3105602	5365	2
203	Picture	c022	3119955	0	81	16000	116	0	16000
204	Response	2	3154922	18933	1
206	Picture	a022	3169203	0	167	16000	188	0	16000
207	Response	1	3219042	33818	1
211	Response	2	3399082	55561	1
213	Picture	a014	3409110	0	48	16000	71	0	16000
214	Response	1	3432762	7630	1
216	Picture	a012	3443903	0	75	16000	106	0	16000
217	Response	2	3467802	7868	1
219	Picture	a026	3479514	0	130	16000	151	0	16000
220	Response	2	3504162	8627	1
222	Picture	c127	3516874	0	87	16000	117	0	16000
223	Response	2	3545442	12538	1
225	Picture	a115	3558345	0	117	16000	138	0	16000
226	Response	2	3579442	5076	1
228	Picture	f113	3592044	0	67	16032	68	0	16000
229	Response	1	3614762	6686	2
231	Picture	f115	3627786	0	160	16000	181	0	16000
232	Response	1	3650001	6194	2
234	Picture	c028	3661712	0	58	16000	89	0	16000
235	Response	1	3690042	12299	1
237	Picture	a111	3703395	0	204	16000	224	0	16000
238	Response	1	3726802	7387	1
240	Picture	a113	3741671	0	80	16000	112	0	16000
241	Response	2	3761563	3860	2
243	Picture	c012	3774368	0	51	16000	73	0	16000
244	Response	1	3797761	7371	2
246	Picture	f030	3811085	0	148	16000	180	0	16000
247	Response	2	3832002	4886	1
249	Picture	f028	3843234	0	171	16000	191	0	16000
250	Response	2	3865682	6428	1
252	Picture	f111	3878887	0	168	16000	200	0	16000
253	Response	2	3903521	8602	2
255	Picture	c014	3916915	0	143	16000	163	0	16000
256	Response	2	3937882	4947	1
258	Picture	a129	3950746	0	128	16000	158	0	16000
259	Response	2	3975921	9146	2
261	Picture	f127	3987673	0	204	16000	225	0	16000
262	Response	2	4009921	6227	2
264	Picture	a028	4023943	0	84	16000	116	0	16000
265	Response	2	4061241	21267	2
267	Picture	a127	4075954	0	73	16000	96	0	16000
268	Response	2	4101041	9064	2
270	Picture	c113	4114222	0	123	16000	154	0	16000
271	Response	1	4144002	13750	1
273	Picture	f014	4156104	0	73	16000	92	0	16000
274	Response	2	4186961	14839	2
276	Picture	f026	4200995	0	169	16000	200	0	16000
277	Response	2	4222521	5495	2
279	Picture	c111	4233882	0	114	16000	135	0	16000
280	Response	1	4254801	4898	1
282	Picture	c026	4267783	0	33	16000	63	0	16000
283	Response	1	4294441	10628	1
285	Picture	f012	4306887	0	95	16000	119	0	16000
286	Response	1	4332241	9330	2
288	Picture	c115	4346844	0	124	16000	154	0	16000
289	Response	1	4373041	10167	1
291	Picture	c129	4384741	0	55	16000	76	0	16000
292	Response	2	4421521	20760	1
294	Picture	f129	4435112	0	168	16000	198	0	16000
295	Response	1	4458961	7819	2
297	Picture	c030	4471752	0	194	16000	215	0	16000
298	Response	1	4498321	10548	1
300	Picture	a030	4512122	0	141	16000	171	0	16000
301	Response	2	4541961	13809	2
