# Supplementary material for: Effects of two different emotion-inducing methods on the emotional memory of non-clinically depressed individuals
Source: PLoS One. 2021 May 28;16(5):e0249863. doi: 10.1371/journal.pone.0249863 (PMC8162709; doi:10.1371/journal.pone.0249863)
Supplement: S1 Data — (ZIP) [file pone.0249863.s001.zip › data/experiment2-depression/sub73/b-test.log]

Scenario - For expli1
Logfile written - 2019/12/9 11:23:28

Trial	Event Type	Code	Time	TTime	Uncertainty	Duration	Uncertainty	ReqTime	ReqDur

1	Response	2	117692	117692	1
4	Picture	t002	147757	0	44	13736	78	0	next
4	Response	1	161492	13735	1
6	Picture	t009	173215	0	91	12998	113	0	next
6	Response	1	186212	12997	1
8	Picture	t012	199894	0	64	17920	96	0	next
8	Response	2	217812	17918	1
10	Picture	t010	231347	0	115	11067	136	0	next
10	Response	2	242412	11065	2
12	Picture	t007	255754	0	34	8739	66	0	next
12	Response	1	264492	8738	1
14	Picture	t001	279184	0	101	14350	122	0	next
14	Response	2	293532	14348	2
16	Picture	t003	307612	0	161	13441	192	0	next
16	Response	2	321052	13440	1
18	Picture	t004	334763	0	179	13250	200	0	next
18	Response	1	348012	13249	1
20	Picture	t008	361044	0	52	11129	84	0	next
20	Response	1	372172	11128	1
22	Picture	t005	387023	0	74	12190	94	0	next
22	Response	1	399212	12189	1
24	Picture	t006	413423	0	160	8991	192	0	next
24	Response	2	422412	8989	1
26	Picture	t011	436713	0	208	9060	229	0	next
26	Response	1	445772	9059	1
29	Response	2	478692	10629	1
31	Picture	a018	488713	0	198	13100	219	0	next
31	Response	2	501812	13099	1
33	Picture	gf016	514284	0	109	9609	140	0	next
33	Response	2	523892	9608	1
35	Picture	c016	538333	0	69	7480	90	0	next
35	Response	1	545812	7479	1
37	Picture	e011	557642	0	75	13571	107	0	next
37	Response	2	571212	13570	1
39	Picture	dc101	585843	0	48	21330	69	0	next
39	Response	2	607172	21329	1
41	Picture	f101	621144	0	68	10589	99	0	next
41	Response	1	631732	10588	1
43	Picture	c002	644814	0	64	8439	85	0	next
43	Response	1	653252	8438	1
45	Picture	gf103	667083	0	121	9250	154	0	next
45	Response	1	676331	9248	2
47	Picture	c103	688153	0	51	9820	74	0	next
47	Response	1	697971	9818	2
49	Picture	m011	712854	0	173	12160	204	0	next
49	Response	2	725011	12157	2
51	Picture	gf002	738655	0	207	13478	227	0	next
51	Response	2	752131	13476	2
53	Picture	e012	766444	0	73	14172	102	0	next
53	Response	2	780611	14167	2
55	Picture	gf101	795446	0	72	10887	96	0	next
55	Response	1	806331	10885	2
57	Picture	h012	820355	0	153	12058	183	0	next
57	Response	2	832411	12056	2
59	Picture	ba016	846864	0	141	12709	161	0	next
59	Response	1	859571	12707	2
61	Picture	e002	873753	0	71	12140	102	0	next
61	Response	2	885891	12138	2
63	Picture	dc103	897011	0	154	16202	176	0	next
63	Response	1	913212	16201	1
65	Picture	ba018	926813	0	169	10520	203	0	next
65	Response	2	937331	10518	1
67	Picture	c117	950524	0	127	25889	148	0	next
67	Response	1	976411	25887	2
69	Picture	f016	990284	0	182	10369	213	0	next
69	Response	1	1000651	10367	2
71	Picture	h001	1014622	0	186	12512	206	0	next
71	Response	2	1027132	12510	2
73	Picture	dc002	1038214	0	83	8039	114	0	next
73	Response	1	1046251	8037	1
75	Picture	m001	1058436	0	194	9497	216	0	next
75	Response	1	1067932	9496	1
77	Picture	ba103	1081103	0	177	9230	207	0	next
77	Response	1	1090331	9228	1
79	Picture	c018	1105234	0	56	10844	57	0	next
79	Response	1	1116051	10817	2
81	Picture	e001	1128229	0	44	13264	75	0	next
81	Response	2	1141491	13262	1
83	Picture	m012	1153094	0	192	11599	214	0	next
83	Response	2	1164691	11597	1
85	Picture	h011	1176522	0	76	12252	108	0	next
85	Response	2	1188771	12249	2
87	Picture	c101	1199875	0	61	9338	81	0	next
87	Response	1	1209211	9336	1
89	Picture	f103	1220574	0	187	8638	219	0	next
89	Response	1	1229211	8637	1
91	Picture	dc016	1241943	0	152	25630	173	0	next
91	Response	2	1267571	25628	1
93	Picture	m002	1280253	0	159	13280	189	0	next
93	Response	2	1293531	13278	1
95	Picture	a002	1306504	0	77	9148	98	0	next
95	Response	2	1315651	9147	1
97	Picture	ba002	1328090	0	146	14603	175	0	next
97	Response	2	1342691	14601	1
99	Picture	ba117	1355693	0	46	8560	67	0	next
99	Response	1	1364251	8558	1
101	Picture	a101	1376804	0	95	8929	126	0	next
101	Response	1	1385731	8927	1
103	Picture	dc117	1400284	0	114	14889	135	0	next
103	Response	2	1415171	14887	2
105	Picture	f018	1427652	0	63	10080	94	0	next
105	Response	2	1437731	10079	1
107	Picture	f002	1451650	0	70	18442	91	0	next
107	Response	1	1470091	18441	1
109	Picture	a103	1484543	0	162	11350	193	0	next
109	Response	1	1495891	11348	1
111	Picture	ba101	1508703	0	172	7869	195	0	next
111	Response	2	1516571	7868	1
113	Picture	f117	1529442	0	84	13050	116	0	next
113	Response	1	1542491	13049	1
115	Picture	a016	1553626	0	74	8106	95	0	next
115	Response	1	1561731	8105	1
117	Picture	gf018	1573814	0	42	9158	74	0	next
117	Response	1	1582971	9157	1
119	Picture	h002	1596493	0	200	9479	222	0	next
119	Response	2	1605971	9478	1
121	Picture	a117	1617773	0	69	18279	101	0	next
121	Response	1	1636051	18278	1
123	Picture	dc018	1647873	0	145	10139	166	0	next
123	Response	1	1658010	10137	2
125	Picture	gf117	1669493	0	174	19119	209	0	next
125	Response	1	1688610	19117	2
129	Response	2	1865211	54712	1
131	Picture	dc004	1875243	0	49	36009	81	0	next
131	Response	2	1911250	36007	2
133	Picture	c020	1922294	0	169	9758	191	0	next
133	Response	1	1932051	9757	1
135	Picture	f004	1943193	0	84	9179	116	0	next
135	Response	2	1952370	9177	2
137	Picture	m014	1964803	0	151	11649	173	0	next
137	Response	2	1976450	11647	2
139	Picture	gf020	1990792	0	152	10380	184	0	next
139	Response	2	2001170	10378	2
141	Picture	dc006	2013902	0	209	29510	233	0	next
141	Response	2	2043410	29508	2
143	Picture	ba020	2054813	0	114	9519	144	0	next
143	Response	1	2064330	9517	2
145	Picture	h013	2076893	0	205	14239	226	0	next
145	Response	2	2091130	14237	1
147	Picture	a119	2105482	0	98	11570	132	0	next
147	Response	1	2117050	11568	2
149	Picture	m004	2131473	0	113	12699	134	0	next
149	Response	1	2144170	12697	2
151	Picture	dc119	2158592	0	151	17100	182	0	next
151	Response	2	2175690	17098	2
153	Picture	c006	2186813	0	96	8719	117	0	next
153	Response	1	2195530	8717	2
155	Picture	c004	2209034	0	36	10499	66	0	next
155	Response	1	2219531	10497	1
157	Picture	a004	2234005	0	63	12127	85	0	next
157	Response	2	2246130	12125	2
159	Picture	f121	2259533	0	185	10079	216	0	next
159	Response	1	2269610	10077	1
161	Picture	gf105	2281253	0	138	11279	162	0	next
161	Response	2	2292530	11277	2
163	Picture	ba006	2306212	0	170	8240	203	0	next
163	Response	2	2314450	8238	2
165	Picture	f006	2327145	0	69	9627	90	0	next
165	Response	2	2336770	9625	2
167	Picture	dc105	2350572	0	132	10200	164	0	next
167	Response	1	2360770	10198	2
169	Picture	h003	2374833	0	208	12059	229	0	next
169	Response	2	2386890	12057	2
171	Picture	h004	2398363	0	162	13649	192	0	next
171	Response	2	2412010	13647	2
173	Picture	a121	2425642	0	53	10290	75	0	next
173	Response	1	2435930	10288	2
175	Picture	c119	2448543	0	143	12429	175	0	next
175	Response	1	2460971	12428	1
177	Picture	h014	2472863	0	155	9069	175	0	next
177	Response	2	2481930	9067	1
179	Picture	ba119	2493474	0	37	15378	68	0	next
179	Response	1	2508850	15376	1
181	Picture	f119	2520883	0	125	9809	146	0	next
181	Response	1	2530690	9807	1
183	Picture	e004	2543893	0	107	8399	143	0	next
183	Response	2	2552290	8397	1
185	Picture	f105	2567243	0	90	7714	91	0	next
185	Response	2	2574930	7687	2
187	Picture	a006	2589588	0	64	9464	95	0	next
187	Response	2	2599050	9462	1
189	Picture	e014	2612323	0	171	9329	191	0	next
189	Response	2	2621650	9327	1
191	Picture	gf004	2634884	0	93	12248	123	0	next
191	Response	2	2647130	12246	1
193	Picture	e003	2661743	0	70	21109	90	0	next
193	Response	2	2682850	21107	1
195	Picture	ba121	2695361	0	108	10451	141	0	next
195	Response	2	2705810	10449	1
197	Picture	c121	2719283	0	189	8369	213	0	next
197	Response	1	2727650	8367	1
199	Picture	f020	2738933	0	32	15158	64	0	next
199	Response	2	2754090	15157	1
201	Picture	a105	2766092	0	204	14519	224	0	next
201	Response	2	2780610	14518	1
203	Picture	m013	2794611	0	173	15200	205	0	next
203	Response	2	2809810	15199	1
205	Picture	gf119	2821002	0	116	12529	140	0	next
205	Response	2	2833530	12528	1
207	Picture	a020	2847002	0	104	15569	134	0	next
207	Response	2	2862570	15568	1
209	Picture	e013	2876394	0	48	9897	70	0	next
209	Response	2	2886289	9895	2
211	Picture	dc020	2900752	0	176	12019	206	0	next
211	Response	2	2912769	12017	2
213	Picture	ba004	2927010	0	89	17841	109	0	next
213	Response	1	2944850	17840	1
215	Picture	ba105	2959091	0	157	9321	190	0	next
215	Response	1	2968410	9319	1
217	Picture	c105	2980371	0	47	9880	68	0	next
217	Response	1	2990250	9879	1
219	Picture	dc121	3002200	0	41	11411	75	0	next
219	Response	2	3013610	11410	1
221	Picture	gf121	3026782	0	127	14229	149	0	next
221	Response	2	3041010	14228	1
223	Picture	m003	3055365	0	37	22086	70	0	next
223	Response	2	3077450	22085	1
225	Picture	gf006	3090241	0	156	15730	176	0	next
225	Response	1	3105970	15729	1
229	Response	2	3278890	49329	1
231	Picture	h005	3288911	0	116	11460	136	0	next
231	Response	2	3300369	11458	2
233	Picture	c107	3315162	0	181	18609	213	0	next
233	Response	1	3333770	18608	1
235	Picture	dc022	3348721	0	125	10610	147	0	next
235	Response	1	3359330	10609	1
237	Picture	e006	3372590	0	74	21581	104	0	next
237	Response	1	3394169	21579	2
239	Picture	e015	3408942	0	59	7909	81	0	next
239	Response	2	3416850	7908	1
241	Picture	h006	3431321	0	173	8811	202	0	next
241	Response	2	3440130	8809	2
243	Picture	e005	3451852	0	142	14759	164	0	next
243	Response	2	3466609	14757	2
245	Picture	dc109	3478412	0	65	7319	96	0	next
245	Response	1	3485729	7317	1
247	Picture	m005	3499463	0	189	9708	210	0	next
247	Response	2	3509169	9706	1
249	Picture	f109	3520252	0	50	17479	83	0	next
249	Response	2	3537730	17478	1
251	Picture	h015	3550761	0	47	10210	68	0	next
251	Response	2	3560969	10208	2
253	Picture	gf024	3575774	0	186	9717	220	0	next
253	Response	1	3585489	9715	2
255	Picture	ba024	3597610	0	190	14641	211	0	next
255	Response	2	3612249	14639	2
257	Picture	c123	3624754	0	35	8537	66	0	next
257	Response	1	3633289	8535	2
259	Picture	a109	3647530	0	90	17241	110	0	next
259	Response	2	3664769	17239	1
261	Picture	ba008	3679131	0	146	15960	178	0	next
261	Response	1	3695089	15958	2
263	Picture	m006	3706670	0	106	12562	107	0	next
263	Response	2	3719209	12539	2
265	Picture	a107	3732773	0	156	9158	187	0	next
265	Response	2	3741929	9156	1
267	Picture	c022	3755532	0	67	9478	89	0	next
267	Response	1	3765009	9477	1
269	Picture	ba109	3776451	0	135	13680	176	0	next
269	Response	1	3790130	13679	1
271	Picture	dc008	3802630	0	127	14621	149	0	next
271	Response	2	3817249	14619	2
273	Picture	m016	3830452	0	123	9719	153	0	next
273	Response	1	3840169	9717	1
275	Picture	dc123	3851392	0	191	9978	213	0	next
275	Response	1	3861369	9977	1
277	Picture	gf107	3875179	0	61	9712	93	0	next
277	Response	1	3884889	9710	1
279	Picture	f123	3896533	0	205	23318	226	0	next
279	Response	1	3919849	23316	1
281	Picture	a024	3933089	0	133	8081	165	0	next
281	Response	1	3941169	8080	1
283	Picture	gf022	3952780	0	115	9711	138	0	next
283	Response	1	3962489	9709	1
285	Picture	e016	3976201	0	183	9170	214	0	next
285	Response	2	3985369	9168	1
287	Picture	gf008	3997811	0	75	10120	96	0	next
287	Response	2	4007929	10118	1
289	Picture	ba107	4021180	0	192	14910	224	0	next
289	Response	1	4036089	14909	1
291	Picture	gf109	4050181	0	196	10069	218	0	next
291	Response	1	4060249	10068	1
293	Picture	f024	4073250	0	116	16480	147	0	next
293	Response	2	4089729	16479	1
295	Picture	f022	4102260	0	106	15670	130	0	next
295	Response	1	4117929	15669	1
297	Picture	f008	4131931	0	89	12160	120	0	next
297	Response	2	4144089	12158	1
299	Picture	a022	4157882	0	139	8448	161	0	next
299	Response	1	4166329	8447	1
301	Picture	dc024	4180301	0	44	13870	77	0	next
301	Response	1	4194169	13868	1
303	Picture	dc107	4206262	0	84	13268	105	0	next
303	Response	1	4219529	13267	1
305	Picture	ba123	4233632	0	38	20658	70	0	next
305	Response	1	4254289	20657	1
307	Picture	f107	4268871	0	128	6700	147	0	next
307	Response	2	4275569	6698	1
309	Picture	a123	4286710	0	113	10060	144	0	next
309	Response	1	4296769	10059	1
311	Picture	m015	4308361	0	131	13809	152	0	next
311	Response	2	4322168	13807	2
313	Picture	gf123	4334190	0	121	14900	155	0	next
313	Response	2	4349088	14898	2
315	Picture	h016	4363221	0	93	9469	115	0	next
315	Response	2	4372689	9468	1
317	Picture	ba022	4387360	0	111	8970	145	0	next
317	Response	2	4396329	8969	1
319	Picture	a008	4408553	0	87	11977	108	0	next
319	Response	2	4420529	11976	1
321	Picture	c008	4434469	0	159	17061	191	0	next
321	Response	2	4451529	17060	1
323	Picture	c024	4465881	0	80	8649	104	0	next
323	Response	1	4474529	8648	1
325	Picture	c109	4487549	0	60	7541	91	0	next
325	Response	2	4495088	7539	2
329	Response	2	4648449	31344	1
331	Picture	ba111	4658479	0	105	10211	140	0	next
331	Response	2	4668688	10209	2
333	Picture	a127	4680971	0	116	11919	138	0	next
333	Response	2	4692888	11917	2
335	Picture	m018	4706481	0	88	12249	121	0	next
335	Response	2	4718728	12247	2
337	Picture	e017	4731592	0	150	23418	172	0	next
337	Response	2	4755008	23416	2
339	Picture	c010	4768552	0	172	10298	204	0	next
339	Response	1	4778848	10296	2
341	Picture	f125	4792620	0	107	9390	128	0	next
341	Response	2	4802008	9388	2
343	Picture	c125	4816282	0	99	13488	132	0	next
343	Response	2	4829768	13486	2
345	Picture	a010	4841842	0	44	30408	64	0	next
345	Response	2	4872248	30406	2
347	Picture	ba127	4883551	0	151	9259	182	0	next
347	Response	1	4892808	9257	2
349	Picture	f127	4907579	0	129	13631	150	0	next
349	Response	2	4921208	13629	2
351	Picture	dc125	4932510	0	186	9220	215	0	next
351	Response	1	4941728	9218	2
353	Picture	c026	4955381	0	149	10469	170	0	next
353	Response	1	4965849	10468	1
355	Picture	gf127	4978790	0	58	10500	90	0	next
355	Response	1	4989288	10498	2
357	Picture	f111	5002561	0	129	8449	150	0	next
357	Response	2	5011008	8447	2
359	Picture	gf111	5024871	0	140	12019	173	0	next
359	Response	2	5036888	12017	2
361	Picture	e007	5048069	0	111	13341	131	0	next
361	Response	2	5061408	13339	1
363	Picture	m008	5074570	0	92	10880	125	0	next
363	Response	1	5085448	10878	2
365	Picture	a111	5098870	0	133	10380	154	0	next
365	Response	2	5109248	10378	1
367	Picture	ba012	5120491	0	165	12519	196	0	next
367	Response	2	5133008	12517	2
369	Picture	dc010	5147332	0	169	11117	191	0	next
369	Response	1	5158448	11116	1
371	Picture	a012	5172971	0	177	11038	209	0	next
371	Response	2	5184008	11037	1
373	Picture	gf125	5195229	0	89	9421	111	0	next
373	Response	2	5204648	9419	1
375	Picture	h018	5218661	0	146	10669	178	0	next
375	Response	2	5229328	10667	1
377	Picture	dc127	5241331	0	143	32085	166	0	next
377	Response	1	5273414	32083	2
379	Picture	e008	5288167	0	120	11643	150	0	next
379	Response	1	5299808	11641	1
381	Picture	m017	5313180	0	114	10709	135	0	next
381	Response	2	5323888	10708	1
383	Picture	gf012	5337419	0	35	14191	66	0	next
383	Response	2	5351608	14189	1
385	Picture	a125	5362891	0	60	10918	81	0	next
385	Response	1	5373808	10917	1
387	Picture	f026	5386750	0	191	10339	222	0	next
387	Response	1	5397088	10338	1
389	Picture	ba010	5410679	0	97	8970	118	0	next
389	Response	2	5419648	8969	1
391	Picture	c127	5433539	0	53	9670	86	0	next
391	Response	1	5443208	9669	1
393	Picture	f010	5456969	0	132	7561	154	0	next
393	Response	2	5464528	7559	1
395	Picture	h007	5478100	0	154	6830	184	0	next
395	Response	2	5484928	6828	1
397	Picture	dc111	5498261	0	163	9508	185	0	next
397	Response	1	5507768	9507	1
399	Picture	ba125	5519290	0	120	9399	151	0	next
399	Response	2	5528688	9398	1
401	Picture	e018	5540089	0	161	8481	183	0	next
401	Response	2	5548568	8479	1
403	Picture	m007	5563041	0	35	9848	65	0	next
403	Response	2	5572888	9847	1
405	Picture	dc012	5586848	0	60	9241	82	0	next
405	Response	2	5596088	9240	1
407	Picture	h008	5610010	0	48	8239	79	0	next
407	Response	2	5618248	8238	1
409	Picture	c111	5629939	0	125	9070	148	0	next
409	Response	1	5639008	9069	1
411	Picture	f012	5652379	0	171	9950	202	0	next
411	Response	1	5662328	9949	1
413	Picture	c012	5674270	0	119	10539	141	0	next
413	Response	2	5684808	10538	1
415	Picture	ba026	5696439	0	108	8050	139	0	next
415	Response	1	5704488	8049	1
417	Picture	h017	5716799	0	82	9010	105	0	next
417	Response	2	5725808	9009	1
419	Picture	gf010	5738839	0	34	13770	63	0	next
419	Response	2	5752608	13769	1
421	Picture	gf026	5765899	0	139	11470	161	0	next
421	Response	2	5777368	11469	1
423	Picture	a026	5789299	0	57	13230	89	0	next
423	Response	2	5802528	13229	1
425	Picture	dc026	5815609	0	86	10120	107	0	next
425	Response	1	5825728	10119	1
429	Response	2	6017807	69068	2
431	Picture	h010	6027829	0	158	25580	180	0	next
431	Response	2	6053407	25578	2
433	Picture	h019	6064999	0	136	7850	168	0	next
433	Response	2	6072848	7849	1
435	Picture	e010	6087760	0	49	10729	71	0	next
435	Response	2	6098487	10727	2
437	Picture	dc115	6111719	0	78	7770	109	0	next
437	Response	2	6119488	7769	1
439	Picture	ba115	6133850	0	116	8279	136	0	next
439	Response	2	6142127	8277	2
441	Picture	c113	6156119	0	170	11290	201	0	next
441	Response	2	6167407	11288	2
443	Picture	gf129	6179689	0	100	9600	120	0	next
443	Response	1	6189287	9598	1
445	Picture	f115	6201140	0	142	9072	172	0	next
445	Response	1	6210207	9067	1
447	Picture	gf028	6221344	0	103	8225	125	0	next
447	Response	1	6229567	8223	2
449	Picture	m020	6241382	0	51	8026	84	0	next
449	Response	2	6249407	8025	1
451	Picture	c129	6263299	0	141	8350	161	0	next
451	Response	1	6271647	8348	2
453	Picture	c115	6285370	0	55	6359	85	0	next
453	Response	1	6291727	6357	2
455	Picture	e019	6305210	0	57	7919	77	0	next
455	Response	2	6313127	7917	2
457	Picture	a030	6325618	0	133	6791	164	0	next
457	Response	2	6332407	6789	2
459	Picture	gf113	6345451	0	141	12598	162	0	next
459	Response	2	6358048	12597	1
461	Picture	e009	6369728	0	188	8961	221	0	next
461	Response	2	6378687	8959	1
463	Picture	c028	6391290	0	124	10439	146	0	next
463	Response	2	6401727	10437	2
465	Picture	ba030	6412780	0	120	19788	150	0	next
465	Response	2	6432567	19787	2
467	Picture	ba113	6446789	0	113	8860	134	0	next
467	Response	2	6455647	8858	2
469	Picture	a113	6470130	0	93	9958	125	0	next
469	Response	2	6480087	9957	1
471	Picture	ba014	6492388	0	172	33100	199	0	next
471	Response	2	6525487	33099	1
473	Picture	c014	6539299	0	76	14670	107	0	next
473	Response	2	6553967	14668	2
475	Picture	m009	6566769	0	111	16680	132	0	next
475	Response	2	6583447	16678	1
477	Picture	gf115	6597789	0	75	18099	107	0	next
477	Response	2	6615887	18098	1
479	Picture	f028	6628629	0	73	8580	95	0	next
479	Response	1	6637207	8578	2
481	Picture	m010	6651610	0	81	8999	112	0	next
481	Response	2	6660607	8997	1
483	Picture	f129	6672399	0	128	17849	150	0	next
483	Response	1	6690247	17848	1
485	Picture	e020	6702118	0	58	9291	90	0	next
485	Response	2	6711407	9289	1
487	Picture	dc014	6724290	0	58	10239	80	0	next
487	Response	2	6734527	10237	1
489	Picture	f014	6749291	0	42	13557	73	0	next
489	Response	1	6762847	13556	1
491	Picture	h020	6773989	0	183	14339	205	0	next
491	Response	2	6788327	14338	1
493	Picture	ba028	6802809	0	187	8960	218	0	next
493	Response	1	6811767	8958	1
495	Picture	m019	6824949	0	45	14260	65	0	next
495	Response	2	6839207	14258	1
497	Picture	h009	6853959	0	194	12569	226	0	next
497	Response	2	6866527	12568	1
499	Picture	a014	6880500	0	154	13756	172	0	next
499	Response	1	6894250	13750	1
501	Picture	a115	6907706	0	101	15462	132	0	next
501	Response	1	6923167	15461	1
503	Picture	a129	6934861	0	111	9569	112	0	next
503	Response	1	6944407	9546	1
505	Picture	gf030	6957371	0	88	10117	123	0	next
505	Response	2	6967487	10116	1
507	Picture	a028	6979619	0	181	11190	202	0	next
507	Response	1	6990807	11188	1
509	Picture	dc030	7003389	0	70	14179	99	0	next
509	Response	1	7017566	14177	1
511	Picture	f030	7031769	0	187	13719	211	0	next
511	Response	2	7045487	13718	1
513	Picture	f113	7057810	0	130	17238	161	0	next
513	Response	2	7075047	17237	1
515	Picture	dc113	7086739	0	208	11069	229	0	next
515	Response	2	7097806	11067	2
517	Picture	c030	7112779	0	148	9189	181	0	next
517	Response	1	7121966	9187	2
519	Picture	dc129	7136667	0	101	23141	122	0	next
519	Response	2	7159807	23140	1
521	Picture	dc028	7173199	0	49	13289	83	0	next
521	Response	1	7186487	13288	1
523	Picture	gf014	7198499	0	90	17949	111	0	next
523	Response	2	7216446	17947	2
525	Picture	ba129	7229839	0	67	18609	99	0	next
525	Response	2	7248447	18608	1
