# Supplementary material for: Effects of two different emotion-inducing methods on the emotional memory of non-clinically depressed individuals
Source: PLoS One. 2021 May 28;16(5):e0249863. doi: 10.1371/journal.pone.0249863 (PMC8162709; doi:10.1371/journal.pone.0249863)
Supplement: S1 Data — (ZIP) [file pone.0249863.s001.zip › data/experiment2-depression/sub74/b-study.log]

Scenario - For expli1
Logfile written - 2019/12/9 14:45:27

Trial	Event Type	Code	Time	TTime	Uncertainty	Duration	Uncertainty	ReqTime	ReqDur

1	Response	2	490542	490542	1
4	Picture	t001	520606	0	111	16000	143	0	16000
5	Response	1	663662	127024	2
7	Picture	t006	675735	0	133	16000	154	0	16000
8	Response	2	710142	18386	1
10	Picture	t003	723866	0	145	16000	179	0	16000
11	Response	1	774582	34683	1
13	Picture	t002	785763	0	81	16000	102	0	16000
14	Response	1	842261	40477	2
16	Picture	t004	855704	0	116	16000	148	0	16000
17	Response	1	901542	29807	1
19	Picture	t005	914923	0	58	16000	79	0	16000
20	Response	1	979902	48958	1
23	Response	2	1040621	35993	2
25	Picture	a117	1050646	0	147	16000	168	0	16000
26	Response	1	1083022	16355	1
28	Picture	a004	1097853	0	85	16000	117	0	16000
29	Response	2	1124421	10536	2
31	Picture	a016	1137244	0	200	16000	219	0	16000
32	Response	1	1182502	29239	1
34	Picture	f016	1195936	0	148	16000	179	0	16000
35	Response	2	1224101	12134	2
37	Picture	c105	1238223	0	200	16000	222	0	16000
38	Response	2	1267942	13697	1
40	Picture	a105	1280695	0	42	16000	75	0	16000
41	Response	2	1311501	14773	2
43	Picture	c101	1325883	0	189	16000	210	0	16000
44	Response	2	1359222	17318	1
46	Picture	f020	1370873	0	178	16000	209	0	16000
47	Response	2	1409621	22718	2
49	Picture	f117	1424178	0	38	16000	58	0	16000
50	Response	1	1450581	10383	2
52	Picture	c117	1462464	0	74	16034	75	0	16000
53	Response	2	1492581	14080	2
55	Picture	f018	1505333	0	201	16000	223	0	16000
56	Response	2	1531101	9747	2
58	Picture	a119	1544986	0	41	16000	73	0	16000
59	Response	2	1570381	9364	2
61	Picture	f119	1584473	0	49	16000	72	0	16000
62	Response	2	1620021	19525	2
64	Picture	f002	1632394	0	109	16000	141	0	16000
65	Response	1	1658181	9756	1
67	Picture	f103	1670214	0	123	16000	143	0	16000
68	Response	2	1701701	15467	2
70	Picture	c119	1716325	0	164	16000	197	0	16000
71	Response	1	1742781	10424	1
73	Picture	a002	1755343	0	146	16000	169	0	16000
74	Response	1	1784981	13615	2
76	Picture	f101	1796744	0	61	16000	92	0	16000
77	Response	1	1821181	8406	2
79	Picture	f004	1834184	0	119	16000	140	0	16000
80	Response	1	1863381	13176	1
82	Picture	c002	1877334	0	124	16000	156	0	16000
83	Response	1	1901701	8336	1
85	Picture	c018	1915753	0	202	16000	222	0	16000
86	Response	1	1944781	13008	1
88	Picture	a018	1956982	0	121	16000	153	0	16000
89	Response	1	1983821	10807	1
91	Picture	a103	1998672	0	100	16000	120	0	16000
92	Response	2	2031141	16449	1
94	Picture	a020	2044733	0	186	16000	218	0	16000
95	Response	2	2075381	14616	1
97	Picture	c004	2086461	0	126	16000	147	0	16000
98	Response	1	2111501	9019	2
100	Picture	f105	2124653	0	87	16000	119	0	16000
101	Response	2	2150621	9936	1
103	Picture	c016	2163042	0	199	16000	220	0	16000
104	Response	2	2188101	9038	1
106	Picture	a101	2199181	0	43	16000	75	0	16000
107	Response	1	2222261	7048	1
109	Picture	c103	2236324	0	68	16000	91	0	16000
110	Response	2	2265501	13154	1
112	Picture	c020	2279284	0	92	16000	125	0	16000
113	Response	2	2310140	14824	2
117	Response	2	2505541	72838	1
119	Picture	c121	2515574	0	86	16000	118	0	16000
120	Response	1	2553461	21855	1
122	Picture	f125	2564875	0	118	16000	138	0	16000
123	Response	1	2589341	8446	1
125	Picture	a006	2601003	0	146	16000	178	0	16000
126	Response	2	2626660	9626	2
128	Picture	c006	2640721	0	93	16000	115	0	16000
129	Response	1	2665981	9238	1
131	Picture	c109	2679162	0	131	16000	164	0	16000
132	Response	2	2704780	9586	1
134	Picture	f010	2715832	0	132	16000	155	0	16000
135	Response	1	2742060	10206	1
137	Picture	c125	2757086	0	34	16000	67	0	16000
138	Response	1	2786620	13502	1
140	Picture	c123	2799642	0	140	16000	162	0	16000
141	Response	2	2831180	15515	2
143	Picture	a008	2843355	0	72	16000	105	0	16000
144	Response	1	2862940	3553	1
146	Picture	a121	2877002	0	97	16000	118	0	16000
147	Response	2	2898020	4997	2
149	Picture	f109	2909823	0	97	16000	128	0	16000
150	Response	2	2929620	3766	1
152	Picture	f123	2941184	0	69	16023	70	0	16000
153	Response	2	2960820	3612	2
155	Picture	f107	2973105	0	132	16000	164	0	16000
156	Response	2	3004740	15604	2
158	Picture	f006	3018534	0	202	16000	222	0	16000
159	Response	2	3042780	8226	2
161	Picture	a024	3054654	0	71	16000	106	0	16000
162	Response	1	3074500	3811	1
164	Picture	c008	3086424	0	134	16000	155	0	16000
165	Response	2	3110700	8255	2
167	Picture	c107	3125514	0	34	16000	66	0	16000
168	Response	1	3149900	8355	2
170	Picture	f121	3164915	0	125	16000	146	0	16000
171	Response	2	3185380	4445	2
173	Picture	c022	3198723	0	142	16000	174	0	16000
174	Response	2	3222300	7545	1
176	Picture	f008	3235062	0	131	16000	152	0	16000
177	Response	1	3257980	6898	1
179	Picture	a107	3270694	0	149	16000	180	0	16000
180	Response	1	3293900	7175	1
182	Picture	c010	3308783	0	63	16000	84	0	16000
183	Response	1	3334340	9536	1
185	Picture	f022	3346252	0	84	16000	117	0	16000
186	Response	1	3368260	5975	1
188	Picture	f024	3379772	0	65	16000	87	0	16000
189	Response	2	3404580	8786	1
191	Picture	a109	3418034	0	115	16000	146	0	16000
192	Response	1	3442460	8395	1
194	Picture	a022	3455592	0	60	16000	81	0	16000
195	Response	2	3489420	17807	1
197	Picture	a010	3500702	0	97	16000	131	0	16000
198	Response	2	3523220	6484	1
200	Picture	c024	3535351	0	121	16000	143	0	16000
201	Response	1	3563500	12128	1
203	Picture	a123	3576262	0	190	16000	223	0	16000
204	Response	2	3599460	7166	1
206	Picture	a125	3613324	0	130	16000	152	0	16000
207	Response	2	3633060	3714	1
211	Response	2	3859620	103056	1
213	Picture	f115	3869641	0	96	16000	117	0	16000
214	Response	2	3907620	21958	1
216	Picture	c113	3918864	0	184	16000	217	0	16000
217	Response	2	3956259	21363	1
219	Picture	f012	3967892	0	159	16000	179	0	16000
220	Response	2	3992579	8667	2
222	Picture	f111	4004293	0	79	16000	112	0	16000
223	Response	2	4026659	6334	2
225	Picture	c129	4039461	0	76	16000	96	0	16000
226	Response	1	4068540	13059	1
228	Picture	c026	4081622	0	71	16000	105	0	16000
229	Response	2	4104579	6923	1
231	Picture	c115	4115850	0	175	16000	195	0	16000
232	Response	1	4141939	10069	2
234	Picture	c028	4154991	0	181	16000	213	0	16000
235	Response	2	4182539	11517	1
237	Picture	f028	4195442	0	64	16000	84	0	16000
238	Response	1	4224339	12877	2
240	Picture	f014	4236583	0	72	16035	74	0	16000
241	Response	1	4259779	7157	2
243	Picture	c030	4273550	0	107	16000	128	0	16000
244	Response	1	4299939	10368	1
246	Picture	a014	4311473	0	171	16000	202	0	16000
247	Response	2	4335819	8315	1
249	Picture	a111	4347991	0	152	16000	173	0	16000
250	Response	1	4369139	5127	2
252	Picture	f129	4380531	0	94	16000	124	0	16000
253	Response	1	4401179	4618	1
255	Picture	a012	4412900	0	64	16000	87	0	16000
256	Response	2	4431900	2978	1
258	Picture	f030	4443783	0	162	16000	194	0	16000
259	Response	2	4463699	3885	1
261	Picture	a129	4475633	0	151	16000	176	0	16000
262	Response	1	4496779	5122	1
264	Picture	a115	4508532	0	68	16033	69	0	16000
265	Response	2	4529979	5411	2
267	Picture	a028	4542902	0	204	16000	227	0	16000
268	Response	2	4565340	6415	1
270	Picture	a026	4577114	0	141	16000	176	0	16000
271	Response	1	4600459	7311	1
273	Picture	a113	4612572	0	185	16000	207	0	16000
274	Response	2	4642379	13785	1
276	Picture	c012	4653469	0	102	16000	131	0	16000
277	Response	2	4680511	11013	1
279	Picture	c111	4691798	0	110	16000	130	0	16000
280	Response	1	4714619	6801	1
282	Picture	f127	4727181	0	42	16000	74	0	16000
283	Response	2	4750819	7607	1
285	Picture	f026	4762656	0	70	16000	91	0	16000
286	Response	2	4787659	8983	1
288	Picture	a030	4799352	0	197	16000	228	0	16000
289	Response	1	4821019	5636	1
291	Picture	c127	4833581	0	134	16000	155	0	16000
292	Response	2	4856659	7057	1
294	Picture	c014	4871611	0	91	16000	123	0	16000
295	Response	2	4895259	7616	1
297	Picture	f113	4908990	0	210	16000	234	0	16000
298	Response	2	4933419	8405	1
300	Picture	a127	4945841	0	178	16000	211	0	16000
301	Response	1	4967018	5145	2
