# Supplementary material for: Effects of two different emotion-inducing methods on the emotional memory of non-clinically depressed individuals
Source: PLoS One. 2021 May 28;16(5):e0249863. doi: 10.1371/journal.pone.0249863 (PMC8162709; doi:10.1371/journal.pone.0249863)
Supplement: S1 Data — (ZIP) [file pone.0249863.s001.zip › data/experiment2-depression/sub74/b-test.log]

Scenario - For expli1
Logfile written - 2019/12/9 15:00:18

Trial	Event Type	Code	Time	TTime	Uncertainty	Duration	Uncertainty	ReqTime	ReqDur

1	Response	2	95373	95373	1
4	Picture	t003	125439	0	40	10815	73	0	next
4	Response	1	136253	10814	1
6	Picture	t005	150355	0	127	23219	148	0	next
6	Response	2	173573	23218	1
8	Picture	t007	187363	0	99	11811	133	0	next
8	Response	1	199173	11810	1
10	Picture	t001	212524	0	112	17330	135	0	next
10	Response	2	229853	17329	1
12	Picture	t002	243955	0	164	15259	197	0	next
12	Response	1	259213	15258	1
14	Picture	t006	271784	0	172	15110	194	0	next
14	Response	1	286893	15109	1
16	Picture	t008	300116	0	165	21898	198	0	next
16	Response	2	322012	21896	2
18	Picture	t004	334916	0	196	12458	218	0	next
18	Response	1	347373	12457	1
20	Picture	t010	360505	0	91	13469	124	0	next
20	Response	2	373972	13467	2
22	Picture	t012	385756	0	181	11738	203	0	next
22	Response	2	397493	11737	1
24	Picture	t011	410208	0	48	16606	83	0	next
24	Response	2	426812	16604	2
26	Picture	t009	438953	0	137	13421	161	0	next
26	Response	1	452373	13420	1
29	Response	2	509292	35116	2
31	Picture	c002	519317	0	92	9017	112	0	next
31	Response	1	528333	9016	1
33	Picture	m001	541214	0	184	11240	216	0	next
33	Response	2	552452	11238	2
35	Picture	f018	564736	0	162	12399	184	0	next
35	Response	1	577133	12397	1
37	Picture	c101	591265	0	119	10389	153	0	next
37	Response	1	601653	10388	1
39	Picture	gf016	613585	0	140	14189	162	0	next
39	Response	1	627772	14187	2
41	Picture	dc016	641393	0	147	14141	179	0	next
41	Response	2	655532	14139	2
43	Picture	f117	669046	0	167	18168	187	0	next
43	Response	2	687212	18166	2
45	Picture	e002	701604	0	96	30810	128	0	next
45	Response	2	732412	30808	1
47	Picture	ba016	745726	0	137	12488	161	0	next
47	Response	2	758212	12486	2
49	Picture	h002	773237	0	116	51177	150	0	next
49	Response	2	824412	51175	2
51	Picture	dc101	836306	0	206	21347	227	0	next
51	Response	2	857652	21346	1
53	Picture	ba101	871103	0	60	30994	88	0	next
53	Response	2	902092	30989	1
55	Picture	e011	916588	0	77	12866	98	0	next
55	Response	1	929452	12864	2
57	Picture	ba002	941786	0	38	32347	73	0	next
57	Response	2	974132	32346	1
59	Picture	a103	986646	0	170	14608	192	0	next
59	Response	2	1001252	14606	2
61	Picture	f103	1012374	0	91	28600	123	0	next
61	Response	2	1040972	28598	1
63	Picture	gf103	1054544	0	92	31589	113	0	next
63	Response	2	1086132	31588	1
65	Picture	gf101	1100205	0	79	10848	110	0	next
65	Response	2	1111052	10847	1
67	Picture	gf018	1125247	0	45	17406	67	0	next
67	Response	2	1142652	17405	1
69	Picture	c016	1155755	0	183	10218	217	0	next
69	Response	1	1165972	10217	1
71	Picture	gf002	1180513	0	99	31661	121	0	next
71	Response	2	1212172	31659	2
73	Picture	a002	1223644	0	119	33769	150	0	next
73	Response	2	1257412	33768	1
75	Picture	h001	1270863	0	63	13852	64	0	next
75	Response	2	1284692	13829	1
77	Picture	m002	1297787	0	123	14346	153	0	next
77	Response	1	1312132	14345	1
79	Picture	e012	1324013	0	68	9961	89	0	next
79	Response	2	1333972	9959	1
81	Picture	a117	1348345	0	54	13628	87	0	next
81	Response	2	1361972	13627	1
83	Picture	h012	1373533	0	208	14801	228	0	next
83	Response	2	1388332	14799	1
85	Picture	ba018	1403273	0	123	12260	156	0	next
85	Response	2	1415532	12259	1
87	Picture	f016	1429553	0	176	30860	199	0	next
87	Response	2	1460412	30859	1
89	Picture	e001	1474404	0	140	20929	173	0	next
89	Response	1	1495332	20928	1
91	Picture	ba103	1506484	0	62	17889	85	0	next
91	Response	1	1524372	17888	1
93	Picture	f101	1539275	0	88	14819	120	0	next
93	Response	2	1554092	14817	1
95	Picture	c103	1566505	0	195	8508	218	0	next
95	Response	1	1575012	8507	1
97	Picture	m012	1586755	0	105	15578	139	0	next
97	Response	1	1602331	15576	2
99	Picture	dc103	1613854	0	173	10639	194	0	next
99	Response	2	1624492	10638	1
101	Picture	c117	1639353	0	160	16420	192	0	next
101	Response	1	1655771	16418	2
103	Picture	dc002	1668226	0	120	11987	143	0	next
103	Response	2	1680211	11985	2
105	Picture	ba117	1692054	0	113	22719	144	0	next
105	Response	1	1714771	22717	2
107	Picture	a016	1726003	0	171	27290	192	0	next
107	Response	1	1753292	27289	1
109	Picture	dc018	1766456	0	34	39077	66	0	next
109	Response	2	1805532	39076	1
111	Picture	dc117	1820463	0	189	11514	209	0	next
111	Response	2	1831976	11513	1
113	Picture	a018	1846617	0	186	36036	218	0	next
113	Response	1	1882651	36034	1
115	Picture	gf117	1897623	0	184	19831	205	0	next
115	Response	2	1917452	19829	1
117	Picture	f002	1928942	0	185	10271	216	0	next
117	Response	2	1939211	10269	2
119	Picture	a101	1951864	0	94	25029	114	0	next
119	Response	2	1976891	25027	2
121	Picture	c018	1990155	0	120	10498	151	0	next
121	Response	1	2000651	10496	1
123	Picture	h011	2012204	0	77	37409	98	0	next
123	Response	1	2049612	37408	1
125	Picture	m011	2062872	0	55	24101	86	0	next
125	Response	1	2086971	24099	2
129	Response	2	2296131	86048	2
131	Picture	e014	2306162	0	57	46730	91	0	next
131	Response	2	2352891	46729	1
133	Picture	gf121	2366235	0	146	29258	168	0	next
133	Response	2	2395491	29256	2
135	Picture	ba004	2407335	0	34	12638	67	0	next
135	Response	1	2419971	12636	2
137	Picture	ba119	2431554	0	143	26298	165	0	next
137	Response	2	2457851	26297	1
139	Picture	f004	2471122	0	63	14851	95	0	next
139	Response	2	2485971	14849	2
141	Picture	dc119	2499414	0	105	17959	127	0	next
141	Response	1	2517371	17957	1
143	Picture	f006	2528893	0	114	25040	147	0	next
143	Response	2	2553931	25038	1
145	Picture	m014	2566656	0	182	28077	203	0	next
145	Response	1	2594731	28075	1
147	Picture	c121	2607673	0	147	16540	180	0	next
147	Response	1	2624211	16538	1
149	Picture	ba105	2638425	0	64	11707	86	0	next
149	Response	1	2650131	11706	1
151	Picture	c119	2661512	0	139	10941	170	0	next
151	Response	1	2672451	10939	1
153	Picture	a006	2685292	0	189	23041	210	0	next
153	Response	2	2708331	23039	1
155	Picture	gf119	2720883	0	81	18809	113	0	next
155	Response	2	2739691	18808	1
157	Picture	h004	2751693	0	111	11400	134	0	next
157	Response	2	2763091	11398	2
159	Picture	h003	2774703	0	87	19429	122	0	next
159	Response	2	2794131	19428	1
161	Picture	ba020	2807673	0	119	20740	140	0	next
161	Response	2	2828411	20738	1
163	Picture	gf004	2843005	0	106	20687	139	0	next
163	Response	2	2863691	20686	1
165	Picture	c105	2875703	0	75	7429	99	0	next
165	Response	1	2883131	7428	1
167	Picture	f119	2896583	0	184	14189	216	0	next
167	Response	2	2910770	14187	2
169	Picture	dc105	2924002	0	100	22130	122	0	next
169	Response	1	2946130	22128	2
171	Picture	dc004	2959093	0	163	17719	197	0	next
171	Response	2	2976811	17718	1
173	Picture	m004	2990194	0	61	23178	85	0	next
173	Response	2	3013371	23177	1
175	Picture	c004	3027352	0	52	37620	83	0	next
175	Response	1	3064970	37618	2
177	Picture	e004	3079284	0	122	14487	152	0	next
177	Response	1	3093770	14486	2
179	Picture	a020	3106091	0	131	27801	162	0	next
179	Response	2	3133890	27799	2
181	Picture	a105	3146073	0	152	38019	173	0	next
181	Response	2	3184090	38017	2
183	Picture	c020	3195794	0	81	19978	114	0	next
183	Response	1	3215771	19977	1
185	Picture	gf006	3228723	0	149	11570	171	0	next
185	Response	2	3240291	11568	1
187	Picture	a119	3253477	0	48	24575	80	0	next
187	Response	2	3278050	24573	2
189	Picture	h014	3292072	0	123	16340	144	0	next
189	Response	2	3308410	16338	2
191	Picture	gf020	3322045	0	134	25887	167	0	next
191	Response	1	3347931	25886	1
193	Picture	dc006	3362203	0	145	19929	167	0	next
193	Response	2	3382130	19927	1
195	Picture	e003	3393994	0	171	11419	203	0	next
195	Response	1	3405411	11417	1
197	Picture	e013	3418384	0	121	13628	142	0	next
197	Response	1	3432010	13626	2
199	Picture	ba006	3445333	0	155	13799	188	0	next
199	Response	2	3459130	13797	2
201	Picture	gf105	3473215	0	112	22397	134	0	next
201	Response	2	3495610	22395	2
203	Picture	h013	3510215	0	94	25637	127	0	next
203	Response	2	3535850	25635	2
205	Picture	f105	3549091	0	54	23721	76	0	next
205	Response	1	3572810	23719	2
207	Picture	a121	3584014	0	112	18437	145	0	next
207	Response	1	3602450	18436	1
209	Picture	f121	3615583	0	52	19589	76	0	next
209	Response	2	3635170	19587	2
211	Picture	c006	3649334	0	114	14117	148	0	next
211	Response	2	3663450	14116	1
213	Picture	m003	3675511	0	108	18582	129	0	next
213	Response	2	3694091	18580	1
215	Picture	f020	3705894	0	47	17118	79	0	next
215	Response	2	3723010	17116	1
217	Picture	dc121	3734572	0	206	16120	230	0	next
217	Response	2	3750690	16118	1
219	Picture	m013	3764702	0	62	12829	95	0	next
219	Response	1	3777530	12828	1
221	Picture	dc020	3788813	0	118	19798	142	0	next
221	Response	2	3808610	19797	1
223	Picture	a004	3820173	0	75	21158	108	0	next
223	Response	2	3841330	21157	1
225	Picture	ba121	3855663	0	88	30510	109	0	next
225	Response	2	3886170	30507	2
229	Response	2	4098330	87865	1
231	Picture	c123	4108351	0	183	12980	206	0	next
231	Response	2	4121330	12979	1
233	Picture	c008	4132972	0	46	13080	79	0	next
233	Response	2	4146050	13078	1
235	Picture	h005	4158053	0	139	35238	162	0	next
235	Response	2	4193290	35237	1
237	Picture	e016	4205613	0	59	14318	91	0	next
237	Response	2	4219930	14317	1
239	Picture	ba008	4233162	0	184	15489	206	0	next
239	Response	1	4248650	15488	1
241	Picture	m015	4259872	0	129	12979	161	0	next
241	Response	1	4272849	12977	2
243	Picture	f107	4284282	0	50	12329	71	0	next
243	Response	1	4296610	12328	1
245	Picture	dc022	4307961	0	198	11690	230	0	next
245	Response	2	4319649	11688	2
247	Picture	dc107	4330712	0	113	12220	135	0	next
247	Response	2	4342930	12218	1
249	Picture	e015	4354714	0	96	14137	126	0	next
249	Response	2	4368849	14135	2
251	Picture	c107	4382031	0	116	17860	137	0	next
251	Response	2	4399890	17859	1
253	Picture	a109	4411582	0	49	20949	81	0	next
253	Response	2	4432529	20947	2
255	Picture	dc008	4444012	0	124	16879	145	0	next
255	Response	2	4460890	16878	1
257	Picture	gf107	4475292	0	157	13999	188	0	next
257	Response	2	4489289	13997	2
259	Picture	ba107	4504011	0	112	23160	134	0	next
259	Response	2	4527169	23158	2
261	Picture	e005	4539763	0	178	24368	210	0	next
261	Response	2	4564129	24366	2
263	Picture	a022	4578682	0	95	18329	117	0	next
263	Response	1	4597010	18328	1
265	Picture	f008	4612033	0	64	18338	97	0	next
265	Response	1	4630369	18336	2
267	Picture	gf022	4642873	0	57	11138	80	0	next
267	Response	1	4654009	11136	2
269	Picture	m006	4666771	0	143	23880	176	0	next
269	Response	2	4690649	23878	2
271	Picture	gf008	4702242	0	176	31249	198	0	next
271	Response	1	4733490	31248	1
273	Picture	c024	4748012	0	53	18399	85	0	next
273	Response	1	4766409	18397	2
275	Picture	f022	4780481	0	87	10290	110	0	next
275	Response	2	4790770	10289	1
277	Picture	f024	4805700	0	194	29671	227	0	next
277	Response	2	4835369	29669	1
279	Picture	h015	4849872	0	184	11379	207	0	next
279	Response	2	4861249	11377	2
281	Picture	e006	4875242	0	138	12528	171	0	next
281	Response	2	4887769	12527	1
283	Picture	f123	4902703	0	175	11228	195	0	next
283	Response	2	4913929	11226	2
285	Picture	f109	4925131	0	65	9480	97	0	next
285	Response	2	4934609	9478	1
287	Picture	c109	4946430	0	107	7981	128	0	next
287	Response	2	4954409	7979	2
289	Picture	dc024	4967231	0	124	9459	158	0	next
289	Response	2	4976689	9458	1
291	Picture	m016	4989131	0	62	13880	83	0	next
291	Response	1	5003009	13878	2
293	Picture	h016	5015712	0	136	11179	168	0	next
293	Response	2	5026889	11177	2
295	Picture	gf109	5038884	0	134	12607	154	0	next
295	Response	1	5051489	12605	1
297	Picture	a024	5065329	0	178	13843	214	0	next
297	Response	2	5079171	13842	1
299	Picture	c022	5091502	0	173	18029	193	0	next
299	Response	1	5109529	18027	1
301	Picture	ba022	5122972	0	192	17918	224	0	next
301	Response	2	5140889	17917	1
303	Picture	ba109	5152790	0	208	14581	229	0	next
303	Response	1	5167369	14579	1
305	Picture	ba024	5181752	0	60	14698	92	0	next
305	Response	1	5196449	14697	1
307	Picture	m005	5207911	0	75	17899	97	0	next
307	Response	2	5225809	17898	2
309	Picture	a008	5239410	0	66	19240	100	0	next
309	Response	2	5258649	19239	1
311	Picture	dc123	5273132	0	171	18999	193	0	next
311	Response	2	5292130	18998	1
313	Picture	gf024	5304682	0	109	20648	142	0	next
313	Response	2	5325329	20647	1
315	Picture	ba123	5336631	0	164	15059	186	0	next
315	Response	1	5351689	15058	1
317	Picture	a123	5366352	0	101	21339	136	0	next
317	Response	2	5387689	21337	2
319	Picture	dc109	5399471	0	142	27939	162	0	next
319	Response	1	5427409	27938	1
321	Picture	h006	5440789	0	138	11701	170	0	next
321	Response	2	5452488	11699	2
323	Picture	gf123	5465832	0	102	18578	125	0	next
323	Response	1	5484409	18577	1
325	Picture	a107	5496112	0	141	14019	174	0	next
325	Response	1	5510130	14018	1
329	Response	2	5741568	106906	2
331	Picture	m007	5751600	0	101	18770	134	0	next
331	Response	2	5770368	18768	2
333	Picture	dc125	5781841	0	201	22050	222	0	next
333	Response	1	5803889	22048	1
335	Picture	ba127	5815351	0	175	16739	207	0	next
335	Response	1	5832088	16737	1
337	Picture	m017	5843163	0	197	13167	221	0	next
337	Response	2	5856329	13166	1
339	Picture	gf127	5869803	0	42	17567	75	0	next
339	Response	2	5887368	17565	2
341	Picture	h008	5899992	0	192	9501	215	0	next
341	Response	2	5909492	9500	1
343	Picture	dc111	5924423	0	80	12507	111	0	next
343	Response	2	5936928	12505	1
345	Picture	c026	5951391	0	115	10539	136	0	next
345	Response	2	5961929	10538	1
347	Picture	ba125	5975580	0	82	9309	116	0	next
347	Response	2	5984888	9308	1
349	Picture	dc127	5997220	0	109	17310	132	0	next
349	Response	1	6014528	17308	1
351	Picture	m008	6028541	0	110	15548	142	0	next
351	Response	1	6044088	15547	1
353	Picture	h018	6056310	0	173	12140	194	0	next
353	Response	2	6068448	12138	2
355	Picture	c010	6081581	0	59	17349	89	0	next
355	Response	1	6098928	17347	2
357	Picture	c127	6110510	0	128	14500	150	0	next
357	Response	1	6125008	14498	2
359	Picture	dc012	6138671	0	125	18858	157	0	next
359	Response	2	6157528	18857	1
361	Picture	h007	6172431	0	199	13099	220	0	next
361	Response	2	6185528	13097	1
363	Picture	f125	6196840	0	111	21330	141	0	next
363	Response	2	6218168	21328	1
365	Picture	dc010	6229601	0	184	9289	206	0	next
365	Response	2	6238888	9287	2
367	Picture	f010	6250041	0	63	17448	96	0	next
367	Response	2	6267488	17447	1
369	Picture	e017	6280260	0	183	18110	210	0	next
369	Response	2	6298368	18108	2
371	Picture	a010	6309741	0	182	18468	217	0	next
371	Response	1	6328208	18467	1
373	Picture	gf026	6342930	0	165	19400	188	0	next
373	Response	2	6362328	19398	1
375	Picture	ba026	6373873	0	41	26168	42	0	next
375	Response	2	6400008	26135	2
377	Picture	c111	6414202	0	45	13208	67	0	next
377	Response	1	6427408	13206	2
379	Picture	m018	6438537	0	34	15552	67	0	next
379	Response	2	6454088	15551	1
381	Picture	a111	6465253	0	149	14277	170	0	next
381	Response	2	6479528	14275	2
383	Picture	a127	6494371	0	189	16278	222	0	next
383	Response	2	6510648	16277	1
385	Picture	a012	6522231	0	159	18298	181	0	next
385	Response	1	6540528	18297	1
387	Picture	ba111	6553701	0	176	9348	209	0	next
387	Response	2	6563047	9346	2
389	Picture	gf111	6575620	0	97	24510	118	0	next
389	Response	1	6600128	24508	2
391	Picture	e007	6614483	0	48	17286	82	0	next
391	Response	1	6631768	17285	1
393	Picture	e008	6645230	0	138	30699	161	0	next
393	Response	1	6675928	30698	1
395	Picture	f127	6688629	0	55	11180	88	0	next
395	Response	1	6699808	11179	1
397	Picture	h017	6711961	0	61	10449	82	0	next
397	Response	2	6722408	10447	1
399	Picture	gf012	6735882	0	126	14088	159	0	next
399	Response	1	6749968	14086	1
401	Picture	ba010	6761384	0	128	13025	152	0	next
401	Response	2	6774408	13024	1
403	Picture	f012	6787720	0	115	14329	147	0	next
403	Response	2	6802047	14327	2
405	Picture	c012	6814190	0	148	20700	170	0	next
405	Response	2	6834888	20698	1
407	Picture	ba012	6847382	0	110	11747	143	0	next
407	Response	2	6859128	11746	1
409	Picture	a125	6871321	0	170	12968	192	0	next
409	Response	1	6884288	12967	1
411	Picture	gf010	6896320	0	158	9249	190	0	next
411	Response	2	6905567	9247	2
413	Picture	e018	6918959	0	192	13930	214	0	next
413	Response	2	6932888	13929	1
415	Picture	gf125	6945520	0	114	18289	148	0	next
415	Response	1	6963808	18288	1
417	Picture	f026	6975300	0	170	13509	193	0	next
417	Response	2	6988807	13507	2
419	Picture	a026	7000489	0	138	14960	172	0	next
419	Response	2	7015447	14958	2
421	Picture	c125	7027541	0	87	38511	113	0	next
421	Response	1	7066048	38507	1
423	Picture	dc026	7077264	0	180	13025	213	0	next
423	Response	2	7090288	13024	1
425	Picture	f111	7103500	0	112	11509	133	0	next
425	Response	1	7115008	11508	1
429	Response	2	7330008	90785	1
431	Picture	ba113	7340030	0	204	22261	225	0	next
431	Response	2	7362289	22259	2
433	Picture	c014	7376672	0	43	15616	75	0	next
433	Response	2	7392287	15615	1
435	Picture	c030	7404939	0	115	38150	138	0	next
435	Response	1	7443087	38148	1
437	Picture	gf115	7457469	0	69	26020	102	0	next
437	Response	1	7483487	26018	2
439	Picture	dc030	7495261	0	107	9388	132	0	next
439	Response	2	7504648	9387	1
441	Picture	m010	7516678	0	177	13051	211	0	next
441	Response	2	7529727	13049	2
443	Picture	a113	7544390	0	136	18979	158	0	next
443	Response	1	7563367	18977	2
445	Picture	gf014	7576558	0	123	19930	158	0	next
445	Response	2	7596487	19929	1
447	Picture	ba030	7608099	0	79	12910	102	0	next
447	Response	1	7621007	12908	2
449	Picture	c115	7634720	0	116	13969	148	0	next
449	Response	1	7648687	13967	1
451	Picture	a129	7660050	0	118	21599	139	0	next
451	Response	2	7681647	21597	2
453	Picture	a115	7695419	0	63	18270	94	0	next
453	Response	1	7713687	18268	2
455	Picture	f115	7724758	0	64	19651	85	0	next
455	Response	2	7744407	19649	2
457	Picture	e020	7756190	0	120	16779	152	0	next
457	Response	1	7772967	16777	2
459	Picture	dc129	7786342	0	133	8227	155	0	next
459	Response	2	7794567	8225	2
461	Picture	e009	7806397	0	63	8172	94	0	next
461	Response	2	7814567	8170	1
463	Picture	gf129	7829180	0	125	14148	147	0	next
463	Response	2	7843327	14147	1
465	Picture	dc028	7856858	0	95	9511	130	0	next
465	Response	2	7866367	9509	2
467	Picture	ba115	7879551	0	72	19217	94	0	next
467	Response	2	7898767	19216	1
469	Picture	e019	7912460	0	154	15709	186	0	next
469	Response	2	7928167	15707	1
471	Picture	h020	7940900	0	48	15109	71	0	next
471	Response	2	7956007	15107	1
473	Picture	f028	7968609	0	158	11519	189	0	next
473	Response	1	7980127	11518	1
475	Picture	f014	7992037	0	66	9452	88	0	next
475	Response	2	8001487	9450	1
477	Picture	m019	8016231	0	195	11377	230	0	next
477	Response	2	8027607	11376	1
479	Picture	e010	8039789	0	139	16340	160	0	next
479	Response	2	8056127	16338	1
481	Picture	gf030	8067181	0	62	29228	92	0	next
481	Response	2	8096407	29226	1
483	Picture	gf113	8110842	0	68	11966	89	0	next
483	Response	1	8122807	11965	1
485	Picture	c028	8135231	0	167	11937	199	0	next
485	Response	1	8147167	11936	1
487	Picture	f129	8160019	0	53	12149	74	0	next
487	Response	2	8172167	12148	1
489	Picture	f030	8184760	0	128	13529	160	0	next
489	Response	2	8198287	13527	1
491	Picture	c113	8211548	0	180	30101	201	0	next
491	Response	2	8241647	30099	1
493	Picture	h019	8253431	0	113	21777	146	0	next
493	Response	2	8275207	21776	1
495	Picture	ba014	8290148	0	65	13540	90	0	next
495	Response	2	8303687	13539	1
497	Picture	gf028	8316261	0	100	17987	134	0	next
497	Response	1	8334246	17985	2
499	Picture	c129	8346781	0	88	17427	110	0	next
499	Response	2	8364207	17426	1
501	Picture	dc014	8378369	0	155	25799	187	0	next
501	Response	2	8404166	25797	2
503	Picture	a030	8415790	0	63	17498	85	0	next
503	Response	2	8433287	17497	1
505	Picture	h009	8447048	0	122	13560	154	0	next
505	Response	2	8460606	13558	2
507	Picture	a028	8474860	0	148	13028	170	0	next
507	Response	2	8487887	13027	1
509	Picture	a014	8501000	0	159	22408	192	0	next
509	Response	1	8523406	22406	2
511	Picture	m009	8537999	0	167	24570	188	0	next
511	Response	2	8562567	24568	1
513	Picture	ba129	8573791	0	185	15737	216	0	next
513	Response	1	8589527	15736	1
515	Picture	h010	8602898	0	83	13150	105	0	next
515	Response	2	8616047	13149	1
517	Picture	dc115	8629598	0	43	10290	74	0	next
517	Response	2	8639886	10288	1
519	Picture	ba028	8652942	0	198	14346	221	0	next
519	Response	2	8667286	14344	2
521	Picture	f113	8679482	0	139	7246	171	0	next
521	Response	2	8686726	7244	2
523	Picture	dc113	8699387	0	79	6901	103	0	next
523	Response	2	8706287	6900	1
525	Picture	m020	8717869	0	81	34898	115	0	next
525	Response	2	8752766	34897	1
