# Supplementary material for: Effects of two different emotion-inducing methods on the emotional memory of non-clinically depressed individuals
Source: PLoS One. 2021 May 28;16(5):e0249863. doi: 10.1371/journal.pone.0249863 (PMC8162709; doi:10.1371/journal.pone.0249863)
Supplement: S1 Data — (ZIP) [file pone.0249863.s001.zip › data/experiment2-depression/sub77/b-study.log]

Scenario - For expli1
Logfile written - 2019/12/11 17:58:46

Trial	Event Type	Code	Time	TTime	Uncertainty	Duration	Uncertainty	ReqTime	ReqDur

1	Response	2	559237	559237	2
4	Picture	t003	589301	0	74	16000	106	0	16000
4	Response	2	604717	15416	2
5	Response	2	651557	46224	2
7	Picture	t004	663599	0	107	16000	128	0	16000
8	Response	1	687437	7817	2
10	Picture	t001	699669	0	187	16000	217	0	16000
11	Response	1	720557	4858	2
13	Picture	t006	733199	0	160	16000	180	0	16000
14	Response	2	755357	6138	2
16	Picture	t005	769660	0	187	16000	217	0	16000
17	Response	1	791037	5347	1
19	Picture	t002	805929	0	82	16000	103	0	16000
20	Response	2	828357	6407	2
23	Response	2	883237	32269	1
25	Picture	c016	893257	0	71	16000	92	0	16000
26	Response	1	912758	3480	1
28	Picture	c020	923869	0	110	16000	141	0	16000
29	Response	1	946357	6457	1
31	Picture	f119	958019	0	129	16000	151	0	16000
32	Response	1	981157	7116	1
34	Picture	f117	992578	0	53	16000	85	0	16000
35	Response	2	1013397	4788	1
37	Picture	f020	1027009	0	122	16000	144	0	16000
38	Response	1	1050917	7886	2
40	Picture	a101	1063629	0	154	16000	184	0	16000
41	Response	2	1088357	8698	1
43	Picture	c002	1103089	0	197	16000	216	0	16000
44	Response	2	1129477	10369	1
46	Picture	f004	1141218	0	51	16000	81	0	16000
47	Response	1	1167597	10349	1
49	Picture	c018	1182088	0	183	16000	203	0	16000
50	Response	2	1207397	9288	1
52	Picture	a105	1219348	0	70	16000	100	0	16000
53	Response	2	1243757	8379	1
55	Picture	f105	1257638	0	116	16000	137	0	16000
56	Response	1	1281717	8058	1
58	Picture	c105	1293499	0	74	16000	104	0	16000
59	Response	1	1315837	6308	1
61	Picture	c103	1326908	0	167	16000	188	0	16000
62	Response	1	1351997	9068	1
64	Picture	a117	1364411	0	145	16000	177	0	16000
65	Response	2	1389237	8794	1
67	Picture	f101	1404106	0	120	16000	141	0	16000
68	Response	1	1427597	7471	1
70	Picture	f018	1440318	0	58	16000	88	0	16000
71	Response	2	1464677	8329	1
73	Picture	a016	1479672	0	39	16000	60	0	16000
74	Response	1	1504077	8385	1
76	Picture	a002	1516520	0	176	16000	208	0	16000
77	Response	2	1540277	7726	1
79	Picture	c117	1552609	0	88	16000	108	0	16000
80	Response	2	1577877	9248	1
82	Picture	a018	1591559	0	124	16000	156	0	16000
83	Response	1	1619157	11566	1
85	Picture	c004	1633409	0	106	16000	126	0	16000
86	Response	2	1659397	9968	1
88	Picture	c119	1671960	0	41	16000	72	0	16000
89	Response	1	1695836	7846	2
91	Picture	a004	1709668	0	166	16000	185	0	16000
92	Response	2	1734956	9270	1
94	Picture	c101	1748008	0	142	16000	173	0	16000
95	Response	1	1772956	8917	2
97	Picture	a103	1786398	0	86	16000	107	0	16000
98	Response	2	1810557	8138	1
100	Picture	a119	1825399	0	67	16000	95	0	16000
101	Response	2	1849636	8209	2
103	Picture	f016	1862341	0	129	16000	152	0	16000
104	Response	2	1886956	8592	2
106	Picture	f002	1899970	0	149	16000	180	0	16000
107	Response	2	1924836	8835	2
109	Picture	a020	1937352	0	103	16000	124	0	16000
110	Response	2	1962356	8983	2
112	Picture	f103	1975258	0	184	16000	214	0	16000
113	Response	2	1997116	5829	2
117	Response	2	2161076	40136	2
119	Picture	f024	2171108	0	124	16000	156	0	16000
120	Response	2	2191676	4537	2
122	Picture	a022	2204418	0	151	16000	174	0	16000
123	Response	1	2226716	6275	2
125	Picture	f006	2240408	0	143	16000	174	0	16000
126	Response	2	2263796	7357	2
128	Picture	a107	2276251	0	137	16000	158	0	16000
129	Response	2	2299436	7164	1
131	Picture	a006	2311478	0	59	16000	91	0	16000
132	Response	2	2333836	6326	1
134	Picture	f121	2348418	0	122	16000	144	0	16000
135	Response	2	2370116	5676	1
137	Picture	c109	2381466	0	60	16000	91	0	16000
138	Response	1	2402836	5340	1
140	Picture	f125	2417408	0	119	16000	139	0	16000
141	Response	1	2440076	6648	1
143	Picture	c006	2455028	0	149	16000	183	0	16000
144	Response	1	2477636	6574	1
146	Picture	f010	2488838	0	175	16000	196	0	16000
147	Response	2	2509876	5017	1
149	Picture	a008	2523606	0	59	16000	90	0	16000
150	Response	1	2545276	5640	1
152	Picture	a024	2558327	0	173	16000	193	0	16000
153	Response	1	2579756	5409	1
155	Picture	f109	2593638	0	182	16000	213	0	16000
156	Response	2	2616516	6848	1
158	Picture	f022	2629248	0	70	16000	90	0	16000
159	Response	1	2650836	5568	1
161	Picture	a125	2662339	0	134	16000	165	0	16000
162	Response	2	2683676	5307	1
164	Picture	c024	2697307	0	165	16000	185	0	16000
165	Response	1	2717076	3749	1
167	Picture	c008	2729408	0	49	16000	80	0	16000
168	Response	1	2753556	8117	1
170	Picture	c022	2768308	0	151	16000	171	0	16000
171	Response	2	2790156	5828	2
173	Picture	f008	2804100	0	173	16000	204	0	16000
174	Response	1	2826876	6745	1
176	Picture	a109	2839837	0	107	16000	129	0	16000
177	Response	1	2861836	5977	1
179	Picture	f107	2876827	0	103	16000	133	0	16000
180	Response	1	2897876	5020	1
182	Picture	a010	2909589	0	175	16000	198	0	16000
183	Response	2	2931436	5824	1
185	Picture	c121	2946238	0	177	16000	209	0	16000
186	Response	2	2969116	6846	1
188	Picture	c107	2982797	0	117	16000	138	0	16000
189	Response	1	3006996	8179	1
191	Picture	c123	3021218	0	180	16000	210	0	16000
192	Response	2	3042675	5427	2
194	Picture	c125	3053748	0	154	16000	174	0	16000
195	Response	1	3070996	1228	1
197	Picture	a123	3085808	0	76	16000	107	0	16000
198	Response	2	3107956	6118	1
200	Picture	a121	3121888	0	168	16000	189	0	16000
201	Response	2	3144355	6446	2
203	Picture	c010	3156389	0	151	16000	182	0	16000
204	Response	1	3177836	5416	1
206	Picture	f123	3192616	0	91	16000	111	0	16000
207	Response	2	3214435	5799	2
211	Response	2	3365115	28044	2
213	Picture	a111	3375136	0	203	16000	222	0	16000
214	Response	1	3395795	4640	2
216	Picture	a030	3407845	0	146	16000	178	0	16000
217	Response	1	3429155	5278	2
219	Picture	f012	3443868	0	123	16000	144	0	16000
220	Response	2	3467516	7627	2
222	Picture	f111	3481630	0	175	16000	205	0	16000
223	Response	2	3504635	6975	1
225	Picture	f030	3516958	0	186	16000	207	0	16000
226	Response	2	3539075	6096	2
228	Picture	c129	3552259	0	40	16000	72	0	16000
229	Response	1	3576035	7745	1
231	Picture	f014	3591001	0	131	16000	154	0	16000
232	Response	2	3611835	4812	1
234	Picture	c115	3626697	0	84	16000	114	0	16000
235	Response	1	3651835	9108	1
237	Picture	c012	3664050	0	66	16000	87	0	16000
238	Response	2	3686315	6245	1
240	Picture	c014	3700576	0	192	16000	221	0	16000
241	Response	2	3725355	8751	1
243	Picture	a113	3736397	0	203	16000	224	0	16000
244	Response	1	3760395	7977	1
246	Picture	a129	3772666	0	87	16000	116	0	16000
247	Response	2	3796515	7820	2
249	Picture	a012	3809148	0	104	16000	124	0	16000
250	Response	2	3831915	6748	1
252	Picture	a115	3845716	0	191	16000	221	0	16000
253	Response	2	3869115	7369	1
255	Picture	f113	3880764	0	139	16000	160	0	16000
256	Response	2	3903636	6851	1
258	Picture	f127	3917258	0	132	16000	165	0	16000
259	Response	1	3939635	6344	1
261	Picture	c111	3953938	0	118	16000	140	0	16000
262	Response	1	3978515	8556	1
264	Picture	c113	3993426	0	115	16000	146	0	16000
265	Response	1	4016995	7538	1
267	Picture	a014	4032006	0	205	16000	226	0	16000
268	Response	2	4056475	8449	1
270	Picture	c030	4067768	0	94	16000	125	0	16000
271	Response	1	4091915	8117	1
273	Picture	c127	4103818	0	46	16000	67	0	16000
274	Response	2	4127995	8157	1
276	Picture	f028	4141624	0	53	16000	84	0	16000
277	Response	2	4164555	6900	1
279	Picture	f129	4179018	0	163	16000	183	0	16000
280	Response	1	4200956	5918	1
282	Picture	a127	4215557	0	109	16000	138	0	16000
283	Response	2	4235915	4330	1
285	Picture	c028	4247470	0	199	16000	222	0	16000
286	Response	2	4268235	4742	1
288	Picture	a028	4282176	0	142	16000	173	0	16000
289	Response	2	4303994	5787	2
291	Picture	f026	4318487	0	167	16000	187	0	16000
292	Response	1	4338675	4168	1
294	Picture	c026	4350275	0	36	16000	67	0	16000
295	Response	2	4370715	4410	1
297	Picture	f115	4384016	0	122	16000	142	0	16000
298	Response	2	4405594	5558	2
300	Picture	a026	4418747	0	43	16000	74	0	16000
301	Response	1	4439714	4936	2
