# Supplementary material for: Effects of two different emotion-inducing methods on the emotional memory of non-clinically depressed individuals
Source: PLoS One. 2021 May 28;16(5):e0249863. doi: 10.1371/journal.pone.0249863 (PMC8162709; doi:10.1371/journal.pone.0249863)
Supplement: S1 Data — (ZIP) [file pone.0249863.s001.zip › data/experiment2-depression/sub77/b-test.log]

Scenario - For expli1
Logfile written - 2019/12/11 18:12:16

Trial	Event Type	Code	Time	TTime	Uncertainty	Duration	Uncertainty	ReqTime	ReqDur

1	Response	2	124218	124218	1
4	Picture	t002	154280	0	183	50579	215	0	next
4	Response	2	204858	50578	1
6	Picture	t009	216581	0	41	21240	62	0	next
6	Response	2	237820	21239	1
8	Picture	t005	252242	0	38	13329	39	0	next
8	Response	1	265537	13295	2
10	Picture	t004	279253	0	190	17846	213	0	next
10	Response	1	297097	17844	2
12	Picture	t008	311840	0	89	11939	120	0	next
12	Response	1	323777	11937	2
14	Picture	t003	335090	0	177	15729	198	0	next
14	Response	2	350817	15727	2
16	Picture	t010	364470	0	115	17309	146	0	next
16	Response	2	381777	17307	2
18	Picture	t001	393430	0	158	8589	179	0	next
18	Response	2	402017	8587	2
20	Picture	t011	413630	0	110	10589	140	0	next
20	Response	1	424217	10587	1
22	Picture	t007	436349	0	65	12070	87	0	next
22	Response	1	448417	12068	2
24	Picture	t012	460519	0	49	20940	80	0	next
24	Response	1	481457	20938	2
26	Picture	t006	495430	0	138	14189	160	0	next
26	Response	2	509617	14187	2
29	Response	2	560937	29575	2
31	Picture	a101	570960	0	93	10882	94	0	next
31	Response	1	581817	10857	2
33	Picture	gf018	594435	0	102	13144	135	0	next
33	Response	2	607577	13142	2
35	Picture	h001	618730	0	147	15769	167	0	next
35	Response	1	634497	15767	1
37	Picture	f002	649022	0	172	21037	204	0	next
37	Response	1	670057	21035	1
39	Picture	m001	681840	0	192	11479	194	0	next
39	Response	2	693297	11457	1
41	Picture	f018	704361	0	156	9778	189	0	next
41	Response	2	714137	9776	1
43	Picture	f016	729130	0	59	25249	82	0	next
43	Response	1	754377	25247	1
45	Picture	ba016	765788	0	50	17791	80	0	next
45	Response	1	783577	17789	1
47	Picture	gf002	796160	0	182	16339	204	0	next
47	Response	2	812497	16337	1
49	Picture	m002	827401	0	92	28298	124	0	next
49	Response	1	855697	28296	1
51	Picture	f103	867690	0	138	34489	160	0	next
51	Response	1	902177	34487	2
53	Picture	ba002	915129	0	184	17650	216	0	next
53	Response	2	932777	17648	1
55	Picture	c018	944242	0	68	11857	88	0	next
55	Response	1	956097	11855	2
57	Picture	m012	967261	0	40	25197	72	0	next
57	Response	2	992457	25196	1
59	Picture	a002	1003489	0	146	16850	169	0	next
59	Response	1	1020337	16848	1
61	Picture	gf101	1032500	0	119	15039	152	0	next
61	Response	1	1047537	15037	1
63	Picture	c016	1058731	0	59	14488	81	0	next
63	Response	1	1073217	14486	2
65	Picture	e012	1086619	0	156	11799	188	0	next
65	Response	1	1098417	11798	1
67	Picture	f117	1111892	0	52	25886	73	0	next
67	Response	2	1137777	25885	1
69	Picture	gf103	1152138	0	126	18360	157	0	next
69	Response	2	1170497	18359	1
71	Picture	dc018	1181589	0	178	17549	201	0	next
71	Response	2	1199137	17548	1
73	Picture	m011	1212239	0	177	38179	210	0	next
73	Response	1	1250417	38178	1
75	Picture	e002	1263889	0	193	15129	215	0	next
75	Response	2	1279017	15128	1
77	Picture	a016	1290251	0	151	29527	184	0	next
77	Response	1	1319777	29526	1
79	Picture	h012	1333268	0	135	9310	158	0	next
79	Response	2	1342577	9309	1
81	Picture	gf117	1357099	0	125	11559	156	0	next
81	Response	2	1368656	11557	2
83	Picture	dc103	1381819	0	76	14919	97	0	next
83	Response	2	1396737	14918	1
85	Picture	a018	1409278	0	101	18300	132	0	next
85	Response	1	1427577	18299	1
87	Picture	f101	1442199	0	184	19419	206	0	next
87	Response	2	1461616	19417	2
89	Picture	dc002	1475449	0	88	23809	120	0	next
89	Response	1	1499257	23808	1
91	Picture	h011	1510689	0	180	22969	202	0	next
91	Response	2	1533657	22968	1
93	Picture	dc101	1546348	0	173	17790	207	0	next
93	Response	1	1564136	17788	2
95	Picture	e001	1578838	0	187	13805	188	0	next
95	Response	2	1592616	13778	2
97	Picture	c101	1605523	0	152	18575	187	0	next
97	Response	2	1624096	18573	2
99	Picture	a117	1635209	0	136	25289	158	0	next
99	Response	1	1660496	25287	1
101	Picture	c103	1671729	0	95	19569	126	0	next
101	Response	2	1691296	19567	2
103	Picture	dc117	1705062	0	100	16796	123	0	next
103	Response	1	1721856	16794	2
105	Picture	e011	1736498	0	149	26720	181	0	next
105	Response	2	1763216	26718	2
107	Picture	h002	1774699	0	116	21999	139	0	next
107	Response	2	1796696	21997	2
109	Picture	c117	1811107	0	193	18671	225	0	next
109	Response	1	1829776	18669	1
111	Picture	ba018	1842789	0	181	29229	202	0	next
111	Response	1	1872016	29227	2
113	Picture	gf016	1883749	0	42	13229	72	0	next
113	Response	1	1896976	13227	2
115	Picture	a103	1911809	0	145	18888	169	0	next
115	Response	1	1930696	18887	1
117	Picture	ba103	1942967	0	143	9171	174	0	next
117	Response	2	1952136	9169	1
119	Picture	ba117	1964999	0	112	27419	133	0	next
119	Response	1	1992416	27417	1
121	Picture	dc016	2005348	0	81	12030	113	0	next
121	Response	2	2017376	12028	1
123	Picture	c002	2029030	0	69	20788	92	0	next
123	Response	2	2049816	20786	2
125	Picture	ba101	2062568	0	183	19250	214	0	next
125	Response	1	2081816	19248	1
129	Response	2	2233456	30072	1
131	Picture	ba004	2243489	0	55	25728	87	0	next
131	Response	1	2269216	25727	1
133	Picture	f119	2282488	0	59	10129	80	0	next
133	Response	2	2292616	10128	1
135	Picture	a121	2306535	0	166	16083	198	0	next
135	Response	2	2322616	16081	1
137	Picture	e014	2333740	0	134	17237	158	0	next
137	Response	2	2350976	17236	1
139	Picture	gf121	2362188	0	178	13629	211	0	next
139	Response	1	2375816	13628	1
141	Picture	f105	2387453	0	75	16244	98	0	next
141	Response	2	2403696	16243	1
143	Picture	m003	2415469	0	46	12828	78	0	next
143	Response	2	2428296	12827	1
145	Picture	m004	2441858	0	160	33360	182	0	next
145	Response	2	2475216	33358	1
147	Picture	gf119	2489088	0	81	13409	110	0	next
147	Response	1	2502496	13408	1
149	Picture	a105	2517448	0	57	15089	80	0	next
149	Response	2	2532536	15088	1
151	Picture	f006	2545339	0	149	27118	181	0	next
151	Response	2	2572456	27117	1
153	Picture	h014	2583862	0	128	11555	149	0	next
153	Response	2	2595416	11554	1
155	Picture	ba119	2607399	0	76	13338	108	0	next
155	Response	1	2620736	13337	1
157	Picture	dc006	2632278	0	237	26259	259	0	next
157	Response	2	2658536	26258	1
159	Picture	ba121	2673188	0	106	21710	138	0	next
159	Response	2	2694896	21708	1
161	Picture	a006	2707338	0	129	31479	153	0	next
161	Response	1	2738816	31478	1
163	Picture	gf020	2750026	0	93	10311	125	0	next
163	Response	1	2760335	10309	2
165	Picture	dc105	2775138	0	150	11079	171	0	next
165	Response	2	2786215	11077	2
167	Picture	m013	2797658	0	118	11719	152	0	next
167	Response	1	2809376	11718	1
169	Picture	gf105	2822268	0	175	11629	196	0	next
169	Response	2	2833895	11627	2
171	Picture	gf006	2846878	0	51	20739	81	0	next
171	Response	2	2867615	20737	2
173	Picture	dc119	2879718	0	46	12059	67	0	next
173	Response	1	2891775	12057	2
175	Picture	h003	2906747	0	174	10390	205	0	next
175	Response	2	2917136	10389	1
177	Picture	h004	2931490	0	97	21647	119	0	next
177	Response	2	2953135	21645	2
179	Picture	c119	2967618	0	122	10439	152	0	next
179	Response	1	2978055	10437	2
181	Picture	dc121	2989739	0	173	14918	195	0	next
181	Response	2	3004655	14916	2
183	Picture	ba020	3015758	0	139	12899	169	0	next
183	Response	2	3028655	12897	1
185	Picture	c004	3040668	0	66	24269	89	0	next
185	Response	2	3064936	24268	1
187	Picture	ba006	3078367	0	188	12890	219	0	next
187	Response	1	3091255	12888	2
189	Picture	m014	3102818	0	71	21798	96	0	next
189	Response	1	3124615	21797	1
191	Picture	f004	3136057	0	153	17600	184	0	next
191	Response	2	3153655	17598	2
193	Picture	c121	3165817	0	59	11360	80	0	next
193	Response	1	3177175	11358	2
195	Picture	h013	3191909	0	117	12868	149	0	next
195	Response	2	3204775	12866	2
197	Picture	f020	3217459	0	72	18958	94	0	next
197	Response	2	3236415	18956	2
199	Picture	ba105	3249991	0	37	10906	71	0	next
199	Response	2	3260895	10904	2
201	Picture	e003	3272538	0	151	12159	172	0	next
201	Response	2	3284695	12157	2
203	Picture	c105	3296909	0	100	66468	131	0	next
203	Response	2	3363375	66466	1
205	Picture	a119	3374558	0	109	30219	130	0	next
205	Response	1	3404775	30217	2
207	Picture	dc004	3418007	0	144	19050	173	0	next
207	Response	1	3437055	19048	1
209	Picture	e013	3449369	0	116	9727	139	0	next
209	Response	2	3459095	9726	1
211	Picture	a020	3470566	0	73	15571	105	0	next
211	Response	2	3486135	15569	2
213	Picture	a004	3497602	0	42	16095	63	0	next
213	Response	1	3513695	16093	2
215	Picture	c020	3528517	0	108	13780	141	0	next
215	Response	1	3542296	13779	1
217	Picture	c006	3555128	0	172	8569	194	0	next
217	Response	2	3563695	8567	2
219	Picture	dc020	3576450	0	167	17246	198	0	next
219	Response	2	3593695	17245	1
221	Picture	e004	3605016	0	106	10120	129	0	next
221	Response	2	3615135	10119	1
223	Picture	gf004	3629037	0	69	9859	103	0	next
223	Response	2	3638895	9858	1
225	Picture	f121	3652177	0	100	6800	121	0	next
225	Response	1	3658975	6798	1
229	Response	2	3799895	19008	1
231	Picture	e016	3809919	0	163	13377	185	0	next
231	Response	2	3823295	13376	1
233	Picture	gf107	3837255	0	151	16521	185	0	next
233	Response	2	3853775	16520	1
235	Picture	h015	3867647	0	91	14210	115	0	next
235	Response	2	3881855	14208	2
237	Picture	ba024	3896258	0	131	14118	162	0	next
237	Response	1	3910375	14117	1
239	Picture	e015	3924957	0	103	9579	125	0	next
239	Response	2	3934535	9578	1
241	Picture	a123	3947117	0	94	9660	127	0	next
241	Response	1	3956775	9658	2
243	Picture	a022	3971369	0	181	11847	205	0	next
243	Response	1	3983215	11846	1
245	Picture	h006	3997287	0	81	10169	116	0	next
245	Response	2	4007455	10168	1
247	Picture	gf024	4021626	0	81	9510	104	0	next
247	Response	1	4031135	9509	1
249	Picture	a107	4042487	0	41	11170	75	0	next
249	Response	2	4053655	11168	1
251	Picture	h005	4066278	0	87	20058	112	0	next
251	Response	2	4086335	20057	1
253	Picture	gf022	4099966	0	49	12370	79	0	next
253	Response	1	4112334	12368	2
255	Picture	ba107	4124981	0	38	10715	61	0	next
255	Response	1	4135695	10714	1
257	Picture	f107	4150366	0	143	11930	174	0	next
257	Response	2	4162295	11929	1
259	Picture	ba008	4176499	0	179	18037	200	0	next
259	Response	1	4194534	18035	2
261	Picture	dc109	4208326	0	167	8690	197	0	next
261	Response	2	4217014	8688	2
263	Picture	a109	4230548	0	119	23388	141	0	next
263	Response	2	4253935	23387	1
265	Picture	e005	4268147	0	167	15869	197	0	next
265	Response	2	4284014	15867	2
267	Picture	f123	4298666	0	153	10830	175	0	next
267	Response	1	4309495	10829	1
269	Picture	c107	4323407	0	65	7009	96	0	next
269	Response	2	4330414	7007	2
271	Picture	gf008	4344408	0	68	9452	91	0	next
271	Response	2	4353858	9450	2
273	Picture	f024	4365871	0	95	9665	126	0	next
273	Response	2	4375535	9664	1
275	Picture	h016	4390436	0	199	8541	221	0	next
275	Response	2	4398975	8539	1
277	Picture	dc107	4413727	0	58	28089	89	0	next
277	Response	1	4441814	28087	2
279	Picture	f109	4455387	0	67	15269	88	0	next
279	Response	1	4470654	15267	1
281	Picture	gf123	4482726	0	46	14810	76	0	next
281	Response	2	4497534	14808	1
283	Picture	dc022	4512005	0	106	16451	129	0	next
283	Response	1	4528454	16449	1
285	Picture	c109	4541416	0	183	13400	216	0	next
285	Response	2	4554814	13398	2
287	Picture	gf109	4569029	0	69	14667	91	0	next
287	Response	1	4583694	14665	2
289	Picture	m016	4594806	0	111	9770	142	0	next
289	Response	2	4604574	9768	1
291	Picture	e006	4616658	0	97	14678	121	0	next
291	Response	2	4631334	14676	1
293	Picture	f022	4643695	0	45	9401	75	0	next
293	Response	1	4653094	9399	1
295	Picture	c022	4667609	0	137	11847	161	0	next
295	Response	1	4679455	11846	2
297	Picture	c024	4692025	0	41	17151	71	0	next
297	Response	1	4709174	17149	1
299	Picture	a008	4720627	0	110	8869	133	0	next
299	Response	2	4729495	8868	1
301	Picture	m005	4742107	0	118	11829	150	0	next
301	Response	2	4753934	11827	1
303	Picture	f008	4767847	0	47	11368	69	0	next
303	Response	1	4779214	11367	1
305	Picture	a024	4791255	0	127	23401	157	0	next
305	Response	1	4814654	23399	2
307	Picture	dc008	4827726	0	156	15650	178	0	next
307	Response	2	4843374	15648	1
309	Picture	m015	4856298	0	71	14637	105	0	next
309	Response	1	4870934	14636	1
311	Picture	c123	4883396	0	140	31779	161	0	next
311	Response	2	4915174	31778	1
313	Picture	ba022	4930145	0	42	14231	73	0	next
313	Response	2	4944374	14229	2
315	Picture	ba123	4958055	0	134	21721	156	0	next
315	Response	1	4979774	21719	2
317	Picture	m006	4992436	0	67	13939	98	0	next
317	Response	2	5006374	13938	1
319	Picture	dc123	5021235	0	108	8740	130	0	next
319	Response	2	5029974	8739	1
321	Picture	c008	5042955	0	41	29100	71	0	next
321	Response	2	5072054	29099	1
323	Picture	dc024	5083306	0	192	10509	216	0	next
323	Response	1	5093814	10508	1
325	Picture	ba109	5108229	0	85	20267	117	0	next
325	Response	2	5128494	20265	1
329	Response	2	5267774	16823	1
331	Picture	ba111	5277806	0	144	23130	177	0	next
331	Response	1	5300934	23128	2
333	Picture	a125	5314467	0	151	10788	172	0	next
333	Response	1	5325254	10787	1
335	Picture	h018	5337545	0	63	8390	96	0	next
335	Response	2	5345934	8389	1
337	Picture	a026	5357767	0	177	9168	198	0	next
337	Response	1	5366934	9167	1
339	Picture	a111	5380926	0	177	16849	209	0	next
339	Response	1	5397774	16848	1
341	Picture	dc012	5410327	0	105	7928	127	0	next
341	Response	2	5418254	7927	1
343	Picture	e017	5431734	0	186	10641	218	0	next
343	Response	2	5442374	10640	1
345	Picture	m018	5454206	0	51	11809	75	0	next
345	Response	1	5466014	11808	1
347	Picture	c012	5478643	0	105	7972	136	0	next
347	Response	2	5486614	7971	1
349	Picture	m008	5498516	0	66	19579	88	0	next
349	Response	2	5518094	19578	1
351	Picture	dc026	5530255	0	150	10080	184	0	next
351	Response	2	5540333	10078	2
353	Picture	a127	5555096	0	143	12439	162	0	next
353	Response	1	5567533	12437	2
355	Picture	gf127	5579456	0	105	17360	137	0	next
355	Response	1	5596814	17358	1
357	Picture	f012	5608306	0	91	10229	113	0	next
357	Response	2	5618534	10228	1
359	Picture	m017	5631247	0	135	23408	167	0	next
359	Response	2	5654653	23406	2
361	Picture	f026	5668236	0	146	10619	170	0	next
361	Response	1	5678853	10617	2
363	Picture	c010	5690135	0	70	9240	102	0	next
363	Response	2	5699373	9238	2
365	Picture	ba127	5712886	0	156	8049	180	0	next
365	Response	2	5720933	8047	2
367	Picture	e008	5734595	0	102	9580	133	0	next
367	Response	2	5744173	9578	2
369	Picture	gf111	5756927	0	105	9248	126	0	next
369	Response	1	5766173	9246	2
371	Picture	ba026	5778064	0	122	10791	154	0	next
371	Response	2	5788853	10789	2
373	Picture	c127	5801536	0	152	19319	175	0	next
373	Response	2	5820853	19317	2
375	Picture	c111	5834035	0	142	12060	175	0	next
375	Response	2	5846093	12058	2
377	Picture	ba010	5860526	0	152	9408	174	0	next
377	Response	2	5869933	9407	1
379	Picture	f010	5881985	0	183	17030	213	0	next
379	Response	2	5899013	17028	2
381	Picture	m007	5910396	0	107	12619	129	0	next
381	Response	1	5923013	12617	2
383	Picture	dc127	5935276	0	42	8499	73	0	next
383	Response	1	5943773	8497	1
385	Picture	e007	5956966	0	193	14689	214	0	next
385	Response	2	5971653	14687	2
387	Picture	gf012	5985845	0	135	13369	168	0	next
387	Response	1	5999213	13368	1
389	Picture	gf026	6013465	0	183	15069	207	0	next
389	Response	1	6028533	15068	1
391	Picture	gf125	6041274	0	196	12180	224	0	next
391	Response	2	6053453	12179	1
393	Picture	h008	6066526	0	111	8249	132	0	next
393	Response	2	6074773	8247	1
395	Picture	f127	6086414	0	42	11321	72	0	next
395	Response	1	6097733	11319	1
397	Picture	a010	6111666	0	129	17709	151	0	next
397	Response	2	6129373	17707	1
399	Picture	a012	6143074	0	41	15221	71	0	next
399	Response	2	6158293	15219	1
401	Picture	ba125	6173256	0	192	18238	216	0	next
401	Response	2	6191493	18237	1
403	Picture	f125	6203384	0	54	7830	88	0	next
403	Response	1	6211213	7829	1
405	Picture	c125	6222246	0	195	12289	216	0	next
405	Response	1	6234533	12287	1
407	Picture	dc125	6247589	0	169	14586	200	0	next
407	Response	2	6262173	14584	1
409	Picture	h017	6276536	0	60	8678	82	0	next
409	Response	2	6285213	8677	1
411	Picture	gf010	6298244	0	176	16010	209	0	next
411	Response	1	6314253	16009	1
413	Picture	c026	6326106	0	148	8348	171	0	next
413	Response	1	6334453	8347	1
415	Picture	h007	6349353	0	54	7221	84	0	next
415	Response	2	6356573	7220	1
417	Picture	dc111	6370185	0	59	15229	84	0	next
417	Response	2	6385413	15228	1
419	Picture	f111	6400008	0	53	14606	86	0	next
419	Response	2	6414613	14605	1
421	Picture	ba012	6427267	0	132	9667	152	0	next
421	Response	1	6436933	9666	1
423	Picture	e018	6449315	0	69	23940	99	0	next
423	Response	1	6473253	23938	1
425	Picture	dc010	6485967	0	88	18367	110	0	next
425	Response	2	6504333	18366	1
429	Response	2	6667973	38840	1
431	Picture	gf113	6677996	0	188	15098	211	0	next
431	Response	1	6693093	15097	1
433	Picture	h020	6704477	0	191	13461	221	0	next
433	Response	2	6717933	13456	1
435	Picture	ba014	6731921	0	85	17613	108	0	next
435	Response	1	6749533	17612	1
437	Picture	h009	6760574	0	84	8640	117	0	next
437	Response	2	6769213	8639	1
439	Picture	f129	6781595	0	70	16099	91	0	next
439	Response	1	6797692	16097	2
441	Picture	a030	6810524	0	128	14650	160	0	next
441	Response	1	6825173	14649	1
443	Picture	e010	6839478	0	176	15496	197	0	next
443	Response	1	6854972	15494	2
445	Picture	c113	6866094	0	44	6321	75	0	next
445	Response	2	6872413	6319	1
447	Picture	e020	6884442	0	202	10972	223	0	next
447	Response	1	6895412	10970	2
449	Picture	ba115	6907376	0	85	16758	116	0	next
449	Response	1	6924132	16756	2
451	Picture	dc129	6936824	0	139	10590	161	0	next
451	Response	2	6947412	10588	2
453	Picture	f030	6958565	0	52	10689	84	0	next
453	Response	2	6969252	10687	2
455	Picture	c129	6983937	0	186	13517	210	0	next
455	Response	1	6997452	13515	2
457	Picture	c115	7011125	0	149	9649	180	0	next
457	Response	2	7020772	9647	2
459	Picture	a129	7033836	0	112	9418	133	0	next
459	Response	2	7043252	9416	2
461	Picture	dc014	7056926	0	178	12288	208	0	next
461	Response	2	7069212	12286	2
463	Picture	f113	7081605	0	166	8849	189	0	next
463	Response	1	7090452	8847	2
465	Picture	ba030	7102453	0	143	11922	172	0	next
465	Response	1	7114373	11920	1
467	Picture	a014	7127016	0	80	18398	101	0	next
467	Response	1	7145412	18396	2
469	Picture	m019	7157495	0	86	10639	117	0	next
469	Response	2	7168132	10637	2
471	Picture	c028	7181007	0	80	27407	102	0	next
471	Response	1	7208412	27405	2
473	Picture	gf030	7222784	0	116	18109	149	0	next
473	Response	2	7240892	18108	2
475	Picture	dc030	7253204	0	199	22850	221	0	next
475	Response	2	7276052	22848	2
477	Picture	dc113	7287284	0	108	11970	140	0	next
477	Response	2	7299252	11968	1
479	Picture	a028	7313416	0	143	9398	164	0	next
479	Response	1	7322812	9396	2
481	Picture	e019	7336436	0	111	10538	142	0	next
481	Response	2	7346972	10536	1
483	Picture	h010	7360215	0	168	12278	191	0	next
483	Response	2	7372492	12277	1
485	Picture	f028	7384333	0	42	8481	76	0	next
485	Response	1	7392812	8479	2
487	Picture	gf115	7406845	0	195	8088	219	0	next
487	Response	2	7414932	8087	1
489	Picture	a115	7426496	0	37	23479	68	0	next
489	Response	1	7449973	23477	1
491	Picture	m009	7464197	0	165	19537	187	0	next
491	Response	2	7483732	19535	2
493	Picture	f014	7494784	0	64	12669	98	0	next
493	Response	2	7507452	12668	1
495	Picture	c014	7520584	0	99	22229	122	0	next
495	Response	2	7542812	22228	1
497	Picture	gf129	7557052	0	118	11801	152	0	next
497	Response	1	7568852	11800	1
499	Picture	c030	7583395	0	109	9458	130	0	next
499	Response	1	7592852	9457	1
501	Picture	f115	7606333	0	163	11401	195	0	next
501	Response	2	7617732	11399	1
503	Picture	dc115	7631975	0	187	12839	208	0	next
503	Response	2	7644812	12837	1
505	Picture	ba129	7658175	0	139	15479	171	0	next
505	Response	2	7673652	15477	1
507	Picture	e009	7685635	0	183	18222	206	0	next
507	Response	1	7703855	18220	1
509	Picture	ba028	7714907	0	65	12066	96	0	next
509	Response	2	7726972	12065	1
511	Picture	dc028	7738506	0	137	8987	160	0	next
511	Response	2	7747492	8986	1
513	Picture	ba113	7762402	0	55	11411	88	0	next
513	Response	1	7773812	11410	1
515	Picture	gf028	7785974	0	158	9639	180	0	next
515	Response	1	7795612	9638	1
517	Picture	h019	7808133	0	155	7960	187	0	next
517	Response	2	7816092	7959	1
519	Picture	m020	7830744	0	45	13389	67	0	next
519	Response	2	7844132	13388	1
521	Picture	a113	7855223	0	54	14991	85	0	next
521	Response	2	7870212	14989	1
523	Picture	m010	7881254	0	192	17639	214	0	next
523	Response	1	7898892	17638	1
525	Picture	gf014	7911974	0	128	12200	161	0	next
525	Response	2	7924172	12198	1
