# Supplementary material for: Effects of two different emotion-inducing methods on the emotional memory of non-clinically depressed individuals
Source: PLoS One. 2021 May 28;16(5):e0249863. doi: 10.1371/journal.pone.0249863 (PMC8162709; doi:10.1371/journal.pone.0249863)
Supplement: S1 Data — (ZIP) [file pone.0249863.s001.zip › data/experiment2-depression/sub79/b-study.log]

Scenario - For expli1
Logfile written - 2019/12/13 11:35:15

Trial	Event Type	Code	Time	TTime	Uncertainty	Duration	Uncertainty	ReqTime	ReqDur

1	Response	2	283666	283666	1
4	Picture	t005	313727	0	43	16000	73	0	16000
5	Response	1	337066	7309	1
7	Picture	t006	352052	0	53	16000	74	0	16000
7	Response	2	364426	12374	1
8	Response	2	430546	62473	1
10	Picture	t002	445187	0	56	16000	86	0	16000
10	Response	1	457986	12799	1
11	Response	1	481346	20129	1
13	Picture	t004	496042	0	203	16000	228	0	16000
13	Response	2	509066	13024	2
14	Response	2	540066	27999	2
16	Picture	t001	551428	0	131	16000	160	0	16000
16	Response	2	563146	11718	2
17	Response	2	568186	729	1
19	Picture	t003	582098	0	127	16000	150	0	16000
19	Response	2	595026	12928	1
19	Response	2	597306	15208	2
20	Response	2	604866	6745	1
23	Response	2	654586	26443	1
25	Picture	c103	664608	0	102	16000	125	0	16000
25	Response	2	674386	9778	2
26	Response	2	684066	3436	1
28	Picture	f101	695218	0	149	16000	180	0	16000
28	Response	1	704546	9328	1
28	Response	1	707906	12688	1
29	Response	1	715106	3858	1
31	Picture	a018	727492	0	209	16000	232	0	16000
31	Response	1	739666	12174	1
31	Response	1	742945	15453	2
32	Response	1	759066	15552	2
34	Picture	a004	774059	0	126	16000	156	0	16000
34	Response	2	786186	12127	1
34	Response	2	789105	15046	2
35	Response	2	791866	1777	1
37	Picture	c018	804719	0	132	16000	159	0	16000
37	Response	2	816026	11307	1
37	Response	2	819146	14427	1
38	Response	2	836585	15839	2
40	Picture	c117	848467	0	44	16000	74	0	16000
40	Response	2	862305	13838	2
41	Response	2	864945	448	1
42	Response	2	876225	11278	2
43	Picture	a016	879133	0	39	16000	59	0	16000
43	Response	2	890545	11412	2
43	Response	2	893745	14612	1
44	Response	2	898185	3032	2
46	Picture	a101	911928	0	56	16000	85	0	16000
47	Response	1	928065	109	2
48	Response	1	932865	4798	2
49	Picture	f105	941387	0	104	16000	127	0	16000
50	Response	1	962025	4615	2
52	Picture	c002	973955	0	187	16000	216	0	16000
52	Response	1	989826	15871	1
53	Response	1	995745	5761	2
55	Picture	a002	1009638	0	170	16000	192	0	16000
55	Response	2	1023865	14227	2
56	Response	2	1027665	2006	2
58	Picture	c016	1039268	0	33	16000	61	0	16000
59	Response	2	1056545	1250	2
60	Response	2	1059985	3438	2
61	Picture	c119	1069600	0	33	16000	56	0	16000
62	Response	1	1086545	923	2
64	Picture	c101	1100054	0	58	16000	89	0	16000
65	Response	1	1116586	500	1
67	Picture	a020	1129809	0	146	16000	168	0	16000
67	Response	2	1145465	15656	2
68	Response	2	1157505	11673	2
70	Picture	f002	1169807	0	133	16000	162	0	16000
70	Response	1	1179746	9939	2
70	Response	1	1183266	13459	1
71	Response	1	1194985	9149	2
73	Picture	a105	1209447	0	158	16000	178	0	16000
73	Response	2	1220425	10978	2
73	Response	2	1223865	14418	1
74	Response	2	1230585	5118	1
76	Picture	f117	1242255	0	172	16000	201	0	16000
76	Response	1	1252705	10450	1
76	Response	1	1256945	14690	1
77	Response	1	1263345	5062	2
79	Picture	c020	1277106	0	152	16000	174	0	16000
79	Response	2	1287905	10799	1
79	Response	2	1290665	13559	1
80	Response	2	1293665	537	1
82	Picture	f018	1307595	0	151	16000	180	0	16000
82	Response	2	1317465	9870	1
82	Response	2	1319985	12390	1
82	Response	2	1322105	14510	1
83	Response	2	1324265	642	2
85	Picture	c004	1336966	0	112	16000	133	0	16000
85	Response	1	1351145	14179	1
86	Response	1	1356946	3960	1
88	Picture	f016	1370437	0	132	16000	160	0	16000
88	Response	2	1382785	12348	1
88	Response	2	1385585	15148	1
89	Response	2	1389505	3040	2
91	Picture	a103	1403560	0	174	16000	194	0	16000
91	Response	2	1417425	13865	2
92	Response	2	1420705	1125	1
94	Picture	a117	1435376	0	178	16000	209	0	16000
94	Response	2	1450705	15329	2
95	Response	2	1453426	2019	1
97	Picture	f020	1465321	0	65	16000	87	0	16000
97	Response	2	1480665	15344	1
98	Response	2	1483185	1842	1
100	Picture	c105	1497016	0	190	16000	222	0	16000
100	Response	2	1511625	14609	1
101	Response	2	1513865	817	1
103	Picture	a119	1528377	0	165	16000	184	0	16000
103	Response	1	1540145	11768	1
103	Response	1	1543585	15208	2
104	Response	1	1551625	7229	1
106	Picture	f004	1563767	0	93	16000	123	0	16000
107	Response	1	1581305	1509	1
109	Picture	f103	1592827	0	202	16000	222	0	16000
109	Response	2	1607105	14278	1
110	Response	2	1620105	11258	1
112	Picture	f119	1631295	0	44	16000	72	0	16000
112	Response	1	1643305	12010	1
112	Response	1	1646065	14770	1
113	Response	1	1652145	4821	1
117	Response	2	1822625	47537	2
119	Picture	a125	1832655	0	150	16000	182	0	16000
119	Response	2	1845105	12450	1
120	Response	2	1849585	898	2
122	Picture	c024	1862838	0	139	16000	161	0	16000
122	Response	1	1878665	15827	1
123	Response	1	1882144	3284	2
125	Picture	a123	1893955	0	174	16000	203	0	16000
125	Response	2	1908105	14150	1
126	Response	2	1910225	241	1
127	Response	2	1912065	1839	1
128	Picture	f022	1921800	0	165	16000	185	0	16000
128	Response	1	1932225	10425	1
128	Response	1	1934744	12944	2
129	Response	1	1942985	5165	1
131	Picture	c008	1954055	0	56	16000	86	0	16000
131	Response	1	1967945	13890	1
132	Response	1	1971305	1220	1
134	Picture	c109	1983429	0	189	16000	210	0	16000
135	Response	1	2004465	5015	1
137	Picture	c121	2015555	0	45	16000	74	0	16000
137	Response	2	2030225	14670	1
138	Response	2	2032666	1082	1
140	Picture	a024	2043929	0	178	16000	200	0	16000
140	Response	1	2056864	12935	2
140	Response	1	2059928	15999	23
141	Response	1	2073224	13274	2
143	Picture	a109	2086855	0	68	16031	69	0	16000
143	Response	2	2101265	14410	1
144	Response	2	2103745	857	2
146	Picture	f010	2117329	0	96	16000	118	0	16000
146	Response	1	2129065	11736	1
146	Response	1	2132304	14975	2
147	Response	1	2139465	6115	2
149	Picture	a121	2151397	0	180	16000	210	0	16000
149	Response	2	2164305	12908	1
149	Response	2	2166904	15507	2
150	Response	2	2169104	1678	2
152	Picture	a008	2183006	0	71	16000	93	0	16000
152	Response	2	2195745	12739	1
152	Response	2	2198064	15058	1
153	Response	2	2199904	877	2
155	Picture	f107	2214194	0	38	16000	68	0	16000
156	Response	1	2236225	6002	1
157	Response	1	2239504	3278	2
158	Picture	f109	2248806	0	95	16000	118	0	16000
158	Response	2	2262064	13258	2
158	Response	2	2264545	15739	1
159	Response	2	2266744	1916	2
161	Picture	c123	2280375	0	176	16000	205	0	16000
161	Response	2	2293384	13009	2
161	Response	2	2296064	15689	1
162	Response	2	2304624	8220	2
164	Picture	c010	2315877	0	175	16000	196	0	16000
165	Response	1	2334344	2447	2
166	Response	1	2336825	2479	1
167	Picture	f121	2345906	0	132	16000	162	0	16000
167	Response	2	2359104	13198	2
167	Response	2	2361105	15199	1
168	Response	2	2366704	4769	2
170	Picture	f008	2381478	0	61	16000	81	0	16000
170	Response	1	2394584	13106	2
170	Response	1	2397184	15706	1
171	Response	1	2399985	2487	1
173	Picture	c107	2413416	0	109	16000	138	0	16000
173	Response	2	2427984	14568	2
174	Response	2	2430305	860	1
175	Response	2	2432384	2077	1
176	Picture	f125	2444250	0	112	16000	134	0	16000
176	Response	2	2455904	11654	2
176	Response	2	2457904	13654	1
176	Response	2	2460184	15934	2
177	Response	2	2465504	5232	2
179	Picture	c125	2479056	0	123	16000	151	0	16000
180	Response	2	2497464	2381	2
182	Picture	a022	2509166	0	181	16000	206	0	16000
182	Response	1	2517824	8658	2
182	Response	1	2522265	13099	1
183	Response	1	2529664	4474	2
185	Picture	c006	2544235	0	97	16000	126	0	16000
185	Response	2	2557184	12949	2
186	Response	2	2560664	400	2
188	Picture	a006	2574685	0	149	16000	168	0	16000
188	Response	2	2588385	13700	1
188	Response	2	2590624	15939	1
189	Response	2	2593144	2440	1
191	Picture	f006	2607696	0	125	16000	155	0	16000
192	Response	1	2640464	16738	1
193	Response	1	2645264	4798	1
194	Picture	a107	2653427	0	59	16000	84	0	16000
194	Response	2	2666105	12678	1
194	Response	2	2668584	15157	1
195	Response	2	2676744	7292	1
197	Picture	f123	2691106	0	34	16000	63	0	16000
198	Response	1	2714304	7169	1
199	Response	1	2718224	3918	1
200	Picture	f024	2727307	0	164	16000	185	0	16000
200	Response	1	2741464	14157	1
201	Response	1	2746064	2736	1
203	Picture	c022	2760473	0	150	16000	181	0	16000
203	Response	2	2776424	15951	1
204	Response	2	2779304	2801	1
206	Picture	a010	2793837	0	123	16000	143	0	16000
206	Response	2	2809384	15547	1
207	Response	2	2812064	2207	1
211	Response	2	2960631	24749	2
213	Picture	f014	2970654	0	101	16000	121	0	16000
213	Response	1	2983784	13130	2
214	Response	1	2990704	4030	1
216	Picture	c030	3003215	0	32	16000	62	0	16000
217	Response	1	3021984	2740	1
218	Response	1	3026864	4879	1
219	Picture	c129	3033946	0	131	16000	151	0	16000
219	Response	2	3046184	12238	1
220	Response	2	3052584	2619	2
222	Picture	f115	3066485	0	74	16000	103	0	16000
222	Response	2	3077624	11139	1
222	Response	2	3079944	13459	1
222	Response	2	3081584	15099	1
223	Response	2	3084704	2191	1
225	Picture	f113	3097305	0	93	16000	116	0	16000
226	Response	2	3116784	3457	1
227	Response	2	3120624	3839	1
228	Picture	a014	3131313	0	65	16000	93	0	16000
228	Response	1	3142865	11552	1
229	Response	2	3153267	5926	1
231	Picture	a127	3165470	0	81	16000	101	0	16000
231	Response	2	3179704	14234	1
232	Response	2	3182024	535	1
233	Response	2	3184303	2278	2
234	Picture	c026	3195426	0	112	16000	140	0	16000
235	Response	2	3214704	3250	1
236	Response	2	3217143	2438	2
237	Picture	f129	3229535	0	171	16000	194	0	16000
237	Response	2	3243544	14009	1
238	Response	2	3245558	0	145
239	Response	2	3250664	4961	1
240	Picture	f028	3259304	0	56	16000	88	0	16000
240	Response	1	3272544	13240	1
241	Response	1	3275336	0	187
243	Picture	c111	3288325	0	203	16000	222	0	16000
243	Response	2	3301704	13379	1
243	Response	2	3303744	15419	1
244	Response	2	3305584	1240	1
246	Picture	a115	3318105	0	77	16000	106	0	16000
247	Response	2	3334384	250	1
248	Response	2	3336783	2398	2
249	Picture	a129	3348615	0	65	16022	66	0	16000
249	Response	2	3360264	11649	1
249	Response	2	3362863	14248	2
250	Response	2	3365024	386	1
252	Picture	c113	3378914	0	89	16000	120	0	16000
252	Response	2	3389664	10750	1
252	Response	2	3392343	13429	2
252	Response	2	3393463	14549	2
253	Response	2	3395904	960	1
255	Picture	f030	3408397	0	105	16000	124	0	16000
255	Response	2	3424384	15987	1
256	Response	2	3426663	2247	1
258	Picture	a028	3439745	0	74	16000	103	0	16000
258	Response	1	3448784	9039	1
258	Response	1	3451863	12118	1
259	Response	1	3464103	8329	2
261	Picture	a111	3475394	0	95	16000	115	0	16000
261	Response	1	3487983	12589	2
261	Response	1	3491103	15709	1
262	Response	1	3493863	2449	2
264	Picture	a030	3508746	0	63	16000	92	0	16000
264	Response	1	3518664	9918	1
264	Response	1	3521703	12957	1
265	Response	1	3525464	689	1
267	Picture	c115	3537715	0	96	16000	116	0	16000
268	Response	1	3556784	3049	1
269	Response	1	3560143	3358	2
269	Response	1	3563384	6599	1
270	Picture	a012	3569554	0	78	16000	106	0	16000
270	Response	2	3580423	10869	2
270	Response	2	3582983	13429	1
270	Response	2	3585463	15909	1
271	Response	2	3590664	5082	1
273	Picture	c014	3604285	0	182	16000	203	0	16000
274	Response	1	3622143	1838	2
275	Response	1	3625343	3198	1
276	Picture	f012	3634433	0	185	16000	215	0	16000
276	Response	2	3647384	12951	1
276	Response	2	3649784	15351	1
277	Response	2	3652183	1721	1
279	Picture	a113	3665925	0	194	16000	213	0	16000
279	Response	2	3680663	14738	1
280	Response	2	3682783	839	2
281	Response	2	3684903	2118	2
282	Picture	f127	3697164	0	110	16000	139	0	16000
283	Response	2	3714703	1510	2
284	Response	2	3716983	2248	2
285	Picture	f111	3729155	0	120	16000	142	0	16000
285	Response	1	3744543	15388	2
286	Response	1	3747623	2447	2
287	Response	1	3750423	2798	2
288	Picture	f026	3761625	0	135	16000	165	0	16000
289	Response	2	3778344	689	1
290	Response	2	3781183	2838	2
291	Picture	c028	3789976	0	119	16000	139	0	16000
291	Response	2	3804263	14287	2
292	Response	2	3806943	947	2
294	Picture	c012	3819373	0	37	16000	67	0	16000
294	Response	1	3833943	14570	2
295	Response	1	3836703	1301	2
297	Picture	a026	3851063	0	188	16000	208	0	16000
297	Response	1	3860583	9520	2
297	Response	1	3864623	13560	1
298	Response	1	3867543	460	1
300	Picture	c127	3880874	0	36	16000	67	0	16000
300	Response	2	3893183	12309	2
300	Response	2	3895903	15029	1
301	Response	2	3903263	6358	2
