# Supplementary material for: Effects of two different emotion-inducing methods on the emotional memory of non-clinically depressed individuals
Source: PLoS One. 2021 May 28;16(5):e0249863. doi: 10.1371/journal.pone.0249863 (PMC8162709; doi:10.1371/journal.pone.0249863)
Supplement: S1 Data — (ZIP) [file pone.0249863.s001.zip › data/experiment2-depression/sub79/b-test.log]

Scenario - For expli1
Logfile written - 2019/12/13 11:45:33

Trial	Event Type	Code	Time	TTime	Uncertainty	Duration	Uncertainty	ReqTime	ReqDur

1	Response	2	62831	62831	1
4	Picture	t004	92893	0	85	6699	114	0	next
4	Response	1	99591	6698	1
6	Picture	t001	112661	0	157	7891	179	0	next
6	Response	1	120551	7890	1
8	Picture	t002	132001	0	139	14791	170	0	next
8	Response	2	146791	14790	1
10	Picture	t011	157813	0	162	6860	183	0	next
10	Response	1	164671	6858	1
12	Picture	t009	178021	0	108	12972	139	0	next
12	Response	2	190991	12970	1
14	Picture	t008	202134	0	166	7418	188	0	next
14	Response	1	209551	7417	1
16	Picture	t012	221241	0	42	8511	71	0	next
16	Response	2	229751	8510	1
18	Picture	t007	244043	0	82	8390	103	0	next
18	Response	1	252431	8388	1
20	Picture	t005	264443	0	169	10909	200	0	next
20	Response	1	275351	10908	1
22	Picture	t006	286381	0	68	10371	92	0	next
22	Response	2	296751	10370	1
24	Picture	t010	310822	0	113	11290	144	0	next
24	Response	1	322111	11289	1
26	Picture	t003	335351	0	88	8641	111	0	next
26	Response	2	343991	8640	1
29	Response	2	375471	10353	1
31	Picture	c103	385495	0	101	8777	122	0	next
31	Response	1	394271	8776	1
33	Picture	e001	405411	0	176	7382	205	0	next
33	Response	1	412791	7380	1
35	Picture	a016	427696	0	57	7616	78	0	next
35	Response	2	435310	7614	2
37	Picture	m011	447519	0	58	9553	88	0	next
37	Response	2	457071	9552	1
39	Picture	gf016	469732	0	183	8700	204	0	next
39	Response	1	478431	8699	1
41	Picture	c002	490540	0	29	8452	59	0	next
41	Response	1	498991	8451	1
43	Picture	ba002	511804	0	99	9708	121	0	next
43	Response	1	521511	9707	1
45	Picture	dc117	533723	0	169	8869	199	0	next
45	Response	2	542591	8868	1
47	Picture	m001	554263	0	135	9169	157	0	next
47	Response	2	563431	9168	1
49	Picture	f101	578382	0	170	13050	200	0	next
49	Response	1	591431	13049	1
51	Picture	f018	604432	0	122	6960	146	0	next
51	Response	2	611390	6958	2
53	Picture	dc103	623013	0	37	12219	67	0	next
53	Response	2	635230	12217	2
55	Picture	f117	649132	0	79	9260	100	0	next
55	Response	1	658391	9259	1
57	Picture	m012	672622	0	79	9490	110	0	next
57	Response	2	682110	9488	2
59	Picture	e002	695801	0	65	8991	85	0	next
59	Response	2	704790	8989	2
61	Picture	c018	716522	0	167	8390	198	0	next
61	Response	1	724910	8388	2
63	Picture	a018	736613	0	80	7899	101	0	next
63	Response	1	744510	7897	2
65	Picture	gf002	755851	0	165	11781	195	0	next
65	Response	2	767631	11780	1
67	Picture	a117	779482	0	204	9870	226	0	next
67	Response	1	789351	9869	1
69	Picture	h011	803523	0	149	7429	179	0	next
69	Response	2	810951	7428	1
71	Picture	gf117	824152	0	191	7200	212	0	next
71	Response	2	831351	7199	1
73	Picture	dc002	846292	0	39	7900	70	0	next
73	Response	1	854190	7898	1
75	Picture	ba016	865932	0	70	10860	92	0	next
75	Response	2	876790	10858	2
77	Picture	gf101	889300	0	189	7321	190	0	next
77	Response	2	896591	7291	1
79	Picture	f002	908631	0	199	9481	219	0	next
79	Response	2	918111	9480	1
81	Picture	m002	930951	0	36	8281	67	0	next
81	Response	2	939230	8279	2
83	Picture	gf103	951302	0	185	8090	207	0	next
83	Response	1	959391	8089	1
85	Picture	e012	973130	0	176	8022	205	0	next
85	Response	1	981150	8020	2
87	Picture	e011	992962	0	182	8310	203	0	next
87	Response	2	1001270	8308	2
89	Picture	a103	1015091	0	42	6901	73	0	next
89	Response	2	1021991	6900	1
91	Picture	ba101	1033492	0	144	8780	165	0	next
91	Response	2	1042271	8779	1
93	Picture	c101	1056341	0	116	7451	146	0	next
93	Response	1	1063790	7449	2
95	Picture	dc016	1075002	0	124	11870	144	0	next
95	Response	1	1086870	11868	1
97	Picture	h012	1099840	0	109	10231	140	0	next
97	Response	2	1110070	10230	1
99	Picture	a101	1124283	0	167	8949	187	0	next
99	Response	1	1133230	8947	2
101	Picture	ba117	1146021	0	84	6811	114	0	next
101	Response	2	1152830	6809	1
103	Picture	f103	1164502	0	107	6730	128	0	next
103	Response	2	1171230	6728	2
105	Picture	ba103	1184980	0	119	11612	149	0	next
105	Response	2	1196590	11610	2
107	Picture	c016	1209452	0	153	6740	175	0	next
107	Response	1	1216190	6738	2
109	Picture	gf018	1227321	0	103	8150	132	0	next
109	Response	1	1235470	8149	1
111	Picture	f016	1249653	0	107	8181	130	0	next
111	Response	1	1257833	8180	1
113	Picture	dc101	1272084	0	164	10948	196	0	next
113	Response	2	1283030	10946	2
115	Picture	c117	1296084	0	167	7228	188	0	next
115	Response	1	1303310	7226	1
117	Picture	h002	1315721	0	185	8870	215	0	next
117	Response	2	1324590	8869	1
119	Picture	h001	1338881	0	195	9670	216	0	next
119	Response	1	1348550	9669	1
121	Picture	dc018	1362831	0	60	9760	90	0	next
121	Response	1	1372590	9759	1
123	Picture	ba018	1384923	0	143	13229	166	0	next
123	Response	2	1398150	13227	2
125	Picture	a002	1410872	0	182	6960	212	0	next
125	Response	2	1417830	6958	1
129	Response	2	1551750	9728	1
131	Picture	e003	1561781	0	70	12370	102	0	next
131	Response	1	1574150	12369	1
133	Picture	dc119	1589122	0	71	7709	93	0	next
133	Response	1	1596830	7708	1
135	Picture	a105	1610071	0	110	7000	141	0	next
135	Response	2	1617070	6999	1
137	Picture	ba020	1628593	0	91	8639	113	0	next
137	Response	2	1637230	8637	2
139	Picture	f004	1649541	0	133	6770	163	0	next
139	Response	2	1656310	6769	1
141	Picture	f121	1670802	0	40	7589	63	0	next
141	Response	1	1678390	7588	1
143	Picture	e004	1691169	0	163	8662	193	0	next
143	Response	2	1699830	8661	1
145	Picture	gf006	1710972	0	197	9419	218	0	next
145	Response	2	1720390	9418	1
147	Picture	c121	1734780	0	41	8092	70	0	next
147	Response	1	1742870	8090	1
149	Picture	ba006	1756892	0	100	8859	121	0	next
149	Response	2	1765750	8858	1
151	Picture	gf105	1779851	0	129	7660	164	0	next
151	Response	1	1787510	7659	1
153	Picture	ba121	1799753	0	63	8638	85	0	next
153	Response	2	1808390	8637	1
155	Picture	f105	1821479	0	161	7112	196	0	next
155	Response	2	1828590	7111	1
157	Picture	m014	1843002	0	142	10229	164	0	next
157	Response	2	1853230	10228	1
159	Picture	dc004	1867460	0	171	8011	199	0	next
159	Response	1	1875470	8010	1
161	Picture	m013	1888420	0	46	8372	69	0	next
161	Response	2	1896790	8370	2
163	Picture	c105	1910362	0	94	6829	124	0	next
163	Response	1	1917190	6828	1
165	Picture	e013	1932065	0	59	7446	80	0	next
165	Response	2	1939510	7445	1
167	Picture	h013	1953819	0	127	7572	156	0	next
167	Response	1	1961389	7570	2
169	Picture	a006	1972711	0	78	7880	99	0	next
169	Response	2	1980589	7878	1
171	Picture	dc006	1994610	0	161	8981	193	0	next
171	Response	1	2003590	8980	1
173	Picture	c119	2016252	0	194	6979	214	0	next
173	Response	1	2023230	6978	1
175	Picture	h014	2036819	0	110	10692	140	0	next
175	Response	2	2047509	10690	2
177	Picture	f119	2058961	0	140	8990	161	0	next
177	Response	2	2067949	8988	2
179	Picture	c006	2080430	0	159	6521	188	0	next
179	Response	1	2086949	6519	2
181	Picture	h003	2100632	0	128	9159	150	0	next
181	Response	2	2109789	9157	2
183	Picture	ba105	2122408	0	172	9263	200	0	next
183	Response	2	2131670	9262	1
185	Picture	m003	2145993	0	89	8837	112	0	next
185	Response	2	2154829	8836	2
187	Picture	h004	2169748	0	156	6003	187	0	next
187	Response	2	2175749	6001	2
189	Picture	gf119	2190741	0	168	5650	189	0	next
189	Response	2	2196390	5649	1
191	Picture	f006	2210010	0	47	9981	77	0	next
191	Response	1	2219989	9979	2
193	Picture	gf004	2231622	0	110	12009	132	0	next
193	Response	1	2243629	12007	2
195	Picture	dc121	2257210	0	176	7341	205	0	next
195	Response	2	2264549	7339	1
197	Picture	a119	2276071	0	155	12800	176	0	next
197	Response	2	2288870	12799	1
199	Picture	ba119	2300919	0	125	7152	154	0	next
199	Response	1	2308069	7150	2
201	Picture	a004	2320203	0	179	8108	200	0	next
201	Response	2	2328310	8107	1
203	Picture	m004	2341050	0	153	6621	182	0	next
203	Response	2	2347669	6619	1
205	Picture	ba004	2361462	0	77	9809	97	0	next
205	Response	1	2371269	9807	1
207	Picture	dc105	2384211	0	150	7661	180	0	next
207	Response	1	2391870	7659	1
209	Picture	gf121	2403842	0	191	9669	212	0	next
209	Response	2	2413509	9667	2
211	Picture	a020	2425492	0	35	8779	67	0	next
211	Response	2	2434270	8778	1
213	Picture	gf020	2447473	0	48	9078	71	0	next
213	Response	1	2456549	9076	1
215	Picture	e014	2470830	0	181	9561	212	0	next
215	Response	2	2480389	9559	1
217	Picture	c020	2494321	0	194	9390	214	0	next
217	Response	1	2503709	9388	1
219	Picture	a121	2516250	0	85	6741	115	0	next
219	Response	1	2522990	6740	1
221	Picture	c004	2537001	0	172	6870	192	0	next
221	Response	1	2543869	6868	1
223	Picture	dc020	2556122	0	37	11109	68	0	next
223	Response	1	2567229	11107	2
225	Picture	f020	2581471	0	196	10982	197	0	next
225	Response	1	2592429	10958	1
229	Response	2	2726189	10769	1
231	Picture	h016	2736210	0	89	11981	111	0	next
231	Response	2	2748189	11979	1
233	Picture	dc022	2760921	0	36	9190	66	0	next
233	Response	2	2770109	9188	2
235	Picture	gf022	2782952	0	172	10628	173	0	next
235	Response	2	2793552	10600	1
237	Picture	a022	2806550	0	62	7761	93	0	next
237	Response	1	2814309	7759	1
239	Picture	dc024	2825941	0	175	12889	196	0	next
239	Response	2	2838829	12888	1
241	Picture	e006	2850329	0	109	9342	139	0	next
241	Response	2	2859669	9340	1
243	Picture	a109	2873272	0	168	8598	190	0	next
243	Response	2	2881869	8597	1
245	Picture	c107	2895800	0	128	11431	157	0	next
245	Response	2	2907229	11429	2
247	Picture	f107	2918371	0	60	8100	81	0	next
247	Response	2	2926469	8098	2
249	Picture	ba022	2939370	0	43	9700	73	0	next
249	Response	1	2949069	9699	1
251	Picture	e016	2963900	0	189	14730	214	0	next
251	Response	2	2978629	14729	1
253	Picture	gf008	2993250	0	158	6621	189	0	next
253	Response	2	2999869	6619	2
255	Picture	dc123	3012591	0	155	8559	176	0	next
255	Response	1	3021149	8558	1
257	Picture	h015	3032830	0	65	8640	95	0	next
257	Response	1	3041469	8639	1
259	Picture	f123	3053611	0	127	7420	149	0	next
259	Response	2	3061029	7418	1
261	Picture	gf024	3072639	0	85	5911	114	0	next
261	Response	2	3078549	5910	1
263	Picture	ba109	3092889	0	174	7821	194	0	next
263	Response	2	3100709	7820	1
265	Picture	gf123	3112159	0	53	5351	84	0	next
265	Response	2	3117509	5350	1
267	Picture	a107	3130311	0	76	7559	97	0	next
267	Response	2	3137869	7558	1
269	Picture	f022	3149779	0	103	8332	133	0	next
269	Response	1	3158109	8330	1
271	Picture	f024	3170780	0	103	11330	127	0	next
271	Response	1	3182109	11329	1
273	Picture	a024	3196770	0	98	7660	128	0	next
273	Response	1	3204429	7659	1
275	Picture	ba123	3217702	0	172	10689	193	0	next
275	Response	1	3228389	10687	1
277	Picture	ba107	3239541	0	152	9489	182	0	next
277	Response	1	3249029	9488	1
279	Picture	c008	3262831	0	199	12159	220	0	next
279	Response	1	3274988	12157	2
281	Picture	e015	3289269	0	83	8442	114	0	next
281	Response	2	3297709	8440	1
283	Picture	a123	3309602	0	84	7508	106	0	next
283	Response	1	3317108	7506	2
285	Picture	ba024	3329159	0	183	6875	213	0	next
285	Response	2	3336033	6874	1
287	Picture	m005	3349069	0	110	8441	134	0	next
287	Response	2	3357509	8440	1
289	Picture	h005	3369408	0	93	9262	121	0	next
289	Response	2	3378668	9260	2
291	Picture	dc008	3392040	0	130	6750	152	0	next
291	Response	1	3398788	6748	2
293	Picture	f008	3409980	0	180	7330	210	0	next
293	Response	2	3417308	7328	2
295	Picture	c022	3431770	0	59	6180	81	0	next
295	Response	1	3437949	6179	1
297	Picture	e005	3450310	0	175	8360	203	0	next
297	Response	2	3458668	8358	2
299	Picture	ba008	3469819	0	171	7372	190	0	next
299	Response	2	3477189	7370	1
301	Picture	gf109	3491450	0	33	8060	64	0	next
301	Response	1	3499508	8058	2
303	Picture	h006	3513059	0	88	7651	110	0	next
303	Response	2	3520708	7649	1
305	Picture	gf107	3532430	0	41	7880	71	0	next
305	Response	1	3540308	7878	2
307	Picture	f109	3551709	0	95	6041	116	0	next
307	Response	1	3557749	6040	1
309	Picture	m006	3571469	0	158	10161	187	0	next
309	Response	2	3581628	10159	2
311	Picture	c123	3593760	0	206	8430	226	0	next
311	Response	1	3602188	8428	2
313	Picture	c024	3614678	0	102	11512	130	0	next
313	Response	1	3626188	11510	2
315	Picture	dc107	3638050	0	71	12420	92	0	next
315	Response	1	3650468	12418	2
317	Picture	c109	3662248	0	35	10745	65	0	next
317	Response	2	3672991	10743	1
319	Picture	a008	3684213	0	65	13657	85	0	next
319	Response	2	3697868	13655	2
321	Picture	m015	3709778	0	155	8291	185	0	next
321	Response	2	3718068	8290	1
323	Picture	dc109	3730071	0	201	9199	224	0	next
323	Response	1	3739269	9198	1
325	Picture	m016	3750458	0	135	7331	165	0	next
325	Response	2	3757788	7330	2
329	Response	2	3924428	44868	1
331	Picture	a012	3934458	0	99	11251	132	0	next
331	Response	1	3945708	11250	1
333	Picture	h018	3959518	0	210	8751	233	0	next
333	Response	2	3968268	8750	1
335	Picture	h017	3983198	0	187	7671	218	0	next
335	Response	1	3990868	7670	1
337	Picture	gf010	4003871	0	182	7799	203	0	next
337	Response	2	4011668	7797	1
339	Picture	e008	4026079	0	125	6551	156	0	next
339	Response	1	4032628	6549	1
341	Picture	dc010	4045220	0	158	9809	180	0	next
341	Response	1	4055028	9808	1
343	Picture	gf012	4066618	0	73	13732	104	0	next
343	Response	1	4080348	13730	1
345	Picture	dc026	4091903	0	132	7527	152	0	next
345	Response	1	4099428	7525	1
347	Picture	c111	4114198	0	161	6431	190	0	next
347	Response	2	4120628	6430	1
349	Picture	c026	4133299	0	60	10650	85	0	next
349	Response	1	4143948	10649	1
351	Picture	ba012	4155737	0	110	8533	139	0	next
351	Response	2	4164268	8531	2
353	Picture	gf125	4177531	0	154	9778	173	0	next
353	Response	2	4187308	9777	1
355	Picture	c012	4202247	0	91	10542	120	0	next
355	Response	2	4212788	10541	1
357	Picture	gf026	4225269	0	70	7520	93	0	next
357	Response	2	4232788	7519	1
359	Picture	a010	4245039	0	124	7550	153	0	next
359	Response	2	4252588	7549	1
361	Picture	c125	4265178	0	155	8051	179	0	next
361	Response	1	4273228	8050	1
363	Picture	h007	4284558	0	98	8111	129	0	next
363	Response	2	4292668	8110	1
365	Picture	dc125	4304518	0	139	6991	161	0	next
365	Response	1	4311508	6990	1
367	Picture	ba127	4325488	0	160	7661	191	0	next
367	Response	2	4333148	7660	1
369	Picture	dc111	4346881	0	102	7868	123	0	next
369	Response	2	4354748	7867	1
371	Picture	m018	4367347	0	131	9922	161	0	next
371	Response	2	4377267	9920	2
373	Picture	m008	4391220	0	88	10889	110	0	next
373	Response	2	4402108	10888	1
375	Picture	ba125	4416509	0	122	7800	151	0	next
375	Response	2	4424308	7799	1
377	Picture	e007	4438091	0	41	7738	64	0	next
377	Response	2	4445828	7737	1
379	Picture	f012	4458213	0	81	5456	111	0	next
379	Response	2	4463668	5455	1
381	Picture	dc127	4477360	0	98	7509	121	0	next
381	Response	1	4484867	7507	2
383	Picture	gf111	4498579	0	37	12330	67	0	next
383	Response	1	4510908	12329	1
385	Picture	ba010	4524899	0	50	6376	71	0	next
385	Response	2	4531267	6368	1
387	Picture	ba026	4545273	0	167	8876	197	0	next
387	Response	1	4554148	8875	1
389	Picture	a127	4567159	0	113	6510	135	0	next
389	Response	2	4573668	6509	1
391	Picture	gf127	4585748	0	180	6441	210	0	next
391	Response	2	4592188	6440	1
393	Picture	f127	4603958	0	140	7351	161	0	next
393	Response	2	4611308	7350	1
395	Picture	f026	4625722	0	34	7507	63	0	next
395	Response	2	4633228	7506	1
397	Picture	f010	4645320	0	104	5909	125	0	next
397	Response	2	4651228	5908	1
399	Picture	c127	4663159	0	87	6230	122	0	next
399	Response	1	4669387	6228	2
401	Picture	m017	4682280	0	137	7069	158	0	next
401	Response	2	4689347	7067	2
403	Picture	e018	4703958	0	113	6631	142	0	next
403	Response	1	4710587	6629	2
405	Picture	h008	4721720	0	189	8229	210	0	next
405	Response	1	4729947	8227	2
407	Picture	c010	4743718	0	179	7951	208	0	next
407	Response	1	4751667	7949	2
409	Picture	m007	4766219	0	184	7329	208	0	next
409	Response	2	4773547	7328	1
411	Picture	a125	4786517	0	37	9032	66	0	next
411	Response	1	4795547	9030	1
413	Picture	a026	4808598	0	128	11471	151	0	next
413	Response	1	4820067	11469	2
415	Picture	f125	4831779	0	96	7650	126	0	next
415	Response	2	4839427	7648	2
417	Picture	f111	4853879	0	170	7630	193	0	next
417	Response	2	4861508	7629	1
419	Picture	dc012	4875658	0	44	3651	74	0	next
419	Response	2	4879307	3649	2
421	Picture	e017	4890439	0	104	4750	127	0	next
421	Response	2	4895188	4749	1
423	Picture	ba111	4906768	0	97	7021	126	0	next
423	Response	1	4913787	7019	2
425	Picture	a111	4925040	0	162	6349	182	0	next
425	Response	1	4931387	6347	1
429	Response	2	5081827	28778	2
431	Picture	e009	5091848	0	160	8101	180	0	next
431	Response	1	5099947	8099	1
433	Picture	c014	5111078	0	75	6511	104	0	next
433	Response	1	5117587	6509	1
435	Picture	f028	5132052	0	108	6817	129	0	next
435	Response	2	5138867	6815	2
437	Picture	m020	5153658	0	158	7331	186	0	next
437	Response	2	5160987	7329	1
439	Picture	c028	5174679	0	142	8430	164	0	next
439	Response	1	5183107	8428	1
441	Picture	gf030	5197658	0	150	1570	180	0	next
441	Response	2	5199227	1569	1
443	Picture	dc129	5214217	0	94	7172	116	0	next
443	Response	2	5221387	7170	1
445	Picture	ba014	5232849	0	117	8979	146	0	next
445	Response	2	5241827	8978	1
447	Picture	dc115	5255988	0	149	7481	169	0	next
447	Response	2	5263467	7479	1
449	Picture	f014	5274599	0	35	6430	67	0	next
449	Response	2	5281027	6428	2
451	Picture	a028	5295251	0	45	10697	71	0	next
451	Response	2	5305947	10696	1
453	Picture	h020	5320917	0	35	8752	65	0	next
453	Response	2	5329667	8750	2
455	Picture	h009	5342399	0	53	8309	73	0	next
455	Response	2	5350707	8308	1
457	Picture	f113	5364957	0	151	6191	181	0	next
457	Response	2	5371147	6190	1
459	Picture	a115	5383857	0	88	5571	110	0	next
459	Response	2	5389427	5570	1
461	Picture	gf014	5404118	0	150	6351	179	0	next
461	Response	2	5410467	6349	1
463	Picture	a030	5423612	0	159	9936	183	0	next
463	Response	2	5433547	9935	1
465	Picture	a113	5446486	0	106	5342	136	0	next
465	Response	2	5451827	5341	1
467	Picture	c113	5464418	0	180	11690	202	0	next
467	Response	2	5476107	11689	1
469	Picture	m019	5489407	0	178	5342	208	0	next
469	Response	2	5494747	5340	1
471	Picture	a129	5507949	0	140	6039	163	0	next
471	Response	2	5513987	6038	1
473	Picture	c129	5528387	0	190	7154	191	0	next
473	Response	1	5535507	7120	1
475	Picture	dc030	5548252	0	161	8016	183	0	next
475	Response	1	5556267	8015	1
477	Picture	m009	5569696	0	38	5812	67	0	next
477	Response	2	5575507	5811	1
479	Picture	c030	5589977	0	95	8492	116	0	next
479	Response	1	5598467	8490	2
481	Picture	dc028	5609718	0	176	12190	207	0	next
481	Response	2	5621907	12189	1
483	Picture	f030	5635170	0	59	6378	84	0	next
483	Response	2	5641547	6377	1
485	Picture	gf115	5653307	0	72	6721	102	0	next
485	Response	2	5660027	6720	1
487	Picture	gf129	5673172	0	48	7056	67	0	next
487	Response	2	5680227	7055	1
489	Picture	m010	5694777	0	99	5732	130	0	next
489	Response	2	5700507	5730	1
491	Picture	gf113	5712200	0	182	5148	204	0	next
491	Response	2	5717347	5147	1
493	Picture	dc014	5730327	0	38	9781	68	0	next
493	Response	2	5740107	9780	1
494	Response	2	5747587	7479	1
494	Response	2	5749426	9318	2
495	Picture	f115	5752018	0	190	5890	211	0	next
495	Response	2	5757907	5889	1
497	Picture	dc113	5769877	0	152	8831	184	0	next
497	Response	1	5778707	8830	1
499	Picture	ba113	5791778	0	85	6770	106	0	next
499	Response	2	5798547	6769	1
501	Picture	ba129	5812537	0	149	6211	180	0	next
501	Response	2	5818746	6209	2
503	Picture	c115	5831459	0	64	9050	86	0	next
503	Response	2	5840507	9048	2
505	Picture	ba030	5854438	0	72	11231	103	0	next
505	Response	2	5865667	11229	1
507	Picture	h010	5879559	0	122	7629	144	0	next
507	Response	1	5887186	7627	2
509	Picture	ba115	5900228	0	111	5480	142	0	next
509	Response	2	5905707	5479	1
511	Picture	gf028	5919898	0	107	6850	129	0	next
511	Response	1	5926747	6849	1
513	Picture	ba028	5939557	0	102	7591	132	0	next
513	Response	2	5947147	7590	1
515	Picture	e019	5960859	0	137	6449	159	0	next
515	Response	2	5967306	6447	2
517	Picture	h019	5979306	0	185	4722	216	0	next
517	Response	2	5984026	4720	2
519	Picture	e010	5997861	0	131	5207	153	0	next
519	Response	2	6003066	5205	2
521	Picture	a014	6018027	0	122	5081	151	0	next
521	Response	2	6023106	5079	2
523	Picture	e020	6036558	0	92	6790	113	0	next
523	Response	2	6043346	6788	2
525	Picture	f129	6056368	0	102	7020	133	0	next
525	Response	2	6063387	7019	1
