# Supplementary material for: Effects of two different emotion-inducing methods on the emotional memory of non-clinically depressed individuals
Source: PLoS One. 2021 May 28;16(5):e0249863. doi: 10.1371/journal.pone.0249863 (PMC8162709; doi:10.1371/journal.pone.0249863)
Supplement: S1 Data — (ZIP) [file pone.0249863.s001.zip › data/experiment2-depression/sub80/b-study.log]

Scenario - For expli1
Logfile written - 2019/12/13 16:40:04

Trial	Event Type	Code	Time	TTime	Uncertainty	Duration	Uncertainty	ReqTime	ReqDur

1	Response	2	151622	151622	1
4	Picture	t006	181683	0	110	16000	139	0	16000
4	Response	2	197622	15939	1
5	Response	2	204982	7270	1
7	Picture	t001	218427	0	201	16000	220	0	16000
8	Response	2	244182	9736	2
10	Picture	t005	258106	0	172	16000	201	0	16000
11	Response	2	283342	9207	1
13	Picture	t003	296756	0	191	16000	211	0	16000
14	Response	2	322262	9486	1
16	Picture	t004	334893	0	38	16000	67	0	16000
17	Response	1	359222	8300	1
19	Picture	t002	372654	0	109	16000	129	0	16000
20	Response	1	394902	6228	1
23	Response	2	442982	24318	1
25	Picture	f119	453002	0	78	16000	97	0	16000
26	Response	1	475062	6042	1
28	Picture	f016	487412	0	154	16000	184	0	16000
29	Response	1	517502	14061	2
31	Picture	f105	530535	0	199	16000	221	0	16000
32	Response	1	557422	10865	1
34	Picture	a119	568572	0	146	16000	175	0	16000
35	Response	2	591261	6660	2
37	Picture	f004	604293	0	91	16000	116	0	16000
38	Response	2	627782	7464	2
40	Picture	a020	642803	0	62	16030	63	0	16000
41	Response	1	665741	6908	2
43	Picture	a105	677434	0	103	16000	122	0	16000
44	Response	2	698861	5408	2
46	Picture	a101	712562	0	126	16000	157	0	16000
47	Response	2	735022	6430	1
49	Picture	c016	748464	0	58	16000	79	0	16000
50	Response	1	775902	11418	1
52	Picture	f018	787852	0	155	16000	184	0	16000
53	Response	2	811462	7581	1
55	Picture	a117	825652	0	189	16000	208	0	16000
56	Response	1	847542	5871	1
58	Picture	f103	859585	0	74	16000	105	0	16000
59	Response	1	880701	5086	2
61	Picture	f117	893463	0	199	16000	219	0	16000
62	Response	1	916621	7139	2
64	Picture	f020	930711	0	101	16000	132	0	16000
65	Response	2	954181	7439	2
67	Picture	f002	967207	0	106	16000	126	0	16000
68	Response	2	988461	5234	2
70	Picture	a004	1001173	0	126	16000	156	0	16000
71	Response	1	1024341	7138	1
73	Picture	a103	1038415	0	51	16000	72	0	16000
74	Response	2	1070221	15785	2
76	Picture	a018	1083484	0	129	16000	160	0	16000
77	Response	2	1106661	7147	1
79	Picture	c105	1118584	0	202	16000	223	0	16000
80	Response	2	1142421	7817	2
82	Picture	c020	1156222	0	42	16000	72	0	16000
83	Response	2	1180661	8409	2
85	Picture	a002	1191823	0	114	16000	135	0	16000
86	Response	1	1215541	7698	2
88	Picture	a016	1229982	0	105	16000	135	0	16000
89	Response	2	1251701	5689	2
91	Picture	c119	1263644	0	116	16000	137	0	16000
92	Response	1	1285901	6237	1
94	Picture	c018	1300601	0	141	16000	170	0	16000
95	Response	1	1323661	7031	1
97	Picture	c004	1337892	0	183	16000	203	0	16000
98	Response	1	1359820	5909	2
100	Picture	c002	1373953	0	106	16000	135	0	16000
101	Response	2	1401781	11799	1
103	Picture	f101	1416378	0	182	16000	201	0	16000
104	Response	1	1437981	5584	1
106	Picture	c101	1449532	0	182	16000	210	0	16000
107	Response	2	1473581	8021	2
109	Picture	c103	1486981	0	63	16000	83	0	16000
110	Response	1	1508461	5461	1
112	Picture	c117	1523494	0	39	16000	71	0	16000
113	Response	2	1545701	6176	1
117	Response	2	1709181	38545	1
119	Picture	a008	1719210	0	114	16000	143	0	16000
120	Response	2	1740941	5703	1
122	Picture	c109	1753119	0	38	16000	60	0	16000
123	Response	1	1773261	4120	1
125	Picture	c121	1788172	0	142	16000	171	0	16000
126	Response	2	1811861	7661	1
128	Picture	f006	1826084	0	59	16000	82	0	16000
129	Response	2	1846261	4155	1
131	Picture	a010	1860550	0	77	16000	107	0	16000
132	Response	1	1880981	4401	1
134	Picture	c022	1895964	0	165	16000	185	0	16000
135	Response	2	1916701	4717	1
137	Picture	a123	1931351	0	100	16000	130	0	16000
138	Response	1	1952901	5520	1
140	Picture	f024	1964513	0	106	16000	128	0	16000
141	Response	2	1985620	5085	2
143	Picture	f008	1999273	0	162	16000	193	0	16000
144	Response	2	2024381	9077	2
146	Picture	f107	2036873	0	62	16000	83	0	16000
147	Response	1	2060461	7568	1
149	Picture	f121	2075304	0	116	16000	145	0	16000
150	Response	2	2095620	4288	2
152	Picture	a121	2109042	0	46	16000	73	0	16000
153	Response	2	2131500	6431	2
155	Picture	f125	2145083	0	160	16000	192	0	16000
156	Response	2	2167221	6107	1
158	Picture	f010	2181633	0	106	16000	129	0	16000
159	Response	2	2205101	7446	1
161	Picture	c125	2219123	0	105	16000	137	0	16000
162	Response	1	2241140	5985	1
164	Picture	c008	2254660	0	64	16000	87	0	16000
165	Response	2	2276221	5538	1
167	Picture	f022	2289343	0	38	16000	69	0	16000
168	Response	1	2313860	8486	2
170	Picture	a107	2328041	0	172	16000	192	0	16000
171	Response	1	2348260	4199	2
173	Picture	c123	2362240	0	125	16000	154	0	16000
174	Response	2	2382620	4351	2
176	Picture	a109	2396865	0	168	16000	189	0	16000
177	Response	1	2417981	5096	1
179	Picture	c107	2431144	0	39	16000	71	0	16000
180	Response	1	2454539	7363	2
182	Picture	c010	2467472	0	43	16000	64	0	16000
183	Response	1	2490180	6687	2
185	Picture	c006	2501372	0	133	16000	166	0	16000
186	Response	1	2522300	4896	2
188	Picture	a006	2533593	0	78	16000	98	0	16000
189	Response	2	2556221	6609	1
191	Picture	f123	2570512	0	146	16000	175	0	16000
192	Response	2	2594180	7639	2
194	Picture	c024	2609123	0	202	16000	221	0	16000
195	Response	1	2630180	5038	2
197	Picture	a125	2643600	0	42	16000	70	0	16000
198	Response	2	2663420	3793	1
200	Picture	a024	2677951	0	192	16000	212	0	16000
201	Response	1	2699060	5090	1
203	Picture	a022	2713088	0	39	16000	70	0	16000
204	Response	1	2733500	4382	1
206	Picture	f109	2747761	0	202	16000	223	0	16000
207	Response	1	2767940	4157	1
211	Response	2	2918820	26953	1
213	Picture	f115	2928843	0	82	16000	103	0	16000
214	Response	2	2949740	4877	1
216	Picture	c026	2960992	0	83	16000	111	0	16000
217	Response	1	2980899	3879	2
219	Picture	a115	2993530	0	49	16000	70	0	16000
220	Response	2	3013140	3590	1
222	Picture	c028	3027209	0	193	16000	225	0	16000
223	Response	1	3051700	8459	2
225	Picture	c012	3064303	0	98	16000	119	0	16000
226	Response	1	3085300	4976	1
228	Picture	a030	3097572	0	149	16000	178	0	16000
229	Response	1	3117340	3739	2
231	Picture	f111	3129022	0	199	16000	219	0	16000
232	Response	1	3149820	4778	1
234	Picture	f028	3162332	0	39	16000	68	0	16000
235	Response	2	3181700	3339	1
237	Picture	a012	3195517	0	193	16000	215	0	16000
238	Response	2	3214979	3440	1
240	Picture	a127	3226631	0	64	16000	94	0	16000
241	Response	1	3248500	5839	1
243	Picture	a014	3259952	0	79	16000	101	0	16000
244	Response	1	3281540	5567	1
246	Picture	f026	3294081	0	97	16000	125	0	16000
247	Response	2	3317180	7071	1
249	Picture	f127	3330062	0	120	16000	140	0	16000
250	Response	1	3351980	5898	1
252	Picture	f129	3365510	0	159	16000	193	0	16000
253	Response	2	3387540	5996	1
255	Picture	c113	3402051	0	118	16000	138	0	16000
256	Response	1	3423979	5908	2
258	Picture	a026	3438071	0	78	16000	107	0	16000
259	Response	1	3458860	4761	1
261	Picture	a111	3470014	0	141	16000	162	0	16000
262	Response	2	3489779	3743	2
264	Picture	a129	3503912	0	56	16000	86	0	16000
265	Response	1	3524699	4758	2
267	Picture	c014	3538460	0	179	16000	199	0	16000
268	Response	1	3560259	5779	2
270	Picture	f014	3572819	0	140	16000	170	0	16000
271	Response	1	3594899	6050	2
273	Picture	c127	3606631	0	166	16000	185	0	16000
274	Response	1	3628779	6129	1
276	Picture	c111	3643680	0	100	16000	129	0	16000
277	Response	2	3665339	5630	2
279	Picture	c115	3678080	0	201	16000	220	0	16000
280	Response	1	3699739	5640	2
282	Picture	c129	3711868	0	59	16000	88	0	16000
283	Response	1	3734379	6482	2
285	Picture	f012	3748480	0	119	16000	140	0	16000
286	Response	2	3771019	6519	1
288	Picture	a113	3785691	0	54	16000	84	0	16000
289	Response	2	3805340	3619	1
291	Picture	c030	3817701	0	50	16000	72	0	16000
292	Response	1	3838979	5257	2
294	Picture	a028	3850880	0	195	16000	226	0	16000
295	Response	2	3875179	8268	1
297	Picture	f030	3887711	0	196	16000	217	0	16000
298	Response	1	3908699	4967	2
300	Picture	f113	3922949	0	112	16000	141	0	16000
301	Response	2	3941980	3002	1
