# Supplementary material for: Effects of two different emotion-inducing methods on the emotional memory of non-clinically depressed individuals
Source: PLoS One. 2021 May 28;16(5):e0249863. doi: 10.1371/journal.pone.0249863 (PMC8162709; doi:10.1371/journal.pone.0249863)
Supplement: S1 Data — (ZIP) [file pone.0249863.s001.zip › data/experiment2-depression/sub80/b-test.log]

Scenario - For expli1
Logfile written - 2019/12/13 16:51:38

Trial	Event Type	Code	Time	TTime	Uncertainty	Duration	Uncertainty	ReqTime	ReqDur

1	Response	2	67539	67539	1
4	Picture	t003	97600	0	43	50460	74	0	next
4	Response	1	148059	50459	1
6	Picture	t001	161840	0	136	22940	157	0	next
6	Response	2	184778	22938	2
8	Picture	t006	196069	0	54	17511	83	0	next
8	Response	2	213578	17509	2
10	Picture	t007	226768	0	196	14292	217	0	next
10	Response	1	241058	14290	2
12	Picture	t010	254570	0	42	10690	73	0	next
12	Response	2	265258	10688	2
14	Picture	t008	277230	0	54	13750	74	0	next
14	Response	2	290978	13748	1
16	Picture	t002	304430	0	176	11150	207	0	next
16	Response	2	315578	11148	2
18	Picture	t011	327639	0	140	16101	159	0	next
18	Response	2	343738	16099	2
20	Picture	t004	355928	0	169	15852	199	0	next
20	Response	1	371778	15850	2
22	Picture	t009	383559	0	206	20061	230	0	next
22	Response	2	403618	20059	2
24	Picture	t005	416809	0	106	18091	136	0	next
24	Response	2	434899	18090	1
26	Picture	t012	448380	0	207	13400	228	0	next
26	Response	2	461779	13399	1
29	Response	2	545218	59828	1
31	Picture	gf103	555239	0	160	30541	180	0	next
31	Response	2	585778	30539	2
33	Picture	a101	597400	0	148	14380	178	0	next
33	Response	1	611778	14378	1
35	Picture	e001	624420	0	133	23399	153	0	next
35	Response	2	647818	23398	1
37	Picture	f002	660369	0	165	18091	196	0	next
37	Response	1	678458	18089	2
39	Picture	dc101	693290	0	79	17210	101	0	next
39	Response	1	710498	17208	2
41	Picture	f016	722978	0	43	19801	73	0	next
41	Response	2	742778	19800	1
43	Picture	a002	753828	0	199	14152	218	0	next
43	Response	1	767979	14151	1
45	Picture	ba117	781089	0	90	17131	125	0	next
45	Response	1	798218	17129	1
47	Picture	e011	810060	0	121	8559	142	0	next
47	Response	1	818618	8558	1
49	Picture	ba018	832089	0	76	11091	109	0	next
49	Response	1	843178	11089	2
51	Picture	ba016	856789	0	48	12431	68	0	next
51	Response	2	869218	12429	1
53	Picture	c002	881928	0	58	11292	91	0	next
53	Response	2	893218	11290	1
55	Picture	gf016	906980	0	183	13241	203	0	next
55	Response	1	920219	13239	1
57	Picture	c101	933440	0	42	11340	72	0	next
57	Response	2	944778	11338	1
59	Picture	h012	957089	0	65	19170	87	0	next
59	Response	2	976258	19169	1
61	Picture	e012	989248	0	51	11811	81	0	next
61	Response	2	1001058	11810	1
63	Picture	ba002	1012849	0	124	12450	146	0	next
63	Response	2	1025298	12449	1
65	Picture	f101	1038998	0	129	12422	159	0	next
65	Response	2	1051418	12420	1
67	Picture	c016	1065969	0	163	9290	183	0	next
67	Response	1	1075258	9289	1
69	Picture	c103	1087358	0	93	12662	124	0	next
69	Response	2	1100018	12660	2
71	Picture	a103	1114799	0	156	7980	176	0	next
71	Response	1	1122778	7979	1
73	Picture	a018	1135369	0	72	15491	101	0	next
73	Response	1	1150858	15489	2
75	Picture	dc117	1164029	0	82	9430	102	0	next
75	Response	1	1173458	9429	1
77	Picture	gf117	1187138	0	127	10641	159	0	next
77	Response	2	1197778	10640	1
79	Picture	dc018	1209747	0	190	9832	211	0	next
79	Response	2	1219578	9831	1
81	Picture	a016	1230988	0	101	9071	131	0	next
81	Response	1	1240058	9070	1
83	Picture	dc002	1253050	0	44	12569	64	0	next
83	Response	1	1265618	12568	1
85	Picture	c018	1280198	0	47	14662	76	0	next
85	Response	1	1294858	14660	1
87	Picture	h002	1306308	0	109	10472	129	0	next
87	Response	2	1316778	10470	1
89	Picture	a117	1330211	0	37	14368	67	0	next
89	Response	2	1344578	14367	1
91	Picture	e002	1358978	0	94	8561	114	0	next
91	Response	2	1367537	8559	2
93	Picture	f018	1380089	0	138	11410	168	0	next
93	Response	2	1391498	11409	1
95	Picture	m012	1405847	0	48	7572	67	0	next
95	Response	1	1413418	7571	1
97	Picture	m011	1424998	0	48	8501	80	0	next
97	Response	1	1433498	8500	1
99	Picture	gf002	1447189	0	200	7670	221	0	next
99	Response	2	1454858	7669	1
101	Picture	f117	1466498	0	44	13322	75	0	next
101	Response	1	1479818	13320	2
103	Picture	m001	1492229	0	151	16070	171	0	next
103	Response	2	1508297	16068	2
105	Picture	f103	1522299	0	62	13080	92	0	next
105	Response	2	1535378	13079	1
107	Picture	dc016	1547968	0	66	14331	87	0	next
107	Response	2	1562298	14330	1
109	Picture	gf101	1575601	0	86	14218	117	0	next
109	Response	1	1589817	14216	1
111	Picture	c117	1603261	0	97	19558	118	0	next
111	Response	2	1622817	19556	2
113	Picture	m002	1634317	0	34	10506	66	0	next
113	Response	1	1644820	10503	2
115	Picture	ba103	1656081	0	100	10418	121	0	next
115	Response	1	1666497	10416	2
117	Picture	h001	1679309	0	193	10350	223	0	next
117	Response	2	1689658	10349	1
119	Picture	ba101	1704189	0	150	8830	170	0	next
119	Response	1	1713017	8828	2
121	Picture	h011	1724580	0	76	8839	106	0	next
121	Response	2	1733417	8837	2
123	Picture	dc103	1744838	0	160	12901	179	0	next
123	Response	2	1757737	12899	2
125	Picture	gf018	1770068	0	81	9351	112	0	next
125	Response	2	1779417	9349	2
129	Response	2	1921297	19467	2
131	Picture	a020	1931329	0	122	13610	153	0	next
131	Response	2	1944937	13608	1
133	Picture	h003	1957218	0	69	9921	93	0	next
133	Response	2	1967137	9919	1
135	Picture	a004	1981937	0	171	7922	200	0	next
135	Response	1	1989857	7920	1
137	Picture	f006	2003410	0	204	11369	224	0	next
137	Response	1	2014777	11367	1
139	Picture	h004	2028538	0	61	7881	90	0	next
139	Response	2	2036417	7879	2
141	Picture	c006	2047648	0	123	10731	143	0	next
141	Response	1	2058377	10729	1
143	Picture	ba105	2073020	0	71	10199	102	0	next
143	Response	2	2083217	10197	2
145	Picture	a006	2096208	0	51	8211	73	0	next
145	Response	2	2104417	8209	1
147	Picture	f105	2115970	0	112	7529	142	0	next
147	Response	2	2123497	7527	2
149	Picture	c105	2137509	0	76	7629	98	0	next
149	Response	2	2145137	7628	1
151	Picture	f004	2159956	0	119	9463	149	0	next
151	Response	1	2169417	9461	1
153	Picture	ba121	2181878	0	200	8781	221	0	next
153	Response	2	2190657	8779	2
155	Picture	gf121	2203579	0	153	9439	185	0	next
155	Response	1	2213017	9438	1
157	Picture	dc006	2226669	0	65	11670	89	0	next
157	Response	1	2238337	11668	1
159	Picture	m014	2250608	0	110	9210	140	0	next
159	Response	2	2259817	9209	1
161	Picture	gf020	2274527	0	201	9692	224	0	next
161	Response	2	2284217	9690	1
163	Picture	dc004	2296109	0	104	10629	136	0	next
163	Response	2	2306737	10628	1
165	Picture	m004	2319756	0	128	7223	149	0	next
165	Response	1	2326977	7221	1
167	Picture	c121	2338388	0	150	10511	180	0	next
167	Response	2	2348897	10509	1
169	Picture	dc020	2362038	0	175	9500	201	0	next
169	Response	1	2371536	9498	2
171	Picture	gf105	2386557	0	138	8782	167	0	next
171	Response	1	2395337	8780	1
173	Picture	c119	2407939	0	96	11119	117	0	next
173	Response	2	2419057	11118	1
175	Picture	gf004	2430856	0	164	14442	194	0	next
175	Response	2	2445297	14441	1
177	Picture	h013	2459947	0	74	8791	94	0	next
177	Response	2	2468737	8790	1
179	Picture	m013	2480937	0	71	8602	100	0	next
179	Response	1	2489537	8600	1
181	Picture	f121	2500787	0	64	8071	86	0	next
181	Response	1	2508857	8070	1
183	Picture	dc121	2523218	0	117	16914	118	0	next
183	Response	2	2540097	16879	2
185	Picture	dc105	2551941	0	63	8837	84	0	next
185	Response	1	2560777	8836	1
187	Picture	ba006	2573066	0	92	10512	122	0	next
187	Response	1	2583577	10511	1
189	Picture	ba020	2598327	0	169	13413	189	0	next
189	Response	2	2611738	13411	1
191	Picture	c004	2625850	0	131	9089	159	0	next
191	Response	1	2634937	9087	1
193	Picture	gf119	2647409	0	75	11289	96	0	next
193	Response	2	2658697	11288	1
195	Picture	a119	2669819	0	154	12162	186	0	next
195	Response	2	2681979	12160	2
197	Picture	e014	2695673	0	136	9745	157	0	next
197	Response	2	2705417	9744	1
199	Picture	ba119	2717957	0	173	9301	202	0	next
199	Response	2	2727257	9300	1
201	Picture	a121	2740408	0	59	8970	79	0	next
201	Response	1	2749377	8969	1
203	Picture	e004	2763107	0	180	12912	210	0	next
203	Response	2	2776017	12910	1
205	Picture	h014	2787549	0	75	11469	96	0	next
205	Response	2	2799017	11468	1
207	Picture	gf006	2812309	0	135	8309	165	0	next
207	Response	2	2820617	8308	1
209	Picture	dc119	2833551	0	63	8947	85	0	next
209	Response	2	2842497	8946	1
211	Picture	a105	2854167	0	103	8491	133	0	next
211	Response	2	2862657	8490	1
213	Picture	ba004	2874727	0	45	7771	66	0	next
213	Response	2	2882497	7770	1
215	Picture	f119	2896887	0	38	8691	67	0	next
215	Response	2	2905577	8690	1
217	Picture	e013	2919148	0	118	8110	137	0	next
217	Response	2	2927257	8109	1
219	Picture	f020	2938649	0	104	9249	133	0	next
219	Response	2	2947896	9247	1
221	Picture	m003	2959700	0	57	11438	79	0	next
221	Response	2	2971136	11436	2
223	Picture	c020	2985936	0	141	11002	172	0	next
223	Response	1	2996937	11001	1
225	Picture	e003	3008807	0	108	9851	129	0	next
225	Response	2	3018656	9849	2
229	Response	2	3147376	5563	2
231	Picture	a109	3157398	0	157	16140	178	0	next
231	Response	1	3173536	16138	2
233	Picture	ba107	3188348	0	190	14831	221	0	next
233	Response	2	3203177	14829	1
235	Picture	dc024	3214308	0	63	9310	83	0	next
235	Response	2	3223617	9309	1
237	Picture	a022	3235807	0	51	10171	92	0	next
237	Response	1	3245976	10169	2
239	Picture	a008	3258089	0	110	11329	133	0	next
239	Response	2	3269417	11328	1
241	Picture	f123	3282073	0	112	8105	144	0	next
241	Response	2	3290176	8103	1
243	Picture	m005	3302558	0	132	12740	153	0	next
243	Response	2	3315296	12738	2
245	Picture	c022	3327997	0	180	10021	212	0	next
245	Response	1	3338017	10020	1
247	Picture	dc008	3349696	0	151	13082	173	0	next
247	Response	1	3362776	13080	1
249	Picture	dc123	3377196	0	138	19142	167	0	next
249	Response	2	3396336	19140	1
251	Picture	f109	3408327	0	178	13170	198	0	next
251	Response	2	3421496	13169	1
253	Picture	dc107	3433727	0	94	8490	125	0	next
253	Response	2	3442216	8489	1
255	Picture	dc109	3455027	0	133	10310	154	0	next
255	Response	2	3465336	10309	1
257	Picture	gf123	3479667	0	148	11270	178	0	next
257	Response	2	3490936	11269	1
259	Picture	gf024	3504284	0	199	9053	219	0	next
259	Response	2	3513336	9052	1
261	Picture	f022	3527165	0	139	10492	169	0	next
261	Response	2	3537656	10491	1
263	Picture	c123	3551506	0	135	8672	154	0	next
263	Response	1	3560176	8670	1
265	Picture	f024	3574929	0	33	9369	61	0	next
265	Response	2	3584296	9367	1
267	Picture	gf107	3599158	0	141	15019	162	0	next
267	Response	1	3614176	15018	1
269	Picture	m016	3627626	0	158	10072	187	0	next
269	Response	2	3637696	10070	2
271	Picture	a123	3650427	0	196	8111	215	0	next
271	Response	2	3658536	8109	1
273	Picture	c008	3671008	0	100	9410	131	0	next
273	Response	2	3680416	9408	1
275	Picture	a024	3695128	0	152	13249	179	0	next
275	Response	2	3708376	13248	1
277	Picture	c109	3721506	0	94	9791	125	0	next
277	Response	2	3731295	9789	2
279	Picture	ba024	3746148	0	122	11750	143	0	next
279	Response	2	3757896	11748	2
281	Picture	gf109	3769788	0	134	18509	163	0	next
281	Response	1	3788296	18508	1
283	Picture	e006	3799616	0	146	15162	168	0	next
283	Response	2	3814776	15160	1
285	Picture	c107	3829296	0	116	13161	148	0	next
285	Response	2	3842456	13160	1
287	Picture	e005	3855395	0	187	13902	207	0	next
287	Response	2	3869296	13901	1
289	Picture	ba022	3884316	0	83	10181	114	0	next
289	Response	1	3894496	10180	1
291	Picture	dc022	3906245	0	162	7772	182	0	next
291	Response	1	3914016	7771	1
293	Picture	e015	3925335	0	54	20402	84	0	next
293	Response	2	3945735	20400	2
295	Picture	ba008	3959936	0	125	9201	147	0	next
295	Response	1	3969135	9199	2
297	Picture	h005	3983007	0	40	9170	71	0	next
297	Response	1	3992176	9169	1
299	Picture	h006	4004347	0	209	8990	229	0	next
299	Response	2	4013336	8989	1
301	Picture	f107	4025478	0	63	11259	93	0	next
301	Response	1	4036736	11258	1
303	Picture	gf022	4051426	0	117	9711	140	0	next
303	Response	2	4061136	9710	1
305	Picture	c024	4073376	0	154	9761	185	0	next
305	Response	1	4083136	9760	1
307	Picture	m015	4096687	0	183	13410	203	0	next
307	Response	2	4110095	13408	2
309	Picture	h016	4123295	0	55	8162	85	0	next
309	Response	2	4131456	8161	1
311	Picture	ba123	4144267	0	91	12350	111	0	next
311	Response	2	4156616	12349	1
313	Picture	h015	4170396	0	116	8981	146	0	next
313	Response	2	4179376	8980	1
315	Picture	m006	4192641	0	43	7776	62	0	next
315	Response	1	4200415	7774	2
317	Picture	a107	4213806	0	35	8211	65	0	next
317	Response	2	4222016	8210	1
319	Picture	ba109	4236856	0	150	8761	171	0	next
319	Response	1	4245615	8759	2
321	Picture	e016	4257787	0	41	7872	70	0	next
321	Response	2	4265657	7870	1
323	Picture	f008	4279768	0	65	9289	90	0	next
323	Response	2	4289056	9288	1
325	Picture	gf008	4300317	0	168	6100	198	0	next
325	Response	2	4306416	6099	1
329	Response	2	4450655	19999	1
331	Picture	e017	4460686	0	100	15291	131	0	next
331	Response	1	4475975	15289	2
333	Picture	ba010	4489989	0	135	11467	157	0	next
333	Response	1	4501455	11466	1
335	Picture	ba026	4513426	0	183	9631	214	0	next
335	Response	1	4523055	9629	2
337	Picture	dc111	4537767	0	181	14370	201	0	next
337	Response	2	4552135	14368	1
339	Picture	m018	4565978	0	121	8879	152	0	next
339	Response	2	4574855	8877	2
341	Picture	f012	4589736	0	201	8601	221	0	next
341	Response	1	4598336	8600	1
343	Picture	gf012	4609666	0	91	9471	120	0	next
343	Response	1	4619135	9469	1
345	Picture	c010	4632557	0	208	9580	227	0	next
345	Response	2	4642135	9578	2
347	Picture	c127	4656306	0	108	7951	136	0	next
347	Response	2	4664255	7949	1
349	Picture	c125	4678466	0	118	8031	138	0	next
349	Response	2	4686496	8030	1
351	Picture	a010	4698295	0	111	10042	141	0	next
351	Response	1	4708335	10040	1
353	Picture	gf125	4722486	0	91	10890	111	0	next
353	Response	2	4733375	10889	1
355	Picture	dc125	4746085	0	146	11131	176	0	next
355	Response	2	4757215	11130	1
357	Picture	e018	4768355	0	44	12661	69	0	next
357	Response	1	4781015	12660	1
359	Picture	f026	4794364	0	190	8933	220	0	next
359	Response	2	4803295	8931	2
361	Picture	h018	4818127	0	96	17570	117	0	next
361	Response	2	4835695	17568	1
363	Picture	dc010	4848296	0	77	14521	106	0	next
363	Response	2	4862815	14519	1
365	Picture	f111	4875296	0	84	12161	104	0	next
365	Response	1	4887455	12159	2
367	Picture	e007	4899715	0	152	9622	182	0	next
367	Response	1	4909335	9620	1
369	Picture	h008	4921725	0	146	7011	167	0	next
369	Response	2	4928735	7010	1
371	Picture	gf026	4940937	0	89	13760	120	0	next
371	Response	2	4954695	13758	1
373	Picture	dc012	4968506	0	191	7990	212	0	next
373	Response	2	4976495	7989	1
375	Picture	gf010	4990088	0	95	11328	127	0	next
375	Response	2	5001415	11327	1
377	Picture	gf111	5015495	0	191	6721	212	0	next
377	Response	1	5022215	6720	1
379	Picture	a012	5035416	0	91	8840	124	0	next
379	Response	2	5044255	8839	1
381	Picture	a026	5057138	0	208	12038	229	0	next
381	Response	1	5069175	12037	1
383	Picture	m007	5080628	0	38	9388	69	0	next
383	Response	2	5090015	9387	1
385	Picture	ba125	5102056	0	114	15481	134	0	next
385	Response	2	5117535	15479	1
387	Picture	f010	5132095	0	60	9001	92	0	next
387	Response	2	5141095	9000	1
389	Picture	ba012	5153887	0	104	9569	125	0	next
389	Response	2	5163455	9568	1
391	Picture	dc127	5176746	0	61	8950	91	0	next
391	Response	1	5185695	8949	1
393	Picture	h017	5200294	0	190	8602	208	0	next
393	Response	2	5208895	8601	1
395	Picture	h007	5222645	0	157	19971	188	0	next
395	Response	2	5242615	19970	1
397	Picture	m017	5254434	0	204	9662	225	0	next
397	Response	2	5264095	9661	1
399	Picture	a125	5278336	0	122	16280	153	0	next
399	Response	2	5294615	16279	1
401	Picture	f125	5308386	0	76	8110	96	0	next
401	Response	1	5316495	8109	1
403	Picture	c111	5328136	0	148	13720	180	0	next
403	Response	1	5341855	13719	1
405	Picture	ba127	5352994	0	126	21502	147	0	next
405	Response	2	5374495	21501	1
407	Picture	c012	5388136	0	134	8240	166	0	next
407	Response	2	5396375	8239	1
409	Picture	a111	5409995	0	114	12061	137	0	next
409	Response	1	5422055	12060	1
411	Picture	dc026	5435404	0	191	9572	223	0	next
411	Response	2	5444975	9571	1
413	Picture	c026	5456265	0	168	9551	188	0	next
413	Response	2	5465815	9550	1
415	Picture	a127	5480136	0	117	9160	147	0	next
415	Response	2	5489295	9159	1
417	Picture	e008	5501455	0	136	12681	159	0	next
417	Response	2	5514135	12680	1
419	Picture	gf127	5525486	0	87	13770	119	0	next
419	Response	2	5539255	13769	1
421	Picture	f127	5553807	0	106	8169	128	0	next
421	Response	2	5561974	8167	2
423	Picture	ba111	5576254	0	147	7962	177	0	next
423	Response	1	5584215	7961	1
425	Picture	m008	5599048	0	190	12048	214	0	next
425	Response	2	5611095	12047	1
429	Response	2	5743614	10760	2
431	Picture	m010	5753634	0	74	9622	95	0	next
431	Response	1	5763255	9621	1
433	Picture	f129	5776484	0	42	7493	72	0	next
433	Response	1	5783974	7490	2
435	Picture	ba028	5797407	0	125	11609	145	0	next
435	Response	1	5809014	11607	2
437	Picture	f115	5822455	0	61	9001	92	0	next
437	Response	2	5831454	8999	2
439	Picture	c113	5845729	0	127	6887	147	0	next
439	Response	2	5852614	6885	2
441	Picture	c028	5866416	0	94	8999	125	0	next
441	Response	2	5875414	8998	1
443	Picture	gf115	5887794	0	50	7782	71	0	next
443	Response	2	5895574	7780	2
445	Picture	c115	5908778	0	56	9958	88	0	next
445	Response	1	5918734	9956	2
447	Picture	a014	5932216	0	123	7440	144	0	next
447	Response	1	5939655	7439	1
449	Picture	f014	5951614	0	42	7362	71	0	next
449	Response	1	5958974	7360	2
451	Picture	h009	5971166	0	167	7970	189	0	next
451	Response	2	5979134	7968	2
453	Picture	dc030	5993437	0	46	6819	77	0	next
453	Response	2	6000255	6818	1
455	Picture	ba115	6011466	0	191	8750	212	0	next
455	Response	1	6020214	8748	1
457	Picture	e020	6031567	0	79	8409	109	0	next
457	Response	2	6039974	8407	2
459	Picture	h019	6052745	0	69	6791	90	0	next
459	Response	2	6059534	6789	2
461	Picture	dc115	6073977	0	159	8998	190	0	next
461	Response	2	6082974	8997	1
463	Picture	c129	6094814	0	160	15162	180	0	next
463	Response	2	6109974	15160	1
465	Picture	f113	6121975	0	151	7320	181	0	next
465	Response	2	6129294	7319	1
467	Picture	m020	6142139	0	160	12037	181	0	next
467	Response	1	6154174	12035	2
469	Picture	a030	6166756	0	29	9660	62	0	next
469	Response	1	6176414	9658	1
471	Picture	dc028	6188986	0	136	9270	156	0	next
471	Response	1	6198254	9268	1
473	Picture	m009	6212410	0	35	13996	36	0	next
473	Response	2	6226374	13964	1
475	Picture	a115	6238986	0	125	6510	145	0	next
475	Response	2	6245494	6508	1
477	Picture	e010	6260058	0	42	8158	74	0	next
477	Response	2	6268214	8156	2
479	Picture	gf030	6280845	0	92	7173	112	0	next
479	Response	2	6288016	7171	1
481	Picture	a028	6302588	0	170	9428	199	0	next
481	Response	2	6312014	9426	2
483	Picture	ba113	6324977	0	118	12599	140	0	next
483	Response	2	6337574	12597	2
485	Picture	a129	6352536	0	41	16600	71	0	next
485	Response	2	6369134	16598	1
487	Picture	m019	6383776	0	141	9920	162	0	next
487	Response	2	6393695	9919	1
489	Picture	f030	6408025	0	44	10830	75	0	next
489	Response	1	6418854	10829	1
491	Picture	ba030	6433617	0	124	8918	143	0	next
491	Response	2	6442534	8917	1
493	Picture	gf014	6456956	0	104	9979	135	0	next
493	Response	2	6466934	9978	1
495	Picture	gf113	6480378	0	187	11237	207	0	next
495	Response	2	6491613	11235	2
497	Picture	e019	6502946	0	104	11469	135	0	next
497	Response	2	6514414	11468	1
499	Picture	ba129	6526423	0	133	11032	153	0	next
499	Response	2	6537453	11030	2
501	Picture	dc129	6549975	0	66	10240	96	0	next
501	Response	2	6560214	10239	1
503	Picture	gf028	6573189	0	192	8426	212	0	next
503	Response	1	6581614	8425	1
505	Picture	ba014	6593804	0	57	8692	88	0	next
505	Response	2	6602494	8690	1
507	Picture	h010	6616897	0	141	11438	161	0	next
507	Response	2	6628334	11437	1
509	Picture	f028	6639645	0	42	11530	71	0	next
509	Response	2	6651174	11529	1
511	Picture	h020	6666086	0	108	9689	128	0	next
511	Response	2	6675774	9688	1
513	Picture	e009	6690115	0	62	7380	93	0	next
513	Response	2	6697494	7379	1
515	Picture	dc113	6711435	0	83	11300	103	0	next
515	Response	1	6722734	11299	1
517	Picture	dc014	6737423	0	77	11312	106	0	next
517	Response	2	6748734	11311	1
519	Picture	a113	6763517	0	159	10338	180	0	next
519	Response	2	6773853	10336	2
521	Picture	gf129	6786264	0	63	10071	94	0	next
521	Response	1	6796334	10070	1
523	Picture	c030	6809475	0	191	9420	212	0	next
523	Response	2	6818894	9419	1
525	Picture	c014	6832363	0	123	8613	152	0	next
525	Response	2	6840974	8611	2
