# Supplementary material for: Effects of two different emotion-inducing methods on the emotional memory of non-clinically depressed individuals
Source: PLoS One. 2021 May 28;16(5):e0249863. doi: 10.1371/journal.pone.0249863 (PMC8162709; doi:10.1371/journal.pone.0249863)
Supplement: S1 Data — (ZIP) [file pone.0249863.s001.zip › data/experiment2-healthy/sub11/b-study.log]

Scenario - For expli1
Logfile written - 2018/12/28 18:34:19

Trial	Event Type	Code	Time	TTime	Uncertainty	Duration	Uncertainty	ReqTime	ReqDur

1	Response	2	386308	386308	1
4	Picture	t001	417057	0	2	16000	172	0	16000
4	Response	2	431729	14672	1
5	Response	2	491379	57992	1
7	Picture	t002	503703	0	175	16162	176	0	16000
8	Response	1	536240	16374	1
10	Picture	t005	548691	0	1	16000	170	0	16000
11	Response	2	578283	13263	1
13	Picture	t003	590848	0	171	16161	172	0	16000
14	Response	2	618226	11216	1
16	Picture	t004	632003	0	1	16000	170	0	16000
17	Response	1	656605	8273	1
19	Picture	t006	669494	0	171	16162	172	0	16000
20	Response	2	695447	9790	1
23	Response	2	816710	96230	1
25	Picture	c101	826788	0	171	16161	172	0	16000
26	Response	2	851931	8981	1
28	Picture	a101	864777	0	1	16000	167	0	16000
29	Response	2	894210	13104	1
31	Picture	a105	907101	0	171	16161	172	0	16000
32	Response	2	935121	11858	1
34	Picture	f020	947756	0	1	16000	167	0	16000
35	Response	2	973051	8966	1
37	Picture	c002	985914	0	170	16161	172	0	16000
38	Response	1	1011915	9839	2
40	Picture	a119	1027069	0	1	16000	168	0	16000
41	Response	2	1051809	8411	1
43	Picture	a020	1063727	0	172	16162	173	0	16000
44	Response	1	1092611	12721	1
46	Picture	f117	1106049	0	1	16000	169	0	16000
47	Response	1	1136623	14245	2
49	Picture	f103	1148206	0	171	16001	333	0	16000
50	Response	2	1177271	12902	3
52	Picture	a004	1189694	0	2	16000	171	0	16000
53	Response	2	1212819	6795	1
55	Picture	f002	1226020	0	169	16161	170	0	16000
56	Response	1	1253022	10840	1
58	Picture	a117	1265342	0	1	16000	167	0	16000
59	Response	1	1288296	6625	1
61	Picture	f105	1300167	0	173	16162	174	0	16000
62	Response	1	1326761	10431	2
64	Picture	f119	1338490	0	1	16000	170	0	16000
65	Response	1	1371397	16578	1
67	Picture	c119	1384479	0	170	16162	171	0	16000
68	Response	1	1414834	14192	1
70	Picture	c117	1427467	0	1	16000	168	0	16000
71	Response	1	1460201	16404	1
73	Picture	a016	1474623	0	169	16162	170	0	16000
74	Response	2	1501522	10736	1
76	Picture	c103	1513112	0	1	16000	168	0	16000
77	Response	2	1546267	16826	1
79	Picture	c018	1559768	0	170	16162	171	0	16000
80	Response	1	1586316	10385	1
82	Picture	f004	1598757	0	1	16000	168	0	16000
83	Response	2	1625680	10594	1
85	Picture	a002	1639248	0	172	16001	334	0	16000
86	Response	1	1671593	16183	1
88	Picture	f016	1683069	0	1	16000	171	0	16000
89	Response	1	1710911	11513	1
91	Picture	f018	1723227	0	171	16161	172	0	16000
92	Response	1	1748967	9578	1
94	Picture	c105	1764049	0	1	16000	167	0	16000
95	Response	2	1788514	8136	1
97	Picture	f101	1800707	0	172	16161	174	0	16000
98	Response	1	1831063	14194	1
100	Picture	c004	1842362	0	1	16000	168	0	16000
101	Response	2	1881518	22827	1
103	Picture	c016	1893517	0	171	16161	172	0	16000
104	Response	2	1920427	10748	1
106	Picture	c020	1934172	0	1	16000	168	0	16000
107	Response	2	1957621	7120	1
109	Picture	a103	1969664	0	170	16162	171	0	16000
110	Response	2	2004659	18833	1
112	Picture	a018	2016484	0	1	16000	168	0	16000
113	Response	2	2048312	15498	1
117	Response	2	2219967	49354	2
119	Picture	f006	2230430	0	1	16000	169	0	16000
120	Response	2	2259744	12985	1
122	Picture	f121	2273420	0	172	16000	335	0	16000
123	Response	2	2301970	12387	2
125	Picture	c024	2316741	0	2	16000	168	0	16000
126	Response	1	2338728	5657	2
128	Picture	c006	2353067	0	169	16161	170	0	16000
129	Response	1	2384109	14880	2
131	Picture	a022	2397054	0	1	16000	168	0	16000
132	Response	2	2420535	7151	1
134	Picture	f024	2432546	0	172	16162	173	0	16000
135	Response	2	2458751	10042	1
137	Picture	f123	2470369	0	1	16000	170	0	16000
138	Response	1	2495346	8648	1
140	Picture	a121	2508360	0	170	16162	171	0	16000
141	Response	2	2537831	13308	2
143	Picture	a024	2550515	0	1	16000	168	0	16000
144	Response	2	2575412	8567	1
146	Picture	a006	2589007	0	171	16161	172	0	16000
147	Response	2	2610935	5766	1
149	Picture	c107	2622837	0	161	16000	321	0	16000
150	Response	2	2647578	8419	1
152	Picture	c008	2660488	0	169	16162	170	0	16000
153	Response	2	2692100	15449	1
155	Picture	f109	2703643	0	1	16000	168	0	16000
156	Response	1	2728329	8357	1
158	Picture	f010	2743134	0	172	16162	173	0	16000
159	Response	2	2765839	6542	2
161	Picture	c121	2777458	0	1	16000	167	0	16000
162	Response	2	2800980	7193	2
164	Picture	c010	2813116	0	171	16162	172	0	16000
165	Response	1	2835530	6251	1
167	Picture	c022	2847107	0	1	16000	168	0	16000
168	Response	2	2871183	7747	1
170	Picture	a125	2884098	0	172	16162	173	0	16000
171	Response	2	2905888	5627	1
173	Picture	f125	2919255	0	1	16000	171	0	16000
174	Response	1	2941252	5668	2
176	Picture	c125	2954080	0	170	16162	171	0	16000
177	Response	2	2987957	17714	2
179	Picture	c123	3002067	0	1	16000	171	0	16000
180	Response	1	3025894	7498	1
182	Picture	a008	3037726	0	172	16161	174	0	16000
183	Response	1	3060732	6844	1
185	Picture	f022	3075215	0	1	16000	168	0	16000
186	Response	1	3097970	6425	1
188	Picture	c109	3109208	0	172	16161	173	0	16000
189	Response	2	3132299	6929	1
191	Picture	a010	3145697	0	2	16000	171	0	16000
192	Response	1	3175386	13359	1
194	Picture	a107	3188521	0	169	16161	171	0	16000
195	Response	1	3209982	5299	1
197	Picture	a109	3224844	0	1	16000	169	0	16000
198	Response	1	3253143	11970	1
200	Picture	a123	3265668	0	171	16161	173	0	16000
201	Response	1	3286757	4927	1
203	Picture	f008	3299825	0	1	16000	168	0	16000
204	Response	1	3321961	5807	1
206	Picture	f107	3335150	0	172	16162	173	0	16000
207	Response	1	3355957	4644	1
211	Response	2	3540126	59014	1
213	Picture	f012	3550262	0	170	16162	171	0	16000
214	Response	1	3571842	5417	1
216	Picture	f129	3583753	0	1	16000	167	0	16000
217	Response	1	3610235	10153	1
219	Picture	c127	3624244	0	171	16161	172	0	16000
220	Response	2	3647511	7105	2
222	Picture	a014	3661733	0	1	16000	170	0	16000
223	Response	1	3685365	7303	2
225	Picture	f030	3697891	0	172	16162	173	0	16000
226	Response	2	3718882	4828	1
228	Picture	f014	3731715	0	1	16000	170	0	16000
229	Response	1	3755028	6984	1
231	Picture	a113	3770040	0	171	16161	172	0	16000
232	Response	2	3794745	8543	1
234	Picture	a030	3809529	0	1	16000	167	0	16000
235	Response	1	3832455	6597	1
237	Picture	c014	3845854	0	170	16161	172	0	16000
238	Response	1	3871297	9281	1
240	Picture	c028	3886509	0	1	16000	168	0	16000
241	Response	2	3959765	56927	2
243	Picture	f026	3973155	0	169	16161	171	0	16000
244	Response	2	3996953	7636	1
246	Picture	a115	4011977	0	1	16000	168	0	16000
247	Response	1	4035851	7544	1
249	Picture	a111	4048302	0	170	16001	332	0	16000
250	Response	1	4080413	15948	1
252	Picture	a026	4094956	0	1	16000	170	0	16000
253	Response	2	4115844	4559	1
255	Picture	c012	4130282	0	169	16001	330	0	16000
256	Response	2	4154057	7613	1
258	Picture	c115	4166438	0	1	16000	168	0	16000
259	Response	1	4188951	6184	1
261	Picture	a129	4203263	0	170	16162	171	0	16000
262	Response	2	4223843	4417	1
264	Picture	a028	4238087	0	1	16000	167	0	16000
265	Response	2	4259061	4645	1
267	Picture	c111	4271246	0	171	16161	172	0	16000
268	Response	2	4296777	9369	1
270	Picture	f111	4311734	0	2	16000	169	0	16000
271	Response	2	4336355	8291	1
273	Picture	c030	4348726	0	170	16162	171	0	16000
274	Response	2	4377076	12187	1
276	Picture	f028	4389548	0	1	16000	170	0	16000
277	Response	2	4412843	6966	1
279	Picture	f115	4426040	0	171	16161	172	0	16000
280	Response	2	4448486	6284	2
282	Picture	f127	4461363	0	1	16000	168	0	16000
283	Response	1	4484200	6508	1
285	Picture	f113	4499021	0	173	16162	174	0	16000
286	Response	2	4520792	5608	1
288	Picture	c113	4534678	0	1	16000	168	0	16000
289	Response	1	4574808	23801	1
291	Picture	c129	4587499	0	169	16001	330	0	16000
292	Response	2	4608249	4588	1
294	Picture	c026	4623489	0	1	16000	166	0	16000
295	Response	2	4648085	8267	2
297	Picture	a127	4659814	0	170	16161	171	0	16000
298	Response	1	4686684	10708	1
300	Picture	a012	4699803	0	1	16000	169	0	16000
301	Response	2	4720108	3976	1
