# Supplementary material for: Effects of two different emotion-inducing methods on the emotional memory of non-clinically depressed individuals
Source: PLoS One. 2021 May 28;16(5):e0249863. doi: 10.1371/journal.pone.0249863 (PMC8162709; doi:10.1371/journal.pone.0249863)
Supplement: S1 Data — (ZIP) [file pone.0249863.s001.zip › data/experiment2-healthy/sub11/b-test.log]

Scenario - For expli1
Logfile written - 2018/12/28 18:49:29

Trial	Event Type	Code	Time	TTime	Uncertainty	Duration	Uncertainty	ReqTime	ReqDur

1	Response	2	137990	137990	1
4	Picture	t012	168787	0	1	11487	16	0	next
4	Response	1	180273	11486	1
6	Picture	t011	195281	0	170	32491	171	0	next
6	Response	1	227753	32472	1
8	Picture	t003	242102	0	1	9905	97	0	next
8	Response	1	252006	9904	1
10	Picture	t004	266430	0	170	16495	171	0	next
10	Response	1	282884	16454	1
12	Picture	t002	297255	0	1	22605	63	0	next
12	Response	2	319859	22604	1
14	Picture	t001	331080	0	172	14329	173	0	next
14	Response	1	345296	14216	1
16	Picture	t005	358239	0	1	9268	71	0	next
16	Response	1	367506	9267	1
18	Picture	t008	379401	0	170	15329	171	0	next
18	Response	1	394560	15159	2
20	Picture	t007	407893	0	1	11410	93	0	next
20	Response	1	419302	11409	1
22	Picture	t010	433554	0	170	17860	306	0	next
22	Response	2	451412	17858	1
24	Picture	t009	464046	0	1	17626	43	0	next
24	Response	1	481671	17625	1
26	Picture	t006	495705	0	170	9705	296	0	next
26	Response	1	505408	9703	1
29	Response	2	558249	29053	2
31	Picture	h012	568353	0	170	18495	171	0	next
31	Response	1	586675	18322	1
33	Picture	c117	601344	0	1	9768	68	0	next
33	Response	1	611110	9766	2
35	Picture	gf002	623173	0	173	19827	174	0	next
35	Response	2	642861	19688	1
37	Picture	dc002	656663	0	1	8076	95	0	next
37	Response	1	664738	8075	1
39	Picture	a018	676493	0	169	17161	170	0	next
39	Response	1	693618	17125	2
41	Picture	h011	706817	0	1	11059	113	0	next
41	Response	1	717875	11058	1
43	Picture	ba103	731978	0	172	11497	173	0	next
43	Response	2	743339	11361	1
45	Picture	dc016	755638	0	1	20314	22	0	next
45	Response	1	775951	20313	1
47	Picture	ba018	787298	0	172	27825	173	0	next
47	Response	2	815105	27807	1
49	Picture	c002	826620	0	1	11006	166	0	next
49	Response	1	837625	11005	1
51	Picture	a016	851781	0	175	11511	328	0	next
51	Response	1	863291	11510	1
53	Picture	a002	875941	0	1	13255	83	0	next
53	Response	2	889194	13253	2
55	Picture	h002	901769	0	170	14162	171	0	next
55	Response	2	915919	14150	1
57	Picture	a101	927761	0	1	13028	142	0	next
57	Response	2	940788	13027	1
59	Picture	a117	954089	0	172	10663	173	0	next
59	Response	1	964615	10526	1
61	Picture	m001	977249	0	1	12960	44	0	next
61	Response	2	990208	12959	1
63	Picture	m012	1002076	0	170	16162	171	0	next
63	Response	1	1018152	16076	1
65	Picture	ba117	1029735	0	1	20078	92	0	next
65	Response	2	1049812	20077	1
67	Picture	c018	1061895	0	171	10438	230	0	next
67	Response	1	1072330	10435	2
69	Picture	ba002	1083888	0	1	15582	86	0	next
69	Response	1	1099469	15581	1
71	Picture	h001	1111049	0	172	8663	173	0	next
71	Response	1	1119625	8576	1
73	Picture	f117	1133042	0	1	15296	39	0	next
73	Response	2	1148337	15295	1
75	Picture	dc103	1161536	0	172	13162	173	0	next
75	Response	1	1174596	13060	1
77	Picture	dc018	1186195	0	2	9324	182	0	next
77	Response	1	1195518	9323	1
79	Picture	a103	1208857	0	170	9997	171	0	next
79	Response	1	1218693	9836	1
81	Picture	gf117	1230184	0	1	11853	151	0	next
81	Response	2	1242036	11852	1
83	Picture	c101	1256179	0	170	8996	171	0	next
83	Response	1	1265161	8982	1
85	Picture	gf101	1277839	0	1	11047	122	0	next
85	Response	2	1288885	11046	1
87	Picture	ba016	1300167	0	170	15829	171	0	next
87	Response	1	1315893	15726	1
89	Picture	dc101	1329159	0	1	13307	28	0	next
89	Response	1	1342465	13306	1
91	Picture	gf103	1355820	0	172	15495	173	0	next
91	Response	2	1371267	15447	1
93	Picture	f101	1384312	0	1	12190	146	0	next
93	Response	1	1396501	12189	1
95	Picture	e002	1408473	0	169	10830	170	0	next
95	Response	2	1419186	10713	2
97	Picture	f002	1433799	0	1	16753	81	0	next
97	Response	2	1450551	16752	1
99	Picture	f103	1462959	0	170	15329	171	0	next
99	Response	1	1478145	15186	1
101	Picture	f016	1490118	0	1	15944	60	0	next
101	Response	1	1506061	15943	1
103	Picture	gf016	1519612	0	171	16994	172	0	next
103	Response	1	1536553	16941	1
105	Picture	c103	1550103	0	1	9649	20	0	next
105	Response	1	1559751	9648	1
107	Picture	ba101	1571432	0	169	13162	170	0	next
107	Response	1	1584553	13121	1
109	Picture	f018	1597924	0	1	21149	16	0	next
109	Response	1	1619072	21148	1
111	Picture	e001	1633083	0	169	16495	170	0	next
111	Response	2	1649430	16347	1
113	Picture	e012	1664074	0	1	15604	65	0	next
113	Response	1	1679677	15603	1
115	Picture	dc117	1693401	0	171	8997	172	0	next
115	Response	1	1702369	8968	1
117	Picture	m011	1716727	0	1	12322	183	0	next
117	Response	1	1729048	12321	1
119	Picture	m002	1741722	0	172	12996	173	0	next
119	Response	1	1754628	12906	1
121	Picture	e011	1769214	0	1	16097	71	0	next
121	Response	1	1785310	16096	1
123	Picture	c016	1799041	0	171	7997	172	0	next
123	Response	1	1806947	7906	1
125	Picture	gf018	1821201	0	1	9637	34	0	next
125	Response	2	1830837	9636	1
129	Response	2	2003318	49650	1
131	Picture	ba004	2013818	0	2	15265	71	0	next
131	Response	1	2029082	15264	1
133	Picture	gf119	2043812	0	172	14329	173	0	next
133	Response	2	2058016	14204	1
135	Picture	c105	2071137	0	1	7838	165	0	next
135	Response	1	2078974	7837	1
137	Picture	c020	2091966	0	172	9830	173	0	next
137	Response	1	2101640	9674	1
139	Picture	h004	2114626	0	1	10316	22	0	next
139	Response	1	2124941	10315	1
141	Picture	a004	2139454	0	170	15495	171	0	next
141	Response	1	2154873	15419	2
143	Picture	f006	2168113	0	1	13228	107	0	next
143	Response	1	2181339	13226	2
145	Picture	dc020	2194107	0	170	10830	171	0	next
145	Response	1	2204914	10807	1
147	Picture	gf121	2216600	0	1	11964	41	0	next
147	Response	1	2228563	11963	1
149	Picture	ba121	2242595	0	170	8830	171	0	next
149	Response	1	2251392	8797	1
151	Picture	m014	2266254	0	1	18647	20	0	next
151	Response	1	2284900	18646	1
153	Picture	dc119	2296747	0	171	15829	172	0	next
153	Response	2	2312560	15813	1
155	Picture	h014	2326072	0	2	9494	179	0	next
155	Response	2	2335565	9493	1
157	Picture	c119	2348234	0	173	10663	175	0	next
157	Response	1	2358796	10562	1
159	Picture	f121	2371561	0	1	12104	64	0	next
159	Response	2	2383664	12103	1
161	Picture	ba119	2398555	0	172	10996	173	0	next
161	Response	1	2409374	10819	2
163	Picture	m003	2424381	0	1	16411	90	0	next
163	Response	2	2440791	16410	2
165	Picture	f020	2452708	0	170	14662	171	0	next
165	Response	1	2467214	14506	1
167	Picture	e003	2480200	0	1	11637	34	0	next
167	Response	1	2491836	11636	1
169	Picture	c004	2504028	0	172	20161	173	0	next
169	Response	1	2524118	20090	2
171	Picture	c006	2538852	0	1	10465	37	0	next
171	Response	1	2549316	10464	1
173	Picture	f119	2562680	0	171	17661	172	0	next
173	Response	1	2580241	17561	1
175	Picture	e004	2592172	0	1	12736	99	0	next
175	Response	1	2604906	12734	2
177	Picture	ba006	2619665	0	172	14829	173	0	next
177	Response	2	2634320	14655	2
179	Picture	dc006	2649324	0	1	14582	86	0	next
179	Response	1	2663905	14581	1
181	Picture	dc105	2676318	0	169	18661	170	0	next
181	Response	1	2694835	18517	2
183	Picture	gf105	2708309	0	1	14485	18	0	next
183	Response	1	2722793	14484	1
185	Picture	ba105	2736302	0	172	16662	173	0	next
185	Response	2	2752879	16577	1
187	Picture	dc121	2766960	0	2	10439	65	0	next
187	Response	1	2777398	10438	1
189	Picture	h003	2791122	0	171	16828	172	0	next
189	Response	2	2807830	16708	1
191	Picture	ba020	2819780	0	2	22410	91	0	next
191	Response	2	2842189	22409	1
193	Picture	gf004	2855439	0	172	15662	173	0	next
193	Response	2	2870964	15525	1
195	Picture	gf020	2885430	0	2	23808	26	0	next
195	Response	1	2909237	23807	1
197	Picture	e013	2922588	0	170	12830	171	0	next
197	Response	2	2935313	12725	1
199	Picture	m013	2950580	0	2	14121	49	0	next
199	Response	2	2964700	14120	1
201	Picture	a105	2978574	0	172	12163	173	0	next
201	Response	1	2990677	12103	1
203	Picture	a020	3004567	0	1	15489	178	0	next
203	Response	1	3020055	15488	1
205	Picture	c121	3033227	0	170	12829	171	0	next
205	Response	2	3045981	12754	1
207	Picture	h013	3061052	0	2	13606	64	0	next
207	Response	2	3074656	13604	2
209	Picture	a121	3086713	0	170	13663	171	0	next
209	Response	1	3100337	13624	1
211	Picture	f105	3114872	0	1	10464	38	0	next
211	Response	1	3125335	10463	1
213	Picture	m004	3139033	0	173	16171	332	0	next
213	Response	1	3155201	16168	1
215	Picture	dc004	3169691	0	2	18014	154	0	next
215	Response	2	3187703	18012	2
217	Picture	a006	3201518	0	171	9163	172	0	next
217	Response	1	3210565	9047	1
219	Picture	f004	3225844	0	1	11640	29	0	next
219	Response	2	3237483	11639	1
221	Picture	gf006	3251505	0	173	28825	174	0	next
221	Response	1	3280172	28667	1
223	Picture	e014	3295493	0	1	11861	141	0	next
223	Response	1	3307353	11860	1
225	Picture	a119	3319321	0	170	21827	171	0	next
225	Response	2	3341133	21812	1
229	Response	2	3529301	63352	1
231	Picture	f008	3539432	0	169	9996	170	0	next
231	Response	1	3549345	9913	1
233	Picture	h015	3563258	0	1	14480	22	0	next
233	Response	1	3577737	14479	1
235	Picture	f024	3589752	0	171	12996	172	0	next
235	Response	1	3602622	12870	1
237	Picture	h005	3615911	0	2	12832	172	0	next
237	Response	2	3628742	12831	1
239	Picture	c008	3642739	0	171	19327	172	0	next
239	Response	1	3662006	19267	1
241	Picture	m006	3676563	0	1	9756	82	0	next
241	Response	1	3686318	9755	1
243	Picture	f022	3697725	0	173	15995	174	0	next
243	Response	2	3713592	15867	2
245	Picture	a024	3726217	0	1	10132	37	0	next
245	Response	1	3736348	10131	1
247	Picture	gf107	3751045	0	171	21826	173	0	next
247	Response	2	3772727	21682	1
249	Picture	c109	3786201	0	2	17212	123	0	next
249	Response	2	3803412	17211	1
251	Picture	ba022	3817194	0	172	16329	173	0	next
251	Response	2	3833488	16294	1
253	Picture	a008	3845520	0	1	17168	166	0	next
253	Response	2	3862686	17166	2
255	Picture	ba008	3876513	0	169	18994	170	0	next
255	Response	1	3895396	18883	1
257	Picture	e016	3910003	0	1	11187	149	0	next
257	Response	2	3921188	11185	2
259	Picture	m016	3934165	0	169	25159	170	0	next
259	Response	2	3959211	25046	2
261	Picture	e015	3970821	0	1	14710	125	0	next
261	Response	1	3985530	14709	1
263	Picture	m005	3999981	0	171	15019	315	0	next
263	Response	2	4014998	15017	1
265	Picture	dc109	4026640	0	2	12562	108	0	next
265	Response	1	4039200	12560	2
267	Picture	gf008	4054134	0	170	28992	171	0	next
267	Response	1	4083060	28926	1
269	Picture	f107	4097622	0	1	12980	22	0	next
269	Response	2	4110601	12979	1
271	Picture	c107	4123783	0	170	10497	171	0	next
271	Response	1	4134188	10405	1
273	Picture	dc123	4145943	0	2	9823	183	0	next
273	Response	1	4155765	9822	1
275	Picture	e006	4170438	0	172	15995	173	0	next
275	Response	1	4186384	15946	1
277	Picture	ba107	4201096	0	1	8846	157	0	next
277	Response	1	4209941	8845	1
279	Picture	ba123	4221258	0	171	6165	172	0	next
279	Response	1	4227408	6150	2
281	Picture	f123	4239086	0	2	16131	40	0	next
281	Response	1	4255215	16129	2
283	Picture	f109	4270079	0	170	22494	171	0	next
283	Response	1	4292529	22450	1
285	Picture	c024	4307569	0	1	15807	27	0	next
285	Response	1	4323375	15806	1
287	Picture	a109	4337895	0	172	24493	173	0	next
287	Response	2	4362253	24358	1
289	Picture	dc107	4374719	0	1	14676	158	0	next
289	Response	1	4389394	14675	1
291	Picture	ba024	4403879	0	169	18494	170	0	next
291	Response	2	4422249	18370	1
293	Picture	gf024	4436536	0	1	17796	38	0	next
293	Response	1	4454331	17795	1
295	Picture	m015	4468696	0	169	14162	170	0	next
295	Response	1	4482730	14034	1
297	Picture	gf022	4496021	0	1	12085	86	0	next
297	Response	2	4508105	12084	1
299	Picture	dc024	4520516	0	170	10496	171	0	next
299	Response	1	4530903	10387	1
301	Picture	dc022	4544009	0	1	11371	131	0	next
301	Response	2	4555379	11370	1
303	Picture	a107	4567004	0	170	12662	172	0	next
303	Response	1	4579585	12581	1
305	Picture	e005	4593163	0	1	14709	126	0	next
305	Response	1	4607871	14708	1
307	Picture	ba109	4619491	0	172	16328	173	0	next
307	Response	1	4635765	16274	1
309	Picture	a022	4650482	0	1	14059	109	0	next
309	Response	1	4664540	14058	1
311	Picture	h006	4677643	0	170	13995	171	0	next
311	Response	2	4691544	13901	1
313	Picture	c022	4703968	0	1	17238	99	0	next
313	Response	2	4721205	17237	1
315	Picture	gf123	4735628	0	170	17661	171	0	next
315	Response	2	4753231	17603	1
317	Picture	h016	4766286	0	1	15052	118	0	next
317	Response	2	4781337	15051	1
319	Picture	gf109	4793613	0	169	16495	170	0	next
319	Response	2	4809956	16343	1
321	Picture	c123	4824771	0	1	11549	119	0	next
321	Response	1	4836319	11548	1
323	Picture	a123	4851098	0	170	12663	171	0	next
323	Response	1	4863606	12508	2
325	Picture	dc008	4877424	0	1	12117	52	0	next
325	Response	1	4889540	12116	1
329	Response	2	5123035	108311	1
331	Picture	c010	5133526	0	1	15580	87	0	next
331	Response	1	5149105	15579	1
333	Picture	m018	5162186	0	170	15495	171	0	next
333	Response	1	5177560	15374	1
335	Picture	e008	5189345	0	1	12845	156	0	next
335	Response	1	5202189	12844	1
337	Picture	c012	5214839	0	170	10997	171	0	next
337	Response	1	5225766	10927	2
339	Picture	dc012	5237499	0	1	10101	70	0	next
339	Response	1	5247599	10100	1
341	Picture	f012	5261827	0	172	10330	173	0	next
341	Response	1	5272048	10221	2
343	Picture	gf012	5285820	0	2	10689	148	0	next
343	Response	2	5296508	10688	1
345	Picture	f125	5308815	0	173	17328	175	0	next
345	Response	1	5326115	17300	1
347	Picture	a012	5339807	0	1	10848	156	0	next
347	Response	1	5350654	10847	1
349	Picture	ba127	5362968	0	170	11663	171	0	next
349	Response	1	5374593	11625	2
351	Picture	e017	5389461	0	1	8930	73	0	next
351	Response	1	5398390	8929	1
353	Picture	a026	5410956	0	173	7997	174	0	next
353	Response	1	5418856	7900	1
355	Picture	gf010	5431450	0	1	13450	52	0	next
355	Response	1	5444899	13449	1
357	Picture	ba111	5457278	0	172	17494	173	0	next
357	Response	1	5474706	17428	1
359	Picture	dc026	5489769	0	1	13198	136	0	next
359	Response	1	5502965	13196	2
361	Picture	gf125	5514597	0	169	14162	170	0	next
361	Response	1	5528702	14105	1
363	Picture	e007	5540089	0	1	17623	44	0	next
363	Response	1	5557710	17621	2
365	Picture	ba010	5572748	0	173	20161	174	0	next
365	Response	1	5592848	20100	1
367	Picture	h007	5605739	0	1	11666	169	0	next
367	Response	2	5617403	11664	2
369	Picture	h018	5629067	0	170	11663	171	0	next
369	Response	2	5640718	11651	1
371	Picture	h008	5652394	0	1	11303	35	0	next
371	Response	2	5663696	11302	1
373	Picture	a125	5674889	0	173	13163	174	0	next
373	Response	2	5687982	13093	1
375	Picture	f010	5703214	0	2	19667	170	0	next
375	Response	1	5722880	19666	1
377	Picture	ba012	5736540	0	170	32991	171	0	next
377	Response	2	5769365	32825	2
379	Picture	a111	5781861	0	1	9266	73	0	next
379	Response	1	5791125	9264	2
381	Picture	e018	5804023	0	172	17328	173	0	next
381	Response	2	5821305	17282	1
383	Picture	m017	5834681	0	1	13390	111	0	next
383	Response	2	5848070	13389	1
385	Picture	c127	5859176	0	171	13662	172	0	next
385	Response	2	5872819	13643	1
387	Picture	c026	5886668	0	1	17317	17	0	next
387	Response	1	5903984	17316	1
389	Picture	m007	5916994	0	173	15162	174	0	next
389	Response	1	5932013	15019	2
391	Picture	gf111	5946986	0	1	15381	120	0	next
391	Response	1	5962366	15380	1
393	Picture	gf127	5974979	0	172	14496	173	0	next
393	Response	1	5989451	14472	1
395	Picture	h017	6004138	0	1	15766	71	0	next
395	Response	2	6019902	15764	2
397	Picture	dc010	6033465	0	169	12662	170	0	next
397	Response	2	6045995	12530	2
399	Picture	dc127	6059624	0	1	11933	69	0	next
399	Response	2	6071556	11932	1
401	Picture	f127	6084952	0	172	13162	173	0	next
401	Response	2	6098005	13053	1
403	Picture	f026	6113277	0	1	13418	83	0	next
403	Response	1	6126694	13417	1
405	Picture	ba125	6138605	0	171	12662	172	0	next
405	Response	1	6151233	12628	1
407	Picture	a010	6165930	0	1	15187	150	0	next
407	Response	1	6181116	15186	1
409	Picture	gf026	6196090	0	170	11996	171	0	next
409	Response	2	6207974	11884	1
411	Picture	dc111	6223082	0	1	11891	111	0	next
411	Response	2	6234972	11890	1
413	Picture	f111	6246077	0	170	14496	171	0	next
413	Response	2	6260520	14443	1
415	Picture	c125	6273736	0	1	12908	94	0	next
415	Response	2	6286643	12907	1
417	Picture	c111	6299897	0	172	12496	173	0	next
417	Response	2	6312260	12363	1
419	Picture	a127	6323890	0	1	18830	170	0	next
419	Response	2	6342718	18828	2
421	Picture	ba026	6356049	0	172	30492	173	0	next
421	Response	1	6386382	30333	1
423	Picture	m008	6398538	0	1	11452	50	0	next
423	Response	2	6409989	11451	1
425	Picture	dc125	6421199	0	171	18162	172	0	next
425	Response	1	6439227	18028	1
429	Response	2	6633768	68939	1
431	Picture	ba115	6643810	0	169	11829	170	0	next
431	Response	1	6655611	11801	1
433	Picture	gf030	6669635	0	2	9880	124	0	next
433	Response	2	6679514	9879	1
435	Picture	gf028	6691631	0	169	13162	170	0	next
435	Response	1	6704616	12985	1
437	Picture	c115	6716623	0	2	11987	17	0	next
437	Response	1	6728609	11986	1
439	Picture	dc113	6742618	0	170	9830	171	0	next
439	Response	1	6752432	9814	1
441	Picture	h009	6766278	0	1	13210	127	0	next
441	Response	2	6779487	13209	1
443	Picture	m009	6791939	0	171	15328	172	0	next
443	Response	2	6807134	15195	1
445	Picture	m020	6819264	0	1	10024	145	0	next
445	Response	1	6829287	10023	1
447	Picture	dc030	6843259	0	169	15995	170	0	next
447	Response	2	6859177	15918	1
449	Picture	gf014	6872251	0	1	11696	139	0	next
449	Response	2	6883946	11695	1
451	Picture	a028	6897079	0	169	10829	170	0	next
451	Response	1	6907819	10740	1
453	Picture	gf115	6920905	0	1	10422	83	0	next
453	Response	2	6931326	10421	1
455	Picture	c113	6944400	0	171	27992	172	0	next
455	Response	1	6972380	27980	2
457	Picture	ba113	6985888	0	2	16134	37	0	next
457	Response	1	7002021	16133	1
459	Picture	c030	7013716	0	171	10996	172	0	next
459	Response	1	7024553	10837	1
461	Picture	dc014	7037042	0	1	14244	91	0	next
461	Response	2	7051285	14243	1
463	Picture	f030	7064036	0	173	17995	174	0	next
463	Response	1	7081924	17888	1
465	Picture	h019	7094028	0	1	12226	109	0	next
465	Response	2	7106253	12225	1
467	Picture	gf129	7117689	0	170	14662	171	0	next
467	Response	2	7132193	14504	1
469	Picture	f014	7144181	0	2	17710	125	0	next
469	Response	1	7161890	17709	1
471	Picture	a115	7176508	0	169	10663	170	0	next
471	Response	1	7187068	10560	1
473	Picture	dc129	7201667	0	1	18417	83	0	next
473	Response	2	7220082	18415	2
475	Picture	a129	7232827	0	169	15495	170	0	next
475	Response	1	7248289	15462	1
477	Picture	f129	7260485	0	1	13797	40	0	next
477	Response	1	7274281	13796	1
479	Picture	f115	7288146	0	169	12662	170	0	next
479	Response	2	7300657	12511	1
481	Picture	h010	7313972	0	1	18220	113	0	next
481	Response	1	7332191	18219	1
483	Picture	e010	7346298	0	169	10663	170	0	next
483	Response	1	7356946	10648	1
485	Picture	c014	7371457	0	1	9797	39	0	next
485	Response	1	7381253	9796	1
487	Picture	m010	7394619	0	169	14828	171	0	next
487	Response	1	7409402	14783	1
489	Picture	a014	7422277	0	2	12031	139	0	next
489	Response	1	7434307	12030	1
491	Picture	ba014	7448438	0	173	13496	174	0	next
491	Response	1	7461874	13436	1
493	Picture	ba028	7476097	0	1	10081	88	0	next
493	Response	1	7486177	10080	1
495	Picture	a030	7500425	0	173	16329	174	0	next
495	Response	1	7516742	16317	1
497	Picture	dc115	7529917	0	1	14370	131	0	next
497	Response	1	7544286	14369	1
499	Picture	h020	7557577	0	169	12830	170	0	next
499	Response	2	7570332	12755	1
501	Picture	ba129	7584903	0	1	10209	129	0	next
501	Response	1	7595111	10208	1
503	Picture	m019	7609398	0	171	13329	172	0	next
503	Response	1	7622588	13190	1
505	Picture	e009	7637556	0	1	10837	165	0	next
505	Response	2	7648391	10835	2
507	Picture	c129	7660218	0	172	13995	174	0	next
507	Response	1	7674042	13824	1
509	Picture	ba030	7687710	0	1	16117	51	0	next
509	Response	1	7703826	16116	1
511	Picture	a113	7716704	0	170	15661	171	0	next
511	Response	2	7732214	15510	1
513	Picture	f113	7744196	0	1	13350	151	0	next
513	Response	2	7757545	13349	1
515	Picture	dc028	7770190	0	170	19994	171	0	next
515	Response	1	7790074	19884	2
517	Picture	c028	7802681	0	1	14971	30	0	next
517	Response	1	7817651	14970	1
519	Picture	gf113	7831008	0	170	11496	171	0	next
519	Response	2	7842380	11372	1
521	Picture	e020	7855001	0	1	11589	82	0	next
521	Response	1	7866589	11588	1
523	Picture	e019	7881328	0	171	11996	173	0	next
523	Response	1	7893282	11954	1
525	Picture	f028	7906488	0	1	14295	39	0	next
525	Response	1	7920782	14294	1
