# Supplementary material for: Effects of two different emotion-inducing methods on the emotional memory of non-clinically depressed individuals
Source: PLoS One. 2021 May 28;16(5):e0249863. doi: 10.1371/journal.pone.0249863 (PMC8162709; doi:10.1371/journal.pone.0249863)
Supplement: S1 Data — (ZIP) [file pone.0249863.s001.zip › data/experiment2-healthy/sub14x/b-study.log]

Scenario - For expli1
Logfile written - 2019/1/2 11:32:20

Trial	Event Type	Code	Time	TTime	Uncertainty	Duration	Uncertainty	ReqTime	ReqDur

1	Response	2	232432	232432	1
4	Picture	t001	262483	0	132	16000	156	0	16000
5	Response	1	297992	19486	1
7	Picture	t005	311544	0	61	16000	82	0	16000
8	Response	2	349472	21907	1
10	Picture	t003	360766	0	163	16000	188	0	16000
11	Response	2	391312	14521	1
13	Picture	t002	404917	0	169	16000	190	0	16000
14	Response	1	430312	9374	1
16	Picture	t004	442627	0	118	16000	143	0	16000
17	Response	1	474272	15621	1
19	Picture	t006	488604	0	132	16000	153	0	16000
20	Response	1	539911	35286	1
23	Response	2	690511	126970	2
25	Picture	f103	700535	0	161	16000	182	0	16000
26	Response	1	725911	9355	2
28	Picture	a117	737358	0	162	16000	185	0	16000
29	Response	2	764151	10768	2
31	Picture	a004	776665	0	181	16000	204	0	16000
32	Response	1	805271	12582	2
34	Picture	a101	816431	0	74	16000	97	0	16000
35	Response	2	841671	9215	2
37	Picture	f020	856254	0	77	16000	98	0	16000
38	Response	1	882711	10436	1
40	Picture	f004	895021	0	135	16000	160	0	16000
41	Response	2	925191	14146	2
43	Picture	c103	939194	0	121	16000	143	0	16000
44	Response	1	971631	16416	2
46	Picture	c117	983647	0	158	16000	182	0	16000
47	Response	2	1012711	13040	2
49	Picture	f002	1025635	0	165	16000	186	0	16000
50	Response	2	1089751	48095	2
52	Picture	f117	1104759	0	188	16000	212	0	16000
53	Response	1	1134911	14128	1
55	Picture	a103	1148895	0	44	16000	65	0	16000
56	Response	2	1181671	16755	1
58	Picture	f119	1194785	0	146	16000	169	0	16000
59	Response	1	1225431	14623	2
61	Picture	a119	1240284	0	138	16000	159	0	16000
62	Response	2	1291271	34966	2
64	Picture	c119	1302446	0	130	16000	153	0	16000
65	Response	2	1350711	32240	1
67	Picture	c101	1365143	0	87	16000	108	0	16000
68	Response	1	1412591	31427	1
70	Picture	c004	1425997	0	54	16000	78	0	16000
71	Response	2	1451471	9451	1
73	Picture	c016	1462883	0	163	16000	185	0	16000
74	Response	1	1487191	8286	1
76	Picture	f101	1500196	0	175	16000	199	0	16000
77	Response	1	1528671	12451	1
79	Picture	a002	1542993	0	36	16000	59	0	16000
80	Response	2	1573751	14736	1
82	Picture	a020	1585715	0	138	16000	161	0	16000
83	Response	2	1611151	9412	1
85	Picture	c002	1625587	0	92	16000	113	0	16000
86	Response	2	1660831	19223	1
88	Picture	f105	1675198	0	138	16000	164	0	16000
89	Response	1	1700951	9728	1
91	Picture	c105	1712637	0	28	16000	49	0	16000
92	Response	1	1735711	7053	1
94	Picture	c018	1746869	0	121	16000	145	0	16000
95	Response	1	1782911	20019	1
97	Picture	f018	1794786	0	30	16000	51	0	16000
98	Response	1	1827631	16824	1
100	Picture	a018	1840066	0	70	16000	94	0	16000
101	Response	2	1886671	30581	1
103	Picture	a105	1898443	0	183	16000	204	0	16000
104	Response	1	1923510	9046	2
106	Picture	c020	1935546	0	72	16000	95	0	16000
107	Response	2	1966351	14781	1
109	Picture	a016	1979803	0	143	16000	164	0	16000
110	Response	2	2019511	23688	1
112	Picture	f016	2033754	0	181	16000	205	0	16000
113	Response	2	2056711	6932	1
117	Response	2	2219871	39329	1
119	Picture	a010	2229898	0	163	16000	187	0	16000
120	Response	2	2266111	20189	1
122	Picture	c121	2280263	0	122	16000	143	0	16000
123	Response	1	2320671	24387	1
125	Picture	f008	2333286	0	87	16000	112	0	16000
126	Response	1	2356911	7601	1
128	Picture	a121	2371562	0	137	16000	158	0	16000
129	Response	2	2395911	8328	1
131	Picture	c010	2409366	0	159	16000	184	0	16000
132	Response	1	2440350	14960	2
134	Picture	c006	2452773	0	76	16000	98	0	16000
135	Response	1	2478590	9794	2
137	Picture	a123	2489666	0	178	16000	201	0	16000
138	Response	2	2516911	11221	1
140	Picture	c107	2529643	0	193	16000	217	0	16000
141	Response	2	2573111	27444	1
143	Picture	f123	2584468	0	190	16000	214	0	16000
144	Response	1	2619390	18898	1
146	Picture	c022	2632812	0	170	16000	191	0	16000
147	Response	1	2690511	41678	1
149	Picture	a109	2704446	0	187	16000	210	0	16000
150	Response	1	2728230	7759	2
152	Picture	a006	2739387	0	73	16000	94	0	16000
153	Response	2	2768190	12782	1
155	Picture	a024	2781275	0	176	16000	199	0	16000
156	Response	1	2815630	18330	2
158	Picture	a125	2828314	0	130	16000	151	0	16000
159	Response	2	2851870	7535	2
161	Picture	c123	2864548	0	55	16000	79	0	16000
162	Response	1	2944630	64058	2
164	Picture	a008	2956683	0	68	16000	89	0	16000
165	Response	1	2994750	22046	2
167	Picture	a022	3006314	0	92	16000	116	0	16000
168	Response	1	3035230	12893	2
170	Picture	c109	3047013	0	54	16000	76	0	16000
171	Response	2	3072110	9075	2
173	Picture	f010	3085276	0	116	16000	140	0	16000
174	Response	2	3114670	13371	1
176	Picture	f109	3127363	0	189	16000	210	0	16000
177	Response	2	3155350	11966	1
179	Picture	f107	3166995	0	49	16000	73	0	16000
180	Response	2	3198550	15531	2
182	Picture	f121	3209593	0	111	16000	134	0	16000
183	Response	2	3245070	19454	2
185	Picture	f024	3257586	0	106	16000	130	0	16000
186	Response	2	3303030	29420	2
188	Picture	c008	3315133	0	50	16000	71	0	16000
189	Response	1	3369070	37916	2
191	Picture	f125	3383884	0	116	16000	140	0	16000
192	Response	2	3416910	17002	2
194	Picture	a107	3430903	0	87	16000	108	0	16000
195	Response	1	3453310	6386	2
197	Picture	c024	3464466	0	187	16000	211	0	16000
198	Response	1	3488110	7620	1
200	Picture	c125	3500334	0	143	16000	164	0	16000
201	Response	1	3525710	9355	2
203	Picture	f022	3536925	0	44	16000	68	0	16000
204	Response	1	3558750	5801	1
206	Picture	f006	3572162	0	135	16000	156	0	16000
207	Response	1	3597230	9047	1
211	Response	2	3781550	61867	1
213	Picture	f012	3791572	0	183	16000	204	0	16000
214	Response	2	3816750	9157	1
216	Picture	f030	3827805	0	108	16000	131	0	16000
217	Response	1	3851150	7320	1
219	Picture	c028	3863423	0	152	16000	174	0	16000
220	Response	2	3886630	7186	1
222	Picture	a115	3901305	0	93	16000	117	0	16000
223	Response	2	3941789	24458	2
225	Picture	a012	3955442	0	112	16000	133	0	16000
226	Response	2	3982870	11407	1
228	Picture	f026	3994657	0	56	16024	57	0	16000
229	Response	1	4019910	9228	1
231	Picture	f028	4031553	0	154	16000	175	0	16000
232	Response	1	4053390	5816	1
234	Picture	c113	4067377	0	156	16000	180	0	16000
235	Response	2	4091030	7629	1
237	Picture	f127	4102492	0	35	16000	59	0	16000
238	Response	1	4128429	9912	2
240	Picture	c129	4141785	0	65	16000	89	0	16000
241	Response	2	4165870	8061	1
243	Picture	c115	4178343	0	171	16000	192	0	16000
244	Response	2	4199350	4986	1
246	Picture	a111	4214315	0	188	16000	212	0	16000
247	Response	1	4237590	7251	1
249	Picture	f111	4251752	0	79	16000	101	0	16000
250	Response	2	4275510	7737	1
252	Picture	c127	4287456	0	38	16000	62	0	16000
253	Response	1	4323230	19751	1
255	Picture	c111	4337512	0	134	16003	158	0	16000
256	Response	2	4363069	9531	2
258	Picture	a026	4375995	0	143	16000	167	0	16000
259	Response	2	4399230	7211	1
261	Picture	f014	4410992	0	140	16000	161	0	16000
262	Response	2	4439590	12577	1
264	Picture	f129	4451585	0	41	16000	65	0	16000
265	Response	1	4475150	7541	1
267	Picture	c014	4489257	0	30	16000	51	0	16000
268	Response	2	4533550	28272	1
270	Picture	a030	4547239	0	34	16000	58	0	16000
271	Response	1	4567350	4088	1
273	Picture	a028	4579433	0	168	16000	189	0	16000
274	Response	2	4600150	4696	1
276	Picture	f113	4611230	0	31	16000	54	0	16000
277	Response	1	4636710	9456	1
279	Picture	c012	4648462	0	124	16000	145	0	16000
280	Response	1	4668390	3907	1
282	Picture	a129	4680305	0	107	16000	131	0	16000
283	Response	1	4716869	20539	2
285	Picture	c026	4729212	0	191	16000	212	0	16000
286	Response	2	4759469	14236	2
288	Picture	c030	4774155	0	71	16000	96	0	16000
289	Response	1	4798709	8529	1
291	Picture	a113	4812961	0	93	16000	114	0	16000
292	Response	2	4834269	5287	1
294	Picture	f115	4848834	0	44	16000	70	0	16000
295	Response	2	4871270	6410	1
297	Picture	a127	4884272	0	101	16000	122	0	16000
298	Response	2	4910270	9977	1
300	Picture	a014	4925165	0	41	16000	65	0	16000
301	Response	2	4951709	10520	1
