# Supplementary material for: Effects of two different emotion-inducing methods on the emotional memory of non-clinically depressed individuals
Source: PLoS One. 2021 May 28;16(5):e0249863. doi: 10.1371/journal.pone.0249863 (PMC8162709; doi:10.1371/journal.pone.0249863)
Supplement: S1 Data — (ZIP) [file pone.0249863.s001.zip › data/experiment2-healthy/sub14x/b-test.log]

Scenario - For expli1
Logfile written - 2019/1/2 11:50:47

Trial	Event Type	Code	Time	TTime	Uncertainty	Duration	Uncertainty	ReqTime	ReqDur

1	Response	2	66124	66124	1
4	Picture	t009	96170	0	139	30036	164	0	next
4	Response	1	126204	30034	2
6	Picture	t002	138376	0	90	44269	111	0	next
6	Response	1	182644	44268	1
8	Picture	t006	195984	0	137	62181	161	0	next
8	Response	1	258164	62180	1
10	Picture	t003	272605	0	170	21283	190	0	next
10	Response	2	293884	21279	2
12	Picture	t011	307385	0	47	14581	72	0	next
12	Response	1	321964	14579	2
14	Picture	t007	334706	0	56	20980	76	0	next
14	Response	1	355684	20978	2
16	Picture	t001	367130	0	124	11916	149	0	next
16	Response	1	379044	11914	2
18	Picture	t004	390076	0	176	20850	206	0	next
18	Response	1	410924	20848	2
20	Picture	t008	422429	0	147	13737	172	0	next
20	Response	1	436164	13735	1
22	Picture	t010	449486	0	87	18799	110	0	next
22	Response	2	468284	18798	1
24	Picture	t012	480290	0	109	20836	134	0	next
24	Response	2	501124	20834	1
26	Picture	t005	512766	0	128	13360	150	0	next
26	Response	1	526124	13358	1
27	Response	1	532684	6558	1
29	Response	2	610164	61969	1
31	Picture	f103	620185	0	189	32661	209	0	next
31	Response	2	652844	32659	1
33	Picture	e002	666950	0	78	13095	103	0	next
33	Response	2	680044	13094	1
35	Picture	m002	692605	0	89	11680	111	0	next
35	Response	1	704284	11679	1
37	Picture	a101	716628	0	57	12138	82	0	next
37	Response	1	728764	12136	1
39	Picture	m012	743676	0	173	12489	194	0	next
39	Response	2	756164	12488	1
41	Picture	dc117	768950	0	58	14360	59	0	next
41	Response	1	783284	14334	1
43	Picture	ba101	796950	0	53	25296	74	0	next
43	Response	2	822244	25294	1
45	Picture	ba117	836251	0	77	50074	102	0	next
45	Response	1	886324	50073	1
47	Picture	h001	900277	0	40	12528	61	0	next
47	Response	1	912804	12527	1
49	Picture	gf002	925379	0	98	13347	122	0	next
49	Response	2	938724	13345	1
51	Picture	dc002	951006	0	135	111519	156	0	next
51	Response	2	1062524	111518	1
53	Picture	c016	1076758	0	190	18847	216	0	next
53	Response	1	1095604	18846	1
55	Picture	ba103	1110295	0	151	23310	172	0	next
55	Response	1	1133604	23309	1
57	Picture	f018	1144821	0	113	11744	139	0	next
57	Response	1	1156564	11743	1
59	Picture	dc018	1170555	0	43	23890	64	0	next
59	Response	2	1194444	23889	1
61	Picture	a117	1206939	0	151	14186	176	0	next
61	Response	1	1221123	14184	2
63	Picture	c101	1235845	0	74	14320	95	0	next
63	Response	1	1250164	14319	1
65	Picture	h011	1264859	0	51	77626	76	0	next
65	Response	2	1342484	77625	1
67	Picture	dc016	1354265	0	130	34500	151	0	next
67	Response	2	1388764	34499	1
69	Picture	e001	1401870	0	181	26295	207	0	next
69	Response	2	1428164	26294	1
71	Picture	dc101	1440225	0	153	48420	176	0	next
71	Response	2	1488644	48419	1
73	Picture	f002	1502948	0	84	17777	109	0	next
73	Response	2	1520724	17776	1
75	Picture	c117	1532315	0	44	14410	65	0	next
75	Response	1	1546724	14409	1
77	Picture	ba002	1560849	0	172	9996	200	0	next
77	Response	1	1570844	9995	1
79	Picture	a103	1581975	0	42	28750	62	0	next
79	Response	2	1610724	28749	1
81	Picture	f101	1624129	0	44	41436	68	0	next
81	Response	2	1665564	41435	1
83	Picture	ba018	1680115	0	50	12010	71	0	next
83	Response	2	1692124	12009	1
85	Picture	f117	1705889	0	101	8036	126	0	next
85	Response	1	1713924	8035	1
87	Picture	h012	1728465	0	189	16460	210	0	next
87	Response	2	1744924	16459	1
89	Picture	m001	1756019	0	128	10106	154	0	next
89	Response	2	1766123	10104	2
91	Picture	f016	1778415	0	62	8710	83	0	next
91	Response	1	1787123	8708	2
93	Picture	e012	1798629	0	179	28856	203	0	next
93	Response	2	1827483	28854	2
95	Picture	c018	1838855	0	114	13190	135	0	next
95	Response	1	1852044	13189	1
97	Picture	a016	1866320	0	139	9725	164	0	next
97	Response	1	1876043	9723	2
99	Picture	c002	1889292	0	166	11873	187	0	next
99	Response	1	1901164	11872	1
101	Picture	gf101	1915360	0	89	20765	116	0	next
101	Response	1	1936123	20763	2
103	Picture	dc103	1947474	0	139	11611	162	0	next
103	Response	2	1959083	11609	2
105	Picture	a018	1971069	0	39	13816	64	0	next
105	Response	1	1984883	13814	2
107	Picture	gf117	1999087	0	182	22358	202	0	next
107	Response	2	2021443	22356	2
109	Picture	m011	2036233	0	37	17972	63	0	next
109	Response	2	2054203	17970	2
111	Picture	gf018	2066845	0	77	17600	98	0	next
111	Response	2	2084443	17598	2
113	Picture	h002	2096710	0	38	16255	63	0	next
113	Response	2	2112963	16253	2
115	Picture	e011	2127645	0	98	10720	119	0	next
115	Response	2	2138363	10718	2
117	Picture	ba016	2150749	0	154	36176	179	0	next
117	Response	1	2186923	36174	2
119	Picture	a002	2201185	0	41	13180	62	0	next
119	Response	1	2214363	13178	2
121	Picture	c103	2226669	0	52	10896	77	0	next
121	Response	1	2237563	10894	2
123	Picture	gf103	2249135	0	82	15710	106	0	next
123	Response	2	2264843	15708	2
125	Picture	gf016	2278207	0	173	47558	201	0	next
125	Response	2	2325763	47556	2
129	Response	2	2548483	101095	2
131	Picture	e013	2558508	0	148	13056	174	0	next
131	Response	2	2571563	13055	1
133	Picture	a004	2585284	0	37	13681	58	0	next
133	Response	1	2598963	13679	1
135	Picture	gf121	2610829	0	151	15935	176	0	next
135	Response	2	2626763	15934	1
137	Picture	c105	2638684	0	126	13560	146	0	next
137	Response	1	2652243	13559	1
139	Picture	gf119	2663519	0	117	12286	141	0	next
139	Response	2	2675803	12284	2
141	Picture	ba004	2688625	0	173	12459	196	0	next
141	Response	1	2701083	12458	1
143	Picture	f004	2712349	0	111	35856	136	0	next
143	Response	2	2748203	35854	1
145	Picture	h013	2760075	0	43	11609	64	0	next
145	Response	2	2771683	11608	1
147	Picture	a119	2786208	0	70	18756	96	0	next
147	Response	1	2804963	18755	1
149	Picture	ba020	2819134	0	139	23631	160	0	next
149	Response	2	2842763	23629	1
151	Picture	gf006	2856559	0	40	33285	65	0	next
151	Response	2	2889843	33284	1
153	Picture	e004	2902504	0	86	11860	106	0	next
153	Response	2	2914362	11858	2
155	Picture	m003	2926371	0	45	12593	70	0	next
155	Response	2	2938963	12592	1
157	Picture	ba119	2950586	0	163	22738	184	0	next
157	Response	2	2973322	22736	2
159	Picture	dc121	2986018	0	54	10506	80	0	next
159	Response	1	2996523	10505	1
161	Picture	e003	3010876	0	30	33568	51	0	next
161	Response	2	3044442	33566	2
163	Picture	c020	3058129	0	98	10995	123	0	next
163	Response	1	3069122	10993	2
165	Picture	dc020	3083494	0	61	11510	84	0	next
165	Response	1	3095003	11509	1
167	Picture	a105	3109187	0	195	16817	222	0	next
167	Response	2	3126003	16816	1
169	Picture	dc119	3138904	0	140	11821	161	0	next
169	Response	1	3150723	11819	1
171	Picture	ba006	3164479	0	57	26245	82	0	next
171	Response	2	3190723	26244	1
173	Picture	gf020	3204513	0	185	22531	206	0	next
173	Response	2	3227043	22530	1
175	Picture	f121	3239217	0	144	20467	169	0	next
175	Response	2	3259683	20466	1
177	Picture	c119	3273324	0	198	50240	219	0	next
177	Response	2	3323563	50239	1
179	Picture	gf004	3335407	0	97	8477	122	0	next
179	Response	2	3343883	8476	1
181	Picture	ba105	3356074	0	96	27410	117	0	next
181	Response	2	3383483	27409	1
183	Picture	h014	3397017	0	141	12307	167	0	next
183	Response	2	3409323	12306	1
185	Picture	c121	3424334	0	154	25790	174	0	next
185	Response	2	3450122	25788	2
187	Picture	gf105	3464788	0	190	38657	213	0	next
187	Response	2	3503443	38655	1
189	Picture	c006	3516264	0	37	10660	59	0	next
189	Response	2	3526923	10659	1
191	Picture	f119	3541838	0	129	10206	156	0	next
191	Response	1	3552043	10205	1
193	Picture	m004	3566894	0	71	12230	92	0	next
193	Response	2	3579123	12229	1
195	Picture	a121	3590268	0	185	10856	211	0	next
195	Response	1	3601123	10855	1
197	Picture	f006	3613944	0	177	9940	198	0	next
197	Response	2	3623883	9939	1
199	Picture	dc004	3637232	0	52	11492	77	0	next
199	Response	1	3648723	11491	1
201	Picture	m014	3662434	0	174	10970	195	0	next
201	Response	2	3673403	10969	1
203	Picture	e014	3686196	0	72	11688	97	0	next
203	Response	2	3697883	11687	1
205	Picture	dc105	3712174	0	91	18110	112	0	next
205	Response	2	3730283	18109	1
207	Picture	m013	3743108	0	149	9256	175	0	next
207	Response	2	3752363	9255	1
209	Picture	c004	3764899	0	27	8625	48	0	next
209	Response	1	3773523	8624	1
211	Picture	dc006	3786519	0	64	8805	93	0	next
211	Response	1	3795323	8804	1
213	Picture	h003	3806664	0	82	14540	103	0	next
213	Response	2	3821202	14538	2
215	Picture	ba121	3833438	0	134	24446	158	0	next
215	Response	2	3857882	24444	2
217	Picture	a006	3871844	0	63	10640	84	0	next
217	Response	2	3882482	10638	2
219	Picture	a020	3893948	0	112	31736	137	0	next
219	Response	2	3925683	31735	1
221	Picture	f020	3936954	0	101	16450	122	0	next
221	Response	2	3953402	16448	2
223	Picture	h004	3965353	0	34	11131	59	0	next
223	Response	2	3976482	11129	2
225	Picture	f105	3988475	0	68	28849	89	0	next
225	Response	2	4017322	28847	2
229	Response	2	4226002	86869	2
231	Picture	h016	4236024	0	138	10819	159	0	next
231	Response	2	4246842	10818	1
233	Picture	m015	4261328	0	160	14636	184	0	next
233	Response	2	4275962	14634	2
235	Picture	gf123	4287493	0	158	20911	178	0	next
235	Response	2	4308402	20909	2
237	Picture	gf107	4320678	0	134	14086	159	0	next
237	Response	2	4334762	14084	2
239	Picture	e005	4346398	0	75	12486	98	0	next
239	Response	2	4358882	12484	2
241	Picture	ba022	4370808	0	159	16716	184	0	next
241	Response	2	4387522	16714	2
243	Picture	dc022	4398603	0	193	13360	214	0	next
243	Response	1	4411962	13359	1
245	Picture	a107	4424807	0	149	12037	174	0	next
245	Response	2	4436842	12035	2
247	Picture	c109	4450003	0	117	22200	138	0	next
247	Response	2	4472202	22199	1
249	Picture	dc008	4483788	0	157	11816	179	0	next
249	Response	1	4495602	11814	2
251	Picture	h005	4509245	0	29	13199	50	0	next
251	Response	2	4522442	13197	1
253	Picture	dc109	4536709	0	58	9254	82	0	next
253	Response	1	4545962	9253	1
255	Picture	c107	4560923	0	175	12401	196	0	next
255	Response	2	4573322	12399	1
257	Picture	m006	4585078	0	179	36166	202	0	next
257	Response	2	4621242	36164	2
259	Picture	a123	4635694	0	56	16109	83	0	next
259	Response	2	4651802	16108	1
261	Picture	ba107	4662927	0	149	25797	173	0	next
261	Response	2	4688722	25795	1
263	Picture	m016	4702244	0	160	21319	181	0	next
263	Response	1	4723562	21318	1
265	Picture	a008	4737308	0	86	13576	111	0	next
265	Response	1	4750882	13574	1
267	Picture	a109	4763705	0	186	13658	207	0	next
267	Response	2	4777362	13657	1
269	Picture	ba109	4789027	0	191	11857	215	0	next
269	Response	1	4800882	11855	1
271	Picture	f123	4813004	0	43	10279	64	0	next
271	Response	2	4823282	10278	1
273	Picture	dc024	4835129	0	79	13835	104	0	next
273	Response	1	4848962	13833	1
275	Picture	a024	4861505	0	33	20019	57	0	next
275	Response	1	4881522	20017	1
277	Picture	dc123	4893338	0	194	11626	219	0	next
277	Response	1	4904962	11624	1
279	Picture	h015	4919195	0	167	22888	188	0	next
279	Response	2	4942082	22887	1
281	Picture	e015	4956727	0	128	13476	153	0	next
281	Response	2	4970202	13475	1
283	Picture	ba024	4981443	0	78	23800	100	0	next
283	Response	1	5005242	23799	1
285	Picture	dc107	5017587	0	86	9656	111	0	next
285	Response	1	5027242	9655	1
287	Picture	h006	5041647	0	29	26356	50	0	next
287	Response	2	5068001	26354	2
289	Picture	ba123	5080427	0	66	20256	91	0	next
289	Response	1	5100681	20254	2
291	Picture	a022	5113303	0	187	9100	210	0	next
291	Response	1	5122402	9099	1
293	Picture	gf008	5135239	0	77	23884	102	0	next
293	Response	2	5159121	23882	2
295	Picture	gf109	5172596	0	46	29367	67	0	next
295	Response	2	5201962	29366	1
297	Picture	gf024	5215097	0	39	20626	64	0	next
297	Response	2	5235722	20625	1
299	Picture	gf022	5248922	0	39	9682	60	0	next
299	Response	2	5258602	9680	1
301	Picture	c024	5272318	0	138	9445	167	0	next
301	Response	1	5281762	9444	1
303	Picture	f022	5296443	0	178	13560	199	0	next
303	Response	2	5310002	13559	1
305	Picture	f024	5322908	0	39	12015	63	0	next
305	Response	2	5334921	12013	2
307	Picture	c022	5348603	0	173	8920	196	0	next
307	Response	1	5357522	8919	1
309	Picture	m005	5372137	0	133	13746	158	0	next
309	Response	2	5385882	13745	1
311	Picture	c123	5398163	0	103	32760	124	0	next
311	Response	2	5430922	32759	1
313	Picture	e006	5442767	0	155	17556	179	0	next
313	Response	2	5460322	17555	1
315	Picture	c008	5471493	0	91	11710	112	0	next
315	Response	2	5483202	11709	1
317	Picture	f109	5494517	0	66	16886	92	0	next
317	Response	2	5511402	16885	1
319	Picture	f107	5524142	0	98	11101	119	0	next
319	Response	1	5535242	11100	1
321	Picture	f008	5548398	0	171	16045	199	0	next
321	Response	2	5564441	16043	2
323	Picture	e016	5577513	0	51	22410	73	0	next
323	Response	2	5599922	22409	1
325	Picture	ba008	5612057	0	166	11226	191	0	next
325	Response	1	5623282	11225	1
329	Response	2	5862922	116349	1
331	Picture	f127	5872946	0	59	11057	84	0	next
331	Response	2	5884002	11056	1
333	Picture	c012	5897074	0	94	13569	115	0	next
333	Response	1	5910641	13567	2
335	Picture	ba012	5923487	0	176	20436	201	0	next
335	Response	2	5943922	20435	1
337	Picture	f125	5957685	0	138	12798	158	0	next
337	Response	2	5970481	12796	1
339	Picture	a026	5982827	0	157	13575	183	0	next
339	Response	2	5996401	13574	1
341	Picture	f111	6010412	0	68	8071	89	0	next
341	Response	2	6018482	8070	1
343	Picture	e007	6029509	0	132	15334	157	0	next
343	Response	2	6044841	15332	2
345	Picture	ba125	6058873	0	96	9770	117	0	next
345	Response	2	6068641	9768	2
347	Picture	dc127	6081958	0	172	10845	197	0	next
347	Response	1	6092802	10844	1
349	Picture	dc125	6104765	0	30	13878	51	0	next
349	Response	1	6118641	13876	2
351	Picture	dc010	6132708	0	78	11975	103	0	next
351	Response	2	6144682	11974	1
353	Picture	f012	6158333	0	117	14470	137	0	next
353	Response	1	6172801	14468	2
355	Picture	gf127	6186837	0	106	10566	131	0	next
355	Response	2	6197401	10564	2
357	Picture	f026	6212083	0	190	23120	210	0	next
357	Response	2	6235201	23118	2
359	Picture	m008	6246788	0	143	15135	167	0	next
359	Response	2	6261921	15133	2
361	Picture	a010	6273002	0	92	12641	113	0	next
361	Response	2	6285642	12640	1
363	Picture	a111	6300638	0	115	22565	140	0	next
363	Response	2	6323201	22563	2
365	Picture	h018	6336725	0	190	10718	211	0	next
365	Response	2	6347441	10716	2
367	Picture	h008	6362028	0	47	11975	71	0	next
367	Response	2	6374001	11973	2
369	Picture	gf026	6386663	0	77	16460	98	0	next
369	Response	2	6403121	16458	2
371	Picture	gf010	6414237	0	161	12526	186	0	next
371	Response	2	6426761	12524	2
373	Picture	m017	6438793	0	102	14090	123	0	next
373	Response	2	6452881	14088	2
375	Picture	c125	6465477	0	77	34966	101	0	next
375	Response	2	6500441	34964	1
377	Picture	a125	6513416	0	130	23667	151	0	next
377	Response	1	6537081	23665	2
379	Picture	dc111	6549437	0	101	20486	128	0	next
379	Response	2	6569921	20484	2
381	Picture	dc026	6582163	0	37	35720	57	0	next
381	Response	2	6617881	35718	2
383	Picture	h017	6630367	0	156	8675	181	0	next
383	Response	2	6639041	8674	1
385	Picture	e018	6652762	0	90	9281	110	0	next
385	Response	2	6662041	9279	2
387	Picture	m007	6674077	0	105	9326	129	0	next
387	Response	2	6683401	9324	2
389	Picture	e017	6697433	0	78	10170	98	0	next
389	Response	2	6707601	10168	1
391	Picture	ba026	6718787	0	51	11816	72	0	next
391	Response	1	6730601	11814	2
393	Picture	c111	6741623	0	79	9779	100	0	next
393	Response	1	6751401	9778	1
395	Picture	ba111	6765166	0	163	15677	188	0	next
395	Response	2	6780841	15675	2
397	Picture	a012	6795795	0	30	11528	51	0	next
397	Response	2	6807321	11526	1
399	Picture	c127	6821376	0	110	17107	134	0	next
399	Response	2	6838481	17105	1
401	Picture	ba010	6853215	0	98	17627	122	0	next
401	Response	1	6870841	17626	1
403	Picture	gf125	6884566	0	73	9076	101	0	next
403	Response	2	6893641	9075	1
405	Picture	a127	6908022	0	114	9540	135	0	next
405	Response	2	6917561	9539	1
407	Picture	c026	6931788	0	175	11415	199	0	next
407	Response	2	6943201	11413	2
409	Picture	c010	6956203	0	89	14919	110	0	next
409	Response	2	6971121	14918	1
411	Picture	gf111	6985306	0	147	28696	172	0	next
411	Response	2	7014001	28695	1
413	Picture	ba127	7025502	0	110	19141	131	0	next
413	Response	2	7044641	19139	1
415	Picture	m018	7057878	0	60	11205	86	0	next
415	Response	2	7069081	11203	2
417	Picture	gf012	7081183	0	84	42179	106	0	next
417	Response	2	7123361	42178	1
419	Picture	e008	7136705	0	54	32858	79	0	next
419	Response	2	7169561	32856	1
421	Picture	h007	7183273	0	142	18449	162	0	next
421	Response	2	7201720	18447	2
423	Picture	dc012	7214276	0	131	18127	155	0	next
423	Response	2	7232401	18125	1
425	Picture	f010	7244294	0	108	9788	129	0	next
425	Response	2	7254081	9787	1
429	Response	2	7468281	90361	1
431	Picture	f113	7478302	0	53	14940	74	0	next
431	Response	2	7493240	14938	2
433	Picture	m009	7506758	0	92	21004	117	0	next
433	Response	2	7527761	21003	1
435	Picture	ba014	7539262	0	81	14780	101	0	next
435	Response	2	7554040	14778	2
437	Picture	c028	7567186	0	152	16176	177	0	next
437	Response	2	7583361	16175	1
439	Picture	e010	7596682	0	151	13320	171	0	next
439	Response	2	7610000	13318	2
441	Picture	m019	7621486	0	175	12796	201	0	next
441	Response	2	7634281	12795	1
443	Picture	dc129	7646282	0	41	12920	62	0	next
443	Response	2	7659201	12919	2
445	Picture	gf113	7672774	0	45	11028	70	0	next
445	Response	1	7683801	11027	1
447	Picture	f115	7695422	0	58	12620	79	0	next
447	Response	1	7708041	12619	1
449	Picture	gf030	7721527	0	114	24035	139	0	next
449	Response	2	7745561	24034	1
451	Picture	h020	7760192	0	113	23810	134	0	next
451	Response	2	7784001	23809	1
453	Picture	c115	7796027	0	99	11895	125	0	next
453	Response	1	7807921	11894	1
455	Picture	a115	7822572	0	49	51310	70	0	next
455	Response	2	7873881	51309	1
457	Picture	gf115	7884916	0	192	11686	217	0	next
457	Response	1	7896601	11685	1
459	Picture	a113	7910142	0	135	10340	155	0	next
459	Response	1	7920480	10338	2
461	Picture	c030	7932559	0	46	12403	71	0	next
461	Response	2	7944961	12402	1
463	Picture	c113	7956672	0	90	15450	111	0	next
463	Response	1	7972121	15449	1
465	Picture	ba129	7984497	0	92	17865	117	0	next
465	Response	2	8002360	17863	2
467	Picture	e020	8014982	0	103	11020	123	0	next
467	Response	2	8026000	11018	1
469	Picture	gf014	8039156	0	91	13526	115	0	next
469	Response	2	8052680	13524	1
471	Picture	a014	8066452	0	123	11090	124	0	next
471	Response	2	8077520	11068	1
473	Picture	ba113	8089896	0	173	9906	198	0	next
473	Response	2	8099800	9904	2
475	Picture	dc030	8114802	0	96	10480	117	0	next
475	Response	2	8125280	10478	2
477	Picture	f028	8139149	0	76	13173	100	0	next
477	Response	2	8152320	13171	2
479	Picture	h019	8164322	0	65	11280	85	0	next
479	Response	2	8175600	11278	2
481	Picture	f129	8188487	0	61	26955	86	0	next
481	Response	2	8215440	26953	2
483	Picture	m020	8228502	0	39	9780	60	0	next
483	Response	2	8238280	9778	2
485	Picture	dc028	8250696	0	174	18826	198	0	next
485	Response	2	8269521	18825	1
487	Picture	dc115	8283792	0	73	12610	93	0	next
487	Response	2	8296400	12608	1
489	Picture	h009	8309026	0	166	18936	191	0	next
489	Response	2	8327960	18934	2
491	Picture	h010	8339732	0	121	26390	142	0	next
491	Response	2	8366120	26388	2
493	Picture	f014	8379025	0	153	13337	178	0	next
493	Response	2	8392360	13335	2
495	Picture	e019	8405742	0	102	11820	123	0	next
495	Response	2	8417560	11818	2
497	Picture	dc113	8429128	0	41	12354	66	0	next
497	Response	2	8441480	12352	2
499	Picture	ba030	8453532	0	137	23030	158	0	next
499	Response	2	8476560	23028	2
501	Picture	gf129	8488647	0	179	14155	204	0	next
501	Response	2	8502800	14153	2
503	Picture	c129	8517242	0	78	49480	99	0	next
503	Response	2	8566720	49478	2
505	Picture	f030	8581575	0	64	16067	89	0	next
505	Response	2	8597640	16065	2
507	Picture	ba028	8611933	0	34	15349	55	0	next
507	Response	1	8627280	15347	2
509	Picture	a129	8639158	0	136	16124	160	0	next
509	Response	1	8655280	16122	1
511	Picture	c014	8670034	0	89	21288	110	0	next
511	Response	2	8691320	21286	2
513	Picture	dc014	8703398	0	50	13724	75	0	next
513	Response	2	8717120	13722	2
515	Picture	a028	8731462	0	150	11940	170	0	next
515	Response	2	8743400	11938	1
517	Picture	gf028	8758037	0	67	11724	92	0	next
517	Response	2	8769760	11723	1
519	Picture	a030	8784231	0	36	11131	57	0	next
519	Response	2	8795360	11129	2
521	Picture	ba115	8810316	0	110	33614	134	0	next
521	Response	2	8843927	33611	2
523	Picture	e009	8858250	0	169	44952	190	0	next
523	Response	2	8903200	44950	2
525	Picture	m010	8915727	0	179	9794	204	0	next
525	Response	2	8925520	9793	1
