# Supplementary material for: Effects of two different emotion-inducing methods on the emotional memory of non-clinically depressed individuals
Source: PLoS One. 2021 May 28;16(5):e0249863. doi: 10.1371/journal.pone.0249863 (PMC8162709; doi:10.1371/journal.pone.0249863)
Supplement: S1 Data — (ZIP) [file pone.0249863.s001.zip › data/experiment2-healthy/sub15x/b-study.log]

Scenario - For expli1
Logfile written - 2019/1/2 13:09:39

Trial	Event Type	Code	Time	TTime	Uncertainty	Duration	Uncertainty	ReqTime	ReqDur

1	Response	2	456650	456650	2
4	Picture	t002	486702	0	40	16000	65	0	16000
5	Response	2	516970	14242	2
7	Picture	t001	528892	0	177	16000	198	0	16000
8	Response	1	558010	13097	2
10	Picture	t003	571490	0	67	16000	90	0	16000
11	Response	2	600890	13377	2
13	Picture	t005	615323	0	56	16000	77	0	16000
14	Response	1	649410	18066	2
16	Picture	t004	663989	0	46	16000	71	0	16000
17	Response	2	692490	12475	2
19	Picture	t006	703613	0	82	16000	102	0	16000
20	Response	1	739210	19577	2
23	Response	2	861050	99878	2
25	Picture	f002	871072	0	92	16000	112	0	16000
26	Response	1	895410	8318	2
28	Picture	a004	908049	0	105	16000	130	0	16000
29	Response	2	936970	12894	2
31	Picture	f004	949892	0	94	16000	115	0	16000
32	Response	1	975010	9097	2
34	Picture	a018	987777	0	37	16000	62	0	16000
35	Response	2	1010730	6927	2
37	Picture	c119	1025107	0	29	16000	49	0	16000
38	Response	1	1085370	44243	2
40	Picture	a105	1097859	0	91	16000	116	0	16000
41	Response	2	1124450	10565	2
43	Picture	a117	1136933	0	180	16000	201	0	16000
44	Response	2	1181170	28217	1
46	Picture	f117	1194669	0	97	16000	122	0	16000
47	Response	1	1218930	8235	1
49	Picture	f016	1232092	0	170	16000	191	0	16000
50	Response	2	1256010	7898	1
52	Picture	c020	1268484	0	100	16000	125	0	16000
53	Response	2	1305050	20540	1
55	Picture	c103	1319411	0	166	16000	186	0	16000
56	Response	1	1341770	6339	1
58	Picture	f103	1354528	0	51	16000	76	0	16000
59	Response	1	1392690	22137	1
61	Picture	f119	1406745	0	146	16000	167	0	16000
62	Response	2	1428090	5325	1
64	Picture	c004	1443061	0	153	16000	179	0	16000
65	Response	1	1497090	38001	1
67	Picture	c016	1509103	0	101	16000	122	0	16000
68	Response	2	1536250	11127	1
70	Picture	a101	1548108	0	88	16000	113	0	16000
71	Response	1	1572970	8836	1
73	Picture	c105	1585591	0	99	16000	119	0	16000
74	Response	2	1617490	15879	1
76	Picture	a002	1632509	0	170	16000	195	0	16000
77	Response	1	1657050	8517	1
79	Picture	c101	1670381	0	126	16000	150	0	16000
80	Response	2	1698850	12445	1
82	Picture	a119	1711029	0	134	16000	160	0	16000
83	Response	1	1743170	16114	1
85	Picture	f105	1754232	0	91	16000	112	0	16000
86	Response	2	1781010	10758	1
88	Picture	f101	1794749	0	65	16000	90	0	16000
89	Response	2	1828090	17315	1
91	Picture	c117	1840782	0	191	16000	212	0	16000
92	Response	2	1881970	25168	1
94	Picture	a020	1896364	0	98	16000	120	0	16000
95	Response	1	1920450	8064	1
97	Picture	f018	1934712	0	76	16000	100	0	16000
98	Response	2	1969929	19193	2
100	Picture	a016	1984099	0	175	16000	201	0	16000
101	Response	1	2007730	7604	1
103	Picture	c018	2019581	0	192	16000	213	0	16000
104	Response	1	2045090	9489	1
106	Picture	c002	2056618	0	144	16000	169	0	16000
107	Response	1	2103250	30606	1
109	Picture	f020	2118092	0	159	16000	180	0	16000
110	Response	2	2147050	12938	1
112	Picture	a103	2159708	0	37	16000	62	0	16000
113	Response	2	2180730	4996	1
117	Response	2	2332050	27540	1
119	Picture	f006	2342075	0	133	16000	156	0	16000
120	Response	2	2370729	12631	2
122	Picture	f010	2385131	0	70	16000	91	0	16000
123	Response	1	2407850	6699	1
125	Picture	c109	2421539	0	150	16000	174	0	16000
126	Response	2	2454969	17405	1
128	Picture	a024	2466602	0	80	16000	101	0	16000
129	Response	2	2512049	29427	2
131	Picture	c125	2523398	0	105	16000	131	0	16000
132	Response	1	2548249	8824	2
134	Picture	f123	2560351	0	147	16000	168	0	16000
135	Response	2	2582929	6558	2
137	Picture	a010	2597021	0	134	16000	159	0	16000
138	Response	2	2623009	9961	2
140	Picture	f024	2634641	0	179	16000	199	0	16000
141	Response	2	2655729	5068	1
143	Picture	f109	2668678	0	130	16000	153	0	16000
144	Response	1	2690450	5749	1
146	Picture	a107	2705413	0	55	16022	56	0	16000
147	Response	1	2725809	4373	2
149	Picture	a125	2739389	0	71	16000	96	0	16000
150	Response	1	2770529	15114	2
152	Picture	c121	2782552	0	74	16001	96	0	16000
153	Response	1	2804330	5756	1
155	Picture	f022	2815629	0	150	16000	175	0	16000
156	Response	1	2842889	11234	2
158	Picture	f121	2855311	0	133	16000	153	0	16000
159	Response	2	2875049	3718	1
161	Picture	c008	2886408	0	190	16000	218	0	16000
162	Response	2	2906449	4012	2
164	Picture	a022	2920331	0	107	16000	129	0	16000
165	Response	2	2946649	10296	2
167	Picture	c024	2958179	0	72	16000	97	0	16000
168	Response	1	2979489	5284	2
170	Picture	c006	2990811	0	103	16000	126	0	16000
171	Response	1	3012729	5895	1
173	Picture	a008	3023798	0	110	16000	136	0	16000
174	Response	2	3044169	4342	2
176	Picture	a121	3058503	0	63	16000	83	0	16000
177	Response	2	3079409	4886	2
179	Picture	c123	3090606	0	122	16000	149	0	16000
180	Response	1	3114489	7855	1
182	Picture	a109	3126301	0	86	16000	106	0	16000
183	Response	1	3148089	5769	2
185	Picture	c022	3162434	0	113	16000	136	0	16000
186	Response	2	3185409	6952	2
188	Picture	a006	3199082	0	125	16000	145	0	16000
189	Response	2	3221609	6507	1
191	Picture	c107	3232836	0	194	16000	220	0	16000
192	Response	2	3253689	4826	2
194	Picture	f008	3267011	0	182	16000	203	0	16000
195	Response	2	3291649	8617	2
197	Picture	c010	3303948	0	68	16000	90	0	16000
198	Response	1	3326329	6359	1
200	Picture	f107	3337941	0	72	16000	93	0	16000
201	Response	2	3357169	3208	1
203	Picture	f125	3369124	0	47	16000	70	0	16000
204	Response	2	3398969	13823	1
206	Picture	a123	3413805	0	29	16000	49	0	16000
207	Response	1	3447649	17824	1
211	Response	2	3579689	8310	1
213	Picture	f012	3589710	0	85	16000	105	0	16000
214	Response	1	3622409	16679	1
216	Picture	c012	3633440	0	178	16000	203	0	16000
217	Response	2	3658729	9263	1
219	Picture	a028	3672691	0	89	16000	113	0	16000
220	Response	2	3693969	5254	1
222	Picture	f129	3707118	0	152	16000	177	0	16000
223	Response	2	3734209	11065	1
225	Picture	a115	3745724	0	41	16000	62	0	16000
226	Response	2	3766289	4545	1
228	Picture	f127	3781230	0	34	16000	59	0	16000
228	Response	2	3796329	15099	1
229	Response	2	3841049	43793	1
231	Picture	f028	3852671	0	72	16000	95	0	16000
232	Response	2	3874129	5435	1
234	Picture	c028	3888853	0	51	16000	77	0	16000
235	Response	2	3910289	5409	1
237	Picture	a127	3921872	0	192	16000	220	0	16000
238	Response	1	3945649	7749	1
240	Picture	a012	3957283	0	107	16000	130	0	16000
241	Response	2	3980689	7384	1
243	Picture	f111	3992670	0	53	16000	74	0	16000
244	Response	1	4013609	4919	1
246	Picture	f115	4026069	0	140	16000	166	0	16000
247	Response	1	4047369	5274	1
249	Picture	c014	4058390	0	147	16000	168	0	16000
250	Response	1	4082409	7999	1
252	Picture	a113	4094953	0	77	16000	101	0	16000
253	Response	2	4113729	2752	1
255	Picture	c111	4128210	0	149	16000	169	0	16000
256	Response	1	4149049	4819	1
258	Picture	a014	4162503	0	181	16000	204	0	16000
259	Response	1	4188169	9643	1
261	Picture	f030	4202241	0	100	16000	120	0	16000
262	Response	2	4220449	2188	1
264	Picture	f026	4234786	0	48	16000	77	0	16000
265	Response	2	4261089	10275	1
267	Picture	a026	4275201	0	126	16000	147	0	16000
268	Response	2	4296129	4908	1
270	Picture	c115	4311003	0	152	16000	175	0	16000
271	Response	2	4340089	13063	1
273	Picture	c127	4353000	0	145	16000	166	0	16000
274	Response	2	4391609	22589	1
276	Picture	a129	4404026	0	108	16000	130	0	16000
277	Response	2	4430609	10560	1
279	Picture	c026	4444766	0	27	16000	48	0	16000
280	Response	2	4466809	6022	1
282	Picture	f014	4478928	0	190	16000	215	0	16000
283	Response	1	4499729	4776	1
285	Picture	f113	4511671	0	106	16000	126	0	16000
286	Response	2	4536008	8317	2
288	Picture	a030	4550837	0	100	16000	125	0	16000
289	Response	1	4574168	7306	1
291	Picture	c129	4588061	0	38	16000	58	0	16000
292	Response	1	4609448	5367	2
294	Picture	c030	4623527	0	66	16000	89	0	16000
295	Response	2	4644489	4939	1
297	Picture	a111	4658950	0	135	16000	155	0	16000
298	Response	2	4679688	4718	2
300	Picture	c113	4692306	0	107	16000	130	0	16000
301	Response	1	4739408	31080	2
