# Supplementary material for: Effects of two different emotion-inducing methods on the emotional memory of non-clinically depressed individuals
Source: PLoS One. 2021 May 28;16(5):e0249863. doi: 10.1371/journal.pone.0249863 (PMC8162709; doi:10.1371/journal.pone.0249863)
Supplement: S1 Data — (ZIP) [file pone.0249863.s001.zip › data/experiment2-healthy/sub15x/b-test.log]

Scenario - For expli1
Logfile written - 2019/1/2 13:26:15

Trial	Event Type	Code	Time	TTime	Uncertainty	Duration	Uncertainty	ReqTime	ReqDur

1	Response	2	136629	136629	1
4	Picture	t005	166682	0	115	8749	138	0	next
4	Response	1	175429	8747	2
6	Picture	t007	189840	0	120	7671	140	0	next
6	Response	1	197509	7669	2
8	Picture	t012	210857	0	95	12574	121	0	next
8	Response	2	223429	12572	2
10	Picture	t009	236130	0	152	10020	174	0	next
10	Response	1	246149	10019	1
12	Picture	t008	259286	0	159	7905	185	0	next
12	Response	1	267189	7903	2
14	Picture	t002	281180	0	94	9411	114	0	next
14	Response	2	290589	9409	2
16	Picture	t004	301936	0	168	8895	190	0	next
16	Response	1	310829	8893	2
18	Picture	t006	324201	0	66	8670	86	0	next
18	Response	1	332870	8669	1
20	Picture	t011	346998	0	94	8153	120	0	next
20	Response	1	355149	8151	2
22	Picture	t003	366950	0	142	8201	162	0	next
22	Response	1	375149	8199	2
24	Picture	t010	387487	0	97	11264	125	0	next
24	Response	2	398749	11262	2
26	Picture	t001	410803	0	113	15108	133	0	next
26	Response	2	425909	15106	2
29	Response	2	498629	51666	2
31	Picture	e011	508649	0	82	7542	102	0	next
31	Response	1	516189	7540	2
33	Picture	dc016	530940	0	116	7731	141	0	next
33	Response	1	538669	7729	2
35	Picture	dc101	552221	0	167	14770	190	0	next
35	Response	2	566989	14768	2
37	Picture	f018	581024	0	189	10807	216	0	next
37	Response	1	591829	10805	2
39	Picture	gf117	602961	0	83	18230	103	0	next
39	Response	1	621189	18228	2
41	Picture	f117	635533	0	171	13897	198	0	next
41	Response	1	649429	13896	2
43	Picture	c101	663570	0	129	11541	149	0	next
43	Response	1	675109	11539	1
45	Picture	a016	686968	0	58	9343	84	0	next
45	Response	1	696309	9341	2
47	Picture	a103	710820	0	37	10011	57	0	next
47	Response	1	720829	10009	1
49	Picture	dc018	733427	0	88	17284	111	0	next
49	Response	2	750709	17282	1
51	Picture	m012	763551	0	129	17680	149	0	next
51	Response	1	781229	17678	1
53	Picture	c016	794637	0	36	15594	59	0	next
53	Response	2	810229	15592	1
55	Picture	e012	825141	0	194	10992	195	0	next
55	Response	2	836109	10968	1
57	Picture	m011	850050	0	109	14701	135	0	next
57	Response	2	864749	14699	1
59	Picture	f101	879321	0	170	8790	190	0	next
59	Response	1	888109	8788	1
61	Picture	ba117	902513	0	139	17478	162	0	next
61	Response	2	919989	17476	1
63	Picture	gf018	934892	0	87	9720	88	0	next
63	Response	2	944589	9697	1
65	Picture	f016	958328	0	143	22023	168	0	next
65	Response	2	980349	22021	2
67	Picture	e001	993300	0	168	23051	188	0	next
67	Response	2	1016349	23049	1
69	Picture	gf002	1027707	0	84	12044	109	0	next
69	Response	1	1039749	12042	1
71	Picture	gf101	1054700	0	89	25250	110	0	next
71	Response	2	1079949	25249	1
73	Picture	dc002	1091686	0	93	9025	116	0	next
73	Response	1	1100709	9023	1
75	Picture	ba002	1113161	0	116	13030	136	0	next
75	Response	1	1126189	13028	1
77	Picture	m002	1139163	0	109	10267	133	0	next
77	Response	2	1149429	10266	1
79	Picture	c117	1162042	0	58	9148	79	0	next
79	Response	1	1171189	9147	1
81	Picture	ba103	1184644	0	116	8426	142	0	next
81	Response	2	1193068	8424	2
83	Picture	ba016	1204739	0	187	11372	207	0	next
83	Response	2	1216109	11370	1
85	Picture	ba018	1227807	0	111	12744	136	0	next
85	Response	2	1240549	12742	1
87	Picture	e002	1254000	0	83	11830	104	0	next
87	Response	2	1265829	11829	1
89	Picture	f103	1277358	0	51	11833	77	0	next
89	Response	2	1289189	11831	1
91	Picture	c002	1301981	0	93	11489	115	0	next
91	Response	2	1313469	11488	1
93	Picture	f002	1324617	0	116	14413	144	0	next
93	Response	2	1339029	14412	1
95	Picture	gf103	1351029	0	36	19081	57	0	next
95	Response	1	1370109	19080	1
97	Picture	dc117	1384337	0	50	38813	76	0	next
97	Response	1	1423149	38812	1
99	Picture	m001	1435050	0	165	8540	186	0	next
99	Response	2	1443589	8539	1
101	Picture	a002	1455747	0	128	9443	155	0	next
101	Response	2	1465189	9442	1
103	Picture	h011	1479279	0	93	9471	114	0	next
103	Response	2	1488749	9470	1
105	Picture	c103	1501606	0	92	24264	116	0	next
105	Response	2	1525869	24263	1
107	Picture	gf016	1538629	0	64	8681	85	0	next
107	Response	1	1547309	8680	1
109	Picture	ba101	1561667	0	187	23603	212	0	next
109	Response	2	1585269	23602	1
111	Picture	a117	1599469	0	44	9761	67	0	next
111	Response	1	1609229	9760	1
113	Picture	c018	1620582	0	96	11728	123	0	next
113	Response	1	1632309	11727	1
115	Picture	dc103	1643369	0	142	13421	163	0	next
115	Response	1	1656789	13420	1
117	Picture	h002	1668687	0	145	10583	169	0	next
117	Response	1	1679269	10582	1
119	Picture	h012	1693340	0	158	27850	179	0	next
119	Response	2	1721189	27849	1
121	Picture	a101	1733526	0	127	13984	152	0	next
121	Response	1	1747509	13983	1
123	Picture	h001	1761010	0	141	9820	162	0	next
123	Response	2	1770829	9819	1
125	Picture	a018	1784456	0	187	7934	212	0	next
125	Response	1	1792389	7933	1
129	Response	2	1939469	25100	1
131	Picture	ba105	1949498	0	111	9732	135	0	next
131	Response	1	1959229	9731	1
133	Picture	c105	1973140	0	135	13890	155	0	next
133	Response	2	1987029	13889	1
135	Picture	m014	1998237	0	33	7393	56	0	next
135	Response	1	2005628	7391	2
137	Picture	ba020	2017669	0	96	20521	116	0	next
137	Response	2	2038189	20520	1
139	Picture	f121	2051512	0	81	11718	108	0	next
139	Response	1	2063229	11717	1
141	Picture	e014	2074750	0	172	29960	192	0	next
141	Response	2	2104708	29958	2
143	Picture	e013	2117522	0	58	13388	85	0	next
143	Response	2	2130908	13386	2
145	Picture	h004	2143690	0	50	11420	70	0	next
145	Response	1	2155108	11418	2
147	Picture	gf105	2166242	0	160	14148	187	0	next
147	Response	1	2180388	14146	2
149	Picture	m013	2194449	0	116	10221	137	0	next
149	Response	2	2204669	10220	1
151	Picture	m004	2216367	0	190	22063	215	0	next
151	Response	2	2238428	22061	2
153	Picture	f006	2251099	0	121	14491	141	0	next
153	Response	1	2265588	14489	2
155	Picture	h013	2277337	0	41	15053	66	0	next
155	Response	1	2292388	15051	2
157	Picture	dc121	2306942	0	100	9928	120	0	next
157	Response	1	2316868	9926	2
159	Picture	ba006	2328385	0	150	15205	177	0	next
159	Response	1	2343588	15203	2
161	Picture	dc004	2355080	0	119	10390	139	0	next
161	Response	2	2365468	10388	2
163	Picture	a119	2377765	0	94	12465	120	0	next
163	Response	2	2390228	12463	2
165	Picture	c006	2405041	0	149	28309	170	0	next
165	Response	2	2433348	28307	2
167	Picture	dc119	2447296	0	49	7934	72	0	next
167	Response	1	2455228	7932	2
169	Picture	h003	2470159	0	186	29471	206	0	next
169	Response	2	2499628	29469	2
171	Picture	a105	2510696	0	139	26814	165	0	next
171	Response	1	2537509	26813	1
173	Picture	gf121	2551330	0	165	16220	186	0	next
173	Response	2	2567548	16218	2
175	Picture	c119	2581427	0	59	12723	85	0	next
175	Response	2	2594148	12721	2
177	Picture	gf119	2605880	0	104	21110	125	0	next
177	Response	2	2626988	21108	2
179	Picture	h014	2639336	0	139	23654	164	0	next
179	Response	2	2662988	23652	2
181	Picture	dc105	2676819	0	151	11131	171	0	next
181	Response	1	2687948	11129	2
183	Picture	a004	2700458	0	171	10852	194	0	next
183	Response	1	2711308	10850	1
185	Picture	f020	2725530	0	96	38180	116	0	next
185	Response	2	2763708	38178	1
187	Picture	a006	2776536	0	78	19214	104	0	next
187	Response	1	2795748	19212	2
189	Picture	dc020	2808880	0	62	10150	82	0	next
189	Response	1	2819028	10148	1
191	Picture	a020	2833927	0	176	14983	199	0	next
191	Response	2	2848908	14981	2
193	Picture	m003	2862450	0	151	23060	171	0	next
193	Response	1	2885508	23058	1
195	Picture	e003	2898177	0	80	14813	106	0	next
195	Response	1	2912988	14811	2
197	Picture	gf006	2927360	0	61	9990	81	0	next
197	Response	1	2937348	9988	1
199	Picture	f119	2950986	0	94	12324	121	0	next
199	Response	1	2963308	12322	1
201	Picture	ba004	2976289	0	122	12021	144	0	next
201	Response	1	2988308	12019	1
203	Picture	gf004	2999716	0	188	12634	214	0	next
203	Response	2	3012348	12632	1
205	Picture	c121	3026889	0	180	23220	201	0	next
205	Response	2	3050108	23219	1
207	Picture	c020	3061407	0	151	13063	176	0	next
207	Response	2	3074468	13061	2
209	Picture	gf020	3086519	0	36	13191	56	0	next
209	Response	2	3099708	13189	1
211	Picture	f004	3113894	0	154	30896	179	0	next
211	Response	1	3144788	30894	1
213	Picture	dc006	3158142	0	66	27488	86	0	next
213	Response	2	3185628	27486	1
215	Picture	c004	3200256	0	108	16614	133	0	next
215	Response	1	3216868	16612	1
217	Picture	ba119	3228350	0	179	9439	202	0	next
217	Response	1	3237788	9438	1
219	Picture	ba121	3250153	0	37	53957	62	0	next
219	Response	2	3304108	53955	1
221	Picture	e004	3317099	0	79	7650	100	0	next
221	Response	1	3324748	7649	1
223	Picture	f105	3339178	0	169	11331	195	0	next
223	Response	2	3350508	11330	1
225	Picture	a121	3363329	0	172	9981	192	0	next
225	Response	1	3373308	9979	1
229	Response	2	3546628	51977	2
231	Picture	e005	3556649	0	149	7380	170	0	next
231	Response	1	3564028	7379	1
233	Picture	f123	3576262	0	35	16407	59	0	next
233	Response	1	3592668	16406	1
235	Picture	a107	3605540	0	80	8769	101	0	next
235	Response	2	3614308	8768	1
237	Picture	dc024	3626055	0	58	9814	82	0	next
237	Response	1	3635868	9813	1
239	Picture	ba008	3649338	0	107	10131	128	0	next
239	Response	1	3659468	10130	1
241	Picture	gf123	3672715	0	55	9859	56	0	next
241	Response	2	3682548	9833	1
243	Picture	e006	3696076	0	29	23713	50	0	next
243	Response	2	3719788	23712	1
245	Picture	c008	3734194	0	67	8875	94	0	next
245	Response	1	3743068	8874	1
247	Picture	a123	3755409	0	183	7940	204	0	next
247	Response	1	3763348	7939	1
249	Picture	gf107	3778211	0	40	16698	64	0	next
249	Response	2	3794908	16697	1
251	Picture	h016	3809039	0	40	17270	61	0	next
251	Response	1	3826308	17269	1
253	Picture	m005	3839745	0	160	74684	182	0	next
253	Response	2	3914428	74683	1
255	Picture	f107	3927420	0	137	38849	158	0	next
255	Response	1	3966268	38848	1
257	Picture	e015	3978455	0	89	11454	112	0	next
257	Response	2	3989908	11453	1
259	Picture	a024	4003272	0	104	9557	124	0	next
259	Response	1	4012827	9555	2
261	Picture	a109	4026146	0	55	11003	81	0	next
261	Response	2	4037148	11002	1
263	Picture	f008	4048829	0	36	21320	57	0	next
263	Response	2	4070147	21318	2
265	Picture	ba107	4082498	0	34	53251	60	0	next
265	Response	2	4135747	53249	2
267	Picture	dc123	4146768	0	79	25043	80	0	next
267	Response	1	4171788	25020	1
269	Picture	a022	4183567	0	103	9406	104	0	next
269	Response	1	4192947	9380	1
271	Picture	c107	4207412	0	91	7057	111	0	next
271	Response	1	4214467	7055	2
273	Picture	m006	4226836	0	161	8553	188	0	next
273	Response	2	4235387	8551	2
275	Picture	gf109	4248769	0	59	38500	81	0	next
275	Response	2	4287267	38498	2
277	Picture	a008	4300885	0	95	19544	118	0	next
277	Response	1	4320427	19542	2
279	Picture	dc022	4332881	0	96	19548	117	0	next
279	Response	1	4352427	19546	2
281	Picture	ba022	4366436	0	36	42433	60	0	next
281	Response	1	4408867	42431	2
283	Picture	dc008	4421128	0	167	10261	187	0	next
283	Response	1	4431387	10259	2
285	Picture	ba024	4444544	0	75	25245	100	0	next
285	Response	1	4469787	25243	2
287	Picture	c109	4483199	0	82	9390	102	0	next
287	Response	2	4492587	9388	2
289	Picture	f024	4504749	0	32	11920	58	0	next
289	Response	1	4516667	11918	2
291	Picture	h005	4529609	0	162	12780	182	0	next
291	Response	2	4542387	12778	2
293	Picture	f022	4555121	0	146	15108	169	0	next
293	Response	2	4570227	15106	2
295	Picture	dc109	4582468	0	128	27121	150	0	next
295	Response	1	4609587	27119	2
297	Picture	c123	4621324	0	94	6985	117	0	next
297	Response	1	4628307	6983	2
299	Picture	h006	4643228	0	189	13081	209	0	next
299	Response	1	4656307	13079	2
301	Picture	dc107	4667509	0	67	11760	90	0	next
301	Response	2	4679267	11758	2
303	Picture	gf024	4693688	0	53	11781	73	0	next
303	Response	1	4705467	11779	1
305	Picture	c024	4719652	0	83	9417	106	0	next
305	Response	1	4729067	9415	2
307	Picture	ba123	4743998	0	65	11791	86	0	next
307	Response	2	4755787	11789	2
309	Picture	m015	4768704	0	185	12805	212	0	next
309	Response	1	4781507	12803	2
310	Response	2	4783387	1878	2
311	Picture	gf008	4795029	0	190	14560	210	0	next
311	Response	1	4809587	14558	2
313	Picture	m016	4823076	0	138	11313	161	0	next
313	Response	1	4834387	11311	2
315	Picture	f109	4845768	0	109	15301	129	0	next
315	Response	2	4861067	15299	1
317	Picture	c022	4872766	0	102	8103	127	0	next
317	Response	1	4880867	8101	2
319	Picture	gf022	4895649	0	50	13220	70	0	next
319	Response	2	4908867	13218	1
321	Picture	h015	4921751	0	112	45398	135	0	next
321	Response	2	4967147	45396	1
323	Picture	e016	4980828	0	190	20761	212	0	next
323	Response	2	5001587	20759	1
325	Picture	ba109	5014223	0	118	33846	143	0	next
325	Response	2	5048067	33844	2
329	Response	2	5250427	80485	1
331	Picture	m018	5260454	0	173	14534	200	0	next
331	Response	1	5274987	14533	1
333	Picture	c125	5287517	0	106	6071	126	0	next
333	Response	1	5293587	6070	1
335	Picture	a125	5305355	0	95	8474	118	0	next
335	Response	1	5313827	8472	1
337	Picture	gf026	5326968	0	146	9021	167	0	next
337	Response	1	5335987	9019	1
339	Picture	h017	5347477	0	132	10511	158	0	next
339	Response	2	5357987	10510	1
341	Picture	c010	5370428	0	180	7200	201	0	next
341	Response	2	5377627	7199	1
343	Picture	m008	5392534	0	65	10094	91	0	next
343	Response	2	5402627	10093	1
345	Picture	a026	5416529	0	69	7740	89	0	next
345	Response	1	5424267	7738	1
347	Picture	gf111	5435992	0	102	15357	128	0	next
347	Response	1	5451347	15355	1
349	Picture	gf125	5462378	0	42	10371	64	0	next
349	Response	2	5472747	10369	1
351	Picture	dc125	5485815	0	100	23533	126	0	next
351	Response	1	5509346	23531	2
353	Picture	e008	5523118	0	128	27911	148	0	next
353	Response	2	5551027	27909	1
355	Picture	e017	5562207	0	34	12501	60	0	next
355	Response	2	5574707	12500	1
357	Picture	a012	5587618	0	112	12770	134	0	next
357	Response	2	5600387	12769	1
359	Picture	a010	5612334	0	55	8094	81	0	next
359	Response	1	5620427	8093	1
361	Picture	f010	5635147	0	73	10841	94	0	next
361	Response	2	5645987	10840	1
363	Picture	ba012	5660875	0	173	9433	196	0	next
363	Response	2	5670307	9432	1
365	Picture	f026	5683758	0	120	28230	141	0	next
365	Response	2	5711987	28229	1
367	Picture	ba127	5724891	0	147	9497	171	0	next
367	Response	1	5734387	9496	1
369	Picture	gf127	5747938	0	95	20210	116	0	next
369	Response	2	5768146	20208	2
371	Picture	ba010	5779264	0	93	10844	118	0	next
371	Response	1	5790107	10843	1
373	Picture	e018	5804888	0	134	14460	154	0	next
373	Response	1	5819347	14459	1
375	Picture	f125	5831690	0	160	16498	184	0	next
375	Response	1	5848187	16497	1
377	Picture	dc111	5861017	0	161	15331	182	0	next
377	Response	1	5876347	15330	1
379	Picture	ba026	5888882	0	120	10866	146	0	next
379	Response	1	5899747	10865	1
381	Picture	c127	5913898	0	102	13330	123	0	next
381	Response	1	5927227	13329	1
383	Picture	dc127	5938514	0	146	8274	169	0	next
383	Response	1	5946787	8273	1
385	Picture	a111	5958780	0	44	8648	66	0	next
385	Response	1	5967427	8647	1
387	Picture	dc012	5979402	0	85	11666	109	0	next
387	Response	1	5991067	11665	1
389	Picture	c111	6002698	0	119	26970	142	0	next
389	Response	2	6029667	26969	1
391	Picture	ba111	6044104	0	36	36404	60	0	next
391	Response	1	6080506	36402	2
393	Picture	h007	6095327	0	137	32741	157	0	next
393	Response	2	6128067	32740	1
395	Picture	gf010	6142660	0	129	22768	153	0	next
395	Response	1	6165426	22766	2
397	Picture	m007	6176928	0	188	25620	208	0	next
397	Response	2	6202546	25618	2
399	Picture	m017	6214821	0	120	16087	146	0	next
399	Response	2	6230906	16085	1
401	Picture	ba125	6244028	0	72	10840	92	0	next
401	Response	2	6254866	10838	2
403	Picture	f012	6269831	0	99	10837	126	0	next
403	Response	1	6280666	10835	2
405	Picture	dc010	6292008	0	86	10420	110	0	next
405	Response	2	6302427	10419	1
407	Picture	c026	6317210	0	42	9858	66	0	next
407	Response	1	6327066	9856	2
409	Picture	a127	6338658	0	91	14810	111	0	next
409	Response	1	6353466	14808	2
411	Picture	e007	6366842	0	69	12906	95	0	next
411	Response	1	6379747	12905	1
413	Picture	f127	6394567	0	173	11141	194	0	next
413	Response	1	6405706	11139	2
415	Picture	h008	6417314	0	83	20794	108	0	next
415	Response	2	6438106	20792	2
417	Picture	f111	6451587	0	142	15961	163	0	next
417	Response	2	6467546	15959	2
419	Picture	gf012	6481064	0	155	9844	179	0	next
419	Response	2	6490906	9842	2
421	Picture	h018	6502578	0	141	10050	162	0	next
421	Response	2	6512626	10048	2
423	Picture	c012	6527078	0	132	21590	158	0	next
423	Response	2	6548666	21588	2
425	Picture	dc026	6562908	0	132	8640	153	0	next
425	Response	1	6571546	8638	2
429	Response	2	6779146	86094	2
431	Picture	a113	6789166	0	162	18702	182	0	next
431	Response	2	6807866	18700	2
433	Picture	f129	6819514	0	138	6874	162	0	next
433	Response	1	6826386	6872	2
435	Picture	ba129	6838847	0	138	21021	158	0	next
435	Response	1	6859866	21019	2
437	Picture	e020	6873393	0	81	16435	107	0	next
437	Response	2	6889826	16433	2
439	Picture	h009	6903717	0	88	8831	109	0	next
439	Response	1	6912546	8829	2
441	Picture	e019	6926205	0	93	36743	118	0	next
441	Response	1	6962946	36741	2
443	Picture	dc115	6977388	0	70	16719	90	0	next
443	Response	2	6994106	16718	1
445	Picture	c030	7008150	0	135	17558	160	0	next
445	Response	1	7025706	17556	1
447	Picture	f113	7039377	0	68	10251	88	0	next
447	Response	2	7049626	10249	1
449	Picture	dc028	7064174	0	96	25493	122	0	next
449	Response	1	7089666	25492	1
451	Picture	ba113	7104547	0	52	34001	73	0	next
451	Response	2	7138546	33999	2
453	Picture	a129	7151184	0	69	19485	95	0	next
453	Response	2	7170666	19482	2
455	Picture	ba028	7185278	0	139	12430	159	0	next
455	Response	2	7197706	12428	1
457	Picture	ba030	7209142	0	104	25766	130	0	next
457	Response	1	7234906	25764	1
459	Picture	c028	7247798	0	107	16750	127	0	next
459	Response	1	7264546	16748	1
461	Picture	c115	7276554	0	175	34873	201	0	next
461	Response	2	7311426	34872	1
463	Picture	m020	7325556	0	166	37151	187	0	next
463	Response	2	7362706	37150	1
465	Picture	dc129	7376363	0	180	10865	206	0	next
465	Response	2	7387226	10863	1
467	Picture	c129	7402068	0	139	9439	161	0	next
467	Response	1	7411506	9438	1
469	Picture	f115	7425174	0	193	9613	219	0	next
469	Response	1	7434785	9611	2
471	Picture	gf028	7447647	0	51	8500	72	0	next
471	Response	1	7456146	8499	1
473	Picture	m019	7470350	0	177	18477	200	0	next
473	Response	2	7488826	18476	1
475	Picture	h010	7503306	0	46	16682	67	0	next
475	Response	2	7519986	16680	2
477	Picture	gf113	7532871	0	145	9556	169	0	next
477	Response	1	7542426	9555	1
479	Picture	gf014	7556087	0	89	16820	110	0	next
479	Response	1	7572906	16819	1
481	Picture	c014	7585302	0	36	8725	60	0	next
481	Response	2	7594026	8724	1
483	Picture	gf115	7606286	0	46	15901	67	0	next
483	Response	2	7622186	15900	1
485	Picture	h020	7635940	0	55	12527	79	0	next
485	Response	2	7648466	12526	1
487	Picture	m009	7661866	0	123	16321	144	0	next
487	Response	2	7678186	16320	1
489	Picture	f014	7691825	0	157	51242	181	0	next
489	Response	2	7743066	51241	1
491	Picture	gf129	7754367	0	104	8100	125	0	next
491	Response	1	7762466	8099	1
493	Picture	dc014	7775153	0	145	12115	170	0	next
493	Response	2	7787266	12113	1
495	Picture	dc030	7799610	0	185	30217	206	0	next
495	Response	1	7829826	30216	1
497	Picture	e010	7841222	0	62	20845	89	0	next
497	Response	1	7862066	20844	1
499	Picture	gf030	7873897	0	50	11450	72	0	next
499	Response	1	7885346	11449	1
501	Picture	h019	7899719	0	56	9268	79	0	next
501	Response	2	7908986	9267	1
503	Picture	ba014	7920998	0	108	9749	128	0	next
503	Response	2	7930746	9748	1
505	Picture	f030	7942560	0	38	11467	64	0	next
505	Response	1	7954026	11466	1
507	Picture	a115	7968936	0	160	9811	181	0	next
507	Response	2	7978746	9810	1
509	Picture	e009	7992541	0	47	15686	73	0	next
509	Response	2	8008226	15685	1
511	Picture	c113	8021736	0	184	10611	208	0	next
511	Response	1	8032346	10610	1
513	Picture	a030	8044850	0	62	10377	85	0	next
513	Response	2	8055226	10376	1
515	Picture	dc113	8066446	0	137	33181	158	0	next
515	Response	1	8099626	33180	1
517	Picture	m010	8112401	0	164	13506	187	0	next
517	Response	2	8125905	13504	2
519	Picture	ba115	8138776	0	120	20451	140	0	next
519	Response	2	8159226	20450	1
521	Picture	a028	8171753	0	133	31874	159	0	next
521	Response	2	8203625	31872	2
523	Picture	f028	8217556	0	158	35911	179	0	next
523	Response	2	8253466	35910	1
525	Picture	a014	8268003	0	36	12664	60	0	next
525	Response	1	8280666	12663	1
