# Supplementary material for: Effects of two different emotion-inducing methods on the emotional memory of non-clinically depressed individuals
Source: PLoS One. 2021 May 28;16(5):e0249863. doi: 10.1371/journal.pone.0249863 (PMC8162709; doi:10.1371/journal.pone.0249863)
Supplement: S1 Data — (ZIP) [file pone.0249863.s001.zip › data/experiment2-healthy/sub18/b-study.log]

Scenario - For expli1
Logfile written - 2019/1/2 15:59:36

Trial	Event Type	Code	Time	TTime	Uncertainty	Duration	Uncertainty	ReqTime	ReqDur

1	Response	2	326612	326612	1
4	Picture	t006	356669	0	87	16000	111	0	16000
5	Response	1	395172	22478	1
7	Picture	t004	406683	0	66	16000	86	0	16000
8	Response	2	429572	6869	1
10	Picture	t005	441079	0	163	16000	187	0	16000
11	Response	1	464172	7068	1
13	Picture	t001	478706	0	28	16000	53	0	16000
14	Response	2	508452	13721	1
16	Picture	t002	522787	0	107	16000	129	0	16000
17	Response	1	545132	6322	1
19	Picture	t003	556964	0	90	16000	110	0	16000
20	Response	2	579332	6348	1
23	Response	2	683132	80110	1
25	Picture	c117	693153	0	40	16000	60	0	16000
26	Response	2	720132	10959	1
28	Picture	c101	733674	0	175	16000	199	0	16000
29	Response	2	759132	9433	1
31	Picture	f016	773564	0	113	16000	133	0	16000
32	Response	2	796732	7148	1
34	Picture	c105	809988	0	182	16000	205	0	16000
35	Response	1	832332	6320	1
37	Picture	a119	846563	0	99	16000	119	0	16000
38	Response	2	869012	6429	2
40	Picture	a020	883861	0	125	16000	149	0	16000
41	Response	1	906132	6246	1
43	Picture	f020	920813	0	168	16000	188	0	16000
44	Response	2	941811	4978	2
46	Picture	a105	953539	0	103	16000	127	0	16000
47	Response	2	975252	5687	1
49	Picture	a103	989042	0	92	16000	112	0	16000
50	Response	2	1009652	4590	1
52	Picture	f004	1024439	0	185	16000	209	0	16000
53	Response	2	1045172	4708	1
55	Picture	c004	1057333	0	121	16000	143	0	16000
56	Response	1	1078532	5177	1
58	Picture	c020	1093548	0	66	16000	90	0	16000
58	Response	2	1109092	15544	1
59	Response	2	1127812	18238	1
61	Picture	f018	1142303	0	135	16000	158	0	16000
62	Response	1	1166092	7766	1
64	Picture	a002	1179572	0	30	16000	52	0	16000
65	Response	2	1201172	5576	1
67	Picture	a101	1213983	0	108	16000	128	0	16000
68	Response	1	1236971	6968	2
70	Picture	c103	1249298	0	120	16000	143	0	16000
71	Response	1	1270731	5408	2
73	Picture	a117	1285143	0	99	16000	119	0	16000
74	Response	2	1305692	4529	1
76	Picture	f119	1319883	0	184	16000	209	0	16000
77	Response	2	1346651	10742	2
79	Picture	c016	1361654	0	74	16000	98	0	16000
80	Response	1	1383772	6095	1
82	Picture	f105	1398770	0	115	16000	139	0	16000
83	Response	1	1421091	6295	2
85	Picture	f103	1434848	0	32	16000	52	0	16000
86	Response	2	1458371	7503	2
88	Picture	a004	1470460	0	78	16000	102	0	16000
89	Response	2	1492131	5646	2
91	Picture	c002	1506093	0	107	16000	127	0	16000
92	Response	1	1526771	4658	2
94	Picture	c119	1539519	0	177	16000	199	0	16000
95	Response	1	1564531	8989	2
97	Picture	f101	1577474	0	44	16000	64	0	16000
98	Response	1	1601771	8277	2
100	Picture	a018	1614210	0	133	16000	157	0	16000
101	Response	1	1637971	7736	2
103	Picture	f002	1652813	0	191	16000	211	0	16000
104	Response	1	1673731	4898	2
106	Picture	a016	1685208	0	124	16000	147	0	16000
107	Response	2	1709731	8499	2
109	Picture	f117	1723364	0	127	16000	147	0	16000
110	Response	1	1746251	6867	2
112	Picture	c018	1758727	0	90	16000	113	0	16000
113	Response	1	1780171	5420	2
117	Response	2	1936971	34749	2
119	Picture	f024	1946999	0	112	16000	135	0	16000
120	Response	1	1983211	20188	1
122	Picture	a107	1996382	0	54	16020	55	0	16000
123	Response	2	2018451	6048	1
125	Picture	c109	2031700	0	61	16000	85	0	16000
126	Response	2	2055611	7886	1
128	Picture	a024	2069163	0	92	16000	112	0	16000
129	Response	1	2090611	5428	1
131	Picture	f125	2105169	0	78	16000	101	0	16000
132	Response	2	2125211	4017	2
134	Picture	a121	2138263	0	146	16000	166	0	16000
135	Response	2	2160451	6169	1
137	Picture	c125	2174180	0	52	16000	75	0	16000
138	Response	1	2195851	5646	1
140	Picture	f121	2209603	0	126	16000	146	0	16000
141	Response	2	2230011	4388	1
143	Picture	c022	2244386	0	168	16000	192	0	16000
144	Response	2	2267891	7480	1
146	Picture	a010	2280203	0	178	16000	198	0	16000
147	Response	1	2302891	6668	1
149	Picture	a006	2315298	0	76	16000	100	0	16000
150	Response	2	2340411	9088	1
152	Picture	c008	2352883	0	150	16000	170	0	16000
153	Response	1	2382491	13588	1
155	Picture	f006	2396527	0	165	16000	187	0	16000
156	Response	1	2418891	6341	1
158	Picture	c024	2431177	0	174	16000	194	0	16000
159	Response	1	2452051	4854	1
161	Picture	f022	2465117	0	58	16000	81	0	16000
162	Response	1	2487731	6589	1
164	Picture	f123	2501293	0	45	16000	65	0	16000
165	Response	2	2525171	7858	1
167	Picture	a022	2537530	0	131	16000	155	0	16000
168	Response	2	2559531	5975	1
170	Picture	c006	2573782	0	41	16000	62	0	16000
171	Response	1	2594251	4449	1
173	Picture	c010	2605629	0	194	16000	217	0	16000
174	Response	1	2625931	4277	1
176	Picture	c123	2639403	0	75	16000	95	0	16000
177	Response	1	2659651	4228	1
179	Picture	a123	2672219	0	84	16000	106	0	16000
180	Response	2	2693051	4809	1
182	Picture	f010	2705742	0	57	16021	58	0	16000
183	Response	2	2726891	5127	1
185	Picture	f109	2741411	0	43	16000	66	0	16000
186	Response	2	2768171	10736	1
188	Picture	c107	2780982	0	137	16000	157	0	16000
189	Response	2	2801971	4969	1
191	Picture	a008	2813890	0	50	16000	74	0	16000
192	Response	1	2837571	7655	1
194	Picture	f008	2852014	0	87	16000	107	0	16000
195	Response	2	2872691	4657	1
197	Picture	a125	2885928	0	171	16000	195	0	16000
198	Response	2	2905451	3498	1
200	Picture	a109	2918885	0	35	16000	55	0	16000
201	Response	1	2939011	4106	1
203	Picture	f107	2953268	0	144	16000	168	0	16000
204	Response	2	2977691	8398	1
206	Picture	c121	2989902	0	172	16000	192	0	16000
207	Response	2	3013291	7369	1
211	Response	2	3158571	23990	1
213	Picture	c115	3168591	0	115	16000	135	0	16000
214	Response	2	3193411	8800	1
216	Picture	f012	3205506	0	31	16000	53	0	16000
217	Response	2	3255370	33840	2
219	Picture	a113	3266945	0	74	16000	94	0	16000
220	Response	1	3290491	7526	1
222	Picture	c026	3303776	0	68	16000	90	0	16000
223	Response	2	3328130	8331	2
225	Picture	c014	3341232	0	107	16000	128	0	16000
226	Response	1	3363370	6117	2
228	Picture	a127	3377227	0	105	16000	127	0	16000
229	Response	1	3398090	4839	2
231	Picture	f127	3409642	0	184	16000	206	0	16000
232	Response	2	3431971	6307	1
234	Picture	c028	3446019	0	132	16000	156	0	16000
235	Response	2	3467570	5526	2
237	Picture	f129	3479642	0	170	16000	190	0	16000
238	Response	1	3499730	4068	2
240	Picture	a030	3512029	0	107	16000	130	0	16000
241	Response	1	3531210	3156	2
243	Picture	c111	3545822	0	144	16000	164	0	16000
244	Response	2	3565690	3848	2
246	Picture	f028	3579989	0	134	16000	156	0	16000
247	Response	1	3600010	3997	2
249	Picture	a115	3612322	0	130	16000	150	0	16000
250	Response	1	3633930	5588	1
252	Picture	c113	3646577	0	34	16000	58	0	16000
253	Response	1	3672250	9647	2
255	Picture	a014	3684772	0	166	16000	186	0	16000
256	Response	2	3704210	3418	2
258	Picture	f026	3715957	0	142	16000	164	0	16000
259	Response	2	3737570	5589	2
261	Picture	a012	3751874	0	50	16000	72	0	16000
262	Response	2	3772530	4633	2
264	Picture	a028	3783589	0	161	16000	185	0	16000
265	Response	2	3803530	3916	2
267	Picture	c030	3816622	0	123	16000	143	0	16000
268	Response	1	3837290	4648	2
270	Picture	c012	3850438	0	135	16000	158	0	16000
271	Response	1	3870930	4467	2
273	Picture	a129	3882032	0	34	16000	57	0	16000
274	Response	2	3902050	3996	2
276	Picture	c127	3913079	0	146	16000	168	0	16000
277	Response	1	3936130	7027	2
279	Picture	f030	3948463	0	89	16000	109	0	16000
280	Response	2	3969850	5367	1
282	Picture	c129	3981827	0	51	16000	75	0	16000
283	Response	1	4002250	4397	2
285	Picture	a026	4016212	0	160	16000	182	0	16000
286	Response	1	4038330	6096	1
288	Picture	f014	4049678	0	186	16000	210	0	16000
289	Response	2	4073730	8027	2
291	Picture	f113	4087682	0	177	16000	197	0	16000
292	Response	2	4112090	8388	1
294	Picture	a111	4126988	0	31	16000	53	0	16000
295	Response	1	4147450	4439	2
297	Picture	f115	4158832	0	179	16000	199	0	16000
298	Response	1	4181370	6518	2
300	Picture	f111	4192586	0	87	16000	110	0	16000
301	Response	2	4212490	3879	1
