# Supplementary material for: Effects of two different emotion-inducing methods on the emotional memory of non-clinically depressed individuals
Source: PLoS One. 2021 May 28;16(5):e0249863. doi: 10.1371/journal.pone.0249863 (PMC8162709; doi:10.1371/journal.pone.0249863)
Supplement: S1 Data — (ZIP) [file pone.0249863.s001.zip › data/experiment2-healthy/sub18/b-test.log]

Scenario - For expli1
Logfile written - 2019/1/2 16:14:32

Trial	Event Type	Code	Time	TTime	Uncertainty	Duration	Uncertainty	ReqTime	ReqDur

1	Response	2	96813	96813	2
4	Picture	t002	126865	0	98	19189	123	0	next
4	Response	1	146053	19188	1
6	Picture	t009	160635	0	159	12980	178	0	next
6	Response	1	173613	12978	2
8	Picture	t010	186051	0	67	23563	92	0	next
8	Response	2	209613	23562	1
10	Picture	t004	224205	0	76	14889	96	0	next
10	Response	1	239093	14888	1
12	Picture	t011	253159	0	113	7336	136	0	next
12	Response	1	260493	7334	2
14	Picture	t003	271575	0	32	11680	52	0	next
14	Response	2	283253	11678	2
16	Picture	t007	295770	0	159	9844	183	0	next
16	Response	1	305613	9843	1
18	Picture	t008	317682	0	79	11572	99	0	next
18	Response	1	329253	11571	1
20	Picture	t012	343980	0	108	14995	132	0	next
20	Response	2	358973	14993	1
22	Picture	t006	373214	0	39	15761	59	0	next
22	Response	2	388973	15759	1
24	Picture	t005	402931	0	145	13204	169	0	next
24	Response	2	416133	13202	1
26	Picture	t001	430905	0	169	9630	189	0	next
26	Response	1	440533	9628	1
29	Response	2	487773	23079	1
31	Picture	ba016	497795	0	98	12499	118	0	next
31	Response	1	510293	12498	1
33	Picture	m011	523509	0	43	16505	68	0	next
33	Response	2	540013	16504	1
35	Picture	m001	551613	0	104	11802	123	0	next
35	Response	2	563413	11800	1
37	Picture	h002	577371	0	170	8443	194	0	next
37	Response	1	585813	8442	1
39	Picture	f101	597943	0	100	11351	120	0	next
39	Response	1	609293	11350	1
41	Picture	e012	622080	0	119	14535	144	0	next
41	Response	2	636613	14533	1
43	Picture	m002	649864	0	167	12830	190	0	next
43	Response	2	662693	12829	1
45	Picture	dc103	676198	0	161	7336	186	0	next
45	Response	1	683533	7335	1
47	Picture	c018	694703	0	152	14071	173	0	next
47	Response	2	708773	14070	1
49	Picture	gf002	720570	0	111	20964	136	0	next
49	Response	2	741533	20963	1
51	Picture	c101	753493	0	185	13921	205	0	next
51	Response	2	767413	13920	1
53	Picture	a002	780770	0	68	7125	91	0	next
53	Response	1	787893	7123	1
55	Picture	ba117	802184	0	151	7270	171	0	next
55	Response	1	809453	7269	1
57	Picture	ba018	821699	0	128	6635	152	0	next
57	Response	1	828332	6633	2
59	Picture	c016	840743	0	87	6991	108	0	next
59	Response	1	847733	6990	1
61	Picture	e002	861480	0	172	21174	197	0	next
61	Response	2	882653	21173	1
63	Picture	dc018	894455	0	31	14119	55	0	next
63	Response	2	908573	14118	1
65	Picture	dc002	923510	0	131	19704	156	0	next
65	Response	2	943213	19703	1
67	Picture	f103	957373	0	97	8881	117	0	next
67	Response	1	966253	8880	1
69	Picture	e001	977660	0	138	9554	163	0	next
69	Response	1	987213	9553	1
71	Picture	dc016	999383	0	79	11031	99	0	next
71	Response	1	1010413	11030	1
73	Picture	dc101	1022350	0	104	10345	128	0	next
73	Response	1	1032693	10343	2
75	Picture	a103	1044294	0	159	6760	178	0	next
75	Response	1	1051052	6758	2
77	Picture	gf101	1065989	0	126	12465	150	0	next
77	Response	1	1078453	12464	1
79	Picture	ba002	1092893	0	50	18561	70	0	next
79	Response	1	1111453	18560	1
81	Picture	h012	1122728	0	41	10366	65	0	next
81	Response	2	1133093	10365	1
83	Picture	f117	1144308	0	125	7466	146	0	next
83	Response	1	1151773	7465	1
85	Picture	f002	1163298	0	131	7516	155	0	next
85	Response	1	1170813	7515	1
87	Picture	c117	1184943	0	149	7031	168	0	next
87	Response	1	1191973	7030	1
89	Picture	c002	1205878	0	40	10656	63	0	next
89	Response	2	1216533	10655	1
91	Picture	f016	1231503	0	80	7391	100	0	next
91	Response	1	1238893	7390	1
93	Picture	gf117	1251340	0	68	23274	92	0	next
93	Response	1	1274613	23273	1
95	Picture	h001	1289595	0	144	16899	164	0	next
95	Response	2	1306493	16898	1
97	Picture	ba101	1321349	0	46	15785	70	0	next
97	Response	2	1337133	15784	1
99	Picture	a101	1351284	0	109	18330	129	0	next
99	Response	2	1369613	18329	1
101	Picture	a117	1381599	0	118	22935	145	0	next
101	Response	2	1404533	22934	1
103	Picture	a016	1417483	0	65	6931	85	0	next
103	Response	1	1424413	6930	1
105	Picture	gf103	1437950	0	89	6824	112	0	next
105	Response	1	1444773	6823	1
107	Picture	h011	1457803	0	69	9891	89	0	next
107	Response	2	1467693	9890	1
109	Picture	c103	1479540	0	161	40434	186	0	next
109	Response	2	1519972	40432	2
111	Picture	m012	1532243	0	115	27051	135	0	next
111	Response	1	1559292	27049	2
113	Picture	f018	1572170	0	178	7564	202	0	next
113	Response	1	1579732	7562	2
115	Picture	gf016	1594063	0	116	7071	135	0	next
115	Response	1	1601132	7069	2
117	Picture	e011	1613058	0	116	8162	140	0	next
117	Response	1	1621212	8154	2
119	Picture	dc117	1634219	0	121	25795	141	0	next
119	Response	1	1660012	25793	2
121	Picture	ba103	1674750	0	79	15704	104	0	next
121	Response	2	1690453	15703	1
123	Picture	gf018	1703405	0	85	8049	105	0	next
123	Response	2	1711452	8047	2
125	Picture	a018	1722900	0	84	13554	108	0	next
125	Response	1	1736452	13552	2
129	Response	2	1884972	27381	2
131	Picture	h003	1894998	0	117	10696	141	0	next
131	Response	2	1905692	10694	2
133	Picture	c020	1918113	0	169	8221	188	0	next
133	Response	1	1926332	8219	2
135	Picture	m013	1940279	0	161	15055	189	0	next
135	Response	2	1955332	15053	1
137	Picture	h004	1968533	0	71	12281	91	0	next
137	Response	2	1980812	12279	2
139	Picture	f004	1993619	0	144	11675	168	0	next
139	Response	1	2005292	11673	2
141	Picture	m004	2017545	0	49	23669	69	0	next
141	Response	1	2041212	23667	2
143	Picture	dc020	2054889	0	33	7045	56	0	next
143	Response	1	2061932	7043	2
145	Picture	c006	2075783	0	134	10991	153	0	next
145	Response	2	2086772	10989	2
147	Picture	gf006	2098160	0	82	26854	106	0	next
147	Response	1	2125012	26852	2
149	Picture	ba004	2137773	0	132	8681	152	0	next
149	Response	2	2146452	8679	2
151	Picture	e013	2160749	0	148	12225	171	0	next
151	Response	2	2172972	12223	2
153	Picture	h014	2187173	0	57	10281	76	0	next
153	Response	2	2197452	10279	2
155	Picture	f105	2208660	0	60	8834	87	0	next
155	Response	1	2217492	8832	2
157	Picture	e014	2231163	0	55	18451	74	0	next
157	Response	2	2249612	18449	1
159	Picture	f020	2261881	0	164	11333	188	0	next
159	Response	1	2273212	11331	1
161	Picture	dc004	2288043	0	165	20251	184	0	next
161	Response	2	2308292	20249	1
163	Picture	c105	2320099	0	99	13355	122	0	next
163	Response	2	2333452	13353	1
165	Picture	a119	2347783	0	83	9671	106	0	next
165	Response	1	2357452	9669	1
167	Picture	a004	2371648	0	42	8926	69	0	next
167	Response	1	2380572	8924	2
169	Picture	gf020	2395563	0	126	15330	150	0	next
169	Response	1	2410892	15329	1
171	Picture	ba020	2422898	0	114	17035	141	0	next
171	Response	1	2439932	17034	1
173	Picture	ba121	2453072	0	104	7342	124	0	next
173	Response	1	2460412	7340	1
175	Picture	a020	2473949	0	56	8865	79	0	next
175	Response	1	2482812	8863	1
177	Picture	dc121	2496703	0	132	9231	152	0	next
177	Response	1	2505932	9229	1
179	Picture	e004	2519170	0	160	14964	185	0	next
179	Response	1	2534132	14962	1
181	Picture	ba105	2547523	0	136	16771	157	0	next
181	Response	2	2564292	16769	1
183	Picture	gf105	2577290	0	31	13923	55	0	next
183	Response	1	2591212	13922	1
185	Picture	e003	2604062	0	85	6911	104	0	next
185	Response	1	2610972	6910	1
187	Picture	ba119	2623189	0	116	6864	140	0	next
187	Response	1	2630052	6863	1
189	Picture	f119	2644597	0	41	6576	63	0	next
189	Response	1	2651172	6575	1
191	Picture	c121	2664039	0	93	21175	116	0	next
191	Response	1	2685212	21173	1
193	Picture	a105	2697063	0	65	32031	88	0	next
193	Response	1	2729092	32029	1
195	Picture	a121	2741461	0	158	20353	181	0	next
195	Response	1	2761812	20351	1
197	Picture	c119	2773503	0	110	27791	129	0	next
197	Response	1	2801292	27789	1
199	Picture	gf121	2813779	0	160	8315	183	0	next
199	Response	2	2822092	8313	1
201	Picture	f121	2833953	0	150	8140	170	0	next
201	Response	1	2842092	8139	1
203	Picture	h013	2855618	0	146	7076	169	0	next
203	Response	2	2862692	7074	1
205	Picture	a006	2876003	0	90	10250	110	0	next
205	Response	1	2886251	10248	2
207	Picture	dc119	2900228	0	190	13505	215	0	next
207	Response	1	2913732	13504	1
209	Picture	f006	2924962	0	122	5891	142	0	next
209	Response	1	2930852	5890	1
211	Picture	dc006	2945727	0	185	8807	209	0	next
211	Response	2	2954532	8805	1
213	Picture	m003	2967773	0	136	7280	156	0	next
213	Response	1	2975052	7279	1
215	Picture	c004	2986880	0	188	10693	212	0	next
215	Response	2	2997571	10691	2
217	Picture	m014	3009422	0	145	5911	164	0	next
217	Response	1	3015332	5910	1
219	Picture	dc105	3027678	0	48	5215	73	0	next
219	Response	1	3032892	5214	1
221	Picture	gf119	3044452	0	108	5361	128	0	next
221	Response	1	3049812	5360	1
223	Picture	gf004	3064379	0	173	18514	198	0	next
223	Response	2	3082892	18513	1
225	Picture	ba006	3096662	0	54	22551	74	0	next
225	Response	2	3119211	22549	2
229	Response	2	3252212	10474	1
231	Picture	dc123	3262232	0	120	8661	140	0	next
231	Response	1	3270892	8660	1
233	Picture	m016	3282898	0	115	7195	138	0	next
233	Response	1	3290092	7194	1
235	Picture	gf024	3302842	0	168	7651	188	0	next
235	Response	1	3310491	7649	2
237	Picture	dc024	3324099	0	69	12954	94	0	next
237	Response	1	3337052	12953	1
239	Picture	e005	3350602	0	65	9851	85	0	next
239	Response	1	3360452	9850	1
241	Picture	a024	3373708	0	120	7745	145	0	next
241	Response	1	3381452	7744	1
243	Picture	e006	3395464	0	30	8029	49	0	next
243	Response	2	3403492	8028	1
245	Picture	ba022	3418366	0	125	7207	149	0	next
245	Response	1	3425572	7206	1
247	Picture	c024	3440162	0	154	9371	174	0	next
247	Response	1	3449532	9370	1
249	Picture	h006	3461329	0	146	8844	170	0	next
249	Response	2	3470171	8842	2
251	Picture	e016	3482412	0	63	6121	83	0	next
251	Response	1	3488532	6120	1
253	Picture	a109	3499898	0	68	6555	91	0	next
253	Response	1	3506452	6554	1
255	Picture	a008	3519762	0	37	15811	57	0	next
255	Response	1	3535572	15810	1
257	Picture	m006	3547159	0	132	8294	158	0	next
257	Response	1	3555452	8293	1
259	Picture	m005	3568801	0	156	25292	176	0	next
259	Response	2	3594092	25291	1
261	Picture	f123	3606327	0	122	21246	145	0	next
261	Response	1	3627572	21245	1
263	Picture	dc022	3642392	0	50	7021	70	0	next
263	Response	1	3649411	7019	2
265	Picture	c107	3661459	0	143	13474	167	0	next
265	Response	2	3674931	13472	1
267	Picture	f024	3687474	0	127	12819	147	0	next
267	Response	1	3700291	12817	2
269	Picture	c123	3712409	0	183	7004	205	0	next
269	Response	1	3719411	7002	1
271	Picture	m015	3730754	0	171	7179	190	0	next
271	Response	1	3737931	7177	2
273	Picture	gf109	3749409	0	175	19364	201	0	next
273	Response	1	3768771	19362	2
275	Picture	f008	3779982	0	100	24631	122	0	next
275	Response	1	3804612	24630	1
277	Picture	dc109	3817428	0	143	6745	167	0	next
277	Response	2	3824171	6743	2
279	Picture	f107	3838312	0	92	9821	111	0	next
279	Response	2	3848131	9819	2
281	Picture	h015	3860826	0	73	16627	97	0	next
281	Response	2	3877452	16626	1
283	Picture	h005	3889652	0	75	8080	97	0	next
283	Response	2	3897731	8079	1
285	Picture	gf123	3910818	0	72	30595	97	0	next
285	Response	1	3941411	30593	2
287	Picture	dc008	3953432	0	116	8101	136	0	next
287	Response	2	3961531	8099	2
289	Picture	a107	3976001	0	40	12412	65	0	next
289	Response	1	3988411	12410	2
291	Picture	a123	4001992	0	46	7467	66	0	next
291	Response	1	4009451	7459	8
293	Picture	c008	4024214	0	149	12359	173	0	next
293	Response	1	4036571	12357	2
295	Picture	gf022	4050142	0	53	7071	73	0	next
295	Response	1	4057211	7069	2
297	Picture	f109	4070330	0	30	10443	53	0	next
297	Response	1	4080771	10441	2
299	Picture	dc107	4093782	0	72	11871	92	0	next
299	Response	2	4105651	11869	2
301	Picture	ba024	4120418	0	93	9235	117	0	next
301	Response	1	4129651	9233	2
303	Picture	f022	4143432	0	84	6381	104	0	next
303	Response	1	4149811	6379	2
305	Picture	ba008	4163859	0	144	8474	168	0	next
305	Response	1	4172331	8472	2
307	Picture	a022	4185312	0	191	14821	211	0	next
307	Response	2	4200131	14819	2
309	Picture	c022	4214410	0	83	9763	108	0	next
309	Response	1	4224171	9761	2
311	Picture	h016	4237412	0	80	8881	99	0	next
311	Response	2	4246292	8880	1
313	Picture	c109	4257749	0	69	13063	94	0	next
313	Response	1	4270811	13062	1
315	Picture	gf107	4282811	0	175	8922	197	0	next
315	Response	1	4291731	8920	2
317	Picture	gf008	4305171	0	138	32602	163	0	next
317	Response	1	4337771	32600	2
319	Picture	ba109	4349383	0	86	38390	106	0	next
319	Response	1	4387771	38388	1
321	Picture	ba107	4402728	0	61	7325	86	0	next
321	Response	1	4410051	7323	1
323	Picture	ba123	4424292	0	163	20481	185	0	next
323	Response	1	4444771	20479	1
325	Picture	e015	4458798	0	147	13735	170	0	next
325	Response	2	4472531	13733	1
329	Response	2	4601691	8071	1
331	Picture	a111	4611718	0	34	12535	58	0	next
331	Response	1	4624251	12533	2
333	Picture	e017	4638472	0	108	6461	127	0	next
333	Response	1	4644931	6459	1
335	Picture	f125	4656527	0	46	9126	69	0	next
335	Response	1	4665651	9124	1
337	Picture	ba012	4679422	0	151	12191	170	0	next
337	Response	2	4691611	12189	1
339	Picture	e018	4705579	0	151	7394	175	0	next
339	Response	1	4712971	7392	1
341	Picture	gf010	4726842	0	54	6331	79	0	next
341	Response	1	4733171	6329	1
343	Picture	gf111	4747139	0	82	5953	106	0	next
343	Response	1	4753091	5952	1
345	Picture	ba111	4766241	0	148	7211	169	0	next
345	Response	1	4773451	7210	1
347	Picture	a125	4785606	0	111	6607	138	0	next
347	Response	1	4792211	6605	1
349	Picture	c010	4805752	0	129	12741	152	0	next
349	Response	1	4818491	12739	2
351	Picture	h008	4829767	0	107	10286	131	0	next
351	Response	2	4840051	10284	1
353	Picture	f111	4851082	0	122	7330	143	0	next
353	Response	1	4858411	7329	1
355	Picture	f012	4870078	0	120	5015	144	0	next
355	Response	1	4875091	5013	1
357	Picture	h007	4886772	0	92	7760	112	0	next
357	Response	2	4894531	7759	1
359	Picture	gf026	4906467	0	56	8305	80	0	next
359	Response	1	4914771	8304	1
361	Picture	c127	4927511	0	180	7983	200	0	next
361	Response	1	4935493	7982	1
363	Picture	dc111	4950480	0	35	7852	59	0	next
363	Response	2	4958331	7851	1
365	Picture	gf012	4970561	0	121	15851	140	0	next
365	Response	2	4986410	15849	2
367	Picture	a012	5001026	0	149	10026	173	0	next
367	Response	1	5011051	10025	1
369	Picture	ba127	5022071	0	99	6461	119	0	next
369	Response	1	5028531	6460	1
371	Picture	ba125	5040927	0	73	13005	97	0	next
371	Response	2	5053931	13004	1
373	Picture	gf127	5066311	0	186	7381	206	0	next
373	Response	1	5073691	7380	1
375	Picture	a010	5085187	0	138	20705	165	0	next
375	Response	1	5105891	20704	1
377	Picture	h017	5118541	0	112	10351	132	0	next
377	Response	2	5128891	10350	1
379	Picture	dc010	5140006	0	142	5646	167	0	next
379	Response	1	5145651	5645	1
381	Picture	dc012	5157881	0	97	18371	117	0	next
381	Response	2	5176251	18370	1
383	Picture	f127	5189167	0	134	6272	135	0	next
383	Response	1	5195411	6244	1
385	Picture	m017	5210168	0	133	5364	153	0	next
385	Response	1	5215531	5363	1
387	Picture	f026	5227778	0	184	5954	208	0	next
387	Response	1	5233731	5953	1
389	Picture	a127	5246352	0	108	5100	128	0	next
389	Response	1	5251451	5099	1
391	Picture	m018	5262936	0	186	4956	212	0	next
391	Response	1	5267890	4954	2
393	Picture	m007	5282831	0	122	5102	141	0	next
393	Response	1	5287931	5100	1
395	Picture	c012	5302087	0	34	7686	60	0	next
395	Response	2	5309771	7684	1
397	Picture	a026	5321672	0	106	4380	125	0	next
397	Response	1	5326051	4379	1
399	Picture	gf125	5340536	0	70	3876	95	0	next
399	Response	1	5344411	3875	1
401	Picture	h018	5357291	0	148	5081	168	0	next
401	Response	1	5362371	5080	1
403	Picture	ba010	5373558	0	41	7574	65	0	next
403	Response	1	5381131	7573	1
405	Picture	dc026	5392150	0	116	11902	136	0	next
405	Response	1	5404051	11901	1
407	Picture	c026	5417046	0	46	5047	69	0	next
407	Response	1	5422091	5045	1
409	Picture	c125	5435512	0	78	17060	98	0	next
409	Response	2	5452571	17059	1
411	Picture	dc127	5466447	0	135	9685	159	0	next
411	Response	1	5476130	9683	2
413	Picture	m008	5490861	0	51	9431	71	0	next
413	Response	1	5500291	9430	1
415	Picture	ba026	5515286	0	120	12966	144	0	next
415	Response	1	5528251	12965	1
417	Picture	f010	5539532	0	36	8280	56	0	next
417	Response	1	5547810	8278	2
419	Picture	e008	5559738	0	159	41274	184	0	next
419	Response	1	5601011	41273	1
421	Picture	dc125	5615821	0	67	7631	87	0	next
421	Response	1	5623451	7630	1
423	Picture	e007	5637227	0	157	8065	180	0	next
423	Response	1	5645291	8064	1
425	Picture	c111	5659811	0	71	8041	90	0	next
425	Response	1	5667851	8040	1
429	Response	2	5797891	8403	1
431	Picture	c014	5807910	0	107	11862	127	0	next
431	Response	1	5819770	11860	2
433	Picture	e009	5834520	0	156	6412	180	0	next
433	Response	1	5840931	6411	1
435	Picture	c129	5853481	0	193	6531	212	0	next
435	Response	1	5860010	6529	1
437	Picture	e010	5874317	0	183	8935	208	0	next
437	Response	1	5883250	8933	2
439	Picture	ba115	5895981	0	185	7351	205	0	next
439	Response	1	5903330	7349	2
441	Picture	a028	5917818	0	173	7914	199	0	next
441	Response	1	5925730	7912	2
443	Picture	c028	5937635	0	190	6417	210	0	next
443	Response	1	5944050	6415	2
445	Picture	a030	5958176	0	144	10796	168	0	next
445	Response	1	5968970	10794	2
447	Picture	c113	5983512	0	137	13340	156	0	next
447	Response	2	5996850	13338	2
449	Picture	f014	6010147	0	159	24105	183	0	next
449	Response	1	6034250	24103	2
451	Picture	c030	6048692	0	111	6480	130	0	next
451	Response	1	6055170	6478	2
453	Picture	ba113	6068986	0	144	41146	168	0	next
453	Response	1	6110130	41144	2
455	Picture	e019	6124942	0	179	7990	199	0	next
455	Response	1	6132931	7989	1
457	Picture	a014	6145788	0	159	28703	184	0	next
457	Response	1	6174490	28702	1
459	Picture	gf028	6188360	0	80	11412	100	0	next
459	Response	1	6199770	11410	2
461	Picture	dc113	6213659	0	107	10193	131	0	next
461	Response	1	6223850	10191	2
463	Picture	e020	6237921	0	178	6491	201	0	next
463	Response	1	6244410	6489	2
465	Picture	f129	6256459	0	135	7113	159	0	next
465	Response	1	6263570	7111	2
467	Picture	h020	6277191	0	68	8541	88	0	next
467	Response	2	6285730	8539	2
469	Picture	c115	6298188	0	63	7624	87	0	next
469	Response	1	6305810	7622	1
471	Picture	h010	6319441	0	142	7291	162	0	next
471	Response	1	6326730	7289	2
473	Picture	gf115	6339738	0	169	13834	193	0	next
473	Response	2	6353570	13832	2
475	Picture	h009	6365461	0	112	12111	131	0	next
475	Response	1	6377570	12109	2
477	Picture	gf014	6390127	0	105	23125	129	0	next
477	Response	1	6413250	23123	2
479	Picture	dc030	6425401	0	161	13930	181	0	next
479	Response	1	6439330	13929	1
481	Picture	m009	6451137	0	83	7515	107	0	next
481	Response	1	6458650	7513	1
483	Picture	m020	6472851	0	35	14041	55	0	next
483	Response	2	6486890	14039	2
485	Picture	h019	6500416	0	132	8636	157	0	next
485	Response	2	6509050	8634	2
487	Picture	f115	6522781	0	94	6431	114	0	next
487	Response	1	6529210	6429	1
489	Picture	a113	6540288	0	81	12723	105	0	next
489	Response	1	6553010	12722	1
491	Picture	a115	6567760	0	107	5412	126	0	next
491	Response	1	6573170	5410	1
493	Picture	gf113	6584386	0	144	4386	167	0	next
493	Response	2	6588770	4384	1
495	Picture	a129	6600201	0	161	8050	181	0	next
495	Response	1	6608250	8049	1
497	Picture	f113	6619348	0	174	5264	197	0	next
497	Response	1	6624610	5262	2
499	Picture	ba028	6639322	0	33	6570	53	0	next
499	Response	1	6645891	6569	1
501	Picture	m019	6658176	0	173	8315	202	0	next
501	Response	1	6666490	8314	1
503	Picture	gf129	6680741	0	104	6790	124	0	next
503	Response	1	6687530	6789	1
505	Picture	f028	6699447	0	57	5005	81	0	next
505	Response	1	6704450	5003	1
507	Picture	dc115	6718401	0	103	5851	122	0	next
507	Response	1	6724250	5849	1
509	Picture	ba014	6737977	0	188	7835	211	0	next
509	Response	1	6745810	7833	1
511	Picture	gf030	6760591	0	70	5941	89	0	next
511	Response	1	6766530	5939	1
513	Picture	dc028	6779089	0	68	10442	92	0	next
513	Response	1	6789530	10441	1
515	Picture	m010	6801332	0	159	4079	180	0	next
515	Response	1	6805410	4078	1
517	Picture	f030	6819427	0	53	16425	78	0	next
517	Response	1	6835850	16423	1
519	Picture	ba030	6847681	0	131	7210	154	0	next
519	Response	1	6854890	7209	1
521	Picture	dc014	6866636	0	179	8135	203	0	next
521	Response	1	6874770	8134	1
523	Picture	ba129	6886790	0	182	6862	202	0	next
523	Response	1	6893650	6860	1
525	Picture	dc129	6908438	0	32	8693	57	0	next
525	Response	2	6917130	8692	1
