# Supplementary material for: Effects of two different emotion-inducing methods on the emotional memory of non-clinically depressed individuals
Source: PLoS One. 2021 May 28;16(5):e0249863. doi: 10.1371/journal.pone.0249863 (PMC8162709; doi:10.1371/journal.pone.0249863)
Supplement: S1 Data — (ZIP) [file pone.0249863.s001.zip › data/experiment2-healthy/sub19/b-study.log]

Scenario - For expli1
Logfile written - 2019/1/2 16:36:01

Trial	Event Type	Code	Time	TTime	Uncertainty	Duration	Uncertainty	ReqTime	ReqDur

1	Response	2	354832	354832	1
4	Picture	t006	384884	0	36	16000	60	0	16000
4	Response	2	398632	13748	1
5	Response	2	430712	29802	1
7	Picture	t002	442633	0	111	16000	131	0	16000
8	Response	1	467712	9060	1
10	Picture	t003	481660	0	74	16000	98	0	16000
10	Response	2	495632	13972	1
11	Response	2	501992	4307	1
13	Picture	t001	516544	0	187	16000	207	0	16000
13	Response	1	532112	15568	1
14	Response	1	536791	4227	2
16	Picture	t004	548730	0	160	16000	182	0	16000
17	Response	1	572192	7438	1
19	Picture	t005	586533	0	182	16000	202	0	16000
20	Response	2	621312	18759	1
23	Response	2	1045952	403451	1
25	Picture	a016	1055973	0	151	16000	171	0	16000
26	Response	1	1078551	6558	2
28	Picture	f105	1092689	0	91	16000	114	0	16000
29	Response	2	1120031	11318	2
31	Picture	f018	1133584	0	190	16000	210	0	16000
32	Response	1	1161871	12267	1
34	Picture	a105	1173009	0	93	16000	119	0	16000
35	Response	2	1198831	9794	2
37	Picture	a103	1213405	0	187	16000	206	0	16000
38	Response	2	1236111	6687	2
40	Picture	c105	1248949	0	135	16000	158	0	16000
41	Response	2	1273072	8098	1
43	Picture	c016	1285643	0	102	16000	123	0	16000
44	Response	1	1310191	8527	2
46	Picture	f002	1321320	0	82	16000	105	0	16000
47	Response	1	1346672	9327	1
49	Picture	a119	1357712	0	186	16000	206	0	16000
50	Response	1	1379952	6221	1
52	Picture	c103	1391609	0	113	16000	137	0	16000
53	Response	1	1416671	9037	2
55	Picture	c002	1428712	0	171	16000	191	0	16000
56	Response	2	1453871	9140	1
58	Picture	a020	1466268	0	106	16000	129	0	16000
59	Response	2	1487752	5459	1
61	Picture	a002	1502322	0	47	16000	67	0	16000
62	Response	2	1525711	7369	2
64	Picture	f117	1540430	0	96	16000	119	0	16000
65	Response	1	1565951	9497	2
67	Picture	a018	1580384	0	136	16000	156	0	16000
68	Response	2	1601871	5468	1
70	Picture	f020	1615868	0	146	16000	169	0	16000
71	Response	2	1636311	4418	2
73	Picture	a101	1651223	0	116	16000	136	0	16000
74	Response	1	1672751	5508	2
76	Picture	c101	1685359	0	143	16000	166	0	16000
77	Response	2	1709631	8247	1
79	Picture	c018	1722083	0	76	16000	96	0	16000
80	Response	2	1747951	9848	1
82	Picture	a004	1760538	0	115	16000	138	0	16000
83	Response	2	1783671	7108	2
85	Picture	f101	1798619	0	28	16000	48	0	16000
86	Response	1	1823871	9232	2
88	Picture	f119	1838280	0	187	16000	211	0	16000
89	Response	2	1861831	7526	2
91	Picture	a117	1874062	0	65	16000	85	0	16000
92	Response	2	1894071	3989	1
94	Picture	c117	1908539	0	81	16000	104	0	16000
95	Response	1	1930711	6147	2
97	Picture	f004	1942823	0	128	16000	147	0	16000
98	Response	2	1967511	8669	2
100	Picture	f103	1980229	0	45	16000	68	0	16000
101	Response	2	2001431	5178	1
103	Picture	c119	2012853	0	83	16000	104	0	16000
104	Response	1	2037311	8437	2
106	Picture	c004	2048669	0	90	16000	114	0	16000
107	Response	1	2069431	4737	1
109	Picture	f016	2083263	0	158	16000	178	0	16000
110	Response	2	2103151	3868	1
112	Picture	c020	2114269	0	144	16000	168	0	16000
113	Response	2	2134671	4377	2
117	Response	2	2275031	16617	1
119	Picture	c125	2285060	0	155	16000	179	0	16000
120	Response	2	2307071	5986	1
122	Picture	a008	2318847	0	28	16000	48	0	16000
123	Response	2	2339991	5124	1
125	Picture	c121	2352379	0	158	16000	181	0	16000
126	Response	2	2373871	5467	1
128	Picture	f125	2386102	0	93	16000	113	0	16000
129	Response	1	2406511	4389	1
131	Picture	a125	2417670	0	191	16000	214	0	16000
132	Response	1	2442671	8976	2
134	Picture	c022	2456183	0	164	16000	187	0	16000
135	Response	2	2476751	4546	1
137	Picture	c008	2489358	0	149	16000	173	0	16000
138	Response	2	2514431	9047	1
140	Picture	c006	2525822	0	179	16000	199	0	16000
141	Response	1	2545951	4110	1
143	Picture	a123	2557988	0	171	16000	194	0	16000
144	Response	2	2581591	7579	1
146	Picture	a121	2595393	0	95	16000	115	0	16000
147	Response	2	2616710	5297	2
149	Picture	a109	2630901	0	77	16000	100	0	16000
150	Response	1	2650831	3905	1
152	Picture	f123	2662025	0	117	16000	137	0	16000
153	Response	2	2683510	5466	2
155	Picture	f008	2694749	0	58	16000	81	0	16000
156	Response	2	2716471	5697	1
158	Picture	a024	2728662	0	132	16000	152	0	16000
159	Response	1	2748031	3349	1
161	Picture	f107	2759699	0	88	16000	113	0	16000
162	Response	2	2780470	4745	2
164	Picture	f006	2793092	0	190	16000	210	0	16000
165	Response	1	2814190	5078	2
167	Picture	a107	2828940	0	166	16000	190	0	16000
168	Response	2	2850391	5426	1
170	Picture	c010	2861713	0	53	16000	77	0	16000
171	Response	1	2880950	3213	2
173	Picture	c123	2895698	0	61	16000	84	0	16000
174	Response	1	2919951	8228	1
176	Picture	c107	2934202	0	50	16000	71	0	16000
177	Response	2	2954030	3807	2
179	Picture	c024	2968398	0	180	16000	203	0	16000
180	Response	1	2988591	4169	1
182	Picture	a006	3000922	0	152	16000	172	0	16000
183	Response	2	3017750	809	2
185	Picture	a010	3032158	0	74	16000	97	0	16000
186	Response	2	3052471	4288	1
188	Picture	f109	3066162	0	65	16000	85	0	16000
189	Response	1	3085831	3649	1
191	Picture	f010	3098148	0	71	16000	93	0	16000
192	Response	2	3118471	4299	1
194	Picture	c109	3129672	0	43	16000	63	0	16000
195	Response	2	3151390	5698	2
197	Picture	a022	3162958	0	83	16000	107	0	16000
198	Response	1	3182911	3928	1
200	Picture	f024	3196345	0	28	16000	50	0	16000
201	Response	1	3217710	5343	1
203	Picture	f022	3231628	0	65	16000	89	0	16000
204	Response	1	3250670	3014	2
206	Picture	f121	3265633	0	54	16022	55	0	16000
207	Response	1	3289030	7374	2
211	Response	2	3430070	18536	1
213	Picture	f014	3440091	0	63	16000	83	0	16000
214	Response	2	3463630	7519	2
216	Picture	f111	3475158	0	154	16000	179	0	16000
216	Response	2	3489151	13993	1
217	Response	2	3525031	33847	1
219	Picture	c127	3538832	0	136	16000	156	0	16000
220	Response	1	3561670	6819	1
222	Picture	f026	3575349	0	111	16000	134	0	16000
223	Response	1	3596670	5297	1
225	Picture	f113	3608252	0	34	16000	54	0	16000
226	Response	1	3633710	9438	2
228	Picture	a129	3647058	0	54	16000	77	0	16000
229	Response	2	3667830	4747	2
231	Picture	c014	3679772	0	168	16000	188	0	16000
232	Response	1	3699790	3999	2
234	Picture	c012	3712070	0	33	16000	55	0	16000
235	Response	1	3735550	7456	2
237	Picture	a115	3747722	0	37	16000	57	0	16000
238	Response	2	3770950	7208	2
240	Picture	a127	3784749	0	169	16000	193	0	16000
241	Response	2	3805550	4776	2
243	Picture	a111	3817782	0	132	16000	152	0	16000
244	Response	1	3837990	4189	2
246	Picture	a030	3850698	0	41	16000	65	0	16000
247	Response	1	3870310	3587	2
249	Picture	f129	3883552	0	181	16000	201	0	16000
250	Response	1	3899790	218	1
252	Picture	c111	3914408	0	153	16000	177	0	16000
253	Response	1	3934910	4477	2
255	Picture	f127	3949012	0	43	16000	63	0	16000
256	Response	1	3969070	4038	2
258	Picture	c026	3984061	0	151	16000	174	0	16000
258	Response	2	3998830	14769	1
259	Response	2	4006670	6584	1
261	Picture	c030	4019421	0	119	16000	140	0	16000
262	Response	1	4038910	3468	1
264	Picture	c115	4050839	0	31	16000	55	0	16000
265	Response	1	4073470	6606	2
267	Picture	a014	4086242	0	118	16000	138	0	16000
268	Response	2	4105430	3168	1
270	Picture	c028	4119908	0	111	16000	135	0	16000
271	Response	1	4138990	3056	2
273	Picture	c113	4152741	0	106	16000	126	0	16000
274	Response	2	4179110	10350	1
276	Picture	a012	4192918	0	86	16000	110	0	16000
277	Response	2	4212070	3127	2
279	Picture	a113	4223806	0	29	16000	49	0	16000
280	Response	2	4247350	7524	1
282	Picture	a026	4261299	0	33	16000	56	0	16000
283	Response	1	4283030	5707	2
285	Picture	c129	4295832	0	154	16000	174	0	16000
286	Response	2	4316550	4698	1
288	Picture	f028	4328917	0	63	16000	86	0	16000
289	Response	1	4351070	6126	1
291	Picture	f115	4365641	0	164	16000	184	0	16000
292	Response	2	4386710	5050	1
294	Picture	f012	4400749	0	49	16000	73	0	16000
295	Response	1	4422910	6136	1
297	Picture	a028	4436581	0	44	16000	64	0	16000
298	Response	2	4458750	6150	1
300	Picture	f030	4471558	0	58	16000	81	0	16000
301	Response	2	4491830	4246	2
