# Supplementary material for: Effects of two different emotion-inducing methods on the emotional memory of non-clinically depressed individuals
Source: PLoS One. 2021 May 28;16(5):e0249863. doi: 10.1371/journal.pone.0249863 (PMC8162709; doi:10.1371/journal.pone.0249863)
Supplement: S1 Data — (ZIP) [file pone.0249863.s001.zip › data/experiment2-healthy/sub19/b-test.log]

Scenario - For expli1
Logfile written - 2019/1/2 16:50:22

Trial	Event Type	Code	Time	TTime	Uncertainty	Duration	Uncertainty	ReqTime	ReqDur

1	Response	2	79844	79844	1
4	Picture	t005	109896	0	74	11669	98	0	next
4	Response	1	121564	11668	1
6	Picture	t003	133045	0	87	13280	109	0	next
6	Response	1	146323	13278	2
8	Picture	t007	157479	0	152	16326	177	0	next
8	Response	1	173803	16324	2
10	Picture	t006	187395	0	62	9770	84	0	next
10	Response	2	197163	9768	2
12	Picture	t001	210661	0	121	10090	122	0	next
12	Response	1	220723	10062	2
14	Picture	t004	235312	0	133	11573	155	0	next
14	Response	2	246883	11571	2
16	Picture	t010	257941	0	165	11824	189	0	next
16	Response	2	269763	11822	2
18	Picture	t012	283855	0	82	12150	103	0	next
18	Response	2	296003	12148	1
20	Picture	t008	309849	0	84	15476	109	0	next
20	Response	2	325323	15474	2
22	Picture	t011	340229	0	32	8536	53	0	next
22	Response	1	348763	8534	2
24	Picture	t009	363651	0	101	13354	126	0	next
24	Response	2	377003	13352	2
26	Picture	t002	391415	0	167	10310	189	0	next
26	Response	2	401724	10309	1
29	Response	2	444403	18689	2
31	Picture	dc002	454424	0	149	13900	170	0	next
31	Response	2	468323	13899	1
33	Picture	f103	480320	0	76	13845	101	0	next
33	Response	2	494163	13843	2
35	Picture	ba016	509016	0	41	9029	63	0	next
35	Response	2	518043	9027	2
37	Picture	ba117	530110	0	110	8455	136	0	next
37	Response	2	538563	8453	2
39	Picture	gf018	550787	0	96	11618	117	0	next
39	Response	1	562403	11616	2
41	Picture	a103	575421	0	123	8224	148	0	next
41	Response	1	583643	8222	2
43	Picture	ba103	595875	0	166	11530	187	0	next
43	Response	2	607403	11528	2
45	Picture	f002	622211	0	157	11794	182	0	next
45	Response	2	634003	11792	2
47	Picture	ba002	648727	0	138	12959	159	0	next
47	Response	2	661683	12956	2
49	Picture	ba101	675904	0	120	18901	144	0	next
49	Response	1	694803	18899	2
51	Picture	c016	706275	0	79	10130	100	0	next
51	Response	1	716403	10128	1
53	Picture	dc101	730191	0	156	11774	181	0	next
53	Response	1	741963	11772	2
55	Picture	dc103	755495	0	183	28550	204	0	next
55	Response	2	784043	28548	2
57	Picture	gf117	797080	0	87	11165	111	0	next
57	Response	1	808243	11163	2
59	Picture	a101	821435	0	61	13410	83	0	next
59	Response	1	834843	13408	2
61	Picture	e011	846601	0	56	12884	81	0	next
61	Response	2	859483	12882	2
63	Picture	m001	874236	0	84	10848	107	0	next
63	Response	2	885083	10847	1
65	Picture	e001	898279	0	36	12006	61	0	next
65	Response	2	910283	12004	2
67	Picture	h002	923417	0	59	14187	80	0	next
67	Response	1	937603	14186	1
69	Picture	ba018	950749	0	54	10496	80	0	next
69	Response	1	961243	10494	2
71	Picture	c117	976045	0	89	10840	110	0	next
71	Response	2	986883	10838	1
73	Picture	h001	999950	0	177	14335	202	0	next
73	Response	2	1014283	14333	2
75	Picture	gf002	1025825	0	132	16620	153	0	next
75	Response	1	1042443	16618	2
77	Picture	m011	1056380	0	69	9185	94	0	next
77	Response	1	1065563	9183	1
79	Picture	c002	1079375	0	72	16150	93	0	next
79	Response	1	1095523	16148	1
81	Picture	h012	1110111	0	161	12213	186	0	next
81	Response	2	1122323	12212	1
83	Picture	a002	1136815	0	120	22270	142	0	next
83	Response	1	1159083	22268	1
85	Picture	gf103	1172428	0	170	12377	194	0	next
85	Response	2	1184803	12375	1
87	Picture	h011	1198125	0	132	18239	154	0	next
87	Response	2	1216363	18238	1
89	Picture	c018	1229840	0	75	21524	99	0	next
89	Response	1	1251363	21523	1
91	Picture	c103	1265425	0	152	19500	173	0	next
91	Response	1	1284923	19498	1
93	Picture	gf101	1297910	0	158	9654	181	0	next
93	Response	2	1307563	9653	1
95	Picture	dc016	1319614	0	119	14190	141	0	next
95	Response	2	1333803	14189	1
97	Picture	gf016	1348540	0	186	21185	211	0	next
97	Response	2	1369723	21183	1
99	Picture	f117	1383045	0	176	9919	198	0	next
99	Response	2	1392963	9918	1
101	Picture	f018	1406109	0	105	14336	127	0	next
101	Response	1	1420443	14334	1
103	Picture	m002	1431786	0	91	11258	112	0	next
103	Response	2	1443043	11257	1
105	Picture	dc018	1454920	0	118	9364	143	0	next
105	Response	1	1464283	9363	1
107	Picture	a117	1476295	0	75	11590	96	0	next
107	Response	1	1487883	11588	1
109	Picture	c101	1499151	0	45	11613	70	0	next
109	Response	1	1510763	11612	1
111	Picture	a016	1525565	0	127	12680	148	0	next
111	Response	1	1538243	12678	1
113	Picture	e012	1549811	0	41	11234	65	0	next
113	Response	2	1561043	11232	2
115	Picture	e002	1573406	0	109	11918	130	0	next
115	Response	2	1585322	11916	2
117	Picture	f101	1597131	0	45	14593	71	0	next
117	Response	2	1611723	14592	1
119	Picture	dc117	1624905	0	100	13500	121	0	next
119	Response	2	1638403	13498	1
121	Picture	f016	1649850	0	149	12994	174	0	next
121	Response	1	1662843	12993	1
123	Picture	a018	1675555	0	107	10809	129	0	next
123	Response	1	1686363	10808	1
125	Picture	m012	1699541	0	115	13663	140	0	next
125	Response	2	1713203	13662	1
129	Response	2	1862683	24848	1
131	Picture	gf121	1872709	0	79	12495	104	0	next
131	Response	1	1885203	12494	1
133	Picture	f105	1898175	0	110	10309	132	0	next
133	Response	1	1908483	10308	1
135	Picture	ba006	1921960	0	153	9124	178	0	next
135	Response	2	1931083	9123	1
137	Picture	c006	1943094	0	183	12030	204	0	next
137	Response	2	1955123	12029	1
139	Picture	a119	1966370	0	67	13394	91	0	next
139	Response	2	1979763	13393	1
141	Picture	c105	1994082	0	185	12642	206	0	next
141	Response	1	2006722	12640	2
143	Picture	dc119	2020470	0	123	8737	146	0	next
143	Response	1	2029203	8733	1
145	Picture	h013	2042048	0	42	12916	71	0	next
145	Response	2	2054963	12915	1
147	Picture	m003	2068609	0	141	10555	165	0	next
147	Response	2	2079162	10553	2
149	Picture	a004	2090544	0	38	13780	60	0	next
149	Response	2	2104323	13779	1
151	Picture	gf004	2118508	0	66	11696	91	0	next
151	Response	2	2130203	11695	1
153	Picture	dc004	2143125	0	112	12399	134	0	next
153	Response	1	2155523	12398	1
155	Picture	m014	2168799	0	98	8005	132	0	next
155	Response	1	2176802	8003	2
157	Picture	e004	2191574	0	154	14750	176	0	next
157	Response	1	2206323	14749	1
159	Picture	f121	2220379	0	175	11105	203	0	next
159	Response	1	2231483	11104	1
161	Picture	a020	2242514	0	37	8290	58	0	next
161	Response	2	2250803	8289	1
163	Picture	gf020	2264419	0	126	11105	150	0	next
163	Response	2	2275523	11104	1
165	Picture	e014	2287925	0	117	13679	139	0	next
165	Response	1	2301602	13677	2
167	Picture	gf006	2313150	0	53	7974	78	0	next
167	Response	2	2321123	7973	1
169	Picture	ba121	2333085	0	116	8360	138	0	next
169	Response	2	2341443	8358	1
171	Picture	dc105	2354411	0	116	8633	138	0	next
171	Response	2	2363042	8631	2
173	Picture	c121	2374355	0	170	8729	191	0	next
173	Response	1	2383082	8727	2
175	Picture	dc006	2396679	0	174	8445	198	0	next
175	Response	1	2405122	8443	2
177	Picture	m013	2416554	0	130	11610	152	0	next
177	Response	2	2428162	11608	2
179	Picture	e003	2440651	0	34	36473	59	0	next
179	Response	1	2477122	36471	2
181	Picture	h004	2489266	0	69	10538	91	0	next
181	Response	2	2499802	10536	2
183	Picture	a121	2514018	0	145	18866	169	0	next
183	Response	1	2532882	18864	2
185	Picture	c004	2547687	0	138	8797	159	0	next
185	Response	2	2556482	8795	2
187	Picture	e013	2567979	0	174	11345	199	0	next
187	Response	2	2579322	11343	2
189	Picture	dc020	2592615	0	34	10509	56	0	next
189	Response	2	2603122	10507	2
191	Picture	h003	2615847	0	133	10357	157	0	next
191	Response	2	2626202	10355	1
193	Picture	a006	2639395	0	79	18969	100	0	next
193	Response	1	2658362	18967	2
195	Picture	a105	2671127	0	175	11437	200	0	next
195	Response	1	2682562	11435	2
197	Picture	dc121	2694615	0	181	22549	202	0	next
197	Response	1	2717162	22547	2
199	Picture	f004	2729248	0	40	7955	64	0	next
199	Response	2	2737202	7954	1
201	Picture	gf105	2748943	0	175	30581	197	0	next
201	Response	1	2779523	30580	1
203	Picture	c119	2794029	0	79	16295	102	0	next
203	Response	1	2810322	16293	2
205	Picture	c020	2824035	0	69	10649	90	0	next
205	Response	2	2834682	10647	2
207	Picture	ba105	2849629	0	135	13335	160	0	next
207	Response	1	2862962	13333	2
209	Picture	ba119	2875114	0	147	11970	168	0	next
209	Response	1	2887082	11968	2
211	Picture	gf119	2898630	0	124	9534	148	0	next
211	Response	2	2908162	9532	2
213	Picture	ba004	2923115	0	138	9929	159	0	next
213	Response	1	2933042	9927	1
215	Picture	f006	2945629	0	119	22535	143	0	next
215	Response	1	2968162	22533	2
217	Picture	h014	2980474	0	99	8249	121	0	next
217	Response	2	2988722	8248	2
219	Picture	f119	3002378	0	189	25306	212	0	next
219	Response	1	3027682	25304	2
221	Picture	m004	3040454	0	108	21950	130	0	next
221	Response	2	3062402	21948	2
223	Picture	f020	3075919	0	133	20325	157	0	next
223	Response	2	3096242	20323	1
225	Picture	ba020	3111214	0	166	9230	187	0	next
225	Response	2	3120442	9228	1
229	Response	2	3254522	12289	1
231	Picture	a022	3264544	0	140	8139	161	0	next
231	Response	1	3272682	8138	1
233	Picture	ba107	3284731	0	113	8513	137	0	next
233	Response	1	3293242	8511	1
235	Picture	c107	3306086	0	90	10798	115	0	next
235	Response	1	3316882	10796	1
237	Picture	m015	3331229	0	106	23255	130	0	next
237	Response	1	3354482	23253	1
239	Picture	ba123	3367124	0	38	8159	60	0	next
239	Response	2	3375282	8158	1
241	Picture	c022	3387388	0	102	11776	127	0	next
241	Response	1	3399162	11774	1
243	Picture	f022	3414024	0	130	8339	151	0	next
243	Response	2	3422361	8337	2
245	Picture	f008	3436251	0	63	18232	86	0	next
245	Response	2	3454482	18231	1
247	Picture	ba022	3467193	0	118	10930	138	0	next
247	Response	1	3478122	10929	1
249	Picture	h016	3489448	0	189	7875	213	0	next
249	Response	2	3497321	7873	2
251	Picture	a008	3512263	0	37	11180	58	0	next
251	Response	2	3523442	11179	1
253	Picture	dc107	3538279	0	182	12925	207	0	next
253	Response	1	3551202	12923	1
255	Picture	c024	3565304	0	154	9619	174	0	next
255	Response	1	3574921	9617	2
257	Picture	gf123	3586579	0	40	8704	64	0	next
257	Response	2	3595282	8703	1
259	Picture	ba008	3610085	0	31	14319	52	0	next
259	Response	2	3624402	14317	1
261	Picture	e016	3636149	0	126	11414	151	0	next
261	Response	2	3647561	11412	2
263	Picture	f024	3660405	0	34	10718	56	0	next
263	Response	2	3671122	10717	1
265	Picture	gf008	3686069	0	33	16054	58	0	next
265	Response	2	3702122	16053	1
267	Picture	c123	3717127	0	133	10356	155	0	next
267	Response	1	3727482	10355	1
269	Picture	e005	3740907	0	186	11176	213	0	next
269	Response	1	3752081	11174	2
271	Picture	gf107	3765143	0	110	10380	134	0	next
271	Response	2	3775522	10379	1
273	Picture	h006	3787178	0	68	20705	93	0	next
273	Response	2	3807882	20704	1
275	Picture	dc022	3821144	0	97	27739	119	0	next
275	Response	1	3848882	27738	1
277	Picture	dc123	3860908	0	157	8415	182	0	next
277	Response	1	3869322	8414	1
279	Picture	e015	3883973	0	90	9870	113	0	next
279	Response	2	3893842	9869	1
281	Picture	gf022	3906728	0	161	18475	185	0	next
281	Response	2	3925202	18474	1
283	Picture	c008	3936684	0	33	21719	55	0	next
283	Response	1	3958402	21718	1
285	Picture	h015	3971672	0	38	17331	63	0	next
285	Response	2	3989002	17330	1
287	Picture	c109	4002377	0	163	14346	193	0	next
287	Response	1	4016722	14345	1
289	Picture	dc024	4031038	0	160	24605	184	0	next
289	Response	1	4055642	24604	1
291	Picture	f107	4070364	0	161	11079	182	0	next
291	Response	1	4081442	11078	1
293	Picture	m006	4094618	0	68	9625	92	0	next
293	Response	2	4104242	9624	1
295	Picture	ba024	4118586	0	97	21977	118	0	next
295	Response	2	4140562	21976	1
297	Picture	a107	4155568	0	105	8275	129	0	next
297	Response	1	4163842	8274	1
299	Picture	e006	4177964	0	39	17399	61	0	next
299	Response	1	4195362	17398	1
301	Picture	m005	4210058	0	105	7905	130	0	next
301	Response	2	4217961	7903	2
303	Picture	f123	4230043	0	117	12240	142	0	next
303	Response	2	4242282	12239	1
305	Picture	f109	4254388	0	102	8695	126	0	next
305	Response	2	4263082	8694	1
307	Picture	ba109	4277864	0	120	9939	141	0	next
307	Response	1	4287801	9937	2
309	Picture	dc109	4300179	0	134	10544	159	0	next
309	Response	1	4310722	10543	1
311	Picture	dc008	4321863	0	116	16099	138	0	next
311	Response	2	4337961	16098	1
313	Picture	gf024	4352317	0	151	9846	175	0	next
313	Response	2	4362162	9845	1
315	Picture	a123	4376494	0	138	14189	160	0	next
315	Response	1	4390681	14187	2
317	Picture	a024	4402988	0	136	16215	160	0	next
317	Response	2	4419202	16214	1
319	Picture	m016	4430484	0	137	13439	158	0	next
319	Response	1	4443922	13438	1
321	Picture	h005	4457739	0	42	11264	67	0	next
321	Response	2	4469001	11262	2
323	Picture	gf109	4480823	0	121	17860	144	0	next
323	Response	2	4498681	17858	2
325	Picture	a109	4512430	0	177	24293	201	0	next
325	Response	1	4536721	24291	2
329	Response	2	4670082	10569	1
331	Picture	dc111	4680109	0	129	16974	153	0	next
331	Response	1	4697081	16972	2
333	Picture	ba127	4711483	0	82	11440	103	0	next
333	Response	2	4722921	11438	2
335	Picture	e018	4736519	0	41	8844	65	0	next
335	Response	1	4745361	8842	2
337	Picture	ba125	4757685	0	37	13958	58	0	next
337	Response	1	4771641	13956	2
339	Picture	m018	4786199	0	184	8044	208	0	next
339	Response	2	4794241	8042	2
341	Picture	dc125	4806773	0	107	17190	129	0	next
341	Response	2	4823961	17188	2
343	Picture	c012	4838600	0	105	10402	129	0	next
343	Response	1	4849001	10401	1
345	Picture	dc026	4861392	0	149	15691	170	0	next
345	Response	1	4877081	15689	2
347	Picture	c111	4892008	0	190	22915	215	0	next
347	Response	1	4914921	22913	1
349	Picture	gf012	4928033	0	157	11730	179	0	next
349	Response	2	4939761	11728	2
351	Picture	f010	4954388	0	129	10375	153	0	next
351	Response	2	4964761	10373	2
353	Picture	c010	4976684	0	167	15679	189	0	next
353	Response	1	4992361	15677	2
355	Picture	c026	5005459	0	47	15864	72	0	next
355	Response	1	5021321	15862	2
357	Picture	ba111	5033133	0	36	8270	57	0	next
357	Response	2	5041401	8268	2
359	Picture	gf111	5054698	0	131	12225	155	0	next
359	Response	1	5066921	12223	2
361	Picture	f111	5081364	0	130	8438	151	0	next
361	Response	2	5089801	8437	1
363	Picture	gf010	5102307	0	180	9856	204	0	next
363	Response	2	5112161	9854	2
365	Picture	f012	5125886	0	97	9197	118	0	next
365	Response	2	5135081	9195	2
367	Picture	gf125	5149669	0	142	21773	167	0	next
367	Response	1	5171441	21772	1
369	Picture	m017	5184104	0	36	8499	57	0	next
369	Response	2	5192601	8497	1
371	Picture	e017	5204028	0	107	9295	132	0	next
371	Response	2	5213321	9293	1
373	Picture	m007	5226714	0	85	7649	106	0	next
373	Response	2	5234361	7647	1
375	Picture	a125	5246258	0	37	20265	62	0	next
375	Response	1	5266521	20263	1
377	Picture	m008	5278983	0	139	14180	161	0	next
377	Response	2	5293161	14178	1
379	Picture	a026	5305609	0	171	13274	195	0	next
379	Response	2	5318881	13272	1
381	Picture	gf026	5332143	0	135	8700	156	0	next
381	Response	2	5340841	8698	1
383	Picture	h018	5355609	0	161	9994	183	0	next
383	Response	2	5365601	9992	1
385	Picture	ba010	5377433	0	169	17369	191	0	next
385	Response	1	5394801	17368	1
387	Picture	a010	5405937	0	157	19345	182	0	next
387	Response	1	5425281	19344	1
389	Picture	dc012	5439404	0	184	16599	206	0	next
389	Response	1	5456001	16597	1
391	Picture	dc010	5467053	0	32	12509	57	0	next
391	Response	2	5479561	12508	1
393	Picture	gf127	5491886	0	29	10757	54	0	next
393	Response	1	5502641	10755	1
395	Picture	a127	5517118	0	121	8964	148	0	next
395	Response	1	5526081	8963	1
397	Picture	a111	5538073	0	164	14169	185	0	next
397	Response	1	5552241	14168	1
399	Picture	h017	5566860	0	37	8303	62	0	next
399	Response	2	5575161	8301	1
401	Picture	e008	5588303	0	90	20340	112	0	next
401	Response	2	5608641	20338	1
403	Picture	ba012	5620318	0	66	19045	90	0	next
403	Response	2	5639361	19043	1
405	Picture	f026	5653593	0	122	8769	143	0	next
405	Response	2	5662360	8767	2
407	Picture	c127	5674768	0	106	9154	131	0	next
407	Response	1	5683921	9153	1
409	Picture	f125	5697752	0	119	12650	151	0	next
409	Response	2	5710401	12649	1
411	Picture	a012	5721788	0	77	10574	102	0	next
411	Response	2	5732361	10573	1
413	Picture	c125	5745793	0	68	13729	91	0	next
413	Response	2	5759521	13728	1
415	Picture	dc127	5773735	0	123	7668	147	0	next
415	Response	1	5781401	7666	1
417	Picture	h008	5795193	0	161	17969	182	0	next
417	Response	2	5813161	17968	1
419	Picture	f127	5825887	0	125	9915	149	0	next
419	Response	2	5835801	9914	1
421	Picture	h007	5849702	0	140	9820	160	0	next
421	Response	2	5859520	9818	2
423	Picture	e007	5871517	0	153	11045	185	0	next
423	Response	2	5882561	11044	1
425	Picture	ba026	5897042	0	124	9640	146	0	next
425	Response	1	5906681	9639	1
429	Response	2	6040880	9292	2
431	Picture	gf113	6050901	0	71	11301	93	0	next
431	Response	1	6062201	11300	1
433	Picture	ba030	6074697	0	99	17345	123	0	next
433	Response	1	6092041	17344	1
435	Picture	a129	6105143	0	149	7499	170	0	next
435	Response	1	6112641	7498	1
437	Picture	m009	6124178	0	109	7984	134	0	next
437	Response	2	6132161	7983	1
439	Picture	e020	6143924	0	193	11798	215	0	next
439	Response	2	6155721	11797	1
441	Picture	h009	6170128	0	150	8674	174	0	next
441	Response	2	6178801	8673	1
443	Picture	m019	6191603	0	172	19519	193	0	next
443	Response	1	6211121	19518	1
445	Picture	gf028	6225896	0	38	12586	62	0	next
445	Response	2	6238481	12585	1
447	Picture	dc115	6251322	0	108	7800	129	0	next
447	Response	2	6259121	7799	1
449	Picture	c115	6272108	0	149	10054	175	0	next
449	Response	1	6282160	10052	2
451	Picture	e010	6294522	0	66	31240	95	0	next
451	Response	2	6325761	31239	1
453	Picture	gf030	6336906	0	171	17856	195	0	next
453	Response	2	6354761	17855	1
455	Picture	m010	6369376	0	29	9986	50	0	next
455	Response	2	6379360	9984	1
457	Picture	f028	6392097	0	136	8186	159	0	next
457	Response	2	6400281	8184	1
459	Picture	c014	6414173	0	57	17629	79	0	next
459	Response	1	6431800	17627	2
461	Picture	h019	6443548	0	178	12854	202	0	next
461	Response	2	6456401	12853	1
463	Picture	ba014	6471273	0	114	9849	135	0	next
463	Response	2	6481121	9848	1
465	Picture	c113	6492527	0	187	12555	212	0	next
465	Response	2	6505081	12554	1
467	Picture	a028	6517653	0	56	8829	80	0	next
467	Response	1	6526480	8827	1
469	Picture	c030	6538108	0	97	8974	122	0	next
469	Response	1	6547081	8973	1
471	Picture	dc028	6558962	0	73	10320	95	0	next
471	Response	1	6569280	10318	2
473	Picture	h010	6582037	0	159	11925	185	0	next
473	Response	2	6593960	11923	2
475	Picture	ba129	6605052	0	142	9469	163	0	next
475	Response	2	6614520	9468	1
477	Picture	e009	6627507	0	180	15815	204	0	next
477	Response	2	6643320	15813	2
479	Picture	c129	6657432	0	83	13490	105	0	next
479	Response	1	6670920	13488	2
481	Picture	m020	6684218	0	125	9024	149	0	next
481	Response	2	6693240	9022	1
483	Picture	ba028	6705503	0	170	12579	192	0	next
483	Response	2	6718080	12577	2
485	Picture	f115	6732437	0	62	17085	87	0	next
485	Response	1	6749520	17083	2
487	Picture	gf115	6761482	0	180	9960	204	0	next
487	Response	2	6771441	9959	1
489	Picture	a113	6783639	0	184	9603	207	0	next
489	Response	1	6793240	9601	2
491	Picture	dc129	6807272	0	47	13250	69	0	next
491	Response	2	6820520	13248	2
493	Picture	c028	6831988	0	159	16734	184	0	next
493	Response	2	6848720	16732	2
495	Picture	gf129	6860063	0	79	8979	100	0	next
495	Response	1	6869040	8977	2
497	Picture	ba113	6880988	0	152	10294	176	0	next
497	Response	1	6891280	10292	2
499	Picture	f030	6905193	0	107	10649	128	0	next
499	Response	1	6915840	10647	2
501	Picture	e019	6927537	0	91	8705	116	0	next
501	Response	2	6936240	8703	2
503	Picture	f014	6950103	0	189	7459	210	0	next
503	Response	2	6957560	7457	2
505	Picture	dc014	6970468	0	153	8934	177	0	next
505	Response	1	6979400	8932	2
507	Picture	f113	6992646	0	138	9836	160	0	next
507	Response	2	7002480	9834	2
509	Picture	a014	7016328	0	116	10074	140	0	next
509	Response	2	7026400	10072	2
511	Picture	gf014	7038423	0	188	7179	209	0	next
511	Response	2	7045600	7177	2
513	Picture	h020	7058158	0	112	7764	134	0	next
513	Response	2	7065920	7762	2
515	Picture	a030	7079463	0	138	8139	165	0	next
515	Response	1	7087600	8137	2
517	Picture	f129	7102217	0	43	9865	66	0	next
517	Response	2	7112080	9863	1
519	Picture	a115	7123842	0	83	9400	104	0	next
519	Response	1	7133240	9398	1
521	Picture	dc113	7144948	0	137	7814	161	0	next
521	Response	1	7152760	7812	2
523	Picture	ba115	7166132	0	117	10270	138	0	next
523	Response	2	7176400	10268	2
525	Picture	dc030	7187468	0	109	14894	134	0	next
525	Response	2	7202360	14892	1
