# Supplementary material for: Effects of two different emotion-inducing methods on the emotional memory of non-clinically depressed individuals
Source: PLoS One. 2021 May 28;16(5):e0249863. doi: 10.1371/journal.pone.0249863 (PMC8162709; doi:10.1371/journal.pone.0249863)
Supplement: S1 Data — (ZIP) [file pone.0249863.s001.zip › data/experiment2-healthy/sub2/b-study.log]

Scenario - For expli1
Logfile written - 2018/12/28 11:28:33

Trial	Event Type	Code	Time	TTime	Uncertainty	Duration	Uncertainty	ReqTime	ReqDur

1	Response	2	678739	678739	1
4	Picture	t005	709478	0	1	16000	168	0	16000
5	Response	1	733102	7295	1
7	Picture	t001	746802	0	171	16162	172	0	16000
8	Response	1	766338	3373	1
10	Picture	t002	778460	0	1	16000	170	0	16000
11	Response	1	799695	4906	1
13	Picture	t004	812618	0	170	16162	171	0	16000
14	Response	1	831335	2554	1
16	Picture	t003	842776	0	1	16000	168	0	16000
17	Response	2	865570	6465	1
19	Picture	t006	878768	0	171	16161	172	0	16000
20	Response	1	898375	3445	1
23	Response	2	1011861	90772	1
25	Picture	c117	1021897	0	172	16161	173	0	16000
26	Response	2	1045457	7398	1
28	Picture	c103	1059553	0	1	16000	169	0	16000
28	Response	1	1073243	13690	1
29	Response	1	1107013	31131	1
31	Picture	a004	1119038	0	169	16162	170	0	16000
32	Response	2	1135415	215	2
34	Picture	c002	1147696	0	1	16000	168	0	16000
34	Response	1	1161142	13446	1
35	Response	1	1202286	38261	1
37	Picture	f020	1216513	0	169	16161	170	0	16000
38	Response	2	1239879	7204	1
40	Picture	a103	1255001	0	2	16000	169	0	16000
41	Response	1	1273150	1819	1
43	Picture	a016	1288161	0	170	16161	171	0	16000
44	Response	2	1308576	4253	1
46	Picture	f103	1323317	0	1	16000	168	0	16000
47	Response	2	1344466	4820	1
49	Picture	f119	1357309	0	168	16161	170	0	16000
50	Response	1	1383630	10159	2
52	Picture	c004	1397631	0	1	16000	167	0	16000
53	Response	1	1422668	8708	1
55	Picture	a101	1434955	0	170	16162	171	0	16000
56	Response	1	1456960	5842	1
58	Picture	c018	1471611	0	2	16000	169	0	16000
59	Response	1	1497601	9660	1
61	Picture	c119	1511435	0	170	16162	171	0	16000
62	Response	2	1531806	4208	2
64	Picture	c101	1545592	0	1	16000	167	0	16000
65	Response	1	1567536	5615	2
67	Picture	a105	1578751	0	170	16162	171	0	16000
68	Response	2	1604171	9258	1
70	Picture	c105	1618073	0	1	16000	168	0	16000
71	Response	1	1638976	4574	1
73	Picture	a119	1651065	0	173	16162	174	0	16000
74	Response	2	1672559	5331	1
76	Picture	f101	1686555	0	1	16000	170	0	16000
77	Response	2	1712892	10008	1
79	Picture	a018	1727546	0	169	16161	170	0	16000
80	Response	1	1753936	10228	1
82	Picture	f002	1766034	0	1	16000	170	0	16000
83	Response	2	1790764	8401	1
85	Picture	f018	1804025	0	172	16162	173	0	16000
86	Response	2	1837508	17320	1
88	Picture	a002	1850179	0	1	16000	170	0	16000
89	Response	2	1886253	19745	1
91	Picture	f016	1900833	0	173	16000	336	0	16000
92	Response	2	1920292	3296	1
94	Picture	a020	1935157	0	1	16000	178	0	16000
95	Response	1	1956068	4582	2
97	Picture	f117	1970815	0	171	16162	172	0	16000
98	Response	1	1996910	9933	1
100	Picture	c016	2009804	0	1	16000	170	0	16000
101	Response	1	2028380	2247	1
103	Picture	f105	2040963	0	174	16162	175	0	16000
104	Response	2	2066799	9673	1
106	Picture	c020	2078786	0	1	16000	168	0	16000
107	Response	1	2107767	12652	1
109	Picture	a117	2119610	0	169	16161	170	0	16000
110	Response	1	2153878	18106	2
112	Picture	f004	2168268	0	162	16000	326	0	16000
113	Response	1	2187812	3221	1
117	Response	2	2333569	23509	1
119	Picture	f008	2343883	0	1	16000	167	0	16000
120	Response	1	2363259	3047	1
122	Picture	f022	2375709	0	170	16162	171	0	16000
123	Response	2	2392470	598	1
125	Picture	f006	2406867	0	1	16000	170	0	16000
126	Response	2	2425823	2627	2
128	Picture	a107	2440859	0	169	16161	170	0	16000
129	Response	1	2464169	7148	1
131	Picture	c123	2479014	0	2	16000	169	0	16000
132	Response	1	2500478	5135	1
134	Picture	f024	2513340	0	172	16161	173	0	16000
135	Response	1	2543255	13753	2
137	Picture	a022	2556827	0	1	16000	168	0	16000
138	Response	2	2578669	5513	1
140	Picture	a006	2590153	0	169	16161	170	0	16000
141	Response	2	2610220	3905	1
143	Picture	c010	2623643	0	1	16000	165	0	16000
144	Response	1	2644554	4582	2
146	Picture	c022	2656469	0	169	16161	170	0	16000
147	Response	2	2680142	7511	1
149	Picture	a008	2692958	0	1	16000	168	0	16000
150	Response	1	2713572	4447	1
152	Picture	c024	2727784	0	170	16001	331	0	16000
153	Response	1	2747255	3309	1
155	Picture	c125	2760274	0	1	16000	174	0	16000
156	Response	1	2807224	30621	1
158	Picture	c109	2820926	0	170	16161	171	0	16000
159	Response	1	2841556	4468	1
161	Picture	c008	2853083	0	1	16000	167	0	16000
162	Response	1	2880750	11338	1
164	Picture	c107	2892907	0	171	16161	173	0	16000
165	Response	2	2924466	15397	2
167	Picture	f010	2936561	0	1	16000	168	0	16000
168	Response	2	2961131	8241	1
170	Picture	a121	2975552	0	172	16161	174	0	16000
171	Response	1	3002635	10921	1
173	Picture	a109	3017540	0	1	16000	168	0	16000
174	Response	1	3035097	1228	1
176	Picture	a024	3047700	0	169	16161	170	0	16000
176	Response	1	3063602	15902	1
177	Response	1	3115973	52111	2
179	Picture	a010	3129844	0	1	16000	167	0	16000
180	Response	1	3159098	12925	1
182	Picture	f125	3172500	0	173	16162	174	0	16000
183	Response	1	3206268	17605	1
185	Picture	f121	3220654	0	1	16000	170	0	16000
186	Response	1	3239476	2493	1
188	Picture	f107	3252146	0	172	16162	173	0	16000
189	Response	2	3278530	10221	1
191	Picture	a123	3292135	0	1	16000	171	0	16000
191	Response	2	3305395	13260	1
192	Response	2	3344159	35695	1
194	Picture	c121	3358785	0	171	16161	173	0	16000
195	Response	2	3393946	18998	1
197	Picture	c006	3409271	0	1	16000	170	0	16000
198	Response	1	3434135	8535	1
200	Picture	f123	3447928	0	170	16162	171	0	16000
201	Response	1	3478090	13999	1
203	Picture	f109	3492916	0	1	16000	169	0	16000
204	Response	1	3519557	10312	1
206	Picture	a125	3530907	0	172	16161	173	0	16000
207	Response	1	3558198	11129	1
211	Response	2	3808251	125718	1
213	Picture	f028	3818331	0	172	16162	173	0	16000
213	Response	1	3833993	15662	2
214	Response	1	3846262	11768	1
216	Picture	c012	3857820	0	1	16000	172	0	16000
217	Response	2	3895494	21345	1
219	Picture	f030	3907641	0	170	16162	171	0	16000
220	Response	2	3932292	8488	1
222	Picture	a030	3946464	0	1	16000	169	0	16000
222	Response	1	3959652	13188	1
223	Response	1	3971904	9111	1
225	Picture	c115	3986454	0	169	16161	171	0	16000
226	Response	1	4024680	22064	1
228	Picture	a026	4038773	0	1	16000	170	0	16000
229	Response	1	4075368	20266	2
231	Picture	c030	4089261	0	169	16161	170	0	16000
232	Response	1	4125310	19887	1
234	Picture	a012	4139246	0	2	16000	171	0	16000
235	Response	2	4160591	5016	1
237	Picture	c026	4172572	0	169	16161	171	0	16000
238	Response	2	4196363	7629	2
240	Picture	a113	4208062	0	1	16000	167	0	16000
241	Response	2	4230037	5646	1
243	Picture	a129	4241554	0	169	16161	170	0	16000
244	Response	2	4265404	7688	1
246	Picture	f115	4278543	0	1	16000	167	0	16000
247	Response	1	4300839	5967	1
249	Picture	c127	4313202	0	170	16161	171	0	16000
250	Response	2	4338088	8724	1
252	Picture	f014	4352357	0	1	16000	168	0	16000
253	Response	2	4374829	6143	2
255	Picture	c028	4389848	0	170	16162	171	0	16000
256	Response	1	4424433	18422	1
258	Picture	f127	4439001	0	1	16000	169	0	16000
259	Response	1	4459523	4193	2
261	Picture	c014	4471827	0	169	16161	171	0	16000
262	Response	1	4492075	4086	1
264	Picture	a115	4506650	0	1	16000	171	0	16000
265	Response	2	4530801	7822	1
267	Picture	f026	4545141	0	171	16162	172	0	16000
268	Response	1	4572753	11449	1
270	Picture	a127	4584130	0	1	16000	167	0	16000
271	Response	1	4614992	14696	1
273	Picture	c129	4629452	0	170	16162	171	0	16000
274	Response	1	4648888	3273	1
276	Picture	f113	4662276	0	1	16000	167	0	16000
277	Response	2	4697339	18734	2
279	Picture	f012	4712097	0	170	16162	171	0	16000
280	Response	2	4733784	5524	1
282	Picture	c111	4748587	0	1	16000	170	0	16000
283	Response	2	4768772	3856	2
285	Picture	f129	4780246	0	170	16162	171	0	16000
286	Response	1	4799587	3178	1
288	Picture	a014	4814070	0	1	16000	167	0	16000
289	Response	2	4835497	5098	1
291	Picture	c113	4847729	0	169	16161	170	0	16000
292	Response	1	4872434	8543	2
294	Picture	f111	4885218	0	1	16000	167	0	16000
295	Response	2	4919678	18131	1
297	Picture	a028	4934206	0	172	16001	333	0	16000
298	Response	2	4957478	7109	1
300	Picture	a111	4970029	0	1	16000	168	0	16000
301	Response	1	5007148	20790	1
