# Supplementary material for: Effects of two different emotion-inducing methods on the emotional memory of non-clinically depressed individuals
Source: PLoS One. 2021 May 28;16(5):e0249863. doi: 10.1371/journal.pone.0249863 (PMC8162709; doi:10.1371/journal.pone.0249863)
Supplement: S1 Data — (ZIP) [file pone.0249863.s001.zip › data/experiment2-healthy/sub2/b-test.log]

Scenario - For expli1
Logfile written - 2018/12/28 11:44:42

Trial	Event Type	Code	Time	TTime	Uncertainty	Duration	Uncertainty	ReqTime	ReqDur

1	Response	2	92481	92481	1
4	Picture	t010	123298	0	1	11283	52	0	next
4	Response	1	134580	11282	1
6	Picture	t006	147959	0	170	10829	171	0	next
6	Response	1	158736	10777	1
8	Picture	t003	171785	0	1	7990	181	0	next
8	Response	1	179774	7989	1
10	Picture	t004	191447	0	170	11330	171	0	next
10	Response	1	202628	11181	1
12	Picture	t007	214774	0	1	8544	125	0	next
12	Response	1	223317	8543	1
14	Picture	t011	237102	0	172	12946	223	0	next
14	Response	1	250045	12943	2
16	Picture	t008	261595	0	1	12844	158	0	next
16	Response	2	274438	12843	1
18	Picture	t002	286089	0	170	14496	171	0	next
18	Response	2	300480	14391	1
20	Picture	t005	314581	0	1	8423	79	0	next
20	Response	1	323003	8422	1
22	Picture	t012	336243	0	170	12829	171	0	next
22	Response	1	348935	12692	2
24	Picture	t001	363568	0	1	14539	129	0	next
24	Response	2	378106	14538	1
26	Picture	t009	390062	0	169	45154	170	0	next
26	Response	2	435108	45046	1
29	Response	2	481928	25051	2
31	Picture	e001	492035	0	171	28325	172	0	next
31	Response	1	520237	28202	1
33	Picture	a018	535356	0	2	24402	98	0	next
33	Response	1	559757	24401	1
35	Picture	f018	571515	0	170	8830	171	0	next
35	Response	2	580179	8664	1
37	Picture	gf103	593674	0	2	9371	134	0	next
37	Response	2	603044	9370	1
39	Picture	gf002	616170	0	172	18827	173	0	next
39	Response	1	634933	18763	1
41	Picture	h012	647994	0	1	17389	111	0	next
41	Response	2	665382	17388	2
43	Picture	ba016	678820	0	170	9830	171	0	next
43	Response	2	688553	9733	1
45	Picture	gf117	700480	0	1	9212	124	0	next
45	Response	1	709691	9211	1
47	Picture	gf016	722308	0	170	16329	171	0	next
47	Response	1	738619	16311	1
49	Picture	m001	752466	0	1	10293	43	0	next
49	Response	2	762758	10292	1
51	Picture	ba101	775794	0	170	16329	171	0	next
51	Response	1	791976	16182	1
53	Picture	ba002	804619	0	1	17079	89	0	next
53	Response	2	821697	17078	1
55	Picture	f101	833446	0	170	13496	171	0	next
55	Response	1	846807	13361	1
57	Picture	c002	860438	0	1	17983	16	0	next
57	Response	2	878420	17982	1
59	Picture	m011	893097	0	170	32657	171	0	next
59	Response	1	925714	32617	1
61	Picture	ba103	937085	0	1	12669	168	0	next
61	Response	2	949753	12668	1
63	Picture	m012	964412	0	169	22993	170	0	next
63	Response	1	987270	22858	1
65	Picture	dc018	1001234	0	2	20729	108	0	next
65	Response	1	1021961	20727	2
67	Picture	ba117	1036893	0	169	11662	170	0	next
67	Response	2	1048394	11501	1
69	Picture	dc002	1062718	0	2	16035	134	0	next
69	Response	2	1078752	16034	1
71	Picture	h001	1090545	0	176	40655	178	0	next
71	Response	2	1131144	40599	1
73	Picture	a002	1145697	0	1	13505	163	0	next
73	Response	1	1159201	13504	1
75	Picture	ba018	1171524	0	170	19661	171	0	next
75	Response	1	1191047	19523	1
77	Picture	a016	1205348	0	1	8422	83	0	next
77	Response	1	1213768	8420	2
79	Picture	c018	1228676	0	173	7997	174	0	next
79	Response	1	1236636	7960	2
81	Picture	f103	1249836	0	1	8036	132	0	next
81	Response	1	1257870	8034	2
83	Picture	c016	1270665	0	170	7164	171	0	next
83	Response	1	1277736	7071	1
85	Picture	dc117	1289826	0	1	7580	91	0	next
85	Response	1	1297404	7578	2
87	Picture	dc103	1309321	0	171	11830	172	0	next
87	Response	2	1321131	11810	1
89	Picture	a101	1335814	0	1	8479	24	0	next
89	Response	1	1344292	8478	1
91	Picture	f117	1359142	0	170	7663	172	0	next
91	Response	1	1366711	7569	1
93	Picture	f016	1381302	0	1	8611	58	0	next
93	Response	1	1389912	8610	1
95	Picture	dc101	1402297	0	172	8330	173	0	next
95	Response	1	1410484	8187	1
97	Picture	e011	1425290	0	1	16073	95	0	next
97	Response	2	1441362	16072	1
99	Picture	h002	1452784	0	169	13829	170	0	next
99	Response	2	1466599	13815	1
101	Picture	h011	1478943	0	1	13927	74	0	next
101	Response	2	1492868	13925	2
103	Picture	e002	1504604	0	170	14328	171	0	next
103	Response	2	1518861	14257	1
105	Picture	dc016	1531262	0	2	15240	97	0	next
105	Response	2	1546501	15239	1
107	Picture	a103	1560922	0	172	9997	173	0	next
107	Response	1	1570854	9932	1
109	Picture	gf018	1585415	0	1	11961	43	0	next
109	Response	2	1597375	11960	1
111	Picture	c117	1611409	0	170	8164	171	0	next
111	Response	1	1619405	7996	2
113	Picture	m002	1633069	0	1	20337	163	0	next
113	Response	1	1653405	20336	1
115	Picture	f002	1667061	0	169	21660	170	0	next
115	Response	2	1688551	21490	2
117	Picture	gf101	1702218	0	1	36361	134	0	next
117	Response	1	1738577	36359	2
119	Picture	c103	1750706	0	173	7997	174	0	next
119	Response	1	1758621	7915	1
121	Picture	e012	1771033	0	1	10104	67	0	next
121	Response	1	1781136	10103	1
123	Picture	c101	1792695	0	172	9996	173	0	next
123	Response	2	1802680	9985	1
125	Picture	a117	1815688	0	1	11137	32	0	next
125	Response	1	1826824	11136	1
129	Response	2	1968164	18344	2
131	Picture	m013	1978645	0	1	17896	104	0	next
131	Response	1	1996540	17895	1
133	Picture	gf020	2008305	0	170	11663	171	0	next
133	Response	1	2019821	11516	1
135	Picture	gf105	2034631	0	1	10082	89	0	next
135	Response	2	2044712	10081	1
137	Picture	e013	2056626	0	170	11329	171	0	next
137	Response	2	2067932	11306	1
139	Picture	ba006	2082451	0	2	20564	104	0	next
139	Response	1	2103014	20563	1
141	Picture	h004	2117277	0	169	8496	170	0	next
141	Response	2	2125759	8482	1
143	Picture	c121	2137270	0	2	18210	125	0	next
143	Response	1	2155479	18209	1
145	Picture	dc020	2168763	0	172	12662	174	0	next
145	Response	1	2181388	12625	2
147	Picture	a105	2195922	0	1	10998	173	0	next
147	Response	1	2206919	10997	1
149	Picture	a119	2218750	0	170	13329	171	0	next
149	Response	1	2231910	13160	1
151	Picture	ba105	2246575	0	1	9459	44	0	next
151	Response	1	2256033	9458	1
153	Picture	c006	2270736	0	170	13329	171	0	next
153	Response	1	2283936	13200	1
155	Picture	f121	2295396	0	1	8584	86	0	next
155	Response	1	2303979	8583	1
157	Picture	gf004	2317224	0	170	7664	171	0	next
157	Response	2	2324817	7593	1
159	Picture	c004	2336718	0	1	6938	66	0	next
159	Response	1	2343655	6937	1
161	Picture	m014	2355547	0	170	13329	172	0	next
161	Response	2	2368846	13299	1
163	Picture	h014	2383872	0	2	17342	160	0	next
163	Response	1	2401213	17341	1
165	Picture	a121	2413866	0	172	11662	173	0	next
165	Response	1	2425391	11525	1
167	Picture	f119	2439025	0	1	11884	120	0	next
167	Response	2	2450908	11883	1
169	Picture	h003	2465852	0	170	15662	171	0	next
169	Response	2	2481340	15488	1
171	Picture	c119	2493677	0	1	9567	105	0	next
171	Response	2	2503243	9566	1
173	Picture	f006	2517172	0	173	12829	174	0	next
173	Response	2	2529972	12800	1
175	Picture	c105	2541664	0	2	22098	70	0	next
175	Response	1	2563761	22097	1
177	Picture	f020	2576656	0	170	25326	171	0	next
177	Response	2	2601887	25231	1
179	Picture	ba020	2614312	0	1	19908	94	0	next
179	Response	1	2634219	19907	1
181	Picture	c020	2647471	0	174	17495	175	0	next
181	Response	2	2664937	17466	1
183	Picture	f004	2676629	0	1	8097	78	0	next
183	Response	1	2684724	8095	2
185	Picture	e003	2696791	0	170	9330	172	0	next
185	Response	1	2706014	9223	2
187	Picture	e014	2720951	0	1	22891	108	0	next
187	Response	2	2743841	22890	1
189	Picture	dc006	2756942	0	170	20327	172	0	next
189	Response	1	2777131	20189	2
191	Picture	gf121	2792266	0	1	11259	76	0	next
191	Response	2	2803524	11258	1
193	Picture	dc105	2817593	0	170	10497	171	0	next
193	Response	1	2827966	10373	1
195	Picture	e004	2840586	0	1	11458	45	0	next
195	Response	1	2852043	11457	1
197	Picture	ba121	2866247	0	172	12019	317	0	next
197	Response	1	2878265	12018	1
199	Picture	m003	2892906	0	1	11866	136	0	next
199	Response	2	2904771	11865	1
201	Picture	dc121	2917067	0	172	13662	173	0	next
201	Response	1	2930690	13623	1
203	Picture	f105	2943226	0	1	9611	58	0	next
203	Response	2	2952836	9610	1
205	Picture	a020	2967054	0	169	62149	171	0	next
205	Response	2	3029046	61992	1
207	Picture	m004	3041367	0	1	29205	125	0	next
207	Response	1	3070571	29204	1
209	Picture	a004	3084190	0	173	35990	174	0	next
209	Response	1	3120161	35971	1
211	Picture	h013	3134343	0	1	7583	87	0	next
211	Response	2	3141925	7582	1
213	Picture	ba119	3154672	0	170	9496	171	0	next
213	Response	1	3164000	9328	2
215	Picture	dc004	3176332	0	1	8594	75	0	next
215	Response	1	3184925	8593	1
217	Picture	ba004	3196494	0	173	9330	174	0	next
217	Response	1	3205734	9240	1
219	Picture	a006	3220653	0	2	13640	30	0	next
219	Response	2	3234292	13639	1
221	Picture	gf119	3247481	0	169	23826	170	0	next
221	Response	1	3271290	23809	1
223	Picture	gf006	3283304	0	1	14712	124	0	next
223	Response	2	3298015	14711	1
225	Picture	dc119	3311464	0	171	10663	172	0	next
225	Response	1	3322038	10574	1
229	Response	2	3526084	79823	1
231	Picture	ba123	3536238	0	172	9330	173	0	next
231	Response	1	3545445	9207	1
233	Picture	f123	3560231	0	1	11211	126	0	next
233	Response	1	3571441	11210	1
235	Picture	dc109	3583893	0	172	18022	312	0	next
235	Response	1	3601913	18020	1
237	Picture	f107	3613384	0	1	10366	137	0	next
237	Response	1	3623749	10365	1
239	Picture	c024	3637379	0	171	7163	173	0	next
239	Response	1	3644515	7136	1
241	Picture	h005	3656539	0	1	11599	72	0	next
241	Response	2	3668136	11597	2
243	Picture	dc123	3681034	0	170	7330	171	0	next
243	Response	1	3688348	7314	1
245	Picture	c008	3700028	0	1	6912	92	0	next
245	Response	1	3706939	6911	1
247	Picture	m006	3718524	0	173	10163	174	0	next
247	Response	2	3728557	10033	1
249	Picture	dc107	3740517	0	1	10443	60	0	next
249	Response	1	3750959	10442	1
251	Picture	c107	3765012	0	172	17307	194	0	next
251	Response	2	3782316	17304	2
253	Picture	c022	3796336	0	1	7991	179	0	next
253	Response	1	3804326	7990	1
255	Picture	gf107	3816998	0	170	16162	171	0	next
255	Response	1	3832997	15999	1
257	Picture	gf022	3846156	0	2	18250	85	0	next
257	Response	2	3864405	18249	1
259	Picture	e015	3877483	0	171	22326	172	0	next
259	Response	2	3899672	22189	1
261	Picture	c123	3913139	0	1	7382	123	0	next
261	Response	1	3920519	7380	2
263	Picture	h016	3934801	0	171	9330	172	0	next
263	Response	2	3944047	9246	1
265	Picture	dc008	3958627	0	1	14824	177	0	next
265	Response	2	3973450	14823	1
267	Picture	e016	3986287	0	172	22160	173	0	next
267	Response	2	4008282	21995	1
269	Picture	f109	4023443	0	1	24616	50	0	next
269	Response	1	4048058	24615	1
271	Picture	gf024	4059101	0	171	11996	173	0	next
271	Response	1	4071012	11911	1
273	Picture	ba109	4085098	0	164	27939	218	0	next
273	Response	2	4113036	27938	1
275	Picture	e005	4124584	0	172	28492	173	0	next
275	Response	2	4152912	28328	1
277	Picture	ba024	4166739	0	1	31301	29	0	next
277	Response	1	4198039	31300	1
279	Picture	f024	4210229	0	171	15328	172	0	next
279	Response	2	4225390	15161	1
281	Picture	gf123	4237554	0	1	28469	30	0	next
281	Response	2	4266022	28468	1
283	Picture	m015	4277544	0	172	14662	173	0	next
283	Response	1	4292126	14582	2
285	Picture	ba022	4305869	0	1	20415	87	0	next
285	Response	2	4326283	20414	1
287	Picture	a123	4340528	0	169	28658	170	0	next
287	Response	1	4369115	28587	1
289	Picture	a008	4380516	0	2	19900	103	0	next
289	Response	2	4400415	19899	1
291	Picture	c109	4411676	0	172	13328	174	0	next
291	Response	1	4424927	13251	1
293	Picture	gf008	4436502	0	1	21847	154	0	next
293	Response	1	4458348	21846	1
295	Picture	e006	4472327	0	171	12662	172	0	next
295	Response	2	4484881	12554	1
297	Picture	h015	4498819	0	1	18147	21	0	next
297	Response	2	4516965	18146	1
299	Picture	m005	4529978	0	171	10830	172	0	next
299	Response	2	4540762	10784	1
301	Picture	m016	4553471	0	1	10616	53	0	next
301	Response	1	4564086	10615	1
303	Picture	a024	4576466	0	170	20994	171	0	next
303	Response	1	4597403	20937	2
305	Picture	a109	4609290	0	1	12367	136	0	next
305	Response	2	4621656	12366	1
307	Picture	f022	4632951	0	171	8032	304	0	next
307	Response	2	4640981	8030	1
309	Picture	ba107	4653778	0	1	15226	108	0	next
309	Response	1	4669003	15225	1
311	Picture	a107	4683272	0	169	10218	281	0	next
311	Response	2	4693488	10216	1
313	Picture	dc022	4706098	0	1	34435	60	0	next
313	Response	2	4740532	34434	1
315	Picture	f008	4753087	0	171	24659	172	0	next
315	Response	2	4777570	24483	1
317	Picture	h006	4791742	0	1	23119	47	0	next
317	Response	2	4814860	23118	1
319	Picture	dc024	4826067	0	173	10997	174	0	next
319	Response	2	4836953	10886	1
321	Picture	ba008	4848894	0	1	60831	159	0	next
321	Response	1	4909724	60830	1
323	Picture	a022	4922042	0	172	27492	173	0	next
323	Response	2	4949387	27345	2
325	Picture	gf109	4963035	0	163	33454	202	0	next
325	Response	2	4996488	33453	1
329	Response	2	5210554	90730	1
331	Picture	gf111	5220801	0	163	11442	218	0	next
331	Response	1	5232242	11441	1
333	Picture	h008	5245624	0	170	12996	171	0	next
333	Response	2	5258447	12823	1
335	Picture	e008	5273283	0	1	21092	74	0	next
335	Response	2	5294373	21090	2
337	Picture	h018	5306775	0	171	8830	172	0	next
337	Response	2	5315441	8666	1
339	Picture	f125	5330268	0	1	19869	132	0	next
339	Response	1	5350136	19868	1
341	Picture	e007	5361927	0	172	13162	173	0	next
341	Response	2	5375018	13091	1
343	Picture	ba026	5389419	0	1	14591	78	0	next
343	Response	1	5404008	14589	2
345	Picture	ba012	5415746	0	173	11996	174	0	next
345	Response	1	5427579	11833	2
347	Picture	m007	5442572	0	1	7590	83	0	next
347	Response	2	5450161	7589	1
349	Picture	gf010	5461401	0	172	20827	173	0	next
349	Response	2	5482124	20723	1
351	Picture	f026	5496891	0	1	33646	17	0	next
351	Response	2	5530536	33645	1
353	Picture	dc127	5541713	0	172	15495	173	0	next
353	Response	1	5557188	15475	1
355	Picture	c127	5569872	0	1	13625	44	0	next
355	Response	1	5583496	13624	1
357	Picture	m008	5595533	0	171	13995	172	0	next
357	Response	2	5609500	13967	1
359	Picture	dc026	5624524	0	1	18734	102	0	next
359	Response	2	5643257	18733	1
361	Picture	gf026	5654850	0	178	20860	313	0	next
361	Response	2	5675708	20858	1
363	Picture	ba010	5689840	0	1	19943	58	0	next
363	Response	1	5709782	19942	1
365	Picture	ba127	5720833	0	170	14995	171	0	next
365	Response	2	5735654	14821	1
367	Picture	c010	5749825	0	1	19623	44	0	next
367	Response	1	5769447	19622	1
369	Picture	c111	5780984	0	171	28325	172	0	next
369	Response	2	5809203	28219	1
371	Picture	a026	5822139	0	1	24459	40	0	next
371	Response	2	5846597	24458	1
373	Picture	dc111	5859797	0	169	10163	170	0	next
373	Response	2	5869931	10134	1
375	Picture	a012	5882290	0	1	18091	76	0	next
375	Response	2	5900380	18090	1
377	Picture	a010	5911783	0	172	22270	230	0	next
377	Response	2	5934051	22268	1
379	Picture	c125	5949106	0	1	8382	121	0	next
379	Response	2	5957487	8381	1
381	Picture	f111	5970101	0	173	20100	235	0	next
381	Response	2	5990198	20097	2
383	Picture	dc012	6003425	0	1	20352	148	0	next
383	Response	2	6023776	20351	1
385	Picture	gf125	6036251	0	169	20993	170	0	next
385	Response	1	6057206	20955	2
387	Picture	a125	6070074	0	1	13619	50	0	next
387	Response	1	6083691	13617	2
389	Picture	a111	6096068	0	170	14648	185	0	next
389	Response	2	6110712	14644	2
391	Picture	c012	6124227	0	1	14849	152	0	next
391	Response	2	6139075	14848	1
393	Picture	f012	6152054	0	171	15161	172	0	next
393	Response	2	6167071	15017	1
395	Picture	dc010	6180379	0	1	20084	84	0	next
395	Response	2	6200461	20082	2
397	Picture	dc125	6212704	0	172	11330	173	0	next
397	Response	1	6223915	11211	1
399	Picture	gf012	6238863	0	1	10376	129	0	next
399	Response	2	6249238	10375	1
401	Picture	h007	6263858	0	171	17494	172	0	next
401	Response	2	6281249	17391	1
403	Picture	h017	6296020	0	163	19795	196	0	next
403	Response	1	6315814	19794	1
405	Picture	ba125	6330007	0	172	11496	173	0	next
405	Response	2	6341388	11381	1
407	Picture	e018	6354000	0	1	20373	128	0	next
407	Response	2	6374372	20372	1
409	Picture	e017	6389158	0	171	12996	172	0	next
409	Response	2	6401989	12831	1
411	Picture	f010	6415317	0	1	12137	34	0	next
411	Response	2	6427453	12136	1
413	Picture	m017	6440645	0	171	19160	172	0	next
413	Response	1	6459645	19000	1
415	Picture	gf127	6471802	0	1	11457	48	0	next
415	Response	1	6483258	11456	1
417	Picture	a127	6498296	0	173	32491	174	0	next
417	Response	1	6530646	32350	1
419	Picture	ba111	6543783	0	2	27289	45	0	next
419	Response	1	6571071	27288	1
421	Picture	m018	6585440	0	176	8997	177	0	next
421	Response	2	6594418	8978	2
423	Picture	f127	6609599	0	2	11379	128	0	next
423	Response	2	6620977	11378	1
425	Picture	c026	6635260	0	172	26492	174	0	next
425	Response	2	6661662	26402	1
429	Response	2	6917365	130479	1
431	Picture	f115	6927517	0	170	9497	171	0	next
431	Response	1	6936941	9424	2
433	Picture	f129	6952343	0	1	28527	137	0	next
433	Response	1	6980868	28525	2
435	Picture	ba129	6995833	0	172	9330	173	0	next
435	Response	1	7004988	9155	1
437	Picture	e019	7018492	0	2	11855	149	0	next
437	Response	2	7030345	11853	2
439	Picture	ba028	7043987	0	172	14662	173	0	next
439	Response	1	7058621	14634	1
441	Picture	f028	7072478	0	1	24605	60	0	next
441	Response	2	7097082	24604	1
443	Picture	c113	7108470	0	171	21993	172	0	next
443	Response	2	7130423	21953	1
445	Picture	a115	7143460	0	1	23452	48	0	next
445	Response	2	7166911	23451	1
447	Picture	e009	7181284	0	170	18161	171	0	next
447	Response	1	7199287	18003	1
449	Picture	gf014	7213608	0	1	45329	166	0	next
449	Response	2	7258936	45328	1
451	Picture	c028	7270094	0	172	8164	173	0	next
451	Response	1	7278201	8107	1
453	Picture	h020	7290255	0	1	9644	26	0	next
453	Response	2	7299897	9642	2
455	Picture	ba014	7311417	0	172	10163	173	0	next
455	Response	2	7321454	10037	1
457	Picture	a028	7336742	0	2	10580	91	0	next
457	Response	1	7347321	10579	1
459	Picture	gf030	7361404	0	171	19327	172	0	next
459	Response	2	7380615	19211	1
461	Picture	ba113	7392395	0	1	23269	65	0	next
461	Response	2	7415663	23268	1
463	Picture	f113	7427220	0	171	22993	172	0	next
463	Response	1	7450087	22867	1
465	Picture	m010	7463876	0	1	9145	26	0	next
465	Response	2	7473020	9144	1
467	Picture	m020	7485871	0	171	12329	172	0	next
467	Response	2	7498061	12190	1
469	Picture	gf115	7509864	0	1	12330	173	0	next
469	Response	2	7522193	12329	1
471	Picture	dc028	7533359	0	171	9496	172	0	next
471	Response	1	7542762	9403	1
473	Picture	gf129	7556018	0	2	18984	18	0	next
473	Response	2	7575001	18983	1
475	Picture	m019	7587011	0	172	20161	173	0	next
475	Response	1	7607160	20149	2
477	Picture	gf113	7621834	0	2	49184	146	0	next
477	Response	2	7671016	49182	2
479	Picture	e010	7682320	0	170	98806	171	0	next
479	Response	1	7781044	98724	2
481	Picture	h009	7796289	0	1	9861	148	0	next
481	Response	2	7806148	9859	2
483	Picture	a014	7817284	0	170	14995	171	0	next
483	Response	1	7832255	14971	1
485	Picture	c014	7846276	0	1	20845	154	0	next
485	Response	2	7867119	20843	2
487	Picture	ba030	7881101	0	172	21660	173	0	next
487	Response	1	7902717	21616	1
489	Picture	ba115	7915091	0	1	11540	131	0	next
489	Response	1	7926629	11538	2
491	Picture	h019	7939419	0	170	9330	171	0	next
491	Response	2	7948642	9223	1
493	Picture	c030	7960746	0	1	22766	67	0	next
493	Response	1	7983510	22764	2
495	Picture	e020	7996071	0	169	26992	170	0	next
495	Response	2	8022898	26827	1
497	Picture	dc030	8034393	0	1	8238	99	0	next
497	Response	2	8042630	8237	1
499	Picture	c115	8057388	0	170	11829	171	0	next
499	Response	1	8069110	11722	1
501	Picture	m009	8083380	0	2	22875	126	0	next
501	Response	2	8106254	22874	1
503	Picture	f014	8118039	0	169	9496	171	0	next
503	Response	1	8127388	9349	1
505	Picture	dc129	8142198	0	1	14973	28	0	next
505	Response	2	8157170	14972	1
507	Picture	a129	8170692	0	172	12162	173	0	next
507	Response	2	8182822	12130	1
509	Picture	c129	8198017	0	1	25068	97	0	next
509	Response	1	8223084	25067	1
511	Picture	dc113	8236841	0	172	19827	174	0	next
511	Response	1	8256524	19683	1
513	Picture	f030	8270998	0	1	17338	163	0	next
513	Response	2	8288334	17336	2
515	Picture	gf028	8299991	0	171	31324	173	0	next
515	Response	2	8331275	31284	1
517	Picture	dc115	8344145	0	2	34964	35	0	next
517	Response	2	8379108	34963	1
519	Picture	h010	8390301	0	170	36323	171	0	next
519	Response	1	8426485	36184	1
521	Picture	a113	8441453	0	1	8639	33	0	next
521	Response	2	8450091	8638	1
523	Picture	a030	8463948	0	172	14162	173	0	next
523	Response	2	8477942	13994	1
525	Picture	dc014	8490607	0	1	17282	55	0	next
525	Response	1	8507888	17281	1
