# Supplementary material for: Effects of two different emotion-inducing methods on the emotional memory of non-clinically depressed individuals
Source: PLoS One. 2021 May 28;16(5):e0249863. doi: 10.1371/journal.pone.0249863 (PMC8162709; doi:10.1371/journal.pone.0249863)
Supplement: S1 Data — (ZIP) [file pone.0249863.s001.zip › data/experiment2-healthy/sub21/b-study.log]

Scenario - For expli1
Logfile written - 2019/1/2 17:10:00

Trial	Event Type	Code	Time	TTime	Uncertainty	Duration	Uncertainty	ReqTime	ReqDur

1	Response	2	309393	309227	1
4	Picture	t001	340160	0	2	16167	3	0	16000
5	Response	2	394512	38019	2
7	Picture	t002	407826	0	1	16166	3	0	16000
8	Response	2	434272	10113	1
10	Picture	t004	449159	0	1	16166	2	0	16000
11	Response	2	480431	14939	1
13	Picture	t003	491825	0	1	16166	2	0	16000
14	Response	2	525150	16992	2
16	Picture	t006	538491	0	1	16166	2	0	16000
17	Response	1	572430	17606	1
19	Picture	t005	584990	0	1	16166	3	0	16000
20	Response	2	609469	8146	2
23	Response	2	1004745	370256	1
25	Picture	c020	1015150	0	1	16166	3	0	16000
26	Response	1	1053464	21981	1
28	Picture	a016	1065482	0	1	16166	3	0	16000
29	Response	1	1098104	16289	1
31	Picture	c103	1112815	0	1	16166	3	0	16000
32	Response	1	1171703	42555	1
34	Picture	a020	1185480	0	2	16167	3	0	16000
35	Response	1	1209942	8129	1
37	Picture	c016	1223480	0	1	16166	2	0	16000
38	Response	2	1265621	25808	2
40	Picture	f016	1277146	0	1	16333	2	0	16000
41	Response	1	1310181	16536	1
43	Picture	f004	1324978	0	1	16166	3	0	16000
44	Response	1	1352500	11189	2
46	Picture	c105	1366144	0	1	16166	3	0	16000
47	Response	1	1395780	13303	1
49	Picture	c018	1408810	0	1	16166	3	0	16000
50	Response	2	1448659	23516	1
52	Picture	f020	1463643	0	1	16166	2	0	16000
53	Response	2	1500019	20043	1
55	Picture	a101	1512808	0	2	16167	3	0	16000
56	Response	1	1555778	26636	1
58	Picture	c002	1569308	0	1	16166	2	0	16000
59	Response	1	1602897	17256	2
61	Picture	a002	1615474	0	1	16166	2	0	16000
62	Response	1	1646177	14370	1
64	Picture	f117	1658806	0	1	16167	2	0	16000
65	Response	2	1697776	22637	2
66	Response	1	1698096	291	1
67	Picture	c101	1710972	0	1	16166	3	0	16000
68	Response	2	1738976	11671	1
70	Picture	a103	1752471	0	2	16167	3	0	16000
71	Response	2	1779375	10571	1
73	Picture	f002	1791971	0	1	16166	3	0	16000
74	Response	1	1818815	10511	1
76	Picture	a105	1832303	0	2	16167	3	0	16000
77	Response	2	1865774	17137	1
79	Picture	c119	1878803	0	1	16166	3	0	16000
80	Response	1	1904974	9838	1
82	Picture	a117	1919135	0	2	16167	3	0	16000
83	Response	1	1941773	6305	2
84	Response	2	1941853	51	1
85	Picture	f119	1954635	0	1	16166	3	0	16000
86	Response	2	1989053	18085	1
88	Picture	a018	2000967	0	2	16167	3	0	16000
89	Response	2	2026412	9111	1
91	Picture	a004	2040633	0	2	16167	3	0	16000
92	Response	2	2081212	24245	1
94	Picture	a119	2092633	0	1	16166	2	0	16000
95	Response	1	2116651	7685	1
96	Response	2	2116891	92	1
97	Picture	f103	2129799	0	1	16166	3	0	16000
98	Response	2	2161770	15638	2
100	Picture	f018	2174131	0	2	16167	3	0	16000
101	Response	2	2476247	285783	1
103	Picture	c117	2490960	0	1	16166	3	0	16000
104	Response	2	2515526	8233	1
106	Picture	f101	2530459	0	1	16166	3	0	16000
107	Response	1	2554086	7294	1
109	Picture	f105	2565459	0	1	16166	2	0	16000
110	Response	1	2586166	4374	1
112	Picture	c004	2601458	0	1	16166	3	0	16000
113	Response	1	2622725	4934	1
117	Response	2	2772483	25527	1
119	Picture	a109	2782955	0	1	16166	3	0	16000
120	Response	1	2803283	3995	1
122	Picture	f123	2815788	0	1	16166	3	0	16000
123	Response	1	2836323	4202	1
125	Picture	c121	2849287	0	2	16167	3	0	16000
126	Response	2	2879842	14222	1
128	Picture	f125	2893953	0	2	16167	3	0	16000
129	Response	2	2916721	6435	2
131	Picture	a022	2928953	0	1	16166	3	0	16000
132	Response	1	2960321	15035	1
134	Picture	c008	2974619	0	1	16166	3	0	16000
135	Response	1	3014800	23848	2
137	Picture	a107	3027451	0	2	16167	3	0	16000
138	Response	1	3068400	24616	1
140	Picture	f008	3082783	0	2	16167	4	0	16000
141	Response	1	3110879	11762	1
143	Picture	f022	3123783	0	1	16166	3	0	16000
144	Response	2	3163038	22922	2
146	Picture	a125	3176116	0	1	16166	2	0	16000
147	Response	2	3199598	7149	1
149	Picture	c010	3214782	0	1	16166	2	0	16000
150	Response	2	3248878	17763	1
152	Picture	a024	3263948	0	1	16166	2	0	16000
153	Response	2	3284237	3956	1
155	Picture	f006	3297280	0	2	16333	4	0	16000
156	Response	1	3323357	9577	1
158	Picture	f121	3336613	0	1	16166	3	0	16000
159	Response	1	3369276	16330	1
161	Picture	c125	3381779	0	1	16166	3	0	16000
162	Response	2	3422875	24763	2
164	Picture	a006	3436611	0	2	16167	3	0	16000
165	Response	2	3460315	7370	1
167	Picture	f010	3473944	0	2	16167	3	0	16000
168	Response	2	3507114	16837	2
170	Picture	a008	3518944	0	1	16166	2	0	16000
171	Response	1	3539114	3837	1
173	Picture	a010	3550610	0	1	16166	2	0	16000
174	Response	2	3579914	12971	1
176	Picture	a123	3592276	0	1	16166	2	0	16000
177	Response	2	3627673	19064	1
179	Picture	a121	3641275	0	1	16166	3	0	16000
180	Response	2	3666392	8784	2
182	Picture	c022	3679941	0	1	16166	3	0	16000
183	Response	1	3706232	9958	1
185	Picture	c123	3719607	0	1	16166	3	0	16000
186	Response	2	3745352	9412	1
188	Picture	f024	3759273	0	1	16166	3	0	16000
189	Response	1	3778871	3265	2
191	Picture	c006	3792773	0	1	16166	2	0	16000
192	Response	1	3817591	8485	1
194	Picture	c109	3832772	0	1	16166	3	0	16000
195	Response	1	3855270	6165	1
197	Picture	f107	3868938	0	1	16166	3	0	16000
198	Response	2	3889430	4159	1
200	Picture	c024	3901771	0	1	16166	3	0	16000
201	Response	1	3921590	3486	1
203	Picture	c107	3935604	0	1	16166	2	0	16000
204	Response	2	3956789	4852	1
206	Picture	f109	3969270	0	1	16166	3	0	16000
207	Response	1	3988709	3106	1
211	Response	2	4158707	47273	1
213	Picture	c113	4169100	0	1	16166	3	0	16000
214	Response	1	4211506	26073	1
216	Picture	a012	4225432	0	2	16167	3	0	16000
217	Response	1	4251346	9581	1
219	Picture	f028	4262932	0	1	16166	3	0	16000
220	Response	1	4282705	3440	1
222	Picture	c012	4297931	0	2	16166	4	0	16000
223	Response	2	4319345	5081	1
225	Picture	c129	4334097	0	2	16167	3	0	16000
226	Response	1	4355264	4834	1
228	Picture	c026	4368597	0	1	16166	3	0	16000
229	Response	1	4388464	3534	1
231	Picture	a127	4401763	0	1	16166	3	0	16000
232	Response	2	4427503	9407	1
234	Picture	f129	4442762	0	2	16167	3	0	16000
235	Response	2	4468143	9048	1
237	Picture	c111	4480262	0	1	16166	2	0	16000
238	Response	2	4526142	29547	1
240	Picture	c115	4541261	0	1	16166	2	0	16000
241	Response	2	4579102	21508	1
243	Picture	f113	4593926	0	2	16167	3	0	16000
244	Response	2	4614381	4121	1
246	Picture	c127	4628093	0	1	16166	2	0	16000
247	Response	2	4664220	19794	2
249	Picture	c028	4677592	0	1	16166	3	0	16000
250	Response	1	4698060	4135	1
252	Picture	f111	4710925	0	1	16166	3	0	16000
253	Response	2	4739340	12082	1
255	Picture	f014	4754091	0	1	16166	2	0	16000
256	Response	2	4774699	4275	1
258	Picture	a030	4788090	0	1	16166	3	0	16000
259	Response	1	4807259	2836	1
261	Picture	a115	4819756	0	2	16167	3	0	16000
262	Response	2	4839738	3649	2
264	Picture	a028	4854422	0	2	16167	3	0	16000
265	Response	2	4875098	4342	1
267	Picture	a111	4887755	0	2	16167	3	0	16000
268	Response	2	4917737	13649	2
270	Picture	f012	4929421	0	2	16167	3	0	16000
271	Response	1	4950937	5183	2
273	Picture	c014	4962587	0	2	16167	3	0	16000
274	Response	1	4986777	7857	1
276	Picture	f115	5002087	0	1	16166	3	0	16000
277	Response	1	5042536	24116	1
279	Picture	a113	5054419	0	2	16167	3	0	16000
280	Response	2	5074215	3463	2
282	Picture	f127	5086252	0	1	16166	3	0	16000
283	Response	1	5106695	4110	1
285	Picture	c030	5119585	0	1	16166	3	0	16000
286	Response	2	5146215	10297	1
288	Picture	f026	5159584	0	2	16167	3	0	16000
289	Response	1	5182454	6537	1
291	Picture	a026	5196917	0	1	16166	3	0	16000
292	Response	2	5217174	3924	1
294	Picture	a129	5230750	0	1	16166	3	0	16000
295	Response	2	5250933	3850	2
297	Picture	f030	5264583	0	1	16166	2	0	16000
298	Response	2	5287013	6097	1
300	Picture	a014	5301915	0	2	16166	4	0	16000
301	Response	1	5330133	11885	1
