# Supplementary material for: Effects of two different emotion-inducing methods on the emotional memory of non-clinically depressed individuals
Source: PLoS One. 2021 May 28;16(5):e0249863. doi: 10.1371/journal.pone.0249863 (PMC8162709; doi:10.1371/journal.pone.0249863)
Supplement: S1 Data — (ZIP) [file pone.0249863.s001.zip › data/experiment2-healthy/sub21/b-test.log]

Scenario - For expli1
Logfile written - 2019/1/2 17:25:42

Trial	Event Type	Code	Time	TTime	Uncertainty	Duration	Uncertainty	ReqTime	ReqDur

1	Response	2	118389	118224	1
4	Picture	t012	149163	0	2	87499	3	0	next
4	Response	1	236628	87465	1
6	Picture	t010	250662	0	1	12666	2	0	next
6	Response	2	263267	12605	2
8	Picture	t009	277161	0	2	20833	4	0	next
8	Response	1	297827	20666	1
10	Picture	t011	309494	0	2	10333	4	0	next
10	Response	1	319747	10253	1
12	Picture	t004	334827	0	1	11500	2	0	next
12	Response	2	346226	11399	1
14	Picture	t005	359160	0	1	11666	3	0	next
14	Response	1	370786	11626	1
16	Picture	t001	383160	0	1	9999	3	0	next
16	Response	2	393106	9946	1
18	Picture	t007	405493	0	1	10333	2	0	next
18	Response	1	415666	10173	1
20	Picture	t003	430159	0	1	9166	3	0	next
20	Response	2	439265	9106	1
22	Picture	t008	450825	0	2	9000	3	0	next
22	Response	1	459745	8920	1
24	Picture	t006	472992	0	1	12666	2	0	next
24	Response	1	485505	12513	1
26	Picture	t002	500824	0	2	11334	3	0	next
26	Response	1	511984	11160	2
29	Response	2	556224	20400	1
31	Picture	a101	566657	0	1	52999	2	0	next
31	Response	2	619583	52926	1
33	Picture	e001	633822	0	2	26166	4	0	next
33	Response	2	659903	26081	1
35	Picture	f103	673322	0	1	16666	2	0	next
35	Response	2	689822	16500	1
37	Picture	gf018	703155	0	1	21499	3	0	next
37	Response	2	724542	21387	1
39	Picture	c018	736654	0	1	16166	3	0	next
39	Response	1	752701	16047	2
41	Picture	ba016	764987	0	1	31999	3	0	next
41	Response	1	796860	31873	2
43	Picture	m002	809986	0	2	14000	3	0	next
43	Response	2	823900	13914	2
45	Picture	gf002	836486	0	2	9833	3	0	next
45	Response	1	846300	9814	2
47	Picture	dc016	859319	0	1	10999	3	0	next
47	Response	2	870300	10981	1
49	Picture	gf016	883318	0	2	16833	4	0	next
49	Response	2	900060	16742	1
51	Picture	h012	914651	0	2	10333	4	0	next
51	Response	2	924859	10208	2
53	Picture	a103	936484	0	2	10000	3	0	next
53	Response	1	946379	9895	1
55	Picture	gf103	960150	0	2	10500	4	0	next
55	Response	2	970619	10469	1
57	Picture	f101	984150	0	1	14166	3	0	next
57	Response	1	998139	13989	1
59	Picture	c117	1013150	0	1	9833	2	0	next
59	Response	1	1022858	9708	2
61	Picture	m012	1034316	0	1	18666	3	0	next
61	Response	2	1052938	18622	1
63	Picture	m001	1066315	0	2	10667	3	0	next
63	Response	2	1076938	10623	1
65	Picture	f018	1088482	0	1	10833	2	0	next
65	Response	2	1099257	10775	1
67	Picture	ba018	1114648	0	2	10333	4	0	next
67	Response	2	1124857	10209	1
69	Picture	gf117	1139314	0	2	12833	4	0	next
69	Response	2	1152057	12743	1
71	Picture	a002	1166814	0	2	15166	4	0	next
71	Response	2	1181896	15082	1
73	Picture	m011	1195480	0	1	14000	2	0	next
73	Response	1	1209416	13936	1
75	Picture	a016	1222313	0	1	8666	3	0	next
75	Response	1	1230856	8543	1
77	Picture	dc018	1242479	0	2	16167	3	0	next
77	Response	2	1258615	16136	1
79	Picture	f016	1270646	0	1	9333	2	0	next
79	Response	1	1279895	9249	1
81	Picture	c016	1293645	0	2	8667	3	0	next
81	Response	1	1302135	8490	1
83	Picture	e002	1314145	0	1	9000	2	0	next
83	Response	2	1323095	8950	1
85	Picture	dc101	1335311	0	2	19166	4	0	next
85	Response	2	1354374	19063	2
87	Picture	a117	1366644	0	1	11166	3	0	next
87	Response	1	1377734	11090	1
89	Picture	f117	1390810	0	2	8667	3	0	next
89	Response	1	1399413	8603	2
91	Picture	h011	1411810	0	1	10000	2	0	next
91	Response	2	1421653	9843	2
93	Picture	ba002	1435643	0	1	15666	3	0	next
93	Response	1	1451173	15530	1
95	Picture	e011	1466476	0	1	9999	3	0	next
95	Response	2	1476373	9897	1
97	Picture	dc117	1489642	0	2	9167	3	0	next
97	Response	2	1498692	9050	2
99	Picture	dc103	1511975	0	2	9666	4	0	next
99	Response	1	1521492	9517	1
101	Picture	ba103	1536141	0	2	8333	4	0	next
101	Response	2	1544452	8311	1
103	Picture	f002	1558308	0	1	12166	2	0	next
103	Response	2	1570371	12063	2
105	Picture	c101	1581974	0	1	13500	2	0	next
105	Response	2	1595331	13357	2
107	Picture	c103	1607307	0	1	9000	2	0	next
107	Response	2	1616131	8824	1
109	Picture	gf101	1631473	0	2	15167	3	0	next
109	Response	2	1646611	15138	1
111	Picture	c002	1659139	0	2	14000	4	0	next
111	Response	2	1673010	13871	1
113	Picture	ba101	1688139	0	1	16833	2	0	next
113	Response	1	1704850	16711	1
115	Picture	a018	1719805	0	2	10166	4	0	next
115	Response	1	1729890	10085	1
117	Picture	h002	1742638	0	2	7833	4	0	next
117	Response	2	1750449	7811	2
119	Picture	h001	1763138	0	1	7166	3	0	next
119	Response	2	1770209	7071	1
121	Picture	ba117	1784471	0	1	13833	2	0	next
121	Response	1	1798129	13658	1
123	Picture	dc002	1812637	0	1	10666	3	0	next
123	Response	2	1823249	10612	1
125	Picture	e012	1837970	0	1	9833	2	0	next
125	Response	2	1847648	9678	1
129	Response	2	1987086	13952	2
131	Picture	c119	1997467	0	2	10667	3	0	next
131	Response	2	2008046	10579	1
133	Picture	ba006	2019800	0	2	8667	3	0	next
133	Response	1	2028446	8646	1
135	Picture	f119	2040300	0	1	10167	2	0	next
135	Response	1	2050366	10066	1
137	Picture	m014	2063633	0	1	14000	2	0	next
137	Response	2	2077485	13852	2
139	Picture	dc020	2088966	0	1	13666	3	0	next
139	Response	2	2102525	13559	1
141	Picture	e013	2117632	0	2	14000	3	0	next
141	Response	2	2131485	13853	1
143	Picture	ba020	2143632	0	1	24166	2	0	next
143	Response	2	2167644	24012	2
145	Picture	a105	2181298	0	1	15000	2	0	next
145	Response	2	2196124	14826	1
147	Picture	c020	2207964	0	2	12500	3	0	next
147	Response	1	2220284	12320	1
149	Picture	ba121	2233464	0	1	10666	3	0	next
149	Response	2	2243963	10499	1
151	Picture	c006	2256630	0	2	10666	4	0	next
151	Response	1	2267163	10533	1
153	Picture	a020	2279630	0	1	10499	3	0	next
153	Response	2	2289963	10333	1
155	Picture	gf004	2304963	0	1	9999	3	0	next
155	Response	1	2314922	9959	2
157	Picture	c121	2328129	0	1	10499	3	0	next
157	Response	2	2338522	10393	1
159	Picture	ba119	2351128	0	2	21500	3	0	next
159	Response	2	2372522	21394	1
161	Picture	m003	2385461	0	2	10167	3	0	next
161	Response	2	2395562	10101	1
163	Picture	dc121	2408961	0	1	13833	2	0	next
163	Response	1	2422761	13800	1
165	Picture	m004	2437460	0	2	8000	4	0	next
165	Response	2	2445321	7861	1
167	Picture	gf105	2457127	0	1	9666	3	0	next
167	Response	1	2466681	9554	1
169	Picture	gf006	2478460	0	1	9499	3	0	next
169	Response	1	2487801	9341	1
171	Picture	h013	2500959	0	2	7833	4	0	next
171	Response	2	2508680	7721	1
173	Picture	e014	2522292	0	2	10333	4	0	next
173	Response	1	2532600	10308	1
175	Picture	c004	2544459	0	1	10166	3	0	next
175	Response	1	2554520	10061	1
177	Picture	gf121	2567958	0	2	17000	4	0	next
177	Response	2	2584839	16881	1
179	Picture	ba105	2596458	0	1	18999	3	0	next
179	Response	2	2615399	18941	1
181	Picture	f006	2627957	0	2	8667	3	0	next
181	Response	1	2636519	8562	1
183	Picture	gf119	2650790	0	2	14167	3	0	next
183	Response	2	2664838	14048	1
185	Picture	m013	2677790	0	2	30999	4	0	next
185	Response	2	2708678	30888	1
187	Picture	e004	2720789	0	2	28333	4	0	next
187	Response	1	2749077	28288	2
189	Picture	h003	2762955	0	2	24000	3	0	next
189	Response	2	2786917	23962	1
191	Picture	e003	2799121	0	2	12333	4	0	next
191	Response	2	2811317	12196	1
193	Picture	dc004	2826621	0	1	11333	2	0	next
193	Response	1	2837876	11255	1
195	Picture	f105	2851454	0	1	19999	3	0	next
195	Response	1	2871316	19862	1
197	Picture	f121	2886120	0	1	15166	3	0	next
197	Response	1	2901235	15115	2
199	Picture	a121	2916120	0	1	21499	3	0	next
199	Response	1	2937475	21355	1
201	Picture	c105	2952119	0	1	9166	3	0	next
201	Response	2	2961235	9116	1
203	Picture	a006	2974452	0	1	10833	2	0	next
203	Response	2	2985155	10703	1
205	Picture	f004	2998118	0	2	22833	4	0	next
205	Response	1	3020914	22796	1
207	Picture	f020	3034284	0	2	10333	4	0	next
207	Response	2	3044594	10310	1
209	Picture	dc006	3057284	0	2	51999	4	0	next
209	Response	2	3109233	51949	1
211	Picture	gf020	3123783	0	1	13666	3	0	next
211	Response	2	3137393	13610	1
213	Picture	ba004	3151616	0	1	11999	3	0	next
213	Response	2	3163552	11936	1
215	Picture	dc119	3175782	0	2	10000	3	0	next
215	Response	1	3185712	9930	1
217	Picture	a119	3199782	0	1	10166	3	0	next
217	Response	2	3209792	10010	1
219	Picture	dc105	3224948	0	1	11833	2	0	next
219	Response	2	3236751	11803	2
221	Picture	a004	3248281	0	1	11833	2	0	next
221	Response	2	3260031	11750	2
223	Picture	h004	3273281	0	1	11333	2	0	next
223	Response	1	3284511	11230	1
225	Picture	h014	3296114	0	1	7333	2	0	next
225	Response	2	3303391	7277	1
229	Response	2	3455949	30337	1
231	Picture	dc123	3466444	0	2	15333	4	0	next
231	Response	1	3481628	15184	2
233	Picture	f024	3494777	0	2	25999	4	0	next
233	Response	1	3520748	25971	1
235	Picture	h016	3532943	0	2	8833	4	0	next
235	Response	2	3541628	8685	1
237	Picture	dc024	3556776	0	2	8000	3	0	next
237	Response	2	3564748	7972	1
239	Picture	a022	3579776	0	1	13333	2	0	next
239	Response	1	3593067	13291	1
241	Picture	gf008	3605775	0	2	14833	4	0	next
241	Response	1	3620507	14732	1
243	Picture	gf024	3632775	0	1	9833	2	0	next
243	Response	1	3642507	9732	1
245	Picture	m005	3655275	0	1	6499	3	0	next
245	Response	2	3661626	6351	2
247	Picture	f123	3673941	0	1	8833	2	0	next
247	Response	2	3682746	8805	1
249	Picture	ba008	3695607	0	2	10667	3	0	next
249	Response	2	3706186	10579	1
251	Picture	h006	3720940	0	2	7500	3	0	next
251	Response	2	3728266	7326	1
253	Picture	dc109	3742773	0	2	15500	3	0	next
253	Response	2	3758105	15332	1
255	Picture	e006	3771273	0	1	7999	3	0	next
255	Response	2	3779145	7872	1
257	Picture	dc022	3791439	0	2	11666	4	0	next
257	Response	1	3802985	11546	1
259	Picture	f008	3816939	0	1	7833	2	0	next
259	Response	2	3824664	7725	2
261	Picture	c022	3837105	0	1	10000	2	0	next
261	Response	1	3847064	9959	1
263	Picture	a024	3861438	0	1	9333	3	0	next
263	Response	2	3870744	9306	1
265	Picture	ba022	3883271	0	1	10666	3	0	next
265	Response	2	3893784	10513	1
267	Picture	h005	3905771	0	1	7666	2	0	next
267	Response	2	3913303	7532	1
269	Picture	f022	3928604	0	1	11333	2	0	next
269	Response	1	3939863	11259	1
271	Picture	c024	3955103	0	2	7167	3	0	next
271	Response	2	3962183	7080	1
273	Picture	e015	3975269	0	2	8334	3	0	next
273	Response	2	3983462	8193	2
275	Picture	a008	3996269	0	2	18333	4	0	next
275	Response	2	4014582	18313	1
277	Picture	m016	4029269	0	1	25999	3	0	next
277	Response	2	4055221	25952	2
279	Picture	f109	4067101	0	2	10667	3	0	next
279	Response	1	4077621	10520	2
281	Picture	c008	4090434	0	2	7500	4	0	next
281	Response	2	4097781	7347	1
283	Picture	a109	4110267	0	2	18000	3	0	next
283	Response	2	4128181	17914	1
285	Picture	dc008	4142600	0	2	12333	4	0	next
285	Response	2	4154820	12220	2
287	Picture	c123	4166433	0	2	24833	3	0	next
287	Response	1	4191140	24707	1
289	Picture	e005	4203766	0	1	7500	2	0	next
289	Response	2	4211140	7374	1
291	Picture	ba107	4225766	0	1	13166	2	0	next
291	Response	2	4238899	13133	2
293	Picture	gf109	4253265	0	2	10000	3	0	next
293	Response	1	4263139	9874	1
295	Picture	c109	4278598	0	2	15333	3	0	next
295	Response	2	4293859	15261	1
297	Picture	m015	4306264	0	2	10000	4	0	next
297	Response	2	4316098	9834	2
299	Picture	a107	4328431	0	1	13666	2	0	next
299	Response	1	4342018	13587	1
301	Picture	c107	4354263	0	2	10834	3	0	next
301	Response	2	4364978	10715	1
303	Picture	ba109	4376430	0	1	18999	3	0	next
303	Response	1	4395298	18868	1
305	Picture	gf107	4407263	0	1	15166	2	0	next
305	Response	2	4422257	14994	1
307	Picture	ba123	4435429	0	1	12166	3	0	next
307	Response	2	4447537	12108	1
309	Picture	m006	4461262	0	1	13166	3	0	next
309	Response	2	4474336	13074	2
311	Picture	a123	4486928	0	2	9000	3	0	next
311	Response	1	4495776	8848	1
313	Picture	gf123	4507928	0	1	11833	2	0	next
313	Response	2	4519616	11688	1
315	Picture	dc107	4531761	0	1	21499	3	0	next
315	Response	1	4553135	21374	1
317	Picture	gf022	4567927	0	1	10666	3	0	next
317	Response	2	4578495	10568	2
319	Picture	e016	4590426	0	2	10167	3	0	next
319	Response	1	4600575	10149	1
321	Picture	ba024	4615593	0	1	9333	2	0	next
321	Response	2	4624815	9222	1
323	Picture	h015	4637426	0	1	12166	3	0	next
323	Response	2	4649534	12108	2
325	Picture	f107	4663425	0	2	9167	3	0	next
325	Response	2	4672574	9149	1
329	Response	2	4802493	6570	1
331	Picture	f012	4812923	0	1	11333	2	0	next
331	Response	1	4824172	11249	1
333	Picture	a012	4839422	0	2	10167	3	0	next
333	Response	1	4849452	10030	1
335	Picture	a111	4861255	0	2	7834	3	0	next
335	Response	2	4868972	7717	1
337	Picture	f127	4883088	0	2	8334	3	0	next
337	Response	2	4891291	8203	2
339	Picture	e008	4906255	0	1	8333	2	0	next
339	Response	2	4914411	8156	1
341	Picture	c127	4929088	0	1	12666	3	0	next
341	Response	2	4941611	12523	1
343	Picture	dc125	4954754	0	1	9500	2	0	next
343	Response	1	4964171	9417	1
345	Picture	c012	4978087	0	1	7000	2	0	next
345	Response	2	4984970	6883	1
347	Picture	f125	4997420	0	1	6833	3	0	next
347	Response	2	5004170	6750	1
349	Picture	ba111	5018253	0	1	13500	2	0	next
349	Response	2	5031610	13357	1
351	Picture	a026	5046253	0	1	11833	2	0	next
351	Response	1	5058009	11756	2
353	Picture	gf127	5069752	0	2	9167	3	0	next
353	Response	2	5078809	9057	1
355	Picture	f010	5090252	0	1	11500	2	0	next
355	Response	2	5101609	11357	1
357	Picture	dc111	5114751	0	2	9000	4	0	next
357	Response	1	5123689	8938	1
359	Picture	c125	5138418	0	1	12666	3	0	next
359	Response	1	5150968	12550	2
361	Picture	m008	5165084	0	1	25666	3	0	next
361	Response	2	5190648	25564	1
363	Picture	h017	5204250	0	2	8500	3	0	next
363	Response	2	5212648	8398	1
365	Picture	ba012	5224416	0	2	16500	3	0	next
365	Response	1	5240887	16471	2
367	Picture	e007	5253916	0	1	6667	2	0	next
367	Response	2	5260407	6491	1
369	Picture	gf111	5273416	0	1	7833	2	0	next
369	Response	2	5281207	7791	1
371	Picture	c026	5296249	0	1	8166	2	0	next
371	Response	1	5304246	7997	2
373	Picture	m007	5317082	0	1	7500	2	0	next
373	Response	2	5324406	7324	1
375	Picture	ba127	5339581	0	2	7000	3	0	next
375	Response	2	5346406	6825	1
377	Picture	gf010	5360748	0	1	8166	2	0	next
377	Response	2	5368886	8138	1
379	Picture	m017	5381581	0	1	15166	2	0	next
379	Response	2	5396565	14984	2
381	Picture	dc026	5409580	0	2	11333	4	0	next
381	Response	2	5420805	11225	1
383	Picture	gf026	5433580	0	1	20333	2	0	next
383	Response	2	5453765	20185	1
385	Picture	ba010	5468246	0	1	11666	3	0	next
385	Response	2	5479844	11598	2
387	Picture	a010	5491246	0	1	10833	2	0	next
387	Response	2	5502004	10758	1
389	Picture	e017	5514912	0	1	9500	2	0	next
389	Response	2	5524324	9412	1
391	Picture	m018	5537411	0	2	28000	3	0	next
391	Response	2	5565283	27872	2
393	Picture	gf012	5578244	0	2	9000	3	0	next
393	Response	2	5587203	8959	1
395	Picture	a125	5601577	0	2	16000	3	0	next
395	Response	1	5617443	15866	1
397	Picture	c111	5629910	0	1	27999	3	0	next
397	Response	2	5657842	27932	2
399	Picture	a127	5669909	0	2	32833	4	0	next
399	Response	2	5702642	32733	1
401	Picture	h007	5717575	0	2	25666	4	0	next
401	Response	2	5743201	25626	1
403	Picture	dc127	5758241	0	2	9500	4	0	next
403	Response	1	5767601	9360	1
405	Picture	gf125	5779408	0	1	11666	3	0	next
405	Response	2	5790961	11553	1
407	Picture	ba125	5803741	0	1	8833	2	0	next
407	Response	2	5812480	8739	2
409	Picture	dc010	5825574	0	1	9333	2	0	next
409	Response	2	5834880	9306	1
411	Picture	h018	5849740	0	1	13499	3	0	next
411	Response	2	5863120	13380	1
413	Picture	dc012	5878406	0	2	12000	3	0	next
413	Response	1	5890320	11914	1
415	Picture	f026	5905572	0	2	10000	3	0	next
415	Response	2	5915519	9947	1
417	Picture	ba026	5929905	0	2	16333	4	0	next
417	Response	2	5946079	16174	1
419	Picture	f111	5958405	0	1	9833	2	0	next
419	Response	1	5968079	9674	1
421	Picture	e018	5981071	0	2	11166	4	0	next
421	Response	2	5992158	11087	1
423	Picture	c010	6006737	0	2	8667	3	0	next
423	Response	2	6015358	8621	1
425	Picture	h008	6029570	0	2	11167	3	0	next
425	Response	2	6040558	10988	1
429	Response	2	6171596	7861	1
431	Picture	a028	6182068	0	1	10166	3	0	next
431	Response	1	6192076	10008	1
433	Picture	f113	6206734	0	2	8833	4	0	next
433	Response	2	6215515	8781	2
435	Picture	ba129	6226901	0	1	7833	2	0	next
435	Response	1	6234715	7814	1
437	Picture	c014	6246067	0	1	7666	3	0	next
437	Response	2	6253675	7608	1
439	Picture	f028	6265900	0	1	23500	2	0	next
439	Response	2	6289275	23375	1
441	Picture	a113	6302233	0	1	31166	2	0	next
441	Response	2	6333274	31041	1
443	Picture	m010	6346565	0	2	16167	3	0	next
443	Response	2	6362554	15989	1
445	Picture	gf028	6376398	0	2	10500	3	0	next
445	Response	2	6386874	10476	1
447	Picture	a115	6399564	0	2	11167	3	0	next
447	Response	1	6410633	11069	1
449	Picture	f129	6424231	0	1	18666	3	0	next
449	Response	2	6442873	18642	1
451	Picture	f014	6457397	0	1	15666	3	0	next
451	Response	2	6473032	15635	2
453	Picture	h020	6485230	0	1	9499	3	0	next
453	Response	2	6494632	9402	1
455	Picture	e010	6508063	0	1	15499	3	0	next
455	Response	2	6523432	15369	1
457	Picture	h010	6537396	0	1	15499	3	0	next
457	Response	2	6552872	15476	1
459	Picture	dc028	6567062	0	1	29833	2	0	next
459	Response	2	6596870	29808	2
461	Picture	gf014	6608894	0	2	21500	4	0	next
461	Response	1	6630231	21337	1
463	Picture	f030	6643061	0	1	11833	2	0	next
463	Response	2	6654870	11809	2
465	Picture	dc115	6666227	0	1	9833	2	0	next
465	Response	2	6675990	9763	1
467	Picture	ba028	6688893	0	2	9833	4	0	next
467	Response	2	6698630	9737	1
469	Picture	c129	6710560	0	1	10666	2	0	next
469	Response	1	6721190	10630	1
471	Picture	e009	6734226	0	1	10000	2	0	next
471	Response	1	6743909	9683	1
473	Picture	dc014	6757559	0	1	15666	3	0	next
473	Response	1	6773109	15550	1
475	Picture	m009	6786558	0	2	10333	4	0	next
475	Response	2	6796868	10310	2
477	Picture	ba030	6811391	0	2	8000	3	0	next
477	Response	1	6819348	7957	1
479	Picture	e020	6832558	0	1	16999	3	0	next
479	Response	1	6849508	16950	1
481	Picture	gf115	6863224	0	1	11333	2	0	next
481	Response	1	6874387	11163	1
483	Picture	dc129	6886057	0	1	8833	2	0	next
483	Response	2	6894867	8810	2
485	Picture	ba014	6906390	0	1	17833	2	0	next
485	Response	2	6923987	17597	1
487	Picture	ba115	6937556	0	1	9333	2	0	next
487	Response	2	6946867	9311	1
489	Picture	e019	6960222	0	2	21166	4	0	next
489	Response	2	6981346	21124	1
491	Picture	f115	6996055	0	2	11833	4	0	next
491	Response	2	7007746	11691	1
493	Picture	c113	7021388	0	1	8000	2	0	next
493	Response	2	7029266	7878	1
495	Picture	gf113	7042888	0	1	7999	3	0	next
495	Response	2	7050865	7977	2
497	Picture	dc030	7066054	0	1	8000	2	0	next
497	Response	2	7073905	7851	1
499	Picture	m020	7086887	0	2	11833	3	0	next
499	Response	2	7098545	11658	1
501	Picture	a014	7113387	0	1	15999	3	0	next
501	Response	1	7129345	15958	1
503	Picture	h009	7141719	0	2	11167	3	0	next
503	Response	2	7152784	11065	1
505	Picture	h019	7165552	0	2	7834	3	0	next
505	Response	2	7173344	7792	1
507	Picture	c030	7184719	0	1	17333	2	0	next
507	Response	2	7201984	17265	1
509	Picture	m019	7213552	0	1	27332	3	0	next
509	Response	2	7240863	27311	1
511	Picture	c115	7252218	0	1	10999	3	0	next
511	Response	1	7263183	10965	1
513	Picture	dc113	7277051	0	1	8666	2	0	next
513	Response	2	7285583	8532	1
515	Picture	ba113	7299050	0	2	10667	3	0	next
515	Response	2	7309662	10612	1
517	Picture	a030	7322217	0	1	13499	3	0	next
517	Response	2	7335582	13365	1
519	Picture	gf030	7348716	0	2	10833	4	0	next
519	Response	2	7359422	10706	1
521	Picture	c028	7371216	0	1	12333	2	0	next
521	Response	2	7383501	12285	2
523	Picture	gf129	7395049	0	1	16499	3	0	next
523	Response	1	7411421	16372	1
525	Picture	a129	7423715	0	1	30832	3	0	next
525	Response	2	7454381	30666	1
