# Supplementary material for: Effects of two different emotion-inducing methods on the emotional memory of non-clinically depressed individuals
Source: PLoS One. 2021 May 28;16(5):e0249863. doi: 10.1371/journal.pone.0249863 (PMC8162709; doi:10.1371/journal.pone.0249863)
Supplement: S1 Data — (ZIP) [file pone.0249863.s001.zip › data/experiment2-healthy/sub24/b-study.log]

Scenario - For expli1
Logfile written - 2019/1/5 16:23:02

Trial	Event Type	Code	Time	TTime	Uncertainty	Duration	Uncertainty	ReqTime	ReqDur

1	Response	2	332915	332915	2
4	Picture	t002	362960	0	134	16000	157	0	16000
5	Response	2	390555	11573	1
7	Picture	t005	401678	0	73	16000	94	0	16000
8	Response	1	429875	12177	2
10	Picture	t004	443460	0	116	16000	140	0	16000
11	Response	2	466475	6990	2
13	Picture	t006	479358	0	41	16000	64	0	16000
14	Response	2	499675	4294	2
16	Picture	t001	510946	0	117	16000	141	0	16000
17	Response	1	532795	5826	2
19	Picture	t003	547051	0	171	16000	192	0	16000
20	Response	1	568795	5724	2
23	Response	2	630435	39993	1
25	Picture	c016	640459	0	75	16000	96	0	16000
25	Response	2	655195	14736	2
26	Response	2	674275	17795	2
28	Picture	a105	688221	0	143	16000	166	0	16000
29	Response	2	705314	1071	2
31	Picture	f119	720197	0	158	16000	181	0	16000
32	Response	2	742715	6496	1
34	Picture	f016	756961	0	53	16000	77	0	16000
35	Response	2	772984	0	196
37	Picture	a103	785550	0	125	16000	146	0	16000
38	Response	2	804595	3025	1
40	Picture	a002	818631	0	35	16000	58	0	16000
41	Response	2	834955	302	1
43	Picture	a016	848817	0	181	16000	202	0	16000
43	Response	1	863275	14458	2
44	Response	1	894955	30117	1
46	Picture	c101	907768	0	48	16000	71	0	16000
47	Response	2	930595	6805	1
49	Picture	f004	943357	0	119	16000	142	0	16000
50	Response	2	966915	7536	1
52	Picture	a020	980713	0	91	16000	113	0	16000
53	Response	2	1004315	7580	1
55	Picture	c117	1016067	0	61	16000	83	0	16000
56	Response	2	1052075	19987	1
58	Picture	a119	1065199	0	88	16000	113	0	16000
59	Response	1	1088995	7772	1
61	Picture	f105	1101907	0	37	16000	58	0	16000
62	Response	2	1127635	9707	1
64	Picture	f117	1139240	0	36	16000	59	0	16000
65	Response	2	1165875	10612	1
67	Picture	f020	1180403	0	27	16000	47	0	16000
68	Response	2	1203595	7172	1
70	Picture	c002	1218580	0	176	16000	198	0	16000
71	Response	1	1241715	7112	1
73	Picture	c105	1255458	0	126	16000	148	0	16000
74	Response	2	1278035	6555	1
76	Picture	f101	1291309	0	101	16000	124	0	16000
77	Response	1	1313555	6223	1
79	Picture	c018	1325918	0	152	16000	173	0	16000
80	Response	1	1348835	6897	1
82	Picture	c119	1363330	0	65	16000	87	0	16000
83	Response	1	1386035	6683	1
85	Picture	c020	1398737	0	151	16000	173	0	16000
86	Response	2	1420115	5356	2
88	Picture	a018	1432991	0	52	16000	74	0	16000
89	Response	1	1454435	5421	1
91	Picture	a004	1466776	0	98	16000	118	0	16000
92	Response	2	1487395	4599	1
94	Picture	a101	1501159	0	39	16000	62	0	16000
95	Response	1	1525475	8293	1
97	Picture	f103	1539366	0	160	16000	180	0	16000
98	Response	2	1560675	5289	1
100	Picture	f018	1573801	0	48	16000	71	0	16000
101	Response	1	1594675	4850	1
103	Picture	c103	1608706	0	143	16000	164	0	16000
104	Response	2	1633995	9268	1
106	Picture	a117	1648370	0	136	16000	159	0	16000
107	Response	2	1674955	10561	1
109	Picture	f002	1686266	0	65	16000	87	0	16000
110	Response	1	1706915	4627	1
112	Picture	c004	1720220	0	105	16000	127	0	16000
113	Response	1	1742835	6593	1
117	Response	2	1893475	26155	1
119	Picture	a006	1903499	0	123	16000	147	0	16000
120	Response	2	1925034	5512	2
122	Picture	f010	1938666	0	116	16000	138	0	16000
123	Response	1	1961595	6908	1
125	Picture	f022	1973668	0	108	16000	130	0	16000
126	Response	1	1994674	4984	2
128	Picture	c109	2009056	0	43	16000	66	0	16000
129	Response	1	2032474	7395	2
131	Picture	f008	2047279	0	148	16000	170	0	16000
132	Response	1	2073994	10693	2
134	Picture	c022	2086437	0	148	16000	170	0	16000
134	Response	2	2100834	14397	2
135	Response	2	2146435	43976	1
137	Picture	a024	2160020	0	48	16000	71	0	16000
138	Response	1	2183994	7951	2
140	Picture	c107	2198556	0	175	16000	196	0	16000
141	Response	1	2222874	8298	2
143	Picture	a121	2234253	0	139	16000	162	0	16000
144	Response	2	2255954	5679	2
146	Picture	f125	2269347	0	33	16000	56	0	16000
147	Response	2	2292114	6745	1
149	Picture	a010	2304192	0	185	16000	208	0	16000
150	Response	1	2328714	8499	2
152	Picture	a109	2341916	0	119	16000	140	0	16000
153	Response	2	2362354	4417	2
155	Picture	c121	2375781	0	82	16000	106	0	16000
156	Response	2	2401954	10149	2
158	Picture	c024	2415856	0	166	16000	187	0	16000
159	Response	1	2440194	8317	2
161	Picture	f121	2452000	0	182	16000	205	0	16000
162	Response	2	2473154	5131	2
164	Picture	f123	2486966	0	40	16000	61	0	16000
165	Response	2	2510154	7168	2
167	Picture	a022	2521808	0	193	16000	215	0	16000
168	Response	1	2547394	9564	2
170	Picture	a008	2559909	0	85	16000	106	0	16000
171	Response	1	2585834	9905	2
173	Picture	f107	2599259	0	56	16000	81	0	16000
174	Response	1	2620114	4830	2
176	Picture	a123	2634509	0	134	16000	155	0	16000
177	Response	2	2656554	6025	1
179	Picture	c123	2668118	0	189	16000	211	0	16000
180	Response	2	2692394	8255	1
182	Picture	f006	2706789	0	175	16000	196	0	16000
183	Response	1	2728354	5544	2
185	Picture	a107	2742349	0	103	16000	127	0	16000
186	Response	1	2765234	6862	1
188	Picture	c008	2779948	0	168	16000	193	0	16000
189	Response	1	2803074	7101	1
191	Picture	a125	2815427	0	184	16000	210	0	16000
192	Response	2	2836634	5181	1
194	Picture	f024	2848356	0	80	16000	106	0	16000
194	Response	1	2862154	13798	1
195	Response	1	2874754	10372	1
197	Picture	c010	2889530	0	59	16000	83	0	16000
198	Response	1	2916794	11241	1
200	Picture	f109	2931185	0	67	16000	90	0	16000
201	Response	2	2952994	5787	1
203	Picture	c006	2965029	0	47	16000	71	0	16000
204	Response	1	2988954	7902	1
206	Picture	c125	3002847	0	59	16000	79	0	16000
206	Response	2	3018354	15507	1
207	Response	2	3051514	32647	1
211	Response	2	3224354	48594	1
213	Picture	a028	3234374	0	152	16000	172	0	16000
214	Response	2	3256514	6120	1
216	Picture	c127	3269324	0	31	16000	53	0	16000
217	Response	2	3292674	7328	1
219	Picture	f014	3306566	0	114	16000	135	0	16000
220	Response	2	3328834	6248	1
222	Picture	a129	3341737	0	103	16000	126	0	16000
223	Response	2	3367394	9634	1
225	Picture	c014	3382166	0	167	16000	189	0	16000
226	Response	1	3409114	10926	1
228	Picture	a113	3421657	0	167	16000	190	0	16000
229	Response	1	3446114	8435	1
231	Picture	c026	3459685	0	131	16000	151	0	16000
232	Response	1	3481714	6009	1
234	Picture	f030	3493088	0	55	16000	79	0	16000
235	Response	2	3515074	5962	1
237	Picture	c129	3528837	0	131	16000	153	0	16000
238	Response	2	3550314	5456	1
240	Picture	c012	3562110	0	186	16000	208	0	16000
241	Response	1	3586034	7903	1
243	Picture	f115	3601025	0	96	16000	116	0	16000
244	Response	1	3623914	6869	1
246	Picture	a014	3635197	0	85	16000	107	0	16000
247	Response	1	3656674	5455	1
249	Picture	c111	3668565	0	40	16000	61	0	16000
250	Response	1	3690554	5969	1
252	Picture	a127	3704440	0	162	16000	185	0	16000
253	Response	1	3725313	4850	2
255	Picture	f127	3738006	0	90	16000	111	0	16000
256	Response	2	3758914	4887	1
258	Picture	f113	3773029	0	55	16000	79	0	16000
259	Response	1	3796834	7782	1
261	Picture	a111	3810496	0	84	16000	104	0	16000
262	Response	1	3835154	8638	1
264	Picture	a026	3846908	0	166	16000	189	0	16000
265	Response	1	3870314	7384	1
267	Picture	f026	3883363	0	33	16000	57	0	16000
268	Response	2	3904754	5367	1
270	Picture	c028	3916052	0	175	16000	197	0	16000
271	Response	1	3939514	7440	1
273	Picture	f129	3950986	0	65	16000	87	0	16000
274	Response	1	3974434	7427	1
276	Picture	c115	3986571	0	140	16000	163	0	16000
277	Response	2	4009394	6800	1
279	Picture	a012	4022215	0	157	16000	177	0	16000
280	Response	1	4047753	9518	2
282	Picture	f028	4059013	0	186	16000	209	0	16000
283	Response	2	4079993	4957	2
285	Picture	c113	4091145	0	46	16000	67	0	16000
286	Response	2	4113913	6747	2
288	Picture	c030	4128591	0	94	16000	118	0	16000
289	Response	1	4148073	3458	2
291	Picture	a030	4160205	0	139	16000	159	0	16000
291	Response	2	4170593	10388	1
292	Response	2	4186594	10369	1
294	Picture	a115	4201249	0	89	16001	113	0	16000
295	Response	2	4226753	9480	2
297	Picture	f012	4240615	0	46	16000	67	0	16000
298	Response	1	4263153	6518	2
300	Picture	f111	4275387	0	103	16000	127	0	16000
301	Response	2	4297553	6143	2
