# Supplementary material for: Effects of two different emotion-inducing methods on the emotional memory of non-clinically depressed individuals
Source: PLoS One. 2021 May 28;16(5):e0249863. doi: 10.1371/journal.pone.0249863 (PMC8162709; doi:10.1371/journal.pone.0249863)
Supplement: S1 Data — (ZIP) [file pone.0249863.s001.zip › data/experiment2-healthy/sub24/b-test.log]

Scenario - For expli1
Logfile written - 2019/1/5 16:38:46

Trial	Event Type	Code	Time	TTime	Uncertainty	Duration	Uncertainty	ReqTime	ReqDur

1	Response	2	76166	76166	2
4	Picture	t007	106211	0	91	26757	114	0	next
4	Response	1	132966	26755	2
6	Picture	t003	145837	0	122	14331	143	0	next
6	Response	1	160166	14329	1
8	Picture	t011	172049	0	72	14879	94	0	next
8	Response	1	186926	14877	1
10	Picture	t010	198978	0	138	14150	162	0	next
10	Response	2	213126	14148	1
12	Picture	t004	227069	0	38	15459	60	0	next
12	Response	2	242526	15457	1
14	Picture	t005	254447	0	157	10761	177	0	next
14	Response	1	265206	10759	1
16	Picture	t006	277240	0	193	10992	194	0	next
16	Response	2	288206	10966	2
18	Picture	t008	300064	0	27	9464	49	0	next
18	Response	1	309526	9462	1
20	Picture	t002	322980	0	112	13468	134	0	next
20	Response	2	336446	13466	1
22	Picture	t009	349959	0	127	25808	149	0	next
22	Response	1	375766	25807	1
24	Picture	t001	390539	0	38	16469	61	0	next
24	Response	1	407006	16467	1
26	Picture	t012	419619	0	119	14629	140	0	next
26	Response	2	434246	14627	1
29	Response	2	490726	32394	1
31	Picture	a101	500747	0	143	34621	164	0	next
31	Response	1	535366	34619	1
33	Picture	ba002	549050	0	163	13118	186	0	next
33	Response	1	562166	13116	1
35	Picture	f101	574518	0	191	20889	212	0	next
35	Response	1	595406	20888	1
37	Picture	dc101	607250	0	120	13957	143	0	next
37	Response	2	621206	13956	1
39	Picture	m001	632966	0	63	17881	84	0	next
39	Response	2	650846	17880	1
41	Picture	e011	664969	0	52	22639	74	0	next
41	Response	2	687606	22637	1
43	Picture	ba103	700378	0	139	12310	160	0	next
43	Response	2	712686	12308	1
45	Picture	f018	725571	0	109	14476	133	0	next
45	Response	2	740046	14475	1
47	Picture	ba018	752756	0	83	11651	105	0	next
47	Response	1	764406	11650	1
49	Picture	f016	777348	0	156	13979	179	0	next
49	Response	2	791326	13978	1
51	Picture	f117	804077	0	89	13090	110	0	next
51	Response	1	817166	13089	1
53	Picture	gf002	830970	0	188	11837	212	0	next
53	Response	1	842806	11836	1
55	Picture	h012	856607	0	43	11840	65	0	next
55	Response	2	868446	11839	1
57	Picture	ba117	879499	0	148	9908	172	0	next
57	Response	2	889405	9906	2
59	Picture	f002	904278	0	30	32329	52	0	next
59	Response	2	936606	32328	1
61	Picture	dc103	949359	0	110	20568	134	0	next
61	Response	2	969926	20567	1
63	Picture	a117	981767	0	195	13800	216	0	next
63	Response	1	995566	13799	1
65	Picture	c002	1010249	0	37	12038	61	0	next
65	Response	1	1022286	12037	1
67	Picture	m012	1034958	0	160	21929	182	0	next
67	Response	1	1056886	21928	1
69	Picture	c016	1069569	0	39	11518	63	0	next
69	Response	1	1081086	11517	1
71	Picture	dc002	1093937	0	169	10830	190	0	next
71	Response	1	1104766	10829	1
73	Picture	a103	1117270	0	166	12257	190	0	next
73	Response	2	1129526	12256	1
75	Picture	a016	1142107	0	156	7260	179	0	next
75	Response	1	1149366	7259	1
77	Picture	c018	1161439	0	154	16328	177	0	next
77	Response	1	1177766	16327	1
79	Picture	dc117	1190996	0	93	8052	114	0	next
79	Response	1	1199046	8050	1
81	Picture	h002	1210361	0	52	29606	76	0	next
81	Response	1	1239966	29605	1
83	Picture	gf101	1251297	0	111	10630	132	0	next
83	Response	2	1261926	10629	1
85	Picture	gf103	1275508	0	58	11899	80	0	next
85	Response	1	1287406	11898	1
87	Picture	c117	1300168	0	61	9440	82	0	next
87	Response	1	1309606	9438	1
89	Picture	c101	1323330	0	65	10317	90	0	next
89	Response	1	1333645	10315	2
91	Picture	m011	1346671	0	48	29696	71	0	next
91	Response	2	1376366	29695	1
93	Picture	dc016	1388299	0	82	19028	106	0	next
93	Response	2	1407325	19026	2
95	Picture	c103	1419179	0	31	15028	54	0	next
95	Response	1	1434205	15026	2
97	Picture	f103	1448129	0	71	10958	94	0	next
97	Response	2	1459085	10956	2
99	Picture	e001	1471359	0	175	15528	198	0	next
99	Response	1	1486886	15527	1
101	Picture	gf018	1499679	0	183	27608	207	0	next
101	Response	1	1527285	27606	2
103	Picture	gf117	1539206	0	145	15841	166	0	next
103	Response	2	1555045	15839	2
105	Picture	h001	1569202	0	145	17525	169	0	next
105	Response	2	1586725	17523	2
107	Picture	h011	1601461	0	43	16266	64	0	next
107	Response	1	1617725	16264	2
109	Picture	e012	1630240	0	95	14167	118	0	next
109	Response	2	1644405	14165	2
111	Picture	e002	1657267	0	61	13059	82	0	next
111	Response	2	1670325	13058	1
113	Picture	dc018	1682968	0	189	9479	212	0	next
113	Response	1	1692445	9477	2
115	Picture	ba101	1704241	0	79	10486	102	0	next
115	Response	1	1714725	10484	2
117	Picture	a018	1727067	0	79	9460	102	0	next
117	Response	1	1736526	9459	1
119	Picture	m002	1750950	0	27	21017	47	0	next
119	Response	2	1771965	21015	2
121	Picture	gf016	1783059	0	79	14068	103	0	next
121	Response	1	1797125	14066	2
123	Picture	a002	1811406	0	58	20321	79	0	next
123	Response	1	1831725	20319	2
125	Picture	ba016	1845679	0	113	9008	136	0	next
125	Response	2	1854685	9006	1
129	Response	2	2068965	92757	2
131	Picture	gf006	2078989	0	91	14218	114	0	next
131	Response	2	2093205	14216	2
133	Picture	gf105	2107787	0	119	10900	141	0	next
133	Response	1	2118685	10898	2
135	Picture	e003	2130549	0	188	8098	211	0	next
135	Response	1	2138645	8096	1
137	Picture	dc006	2150297	0	100	10590	120	0	next
137	Response	1	2160885	10588	1
139	Picture	c105	2173299	0	91	18588	113	0	next
139	Response	2	2191885	18586	1
141	Picture	ba006	2204247	0	140	9440	160	0	next
141	Response	2	2213685	9438	1
143	Picture	h004	2226868	0	184	22539	210	0	next
143	Response	2	2249405	22537	2
145	Picture	c006	2262047	0	162	10000	184	0	next
145	Response	1	2272045	9998	2
147	Picture	c119	2285940	0	99	13546	123	0	next
147	Response	2	2299485	13545	1
149	Picture	ba004	2312947	0	85	6779	107	0	next
149	Response	1	2319725	6778	1
151	Picture	h003	2333137	0	60	9389	82	0	next
151	Response	2	2342525	9388	1
153	Picture	m014	2356607	0	83	8719	104	0	next
153	Response	1	2365325	8718	1
155	Picture	a006	2379269	0	86	7897	110	0	next
155	Response	1	2387165	7896	1
157	Picture	a105	2401416	0	100	8271	120	0	next
157	Response	1	2409685	8269	1
159	Picture	a004	2423189	0	157	16978	180	0	next
159	Response	2	2440165	16976	2
161	Picture	m013	2453528	0	144	22358	167	0	next
161	Response	1	2475884	22356	2
163	Picture	c121	2489497	0	167	11829	191	0	next
163	Response	2	2501325	11828	1
165	Picture	a020	2514607	0	53	16440	79	0	next
165	Response	2	2531045	16438	1
167	Picture	a119	2545600	0	54	14767	79	0	next
167	Response	1	2560365	14765	1
169	Picture	gf121	2573408	0	71	22519	95	0	next
169	Response	2	2595925	22517	1
171	Picture	dc105	2609000	0	141	14926	165	0	next
171	Response	1	2623925	14925	1
173	Picture	dc121	2635866	0	103	11980	125	0	next
173	Response	1	2647845	11979	1
175	Picture	a121	2661668	0	132	9762	133	0	next
175	Response	2	2671405	9737	1
177	Picture	h014	2684710	0	83	9496	105	0	next
177	Response	2	2694205	9495	1
179	Picture	e004	2706019	0	104	9187	128	0	next
179	Response	1	2715205	9186	1
181	Picture	ba119	2726305	0	146	11181	168	0	next
181	Response	1	2737485	11180	1
183	Picture	gf119	2749548	0	67	14738	90	0	next
183	Response	1	2764285	14737	1
185	Picture	ba020	2776816	0	125	11190	146	0	next
185	Response	2	2788005	11189	1
187	Picture	gf020	2800788	0	150	9858	175	0	next
187	Response	2	2810645	9857	1
189	Picture	m004	2821666	0	100	10500	121	0	next
189	Response	2	2832165	10499	1
191	Picture	dc119	2846698	0	63	25469	86	0	next
191	Response	2	2872165	25467	1
193	Picture	ba105	2884357	0	64	10810	85	0	next
193	Response	1	2895165	10808	1
195	Picture	ba121	2907729	0	189	18637	213	0	next
195	Response	2	2926365	18636	1
197	Picture	c004	2938459	0	117	12508	137	0	next
197	Response	1	2950965	12506	1
199	Picture	f006	2962952	0	121	9854	144	0	next
199	Response	2	2972805	9853	1
201	Picture	gf004	2985716	0	185	10770	205	0	next
201	Response	2	2996485	10769	1
203	Picture	e013	3009459	0	104	10027	128	0	next
203	Response	1	3019485	10026	1
205	Picture	dc020	3031826	0	62	16900	84	0	next
205	Response	2	3048725	16899	1
207	Picture	c020	3061738	0	150	18428	173	0	next
207	Response	2	3080165	18427	1
209	Picture	e014	3093447	0	98	9599	119	0	next
209	Response	1	3103045	9598	1
211	Picture	m003	3115288	0	88	7119	110	0	next
211	Response	1	3122405	7117	1
213	Picture	f105	3134867	0	170	7859	191	0	next
213	Response	1	3142725	7858	1
215	Picture	h013	3155768	0	99	10078	122	0	next
215	Response	2	3165845	10077	1
217	Picture	f119	3179627	0	69	7459	90	0	next
217	Response	1	3187085	7458	1
219	Picture	dc004	3198759	0	100	16727	124	0	next
219	Response	2	3215485	16726	1
221	Picture	f004	3229346	0	174	11260	195	0	next
221	Response	2	3240605	11259	1
223	Picture	f121	3254979	0	35	11147	59	0	next
223	Response	2	3266125	11146	1
225	Picture	f020	3278380	0	129	9907	152	0	next
225	Response	1	3288285	9905	1
229	Response	2	3484524	74328	2
231	Picture	gf024	3494547	0	86	11379	108	0	next
231	Response	2	3505925	11378	1
233	Picture	h015	3520258	0	35	8868	58	0	next
233	Response	1	3529124	8866	2
235	Picture	h005	3542166	0	127	10920	147	0	next
235	Response	1	3553084	10918	2
237	Picture	a008	3564348	0	106	8098	130	0	next
237	Response	2	3572444	8096	1
239	Picture	a123	3586966	0	149	8960	170	0	next
239	Response	1	3595925	8959	1
241	Picture	ba123	3607838	0	107	8808	130	0	next
241	Response	1	3616644	8806	2
243	Picture	f109	3630077	0	28	10609	51	0	next
243	Response	1	3640685	10608	1
245	Picture	dc107	3652458	0	151	7028	175	0	next
245	Response	2	3659484	7026	2
247	Picture	gf107	3671902	0	29	9064	49	0	next
247	Response	2	3680964	9062	2
249	Picture	c022	3695618	0	143	7108	166	0	next
249	Response	2	3702725	7107	1
251	Picture	dc024	3715216	0	41	21790	66	0	next
251	Response	1	3737004	21788	2
253	Picture	ba107	3751978	0	106	6628	128	0	next
253	Response	1	3758604	6626	2
255	Picture	gf008	3772587	0	159	11979	180	0	next
255	Response	1	3784564	11977	2
257	Picture	c107	3797847	0	61	12319	82	0	next
257	Response	2	3810164	12317	2
259	Picture	gf109	3822857	0	46	11011	47	0	next
259	Response	1	3833844	10987	2
261	Picture	ba109	3847441	0	124	14325	148	0	next
261	Response	1	3861764	14323	2
263	Picture	f008	3875156	0	70	13370	90	0	next
263	Response	2	3888524	13368	2
265	Picture	e006	3900008	0	44	7798	67	0	next
265	Response	2	3907804	7796	2
267	Picture	a107	3920156	0	60	11050	81	0	next
267	Response	2	3931204	11048	2
269	Picture	m015	3943118	0	95	17008	118	0	next
269	Response	1	3960124	17006	2
271	Picture	a022	3973836	0	35	10970	56	0	next
271	Response	1	3984804	10968	2
273	Picture	m005	3997088	0	113	8758	137	0	next
273	Response	1	4005844	8756	2
275	Picture	c008	4019476	0	52	9250	73	0	next
275	Response	2	4028724	9248	2
277	Picture	e016	4043228	0	133	8698	155	0	next
277	Response	2	4051924	8696	2
279	Picture	c024	4063596	0	93	27450	113	0	next
279	Response	1	4091044	27448	2
281	Picture	gf123	4102908	0	107	9058	130	0	next
281	Response	1	4111964	9056	2
283	Picture	dc123	4125788	0	54	12458	76	0	next
283	Response	2	4138244	12456	2
285	Picture	e005	4152577	0	90	13429	113	0	next
285	Response	1	4166004	13427	2
287	Picture	a109	4180736	0	96	13150	117	0	next
287	Response	2	4193884	13148	2
289	Picture	f107	4208899	0	96	8827	120	0	next
289	Response	2	4217724	8825	2
291	Picture	dc109	4231246	0	76	16200	97	0	next
291	Response	2	4247444	16198	2
293	Picture	a024	4261729	0	88	8477	110	0	next
293	Response	1	4270204	8475	2
295	Picture	gf022	4282125	0	188	13481	208	0	next
295	Response	1	4295604	13479	2
297	Picture	m016	4307899	0	75	19787	99	0	next
297	Response	1	4327684	19785	2
299	Picture	f024	4340556	0	77	6810	99	0	next
299	Response	1	4347364	6808	2
301	Picture	ba024	4361148	0	147	21618	168	0	next
301	Response	1	4382764	21616	2
303	Picture	c123	4394016	0	107	11350	128	0	next
303	Response	2	4405364	11348	2
305	Picture	h016	4417329	0	124	9797	147	0	next
305	Response	2	4427124	9795	1
307	Picture	ba008	4441486	0	129	24320	150	0	next
307	Response	1	4465804	24318	2
309	Picture	c109	4477018	0	91	12948	114	0	next
309	Response	2	4489964	12946	2
311	Picture	ba022	4504036	0	62	10929	82	0	next
311	Response	2	4514964	10928	1
313	Picture	f123	4526977	0	119	17989	142	0	next
313	Response	1	4544964	17987	1
315	Picture	dc008	4556137	0	120	13109	141	0	next
315	Response	2	4569244	13107	1
317	Picture	f022	4581768	0	153	16238	175	0	next
317	Response	2	4598004	16236	1
319	Picture	h006	4612376	0	35	9469	57	0	next
319	Response	2	4621844	9468	1
321	Picture	m006	4635849	0	61	11036	84	0	next
321	Response	2	4646884	11035	1
323	Picture	e015	4660635	0	103	11530	126	0	next
323	Response	2	4672164	11529	1
325	Picture	dc022	4684879	0	189	13446	214	0	next
325	Response	1	4698324	13445	1
329	Response	2	4860443	40439	2
331	Picture	ba127	4870467	0	61	10018	84	0	next
331	Response	2	4880484	10017	1
333	Picture	e007	4895234	0	124	10811	145	0	next
333	Response	1	4906044	10810	1
335	Picture	f125	4919058	0	132	8027	154	0	next
335	Response	1	4927084	8026	1
337	Picture	gf012	4938185	0	165	7420	188	0	next
337	Response	2	4945604	7419	1
339	Picture	m007	4958278	0	64	27647	86	0	next
339	Response	2	4985924	27646	1
341	Picture	gf111	4998935	0	70	16950	97	0	next
341	Response	2	5015884	16949	1
343	Picture	gf010	5027267	0	63	11938	87	0	next
343	Response	2	5039203	11936	2
345	Picture	f026	5052355	0	139	12770	160	0	next
345	Response	2	5065124	12769	1
347	Picture	ba026	5078487	0	170	9301	171	0	next
347	Response	1	5087764	9277	1
349	Picture	f111	5099929	0	55	14876	77	0	next
349	Response	1	5114804	14875	1
351	Picture	h008	5126678	0	134	7887	159	0	next
351	Response	2	5134564	7886	1
353	Picture	gf026	5145825	0	157	32540	179	0	next
353	Response	2	5178363	32538	2
355	Picture	ba111	5192707	0	92	10218	119	0	next
355	Response	2	5202924	10217	1
357	Picture	gf127	5217013	0	116	19872	139	0	next
357	Response	1	5236883	19870	2
359	Picture	dc026	5248747	0	42	18379	64	0	next
359	Response	1	5267124	18377	1
361	Picture	a026	5280476	0	140	25489	163	0	next
361	Response	1	5305964	25488	1
363	Picture	dc127	5320129	0	148	10196	174	0	next
363	Response	2	5330324	10195	1
365	Picture	m017	5343804	0	132	13321	154	0	next
365	Response	2	5357124	13320	1
367	Picture	e018	5370888	0	41	17341	42	0	next
367	Response	1	5388204	17316	1
369	Picture	a125	5403031	0	59	9974	79	0	next
369	Response	1	5413004	9973	1
371	Picture	dc125	5427348	0	71	9137	95	0	next
371	Response	2	5436484	9136	1
373	Picture	ba010	5447954	0	129	16593	130	0	next
373	Response	2	5464524	16570	1
375	Picture	h017	5477339	0	69	9226	90	0	next
375	Response	2	5486564	9225	1
377	Picture	c012	5499596	0	143	7690	163	0	next
377	Response	2	5507284	7688	2
379	Picture	m018	5518647	0	90	11238	113	0	next
379	Response	1	5529884	11237	1
381	Picture	e008	5543065	0	167	15380	188	0	next
381	Response	1	5558444	15379	1
383	Picture	c111	5570538	0	189	21267	211	0	next
383	Response	2	5591804	21266	1
385	Picture	h007	5603375	0	177	8191	198	0	next
385	Response	2	5611565	8190	1
387	Picture	c026	5623749	0	133	13776	154	0	next
387	Response	2	5637523	13774	2
389	Picture	ba012	5650395	0	149	13810	170	0	next
389	Response	2	5664203	13808	2
391	Picture	a127	5676347	0	192	11138	215	0	next
391	Response	2	5687484	11137	1
393	Picture	gf125	5698825	0	39	24861	59	0	next
393	Response	1	5723684	24859	1
395	Picture	e017	5736547	0	148	14738	171	0	next
395	Response	1	5751283	14736	2
397	Picture	a012	5764335	0	186	15630	209	0	next
397	Response	1	5779963	15628	2
399	Picture	a010	5794637	0	41	5688	64	0	next
399	Response	2	5800323	5686	2
401	Picture	c127	5811455	0	54	12630	75	0	next
401	Response	2	5824083	12628	1
403	Picture	ba125	5839077	0	96	10488	121	0	next
403	Response	2	5849563	10486	2
405	Picture	f010	5863637	0	27	11608	49	0	next
405	Response	2	5875243	11606	2
407	Picture	dc010	5889077	0	86	8768	108	0	next
407	Response	2	5897844	8767	1
409	Picture	m008	5912475	0	183	9490	205	0	next
409	Response	1	5921963	9488	1
411	Picture	a111	5935246	0	77	10559	101	0	next
411	Response	1	5945803	10557	2
413	Picture	dc012	5958075	0	72	10730	93	0	next
413	Response	2	5968803	10728	1
415	Picture	dc111	5980807	0	172	11358	195	0	next
415	Response	2	5992163	11356	1
417	Picture	c010	6004635	0	171	10930	192	0	next
417	Response	2	6015563	10928	2
419	Picture	f127	6026907	0	61	17498	85	0	next
419	Response	1	6044403	17496	2
421	Picture	f012	6057215	0	80	14990	101	0	next
421	Response	2	6072203	14988	1
423	Picture	c125	6084347	0	112	15242	113	0	next
423	Response	1	6099563	15216	2
425	Picture	h018	6112931	0	188	22634	210	0	next
425	Response	1	6135563	22632	2
429	Response	2	6295843	38751	2
431	Picture	ba028	6305864	0	48	28861	69	0	next
431	Response	1	6334723	28859	2
433	Picture	h010	6346068	0	173	10656	197	0	next
433	Response	2	6356723	10655	1
435	Picture	dc113	6368723	0	179	30242	202	0	next
435	Response	2	6398963	30240	1
437	Picture	gf014	6411648	0	80	21542	81	0	next
437	Response	2	6433163	21515	1
439	Picture	a028	6447233	0	153	9772	177	0	next
439	Response	1	6457003	9770	2
441	Picture	f028	6471019	0	31	6746	53	0	next
441	Response	1	6477763	6744	1
443	Picture	dc129	6489924	0	123	7481	148	0	next
443	Response	2	6497403	7479	1
445	Picture	dc030	6511348	0	193	14177	217	0	next
445	Response	2	6525523	14175	1
447	Picture	m020	6538665	0	37	8180	57	0	next
447	Response	1	6546843	8178	1
449	Picture	ba129	6561067	0	131	7377	154	0	next
449	Response	1	6568443	7376	1
451	Picture	m010	6583358	0	169	11407	192	0	next
451	Response	1	6594763	11405	1
453	Picture	f014	6608289	0	63	8956	90	0	next
453	Response	2	6617243	8954	1
455	Picture	ba113	6631496	0	188	10389	210	0	next
455	Response	2	6641883	10387	1
457	Picture	gf028	6654089	0	92	11555	117	0	next
457	Response	1	6665643	11554	1
459	Picture	c014	6680168	0	172	8139	173	0	next
459	Response	2	6688283	8115	1
461	Picture	f030	6700388	0	115	8081	116	0	next
461	Response	2	6708443	8055	1
463	Picture	ba115	6722239	0	91	10725	112	0	next
463	Response	2	6732963	10724	1
465	Picture	h009	6747396	0	100	10649	123	0	next
465	Response	2	6758043	10647	1
467	Picture	e020	6770007	0	149	9677	170	0	next
467	Response	1	6779683	9676	1
469	Picture	c129	6792876	0	106	11608	130	0	next
469	Response	1	6804483	11607	1
471	Picture	gf030	6817487	0	161	10197	182	0	next
471	Response	1	6827683	10196	1
473	Picture	dc014	6840280	0	31	9324	54	0	next
473	Response	2	6849603	9323	1
475	Picture	dc028	6863684	0	121	13520	144	0	next
475	Response	1	6877203	13519	1
477	Picture	gf115	6890837	0	131	7008	155	0	next
477	Response	2	6897843	7006	2
479	Picture	f115	6912156	0	139	10849	160	0	next
479	Response	2	6923003	10847	1
481	Picture	h019	6934598	0	193	8687	219	0	next
481	Response	2	6943283	8685	2
483	Picture	e009	6955218	0	68	19266	90	0	next
483	Response	2	6974482	19264	2
485	Picture	a113	6986537	0	78	8307	103	0	next
485	Response	2	6994843	8306	1
487	Picture	h020	7009177	0	100	9147	124	0	next
487	Response	2	7018323	9146	1
489	Picture	a014	7032296	0	144	13268	169	0	next
489	Response	2	7045563	13267	1
491	Picture	m019	7059337	0	94	16667	116	0	next
491	Response	1	7076003	16666	1
493	Picture	a129	7089618	0	144	17866	167	0	next
493	Response	1	7107483	17865	1
495	Picture	dc115	7120064	0	192	12980	213	0	next
495	Response	2	7133043	12979	1
497	Picture	f113	7145686	0	61	12798	85	0	next
497	Response	2	7158483	12797	1
499	Picture	e019	7171994	0	82	12930	103	0	next
499	Response	2	7184923	12929	1
501	Picture	ba030	7196626	0	112	8778	135	0	next
501	Response	1	7205402	8776	2
503	Picture	c115	7218904	0	164	18140	186	0	next
503	Response	1	7237043	18139	1
505	Picture	m009	7251287	0	110	12357	133	0	next
505	Response	2	7263643	12356	1
507	Picture	c028	7275756	0	133	20008	157	0	next
507	Response	1	7295763	20007	1
509	Picture	a030	7310726	0	159	13118	181	0	next
509	Response	2	7323843	13117	1
511	Picture	ba014	7337247	0	131	16597	153	0	next
511	Response	2	7353843	16596	1
513	Picture	f129	7368488	0	52	9356	76	0	next
513	Response	1	7377843	9355	1
515	Picture	a115	7391074	0	127	19170	151	0	next
515	Response	1	7410243	19169	1
517	Picture	gf129	7425028	0	171	9856	195	0	next
517	Response	1	7434883	9855	1
519	Picture	c030	7445903	0	119	12380	139	0	next
519	Response	1	7458282	12379	2
521	Picture	e010	7473275	0	78	12529	102	0	next
521	Response	2	7485803	12528	1
523	Picture	gf113	7497126	0	51	9278	72	0	next
523	Response	2	7506403	9277	1
525	Picture	c113	7520357	0	154	9768	176	0	next
525	Response	2	7530123	9766	1
