# Supplementary material for: Effects of two different emotion-inducing methods on the emotional memory of non-clinically depressed individuals
Source: PLoS One. 2021 May 28;16(5):e0249863. doi: 10.1371/journal.pone.0249863 (PMC8162709; doi:10.1371/journal.pone.0249863)
Supplement: S1 Data — (ZIP) [file pone.0249863.s001.zip › data/experiment2-healthy/sub26/b-study.log]

Scenario - For expli1
Logfile written - 2010-2-5 0:15:28

Trial	Event Type	Code	Time	TTime	Uncertainty	Duration	Uncertainty	ReqTime	ReqDur

1	Response	2	377290	377128	1
4	Picture	t003	407981	0	1	16159	2	0	16000
5	Response	2	436809	12502	1
7	Picture	t001	448296	0	1	16160	2	0	16000
8	Response	1	476169	11547	1
10	Picture	t005	491277	0	1	16160	2	0	16000
11	Response	2	524648	17045	1
13	Picture	t002	539589	0	1	16160	2	0	16000
14	Response	1	564008	8093	1
16	Picture	t004	577239	0	1	16160	2	0	16000
17	Response	1	601608	8043	1
19	Picture	t006	614889	0	1	16160	2	0	16000
20	Response	2	642727	11512	1
23	Response	2	743526	77826	1
25	Picture	a119	753994	0	1	16160	2	0	16000
26	Response	1	777926	7606	1
28	Picture	f016	789978	0	1	16160	2	0	16000
29	Response	2	812965	6661	1
31	Picture	c119	826462	0	1	16160	2	0	16000
32	Response	1	873285	30497	1
34	Picture	f018	884936	0	1	16160	2	0	16000
35	Response	2	923524	22262	1
37	Picture	f002	935247	0	1	16160	2	0	16000
38	Response	1	999363	47790	1
40	Picture	c117	1014046	0	1	16159	2	0	16000
41	Response	2	1051043	20671	1
43	Picture	c101	1065023	0	1	16159	3	0	16000
44	Response	1	1135522	54173	1
46	Picture	c018	1149652	0	1	16160	2	0	16000
47	Response	1	1238881	72903	1
49	Picture	c103	1253273	0	1	16159	2	0	16000
50	Response	2	1297440	27841	1
52	Picture	a016	1311247	0	1	16160	2	0	16000
53	Response	2	1349439	21866	2
55	Picture	a105	1363557	0	1	16160	2	0	16000
56	Response	2	1422079	42196	1
58	Picture	f101	1433526	0	1	16160	2	0	16000
59	Response	2	1508318	58466	1
61	Picture	c016	1520155	0	1	16159	2	0	16000
62	Response	2	1614557	78076	1
64	Picture	a117	1626274	0	1	16160	2	0	16000
65	Response	1	1695356	52756	1
67	Picture	a004	1710570	0	1	16160	2	0	16000
68	Response	2	1776795	49899	1
70	Picture	f117	1788536	0	1	16159	2	0	16000
71	Response	2	1873594	68732	1
73	Picture	a101	1884993	0	1	16159	2	0	16000
74	Response	1	2004472	103153	2
76	Picture	c004	2016934	0	2	16160	3	0	16000
77	Response	2	2097111	63850	2
79	Picture	c105	2110393	0	1	16160	2	0	16000
80	Response	1	2293109	166390	1
82	Picture	a020	2307806	0	1	16159	2	0	16000
83	Response	1	2482067	157935	1
85	Picture	f103	2497055	0	1	16159	3	0	16000
86	Response	1	2625906	112525	1
88	Picture	f119	2640825	0	1	16159	2	0	16000
89	Response	2	2697585	40434	1
91	Picture	a002	2710294	0	1	16159	2	0	16000
92	Response	2	2763664	37044	1
94	Picture	c002	2775765	0	1	16159	2	0	16000
95	Response	2	2828624	36533	1
97	Picture	a103	2840236	0	1	16160	2	0	16000
98	Response	1	2880943	24381	1
100	Picture	c020	2892380	0	1	16159	2	0	16000
101	Response	2	2941102	32396	2
103	Picture	f020	2954519	0	1	16159	2	0	16000
104	Response	1	2973742	2897	1
106	Picture	f004	2988837	0	1	16159	2	0	16000
107	Response	2	3026221	21058	2
109	Picture	a018	3041314	0	1	16159	2	0	16000
110	Response	1	3073901	16261	1
112	Picture	f105	3087293	0	1	16160	2	0	16000
113	Response	2	3114861	11242	1
117	Response	2	3303019	64626	1
119	Picture	f006	3313526	0	1	16160	2	0	16000
120	Response	1	3350058	20206	1
122	Picture	a121	3364837	0	1	16159	2	0	16000
123	Response	1	3395818	14655	1
125	Picture	c008	3411150	0	1	16159	2	0	16000
126	Response	2	3457737	30261	1
128	Picture	c107	3472789	0	1	16159	3	0	16000
129	Response	2	3526856	37741	1
131	Picture	f123	3540592	0	1	16160	2	0	16000
132	Response	1	3585576	28658	1
134	Picture	c121	3600066	0	1	16159	2	0	16000
135	Response	2	3666215	49823	1
137	Picture	f121	3680364	0	1	16159	2	0	16000
138	Response	2	3731814	35124	1
140	Picture	a107	3745501	0	1	16160	2	0	16000
141	Response	1	3810053	48226	1
143	Picture	f125	3825133	0	1	16159	2	0	16000
144	Response	1	3870213	28754	1
146	Picture	c123	3882940	0	1	16160	2	0	16000
147	Response	2	3965092	65826	1
149	Picture	c006	3978231	0	1	16160	2	0	16000
150	Response	2	4023011	28453	1
152	Picture	f022	4034706	0	1	16160	2	0	16000
153	Response	1	4067650	16618	2
155	Picture	a006	4080353	0	1	16159	2	0	16000
156	Response	2	4123970	27291	1
158	Picture	a024	4137494	0	1	16160	2	0	16000
159	Response	1	4164289	10469	2
161	Picture	f010	4176643	0	1	16160	2	0	16000
162	Response	1	4207649	14679	1
164	Picture	a022	4221457	0	1	16159	2	0	16000
165	Response	1	4253568	15785	2
167	Picture	a125	4265604	0	1	16159	3	0	16000
168	Response	1	4299968	18038	1
170	Picture	f024	4312583	0	1	16160	2	0	16000
171	Response	2	4362367	33458	1
173	Picture	c125	4377055	0	1	16159	2	0	16000
174	Response	2	4410367	16986	1
176	Picture	a109	4422368	0	1	16159	2	0	16000
177	Response	2	4450846	12152	1
179	Picture	c024	4463183	0	1	16159	3	0	16000
180	Response	2	4487806	8297	1
182	Picture	a010	4501166	0	1	16160	2	0	16000
183	Response	2	4533886	16394	1
185	Picture	c010	4546813	0	1	16159	2	0	16000
186	Response	2	4576925	13786	1
188	Picture	f107	4591626	0	1	16159	3	0	16000
189	Response	2	4621884	13932	2
191	Picture	c109	4634774	0	1	16159	2	0	16000
192	Response	2	4660924	9824	1
194	Picture	f109	4674423	0	1	16159	2	0	16000
195	Response	1	4705884	15135	1
197	Picture	a008	4721069	0	1	16159	2	0	16000
198	Response	1	4759323	21928	1
200	Picture	a123	4773212	0	1	16160	2	0	16000
201	Response	1	4808123	18585	1
203	Picture	c022	4821191	0	1	16159	2	0	16000
204	Response	2	4868282	30765	1
206	Picture	f008	4880331	0	1	16160	2	0	16000
207	Response	1	4943321	46664	1
211	Response	2	5115959	47878	2
213	Picture	a127	5126389	0	1	16159	2	0	16000
214	Response	1	5174839	32124	1
216	Picture	c028	5186529	0	1	16159	2	0	16000
217	Response	2	5210838	7983	2
219	Picture	a129	5225678	0	1	16159	3	0	16000
220	Response	2	5270678	28674	1
222	Picture	c026	5285818	0	1	16159	2	0	16000
223	Response	2	5314037	11893	1
225	Picture	c012	5328965	0	2	16160	3	0	16000
226	Response	2	5359637	14345	1
228	Picture	f113	5371113	0	1	16160	2	0	16000
229	Response	1	5397556	10116	2
231	Picture	c127	5412095	0	1	16160	2	0	16000
232	Response	2	5460916	32495	1
234	Picture	a012	5472568	0	1	16160	2	0	16000
235	Response	1	5497875	8981	2
237	Picture	a014	5513217	0	1	16160	2	0	16000
238	Response	1	5535475	5932	1
240	Picture	f012	5548201	0	2	16160	3	0	16000
241	Response	1	5590834	26306	2
243	Picture	f129	5604177	0	1	16159	2	0	16000
244	Response	1	5631474	10971	1
246	Picture	a111	5644659	0	1	16159	2	0	16000
247	Response	1	5672433	11448	2
249	Picture	f030	5684141	0	1	16160	2	0	16000
250	Response	1	5721393	20926	1
252	Picture	f028	5735119	0	1	16159	2	0	16000
253	Response	1	5768912	17467	1
255	Picture	a113	5781431	0	1	16160	2	0	16000
256	Response	1	5826672	28915	1
258	Picture	c129	5838073	0	1	16159	2	0	16000
259	Response	2	5865711	11312	2
261	Picture	a115	5880721	0	1	16159	2	0	16000
262	Response	2	5919471	22424	1
264	Picture	f127	5933364	0	1	16159	2	0	16000
265	Response	1	5972430	22740	1
267	Picture	f026	5987173	0	1	16160	2	0	16000
268	Response	1	6012270	8771	1
270	Picture	a030	6023824	0	1	16159	2	0	16000
271	Response	2	6048750	8600	1
273	Picture	c115	6062307	0	1	16159	2	0	16000
274	Response	2	6084909	6276	1
276	Picture	f115	6097624	0	1	16160	2	0	16000
277	Response	2	6124108	10158	2
279	Picture	a026	6139439	0	1	16160	2	0	16000
280	Response	1	6161548	5783	2
282	Picture	c014	6175423	0	1	16160	2	0	16000
283	Response	2	6202028	10279	1
285	Picture	c030	6215405	0	1	16160	2	0	16000
286	Response	2	6240907	9176	2
288	Picture	c113	6255721	0	1	16159	2	0	16000
289	Response	2	6279627	7580	1
291	Picture	a028	6293204	0	1	16160	2	0	16000
292	Response	2	6319307	9777	1
294	Picture	f014	6332687	0	1	16159	2	0	16000
295	Response	2	6382026	33013	1
297	Picture	c111	6397325	0	1	16159	2	0	16000
298	Response	2	6422825	9174	1
300	Picture	f111	6436141	0	1	16159	2	0	16000
301	Response	1	6461225	8758	1
