# Supplementary material for: Effects of two different emotion-inducing methods on the emotional memory of non-clinically depressed individuals
Source: PLoS One. 2021 May 28;16(5):e0249863. doi: 10.1371/journal.pone.0249863 (PMC8162709; doi:10.1371/journal.pone.0249863)
Supplement: S1 Data — (ZIP) [file pone.0249863.s001.zip › data/experiment2-healthy/sub26/b-test.log]

Scenario - For expli1
Logfile written - 2010-2-5 0:33:28

Trial	Event Type	Code	Time	TTime	Uncertainty	Duration	Uncertainty	ReqTime	ReqDur

1	Response	2	122951	122789	1
4	Picture	t007	153760	0	1	25655	2	0	next
4	Response	1	179270	25510	1
6	Picture	t010	191743	0	1	44147	2	0	next
6	Response	1	235750	44007	1
8	Picture	t009	247885	0	1	16326	2	0	next
8	Response	2	264069	16184	2
10	Picture	t003	276372	0	1	14994	2	0	next
10	Response	1	291269	14897	1
12	Picture	t008	302861	0	1	13660	2	0	next
12	Response	1	316389	13528	1
14	Picture	t004	330182	0	1	31153	2	0	next
14	Response	2	361188	31006	1
16	Picture	t012	372996	0	1	15493	2	0	next
16	Response	2	388388	15392	1
18	Picture	t001	402650	0	1	26321	2	0	next
18	Response	2	428867	26217	1
20	Picture	t011	443798	0	1	14660	2	0	next
20	Response	1	458307	14509	1
22	Picture	t002	471119	0	1	17659	2	0	next
22	Response	1	488707	17588	1
24	Picture	t005	503105	0	1	9163	2	0	next
24	Response	1	512227	9122	1
26	Picture	t006	525595	0	1	16992	2	0	next
26	Response	1	542466	16871	1
29	Response	2	599906	33496	1
31	Picture	f016	610391	0	1	14160	2	0	next
31	Response	2	624385	13994	2
33	Picture	ba117	636379	0	1	15493	2	0	next
33	Response	2	651745	15366	1
35	Picture	m011	664866	0	2	13994	3	0	next
35	Response	1	678785	13919	1
37	Picture	dc117	691188	0	1	11995	2	0	next
37	Response	1	703105	11917	1
39	Picture	gf101	715511	0	1	21157	2	0	next
39	Response	1	736544	21033	1
41	Picture	e011	747996	0	1	48479	2	0	next
41	Response	2	796384	48388	1
43	Picture	gf117	810968	0	1	17992	2	0	next
43	Response	2	828863	17895	1
45	Picture	c002	842454	0	1	49811	3	0	next
45	Response	1	892223	49769	1
47	Picture	h011	906926	0	1	13160	3	0	next
47	Response	2	920062	13136	1
49	Picture	ba101	935080	0	1	19491	2	0	next
49	Response	2	954462	19382	1
51	Picture	ba016	966732	0	2	51811	3	0	next
51	Response	1	1018461	51729	1
53	Picture	h001	1033203	0	1	15326	2	0	next
53	Response	2	1048381	15178	1
55	Picture	m001	1060691	0	1	13161	2	0	next
55	Response	2	1073820	13129	2
57	Picture	c018	1085346	0	2	36151	3	0	next
57	Response	1	1121340	35994	1
59	Picture	e002	1134658	0	1	11661	2	0	next
59	Response	2	1146140	11482	1
61	Picture	dc002	1157648	0	1	26821	2	0	next
61	Response	2	1184379	26731	1
63	Picture	f101	1198463	0	1	22823	2	0	next
63	Response	1	1221179	22716	1
65	Picture	gf016	1236279	0	2	16826	3	0	next
65	Response	1	1253019	16740	1
67	Picture	f103	1266599	0	1	14161	2	0	next
67	Response	2	1280698	14099	1
69	Picture	dc018	1294087	0	1	60973	2	0	next
69	Response	1	1354938	60851	1
71	Picture	c103	1369887	0	1	12328	2	0	next
71	Response	1	1382137	12250	2
73	Picture	gf103	1395542	0	1	32819	2	0	next
73	Response	1	1428217	32675	1
75	Picture	gf002	1440022	0	1	12661	2	0	next
75	Response	2	1452537	12515	1
77	Picture	c016	1467843	0	1	13494	2	0	next
77	Response	1	1481176	13333	1
79	Picture	h002	1493832	0	1	17325	2	0	next
79	Response	2	1511096	17264	1
81	Picture	dc103	1524152	0	1	15659	2	0	next
81	Response	2	1539736	15584	1
83	Picture	dc101	1551973	0	1	14660	2	0	next
83	Response	2	1566455	14482	1
85	Picture	c101	1580793	0	1	14327	2	0	next
85	Response	1	1595095	14302	1
87	Picture	f002	1608614	0	1	11328	2	0	next
87	Response	1	1619895	11281	1
89	Picture	a018	1631604	0	1	9329	2	0	next
89	Response	1	1640855	9251	1
91	Picture	h012	1652261	0	1	11995	2	0	next
91	Response	2	1664214	11953	2
93	Picture	ba018	1677084	0	1	48978	2	0	next
93	Response	2	1725974	48890	1
95	Picture	a103	1741222	0	1	23156	2	0	next
95	Response	2	1764213	22991	1
97	Picture	gf018	1776206	0	1	32319	2	0	next
97	Response	2	1808373	32167	1
99	Picture	a016	1821853	0	1	14660	2	0	next
99	Response	1	1836373	14520	1
101	Picture	a101	1849007	0	1	22823	3	0	next
101	Response	1	1871732	22725	1
103	Picture	ba002	1885991	0	1	13494	2	0	next
103	Response	2	1899446	13455	1
105	Picture	c117	1914478	0	1	35484	3	0	next
105	Response	1	1949811	35333	2
107	Picture	f117	1962457	0	1	7163	2	0	next
107	Response	1	1969491	7034	1
109	Picture	m002	1984780	0	1	11995	2	0	next
109	Response	2	1996691	11911	1
111	Picture	a117	2009103	0	1	22645	15	0	next
111	Response	1	2031730	22627	2
113	Picture	dc016	2044920	0	1	17659	2	0	next
113	Response	2	2062450	17530	1
115	Picture	f018	2074241	0	1	26988	2	0	next
115	Response	1	2101169	26928	2
117	Picture	a002	2114389	0	2	15327	3	0	next
117	Response	1	2129649	15260	2
119	Picture	e012	2144876	0	1	23823	2	0	next
119	Response	2	2168528	23652	2
121	Picture	e001	2181526	0	1	37150	2	0	next
121	Response	2	2218608	37082	2
123	Picture	m012	2232337	0	1	27988	2	0	next
123	Response	2	2260208	27871	1
125	Picture	ba103	2271819	0	2	41482	3	0	next
125	Response	1	2313167	41348	2
129	Response	2	2475726	39313	1
131	Picture	dc020	2486224	0	1	38150	2	0	next
131	Response	1	2524205	37981	1
133	Picture	ba119	2538368	0	1	8163	2	0	next
133	Response	1	2546445	8077	1
135	Picture	m003	2559692	0	1	15826	2	0	next
135	Response	2	2575404	15712	2
137	Picture	gf020	2590178	0	1	12495	2	0	next
137	Response	1	2602604	12426	2
139	Picture	e014	2616000	0	1	21324	2	0	next
139	Response	1	2637164	21164	1
141	Picture	e003	2651151	0	1	13994	2	0	next
141	Response	1	2665004	13853	1
143	Picture	ba020	2680305	0	1	12328	2	0	next
143	Response	2	2692523	12218	2
145	Picture	c004	2705460	0	1	25479	16	0	next
145	Response	1	2730923	25463	1
147	Picture	f004	2745109	0	1	11662	2	0	next
147	Response	2	2756683	11574	1
149	Picture	ba006	2769765	0	1	12994	2	0	next
149	Response	2	2782602	12837	2
151	Picture	ba004	2797253	0	1	9995	2	0	next
151	Response	1	2807082	9829	1
153	Picture	gf119	2820742	0	1	25322	2	0	next
153	Response	1	2845961	25219	2
155	Picture	m004	2860058	0	1	17326	2	0	next
155	Response	2	2877321	17263	2
157	Picture	dc004	2889378	0	2	15660	3	0	next
157	Response	1	2905001	15623	1
159	Picture	dc006	2920198	0	1	14160	3	0	next
159	Response	1	2934281	14083	1
161	Picture	c121	2946686	0	1	15327	2	0	next
161	Response	2	2961960	15274	2
163	Picture	e013	2973341	0	1	26821	3	0	next
163	Response	1	3000040	26699	2
165	Picture	gf004	3014656	0	1	22823	2	0	next
165	Response	2	3037319	22663	2
167	Picture	f119	3051473	0	1	13161	2	0	next
167	Response	2	3064519	13046	2
169	Picture	gf105	3079627	0	1	22324	2	0	next
169	Response	1	3101799	22172	1
171	Picture	h014	3116611	0	1	15493	2	0	next
171	Response	2	3132038	15427	2
173	Picture	ba121	3146431	0	1	13494	2	0	next
173	Response	1	3159878	13447	2
175	Picture	f020	3171420	0	1	12328	2	0	next
175	Response	1	3183718	12298	1
177	Picture	c020	3196575	0	1	26489	2	0	next
177	Response	1	3222917	26342	2
179	Picture	ba105	3237724	0	1	20491	2	0	next
179	Response	1	3258117	20393	2
181	Picture	gf006	3270709	0	1	20991	2	0	next
181	Response	1	3291557	20848	1
183	Picture	a121	3303694	0	2	13828	3	0	next
183	Response	1	3317477	13783	1
185	Picture	gf121	3331849	0	1	13327	2	0	next
185	Response	2	3345156	13307	2
187	Picture	a004	3360003	0	1	23989	2	0	next
187	Response	1	3383875	23872	2
189	Picture	a020	3396986	0	1	24989	2	0	next
189	Response	2	3421796	24810	1
191	Picture	a006	3434803	0	1	22990	2	0	next
191	Response	2	3457635	22832	1
193	Picture	e004	3470953	0	2	20325	3	0	next
193	Response	2	3491235	20282	1
195	Picture	f006	3503606	0	1	17492	2	0	next
195	Response	1	3520995	17389	1
197	Picture	h004	3535258	0	1	20991	2	0	next
197	Response	2	3556194	20936	2
199	Picture	c006	3570576	0	1	14160	2	0	next
199	Response	1	3584674	14098	1
201	Picture	dc119	3596231	0	1	13161	2	0	next
201	Response	1	3609313	13082	2
203	Picture	m014	3621387	0	1	13160	2	0	next
203	Response	1	3634433	13046	2
205	Picture	c105	3646875	0	1	58807	2	0	next
205	Response	2	3705633	58758	1
207	Picture	a105	3719510	0	1	18158	2	0	next
207	Response	1	3737632	18122	2
209	Picture	f105	3751495	0	2	22489	13	0	next
209	Response	1	3773952	22457	1
211	Picture	m013	3786147	0	1	36983	2	0	next
211	Response	1	3823071	36924	2
213	Picture	h003	3837291	0	1	12327	3	0	next
213	Response	2	3849471	12180	1
215	Picture	f121	3862946	0	1	9829	2	0	next
215	Response	1	3872671	9725	1
217	Picture	dc105	3885769	0	1	13494	2	0	next
217	Response	1	3899230	13461	2
219	Picture	dc121	3911924	0	1	27488	2	0	next
219	Response	1	3939390	27466	1
221	Picture	h013	3953072	0	2	11662	3	0	next
221	Response	2	3964670	11598	1
223	Picture	a119	3976562	0	1	10829	2	0	next
223	Response	1	3987230	10668	1
225	Picture	c119	4000218	0	1	16160	2	0	next
225	Response	2	4016349	16131	2
229	Response	2	4186587	46764	2
231	Picture	gf022	4196964	0	1	21157	2	0	next
231	Response	2	4217947	20983	2
233	Picture	e015	4232282	0	1	19824	2	0	next
233	Response	2	4252026	19744	2
235	Picture	h015	4266433	0	1	19991	2	0	next
235	Response	2	4286266	19833	2
237	Picture	gf008	4301418	0	1	12661	2	0	next
237	Response	2	4313946	12528	1
239	Picture	ba123	4326740	0	1	17659	2	0	next
239	Response	1	4344346	17606	1
241	Picture	m016	4359059	0	1	26655	2	0	next
241	Response	1	4385625	26566	2
243	Picture	ba024	4397708	0	1	39149	11	0	next
243	Response	2	4436825	39117	1
245	Picture	dc107	4448519	0	1	13661	2	0	next
245	Response	2	4462105	13586	1
247	Picture	m015	4474841	0	1	10162	2	0	next
247	Response	1	4484824	9983	1
249	Picture	h006	4499663	0	1	7830	2	0	next
249	Response	2	4507384	7721	1
251	Picture	f107	4521153	0	1	40649	2	0	next
251	Response	1	4561783	40630	2
253	Picture	c022	4575296	0	1	9829	2	0	next
253	Response	1	4584984	9688	1
255	Picture	dc022	4596786	0	2	21824	3	0	next
255	Response	2	4618583	21797	1
257	Picture	a008	4632437	0	1	11828	2	0	next
257	Response	2	4644182	11745	2
259	Picture	e005	4657926	0	1	25155	2	0	next
259	Response	1	4682902	24976	1
261	Picture	f022	4698075	0	1	22656	2	0	next
261	Response	2	4720662	22587	1
263	Picture	h016	4735558	0	1	8330	2	0	next
263	Response	2	4743862	8304	1
265	Picture	c008	4757881	0	2	39983	3	0	next
265	Response	2	4797781	39900	1
267	Picture	h005	4811857	0	2	10329	3	0	next
267	Response	2	4822101	10244	1
269	Picture	a024	4833848	0	1	9995	3	0	next
269	Response	1	4843701	9853	1
271	Picture	m005	4858004	0	1	19158	2	0	next
271	Response	2	4877139	19135	2
273	Picture	c107	4889490	0	1	11328	2	0	next
273	Response	2	4900660	11170	1
275	Picture	m006	4912479	0	2	50311	3	0	next
275	Response	2	4962739	50260	1
277	Picture	gf107	4975785	0	1	21657	2	0	next
277	Response	1	4997299	21514	1
279	Picture	e016	5011102	0	1	13494	2	0	next
279	Response	1	5024499	13397	1
281	Picture	gf024	5036258	0	1	10495	2	0	next
281	Response	1	5046577	10319	2
283	Picture	gf123	5061913	0	1	8829	2	0	next
283	Response	2	5070578	8665	1
285	Picture	e006	5082404	0	1	31153	2	0	next
285	Response	1	5113458	31054	1
287	Picture	dc109	5127217	0	1	18492	2	0	next
287	Response	2	5145617	18400	1
289	Picture	f123	5159036	0	2	7830	3	0	next
289	Response	1	5166736	7700	2
291	Picture	ba107	5181027	0	1	26988	2	0	next
291	Response	1	5207856	26829	2
293	Picture	a107	5221175	0	2	15827	3	0	next
293	Response	2	5236976	15801	1
295	Picture	a109	5249330	0	1	20824	2	0	next
295	Response	1	5270096	20766	1
297	Picture	dc123	5283648	0	1	21657	2	0	next
297	Response	1	5305136	21488	1
299	Picture	a022	5318965	0	1	10829	2	0	next
299	Response	1	5329615	10650	2
301	Picture	f024	5342455	0	1	13827	2	0	next
301	Response	1	5356175	13720	1
303	Picture	a123	5371109	0	1	14993	2	0	next
303	Response	1	5385934	14825	2
305	Picture	c024	5399929	0	1	42648	2	0	next
305	Response	1	5442414	42485	1
307	Picture	dc024	5455904	0	2	21824	3	0	next
307	Response	1	5477613	21709	2
309	Picture	gf109	5490223	0	1	32319	2	0	next
309	Response	1	5522412	32189	2
311	Picture	ba008	5534203	0	1	27988	2	0	next
311	Response	2	5562093	27890	1
313	Picture	ba022	5575185	0	1	30986	2	0	next
313	Response	1	5606092	30907	2
315	Picture	c109	5619665	0	1	26821	2	0	next
315	Response	2	5646412	26747	1
317	Picture	f008	5660813	0	1	52977	2	0	next
317	Response	2	5713771	52958	2
319	Picture	ba109	5725285	0	1	15493	2	0	next
319	Response	1	5740651	15366	1
321	Picture	dc008	5754105	0	1	9163	2	0	next
321	Response	1	5763210	9105	2
323	Picture	c123	5774596	0	1	15993	2	0	next
323	Response	1	5790570	15974	2
325	Picture	f109	5803250	0	1	21157	2	0	next
325	Response	2	5824330	21080	1
329	Response	2	6031208	84522	1
331	Picture	c127	6041644	0	1	21824	2	0	next
331	Response	1	6063367	21723	2
333	Picture	f125	6077795	0	1	8829	2	0	next
333	Response	1	6086567	8772	2
335	Picture	h018	6101284	0	1	7830	2	0	next
335	Response	2	6108966	7682	2
337	Picture	f012	6120775	0	2	16993	3	0	next
337	Response	1	6137607	16832	1
339	Picture	gf012	6150929	0	1	9162	2	0	next
339	Response	2	6160006	9077	2
341	Picture	a012	6174585	0	1	10828	2	0	next
341	Response	1	6185286	10701	1
343	Picture	a127	6200573	0	1	7664	2	0	next
343	Response	2	6208166	7593	1
345	Picture	dc010	6222397	0	1	16992	2	0	next
345	Response	2	6239366	16969	1
347	Picture	c012	6252217	0	1	13827	2	0	next
347	Response	2	6265924	13707	2
349	Picture	m007	6280371	0	1	21990	2	0	next
349	Response	2	6302245	21874	1
351	Picture	ba125	6315522	0	1	9496	2	0	next
351	Response	2	6324964	9442	2
353	Picture	gf111	6339678	0	1	18325	2	0	next
353	Response	1	6357924	18246	1
355	Picture	gf026	6369498	0	1	7497	2	0	next
355	Response	2	6376964	7466	1
357	Picture	e008	6389156	0	1	21990	2	0	next
357	Response	1	6411044	21888	1
359	Picture	a010	6425807	0	1	10495	2	0	next
359	Response	1	6436163	10356	2
361	Picture	ba127	6451129	0	1	15659	2	0	next
361	Response	1	6466723	15594	1
363	Picture	h008	6479616	0	1	14327	2	0	next
363	Response	2	6493763	14147	1
365	Picture	dc026	6506771	0	1	48303	12	0	next
365	Response	1	6555042	48271	2
367	Picture	c010	6567410	0	1	19492	2	0	next
367	Response	1	6586721	19311	2
369	Picture	h017	6601895	0	1	24656	2	0	next
369	Response	2	6626401	24506	2
371	Picture	a111	6640878	0	1	10328	2	0	next
371	Response	1	6651041	10163	1
373	Picture	h007	6665700	0	1	7996	2	0	next
373	Response	2	6673601	7901	1
375	Picture	a026	6687190	0	1	13661	2	0	next
375	Response	1	6700800	13610	2
377	Picture	ba026	6715678	0	1	29986	2	0	next
377	Response	2	6745600	29922	2
379	Picture	m018	6759491	0	2	49978	3	0	next
379	Response	2	6809439	49948	2
381	Picture	f010	6821297	0	1	25822	2	0	next
381	Response	2	6847038	25741	2
383	Picture	ba111	6861946	0	1	11995	2	0	next
383	Response	1	6873919	11973	1
385	Picture	e017	6888268	0	1	9662	2	0	next
385	Response	1	6897758	9490	2
387	Picture	c111	6912757	0	1	20324	2	0	next
387	Response	1	6932958	20201	2
389	Picture	dc111	6944576	0	1	54476	2	0	next
389	Response	2	6998877	54301	2
391	Picture	f026	7013545	0	1	22157	2	0	next
391	Response	1	7035677	22132	1
393	Picture	gf125	7048863	0	1	9995	2	0	next
393	Response	1	7058717	9854	1
395	Picture	gf127	7074018	0	1	32486	2	0	next
395	Response	2	7106395	32377	2
397	Picture	e018	7120664	0	1	11495	2	0	next
397	Response	1	7131996	11332	1
399	Picture	a125	7144154	0	1	8996	2	0	next
399	Response	1	7153116	8962	1
401	Picture	m008	7166144	0	1	25655	2	0	next
401	Response	2	7191675	25531	2
403	Picture	e007	7206126	0	1	11828	2	0	next
403	Response	1	7217915	11789	1
405	Picture	dc012	7232281	0	1	16826	2	0	next
405	Response	2	7248955	16674	1
407	Picture	f127	7264100	0	1	10829	2	0	next
407	Response	1	7274875	10775	1
409	Picture	ba010	7289256	0	1	11994	3	0	next
409	Response	2	7301114	11858	2
411	Picture	dc127	7314578	0	1	31653	2	0	next
411	Response	2	7346073	31495	2
413	Picture	dc125	7357725	0	2	20158	3	0	next
413	Response	1	7377753	20028	2
415	Picture	f111	7391877	0	1	18158	3	0	next
415	Response	1	7409912	18035	2
417	Picture	c125	7422863	0	1	38150	2	0	next
417	Response	1	7460952	38089	2
419	Picture	ba012	7472674	0	1	15160	2	0	next
419	Response	1	7487672	14998	2
421	Picture	m017	7500162	0	1	49478	2	0	next
421	Response	2	7549591	49429	2
423	Picture	c026	7563301	0	1	21657	2	0	next
423	Response	1	7584791	21490	2
425	Picture	gf010	7598618	0	1	11995	2	0	next
425	Response	1	7610551	11933	1
429	Response	2	7821269	85712	1
431	Picture	dc030	7831681	0	2	24484	16	0	next
431	Response	2	7856148	24467	2
433	Picture	h010	7867499	0	1	21823	2	0	next
433	Response	1	7889267	21768	2
435	Picture	dc129	7900984	0	1	8329	2	0	next
435	Response	2	7909267	8283	2
437	Picture	e010	7921308	0	1	7497	2	0	next
437	Response	1	7928628	7320	1
439	Picture	e009	7942132	0	1	20158	2	0	next
439	Response	2	7962227	20095	2
441	Picture	ba129	7976783	0	1	8497	2	0	next
441	Response	1	7985107	8324	1
443	Picture	m009	7998107	0	1	29987	2	0	next
443	Response	1	8027987	29880	1
445	Picture	c115	8041088	0	1	9996	2	0	next
445	Response	1	8051026	9938	1
447	Picture	gf113	8065244	0	1	20823	3	0	next
447	Response	2	8085906	20662	1
449	Picture	a014	8100062	0	1	17825	2	0	next
449	Response	1	8117745	17683	2
451	Picture	gf115	8129882	0	1	22656	3	0	next
451	Response	1	8152465	22583	2
453	Picture	h009	8167698	0	2	14327	3	0	next
453	Response	2	8181905	14207	1
455	Picture	f030	8195686	0	1	12994	2	0	next
455	Response	1	8208625	12939	1
457	Picture	c030	8223507	0	1	14493	3	0	next
457	Response	1	8237904	14397	2
459	Picture	a030	8251661	0	1	9996	2	0	next
459	Response	2	8261584	9923	1
461	Picture	gf129	8275817	0	1	10495	2	0	next
461	Response	1	8286224	10407	1
463	Picture	dc113	8299806	0	1	21158	2	0	next
463	Response	2	8320783	20977	2
465	Picture	m020	8335457	0	1	12495	2	0	next
465	Response	1	8347823	12366	1
467	Picture	m010	8361112	0	1	28321	2	0	next
467	Response	1	8389263	28151	1
469	Picture	a028	8401428	0	1	17159	2	0	next
469	Response	1	8418542	17114	2
471	Picture	f028	8432414	0	1	21657	2	0	next
471	Response	2	8453902	21488	1
473	Picture	f113	8469064	0	1	14827	2	0	next
473	Response	1	8483821	14757	2
475	Picture	gf030	8495553	0	1	11161	3	0	next
475	Response	2	8506541	10988	2
477	Picture	gf014	8518209	0	1	12661	2	0	next
477	Response	2	8530701	12492	2
479	Picture	ba030	8543365	0	1	14993	2	0	next
479	Response	1	8558221	14856	1
481	Picture	h020	8572185	0	1	16493	2	0	next
481	Response	2	8588621	16436	1
483	Picture	dc115	8603838	0	1	17159	2	0	next
483	Response	2	8620940	17102	2
485	Picture	ba115	8634491	0	1	7163	2	0	next
485	Response	1	8641580	7089	1
487	Picture	ba028	8653982	0	1	18492	2	0	next
487	Response	1	8672300	18318	1
489	Picture	dc028	8684135	0	1	26322	2	0	next
489	Response	2	8710379	26244	2
491	Picture	h019	8722118	0	2	10662	3	0	next
491	Response	2	8732619	10501	1
493	Picture	ba014	8747107	0	1	11329	2	0	next
493	Response	1	8758379	11272	1
495	Picture	m019	8773595	0	2	11162	3	0	next
495	Response	1	8784618	11023	2
497	Picture	e020	8797085	0	1	19325	2	0	next
497	Response	1	8816298	19213	1
499	Picture	a129	8827905	0	1	12161	2	0	next
499	Response	1	8839978	12073	1
501	Picture	c014	8851394	0	1	10995	2	0	next
501	Response	2	8862218	10824	1
503	Picture	c028	8876716	0	1	10162	3	0	next
503	Response	1	8886696	9980	3
505	Picture	c113	8901205	0	2	9496	3	0	next
505	Response	2	8910537	9332	1
507	Picture	e019	8922696	0	1	20657	2	0	next
507	Response	2	8943177	20481	1
509	Picture	c129	8956181	0	1	18658	2	0	next
509	Response	1	8974696	18515	2
511	Picture	a113	8989666	0	1	15993	2	0	next
511	Response	1	9005576	15910	2
513	Picture	a115	9019653	0	1	9495	3	0	next
513	Response	1	9029096	9443	1
515	Picture	ba113	9042143	0	1	20491	2	0	next
515	Response	1	9062536	20393	1
517	Picture	dc014	9075961	0	1	36151	2	0	next
517	Response	2	9111975	36014	1
519	Picture	gf028	9123606	0	2	9829	3	0	next
519	Response	1	9133255	9649	1
521	Picture	f129	9147429	0	1	7164	2	0	next
521	Response	1	9154534	7105	2
523	Picture	f014	9169086	0	1	21324	2	0	next
523	Response	1	9190374	21288	2
525	Picture	f115	9203737	0	2	17659	3	0	next
525	Response	2	9221254	17517	1
