# Supplementary material for: Effects of two different emotion-inducing methods on the emotional memory of non-clinically depressed individuals
Source: PLoS One. 2021 May 28;16(5):e0249863. doi: 10.1371/journal.pone.0249863 (PMC8162709; doi:10.1371/journal.pone.0249863)
Supplement: S1 Data — (ZIP) [file pone.0249863.s001.zip › data/experiment2-healthy/sub28/b-study.log]

Scenario - For expli1
Logfile written - 2010-2-5 1:52:42

Trial	Event Type	Code	Time	TTime	Uncertainty	Duration	Uncertainty	ReqTime	ReqDur

1	Response	2	530127	529965	1
4	Picture	t004	560912	0	1	16159	3	0	16000
5	Response	1	590287	13049	1
7	Picture	t001	604059	0	2	16160	3	0	16000
8	Response	1	624846	4460	1
10	Picture	t002	637045	0	1	16159	2	0	16000
10	Response	2	650926	13881	1
11	Response	2	722445	69074	1
13	Picture	t005	734501	0	1	16160	2	0	16000
14	Response	1	765004	14177	2
16	Picture	t003	780314	0	1	16160	2	0	16000
17	Response	1	808044	11404	1
19	Picture	t006	820463	0	1	16160	2	0	16000
20	Response	2	847724	10935	1
23	Response	2	919563	49122	1
25	Picture	a119	929914	0	2	16160	3	0	16000
26	Response	1	955083	8842	1
28	Picture	f103	966898	0	1	16159	3	0	16000
29	Response	2	990922	7698	1
31	Picture	f004	1002715	0	1	16160	2	0	16000
32	Response	2	1025322	6281	1
34	Picture	f016	1038366	0	1	16160	2	0	16000
35	Response	2	1061481	6789	1
37	Picture	a018	1073684	0	1	16159	2	0	16000
38	Response	2	1104201	14191	1
40	Picture	c105	1118830	0	1	16160	2	0	16000
41	Response	2	1149320	14164	2
43	Picture	f018	1162644	0	1	16160	2	0	16000
44	Response	1	1189480	10510	1
46	Picture	a105	1201793	0	2	16160	3	0	16000
47	Response	2	1227240	9120	1
49	Picture	c016	1240276	0	1	16160	2	0	16000
50	Response	2	1268679	12077	1
52	Picture	c020	1280925	0	1	16159	2	0	16000
53	Response	2	1307079	9828	1
55	Picture	a020	1321407	0	1	16159	2	0	16000
56	Response	2	1344838	7105	2
58	Picture	f117	1358724	0	1	16159	2	0	16000
59	Response	1	1382438	7388	1
61	Picture	f105	1396207	0	1	16159	2	0	16000
62	Response	1	1421157	8624	2
64	Picture	c002	1436023	0	1	16159	2	0	16000
65	Response	1	1458597	6248	1
67	Picture	a103	1474006	0	1	16159	2	0	16000
68	Response	2	1497637	7305	1
70	Picture	a016	1512489	0	1	16159	2	0	16000
71	Response	1	1534916	6101	1
73	Picture	a002	1547140	0	1	16159	2	0	16000
74	Response	2	1570596	7130	1
76	Picture	c018	1585789	0	1	16160	2	0	16000
77	Response	2	1613635	11520	2
79	Picture	a101	1625438	0	1	16160	2	0	16000
80	Response	2	1649475	7711	1
82	Picture	f101	1661755	0	1	16160	2	0	16000
83	Response	1	1683395	5314	1
85	Picture	c119	1696407	0	1	16159	2	0	16000
86	Response	1	1719395	6662	1
88	Picture	a117	1733390	0	1	16160	2	0	16000
89	Response	1	1759554	9838	1
91	Picture	f020	1774205	0	1	16160	2	0	16000
92	Response	1	1798594	8063	1
94	Picture	c103	1810523	0	1	16159	2	0	16000
95	Response	1	1832673	5824	1
97	Picture	c004	1847339	0	1	16160	2	0	16000
98	Response	1	1870593	6928	1
100	Picture	f002	1885489	0	1	16160	2	0	16000
101	Response	1	1908352	6537	2
103	Picture	c101	1920474	0	1	16159	2	0	16000
104	Response	2	1944672	7872	1
106	Picture	c117	1958623	0	1	16160	2	0	16000
107	Response	2	1984672	9723	1
109	Picture	a004	1999105	0	1	16160	2	0	16000
110	Response	1	2022751	7320	1
112	Picture	f119	2035089	0	1	16160	2	0	16000
113	Response	2	2059071	7656	1
117	Response	2	2211709	29019	1
119	Picture	f010	2222173	0	1	16159	2	0	16000
120	Response	2	2246589	8090	1
122	Picture	c010	2261655	0	1	16159	2	0	16000
123	Response	1	2285949	7968	1
125	Picture	a121	2300971	0	1	16159	2	0	16000
126	Response	2	2324828	7531	1
128	Picture	c107	2337788	0	1	16159	2	0	16000
129	Response	1	2363388	9274	1
131	Picture	f024	2378270	0	1	16159	2	0	16000
132	Response	1	2401307	6711	1
134	Picture	c123	2416419	0	1	16160	2	0	16000
135	Response	2	2441787	9042	1
137	Picture	a024	2454736	0	1	16159	2	0	16000
138	Response	2	2479066	8004	1
140	Picture	a008	2494051	0	2	16160	3	0	16000
141	Response	1	2517946	7568	1
143	Picture	c109	2532035	0	1	16159	2	0	16000
144	Response	1	2554905	6544	2
146	Picture	a109	2568352	0	1	16159	2	0	16000
147	Response	1	2588025	3347	1
149	Picture	f006	2601337	0	1	16160	2	0	16000
150	Response	2	2625145	7482	1
152	Picture	a125	2636655	0	1	16159	2	0	16000
153	Response	2	2660504	7523	1
155	Picture	c006	2673805	0	1	16159	2	0	16000
156	Response	1	2702904	12773	1
158	Picture	f121	2717285	0	1	16160	2	0	16000
158	Response	1	2732824	15539	1
159	Response	1	2779063	45452	1
161	Picture	f008	2792585	0	1	16160	2	0	16000
162	Response	1	2818263	9352	1
164	Picture	a123	2832901	0	1	16159	2	0	16000
165	Response	2	2857142	7915	1
167	Picture	c022	2869218	0	1	16159	2	0	16000
168	Response	2	2900022	14478	1
170	Picture	c121	2913865	0	1	16159	2	0	16000
171	Response	2	2939702	9511	1
173	Picture	c024	2954013	0	1	16160	2	0	16000
174	Response	1	2976821	6482	1
176	Picture	c008	2989664	0	1	16160	2	0	16000
177	Response	2	3016341	10351	1
179	Picture	a107	3030146	0	1	16160	2	0	16000
180	Response	2	3052820	6348	1
182	Picture	f022	3065464	0	1	16159	2	0	16000
183	Response	1	3088340	6550	1
185	Picture	c125	3100281	0	2	16160	3	0	16000
186	Response	1	3124020	7412	1
188	Picture	a022	3136432	0	1	16160	2	0	16000
189	Response	1	3158099	5341	1
191	Picture	a006	3169917	0	1	16160	2	0	16000
192	Response	2	3193139	6896	1
194	Picture	f123	3208067	0	1	16159	2	0	16000
195	Response	1	3230738	6345	2
197	Picture	f109	3243884	0	1	16160	2	0	16000
198	Response	2	3266738	6528	1
200	Picture	f107	3282034	0	1	16159	2	0	16000
201	Response	1	3304818	6458	1
203	Picture	a010	3319017	0	2	16160	3	0	16000
204	Response	2	3350897	15553	1
206	Picture	f125	3366163	0	1	16160	2	0	16000
207	Response	1	3389777	7288	1
211	Response	2	3562735	47971	1
213	Picture	f115	3573238	0	1	16159	2	0	16000
214	Response	1	3597295	7731	1
216	Picture	f012	3612054	0	1	16159	2	0	16000
217	Response	2	3635694	7314	1
219	Picture	f113	3647871	0	1	16159	3	0	16000
220	Response	1	3673934	9737	1
222	Picture	a012	3688020	0	1	16159	2	0	16000
223	Response	2	3712333	7987	1
225	Picture	c127	3726003	0	1	16159	2	0	16000
226	Response	2	3748333	6004	1
228	Picture	f129	3760487	0	2	16160	3	0	16000
229	Response	1	3784013	7199	1
231	Picture	f111	3799137	0	1	16159	2	0	16000
232	Response	2	3820972	5509	1
234	Picture	c129	3836287	0	1	16160	2	0	16000
235	Response	1	3859212	6599	1
237	Picture	a129	3870938	0	1	16160	2	0	16000
238	Response	2	3893931	6667	1
240	Picture	f014	3908088	0	1	16160	2	0	16000
241	Response	1	3930091	5677	1
243	Picture	a115	3941573	0	2	16160	3	0	16000
244	Response	2	3963371	5471	1
246	Picture	a028	3976891	0	1	16160	2	0	16000
247	Response	1	3998410	5193	1
249	Picture	f127	4011376	0	1	16159	2	0	16000
250	Response	1	4034410	6708	1
252	Picture	c014	4045860	0	1	16160	2	0	16000
253	Response	1	4069609	7423	1
255	Picture	a127	4081844	0	1	16160	2	0	16000
256	Response	2	4102729	4559	1
258	Picture	c030	4117495	0	1	16160	2	0	16000
259	Response	1	4138889	5068	1
261	Picture	a030	4151480	0	1	16159	2	0	16000
262	Response	1	4172008	4202	1
264	Picture	c113	4186631	0	1	16159	3	0	16000
265	Response	2	4212488	9531	1
267	Picture	a014	4225614	0	1	16159	2	0	16000
268	Response	2	4249607	7667	2
270	Picture	c026	4262597	0	1	16160	2	0	16000
271	Response	1	4289127	10204	1
273	Picture	a111	4304245	0	1	16160	2	0	16000
274	Response	2	4326247	5676	1
276	Picture	c111	4341062	0	1	16160	2	0	16000
277	Response	1	4364806	7418	2
279	Picture	c012	4377046	0	1	16159	3	0	16000
280	Response	1	4400966	7594	1
282	Picture	a026	4415029	0	1	16160	2	0	16000
283	Response	1	4436006	4651	1
285	Picture	f030	4449347	0	1	16160	2	0	16000
286	Response	1	4472805	7132	1
288	Picture	f026	4486831	0	1	16159	2	0	16000
289	Response	1	4509125	5968	1
291	Picture	f028	4521315	0	1	16160	2	0	16000
292	Response	1	4543844	6203	1
294	Picture	a113	4556633	0	1	16159	2	0	16000
295	Response	2	4576484	3525	1
297	Picture	c115	4590784	0	1	16160	2	0	16000
298	Response	2	4613604	6494	1
300	Picture	c028	4626268	0	2	16160	3	0	16000
301	Response	1	4648803	6208	1
