# Supplementary material for: Effects of two different emotion-inducing methods on the emotional memory of non-clinically depressed individuals
Source: PLoS One. 2021 May 28;16(5):e0249863. doi: 10.1371/journal.pone.0249863 (PMC8162709; doi:10.1371/journal.pone.0249863)
Supplement: S1 Data — (ZIP) [file pone.0249863.s001.zip › data/experiment2-healthy/sub28/b-test.log]

Scenario - For expli1
Logfile written - 2010-2-5 2:09:16

Trial	Event Type	Code	Time	TTime	Uncertainty	Duration	Uncertainty	ReqTime	ReqDur

1	Response	2	191901	191739	1
4	Picture	t012	222729	0	1	23823	2	0	next
4	Response	1	246460	23731	1
6	Picture	t001	261212	0	1	11328	2	0	next
6	Response	1	272380	11168	1
8	Picture	t004	286201	0	1	13827	2	0	next
8	Response	1	299900	13699	1
10	Picture	t010	314355	0	1	18159	2	0	next
10	Response	1	332379	18024	1
12	Picture	t009	346674	0	1	8496	2	0	next
12	Response	2	355099	8425	1
14	Picture	t002	369330	0	2	12828	3	0	next
14	Response	2	381979	12649	1
16	Picture	t011	396818	0	1	19325	2	0	next
16	Response	1	416058	19240	2
18	Picture	t008	429804	0	1	15326	2	0	next
18	Response	2	445018	15214	1
20	Picture	t005	457624	0	2	13494	4	0	next
20	Response	2	471098	13474	1
22	Picture	t007	485779	0	1	15160	2	0	next
22	Response	2	500858	15079	1
24	Picture	t003	512767	0	1	10495	2	0	next
24	Response	2	523097	10330	1
26	Picture	t006	538422	0	1	11994	3	0	next
26	Response	2	550297	11875	1
29	Response	2	609336	36263	1
31	Picture	h012	619719	0	1	15826	2	0	next
31	Response	2	635416	15697	1
33	Picture	gf018	650039	0	1	22323	2	0	next
33	Response	2	672216	22177	1
35	Picture	h002	687355	0	2	15327	3	0	next
35	Response	2	702615	15260	2
37	Picture	h011	717842	0	1	12661	2	0	next
37	Response	2	730455	12613	1
39	Picture	dc117	743664	0	1	11994	2	0	next
39	Response	2	755575	11911	1
41	Picture	f018	768653	0	1	16825	3	0	next
41	Response	2	785334	16681	1
43	Picture	ba016	798306	0	1	24989	2	0	next
43	Response	2	823254	24948	1
45	Picture	m011	836789	0	1	31319	2	0	next
45	Response	2	868054	31265	1
47	Picture	dc101	881602	0	1	11662	2	0	next
47	Response	1	893173	11571	2
49	Picture	a018	907924	0	1	29154	2	0	next
49	Response	2	937013	29089	1
51	Picture	c101	949572	0	1	12328	2	0	next
51	Response	1	961812	12240	2
53	Picture	c002	975227	0	1	11162	2	0	next
53	Response	2	986292	11065	1
55	Picture	ba103	997884	0	1	13660	3	0	next
55	Response	2	1011412	13528	1
57	Picture	c103	1026538	0	1	19158	2	0	next
57	Response	2	1045652	19114	1
59	Picture	e012	1057691	0	1	12494	2	0	next
59	Response	2	1070131	12440	1
61	Picture	a016	1083346	0	1	17325	2	0	next
61	Response	1	1100531	17185	1
63	Picture	a101	1113166	0	1	13827	2	0	next
63	Response	1	1126931	13765	1
65	Picture	f101	1140987	0	1	11495	2	0	next
65	Response	2	1152370	11383	2
67	Picture	c016	1166809	0	1	8829	2	0	next
67	Response	1	1175570	8761	1
69	Picture	m002	1187133	0	1	33485	2	0	next
69	Response	2	1220530	33397	1
71	Picture	f103	1232113	0	1	17992	2	0	next
71	Response	2	1249969	17856	2
73	Picture	dc103	1265265	0	1	13660	2	0	next
73	Response	2	1278769	13504	1
75	Picture	gf101	1293586	0	1	10328	2	0	next
75	Response	1	1303889	10303	1
77	Picture	gf117	1317741	0	2	9829	3	0	next
77	Response	2	1327409	9668	1
79	Picture	gf002	1341398	0	1	17492	2	0	next
79	Response	2	1358768	17370	2
81	Picture	c117	1373217	0	1	37316	3	0	next
81	Response	2	1410448	37231	1
83	Picture	a117	1422695	0	1	24655	2	0	next
83	Response	2	1447247	24552	2
85	Picture	gf016	1459845	0	1	13660	2	0	next
85	Response	1	1473327	13482	1
87	Picture	dc016	1487666	0	1	11828	2	0	next
87	Response	2	1499407	11741	1
89	Picture	dc002	1511988	0	1	12994	2	0	next
89	Response	1	1524846	12858	2
91	Picture	gf103	1537144	0	1	18325	2	0	next
91	Response	2	1555406	18262	1
93	Picture	c018	1569296	0	1	24656	2	0	next
93	Response	2	1593806	24510	1
95	Picture	f002	1607446	0	1	24489	2	0	next
95	Response	2	1631885	24439	1
97	Picture	ba117	1646595	0	1	14827	2	0	next
97	Response	2	1661325	14730	1
99	Picture	f117	1674249	0	1	9496	2	0	next
99	Response	1	1683725	9476	1
101	Picture	ba018	1696739	0	1	29154	2	0	next
101	Response	2	1725805	29066	1
103	Picture	ba101	1741053	0	1	18325	2	0	next
103	Response	2	1759244	18191	1
105	Picture	a103	1771039	0	2	23657	3	0	next
105	Response	2	1794604	23565	1
107	Picture	a002	1809522	0	1	32319	2	0	next
107	Response	2	1841803	32281	1
109	Picture	f016	1854669	0	1	12994	2	0	next
109	Response	2	1867563	12894	1
111	Picture	dc018	1879325	0	1	15992	3	0	next
111	Response	1	1895242	15917	2
113	Picture	e002	1909311	0	1	10662	2	0	next
113	Response	2	1919882	10571	1
115	Picture	e011	1932967	0	1	37983	2	0	next
115	Response	2	1970922	37955	1
117	Picture	e001	1985944	0	1	31153	2	0	next
117	Response	2	2017001	31057	2
119	Picture	m012	2030757	0	1	10662	2	0	next
119	Response	2	2041321	10564	1
121	Picture	ba002	2053747	0	1	13827	2	0	next
121	Response	2	2067401	13654	1
123	Picture	h001	2081568	0	1	36983	2	0	next
123	Response	2	2118440	36872	1
125	Picture	m001	2131879	0	1	15826	2	0	next
125	Response	2	2147560	15681	1
129	Response	2	2373798	100982	1
131	Picture	a119	2384266	0	1	14494	2	0	next
131	Response	2	2398597	14331	1
133	Picture	c006	2411088	0	1	11828	2	0	next
133	Response	2	2422757	11669	1
135	Picture	gf006	2434244	0	1	12328	2	0	next
135	Response	2	2446437	12193	1
137	Picture	a020	2461732	0	1	10662	2	0	next
137	Response	2	2472356	10624	1
139	Picture	ba119	2485055	0	1	7163	2	0	next
139	Response	1	2492036	6981	1
141	Picture	f004	2507045	0	1	11828	2	0	next
141	Response	2	2518756	11711	1
143	Picture	h004	2530701	0	1	9329	2	0	next
143	Response	2	2539876	9175	1
145	Picture	gf121	2553358	0	1	7496	2	0	next
145	Response	2	2560675	7317	2
147	Picture	dc004	2575348	0	1	29153	3	0	next
147	Response	2	2604355	29007	1
149	Picture	ba006	2617329	0	1	16326	2	0	next
149	Response	2	2633635	16306	1
151	Picture	c105	2647815	0	2	10329	3	0	next
151	Response	1	2658114	10299	2
153	Picture	dc020	2671971	0	2	23823	3	0	next
153	Response	1	2695714	23743	1
155	Picture	h013	2708788	0	1	9663	2	0	next
155	Response	2	2718434	9646	1
157	Picture	h014	2730945	0	1	9329	2	0	next
157	Response	2	2740194	9249	1
159	Picture	h003	2754934	0	2	6164	3	0	next
159	Response	2	2760994	6060	1
161	Picture	f121	2772427	0	1	45979	2	0	next
161	Response	2	2818273	45846	1
163	Picture	dc119	2832900	0	1	9995	2	0	next
163	Response	2	2842752	9852	2
165	Picture	ba105	2854890	0	1	10495	2	0	next
165	Response	1	2865312	10422	2
167	Picture	gf004	2879379	0	1	18658	2	0	next
167	Response	2	2897952	18573	1
169	Picture	a004	2912864	0	1	20158	2	0	next
169	Response	2	2932991	20127	2
171	Picture	c119	2946849	0	1	22323	2	0	next
171	Response	2	2968991	22142	1
173	Picture	ba020	2983333	0	1	7996	2	0	next
173	Response	2	2991231	7898	1
175	Picture	e013	3004323	0	1	7497	2	0	next
175	Response	2	3011711	7388	1
177	Picture	m013	3026147	0	1	10329	2	0	next
177	Response	2	3036351	10204	1
179	Picture	ba121	3050303	0	1	25988	2	0	next
179	Response	2	3076190	25887	1
181	Picture	gf119	3089619	0	1	11495	2	0	next
181	Response	2	3100990	11371	1
183	Picture	dc006	3112442	0	1	37150	2	0	next
183	Response	1	3149469	37027	1
185	Picture	e003	3162420	0	1	14993	2	0	next
185	Response	2	3177309	14889	1
187	Picture	m004	3191573	0	1	9163	2	0	next
187	Response	2	3200669	9096	1
189	Picture	e014	3212730	0	2	9163	3	0	next
189	Response	2	3221789	9059	1
191	Picture	dc105	3235720	0	1	17159	2	0	next
191	Response	1	3252828	17108	1
193	Picture	c121	3268039	0	1	11995	2	0	next
193	Response	2	3279868	11829	1
195	Picture	gf105	3295194	0	1	21657	2	0	next
195	Response	1	3316827	21633	2
197	Picture	ba004	3328512	0	1	17826	2	0	next
197	Response	1	3346267	17755	1
199	Picture	f119	3361331	0	1	21324	2	0	next
199	Response	1	3382587	21256	1
201	Picture	c004	3397315	0	1	31486	2	0	next
201	Response	2	3428666	31351	2
203	Picture	f105	3443961	0	1	26988	2	0	next
203	Response	2	3470906	26945	1
205	Picture	e004	3483776	0	2	13494	3	0	next
205	Response	1	3497146	13370	1
207	Picture	m003	3512264	0	1	17992	2	0	next
207	Response	1	3530105	17841	1
209	Picture	a105	3543416	0	2	13828	3	0	next
209	Response	2	3557145	13729	1
211	Picture	c020	3569072	0	1	21324	2	0	next
211	Response	1	3590265	21193	1
213	Picture	gf020	3602723	0	1	13328	2	0	next
213	Response	2	3616024	13301	1
215	Picture	m014	3628212	0	1	14327	2	0	next
215	Response	2	3642424	14212	1
217	Picture	f006	3654034	0	1	16992	2	0	next
217	Response	1	3670904	16870	1
219	Picture	a121	3686020	0	1	13993	2	0	next
219	Response	2	3699864	13844	1
221	Picture	a006	3712341	0	1	10162	2	0	next
221	Response	2	3722423	10082	1
223	Picture	f020	3737663	0	1	7664	2	0	next
223	Response	2	3745303	7640	1
225	Picture	dc121	3760320	0	1	16659	2	0	next
225	Response	2	3776823	16503	1
229	Response	2	3964340	63416	2
231	Picture	f022	3974724	0	1	14994	2	0	next
231	Response	2	3989620	14896	2
233	Picture	f123	4003378	0	1	10495	3	0	next
233	Response	2	4013780	10402	1
235	Picture	dc109	4025535	0	1	10495	2	0	next
235	Response	2	4035860	10325	1
237	Picture	gf008	4049358	0	1	16659	2	0	next
237	Response	1	4065939	16581	2
239	Picture	f107	4080344	0	1	15826	2	0	next
239	Response	2	4096019	15675	2
241	Picture	f008	4110164	0	1	12161	2	0	next
241	Response	1	4122259	12095	1
243	Picture	e006	4134320	0	1	18492	2	0	next
243	Response	2	4152659	18339	1
245	Picture	c123	4165639	0	1	8663	2	0	next
245	Response	1	4174258	8619	1
247	Picture	gf107	4187629	0	2	19991	4	0	next
247	Response	2	4207538	19909	1
249	Picture	a107	4222947	0	1	8163	2	0	next
249	Response	2	4231058	8111	1
251	Picture	a024	4245604	0	1	11161	2	0	next
251	Response	1	4256657	11053	2
253	Picture	gf024	4269260	0	1	10162	2	0	next
253	Response	2	4279377	10117	2
255	Picture	m015	4293582	0	1	8663	2	0	next
255	Response	2	4302097	8515	1
257	Picture	c008	4313740	0	1	7663	2	0	next
257	Response	2	4321297	7557	1
259	Picture	f109	4335897	0	1	7163	2	0	next
259	Response	2	4342896	6999	2
261	Picture	dc022	4354555	0	1	8163	2	0	next
261	Response	2	4362576	8021	2
263	Picture	gf109	4375379	0	1	10162	2	0	next
263	Response	2	4385456	10077	1
265	Picture	c109	4396869	0	2	7830	3	0	next
265	Response	2	4404656	7787	1
267	Picture	a022	4417360	0	1	6997	2	0	next
267	Response	2	4424336	6976	1
269	Picture	e005	4436685	0	1	23823	2	0	next
269	Response	2	4460335	23650	1
271	Picture	a008	4472502	0	2	15659	4	0	next
271	Response	2	4488015	15513	1
273	Picture	e016	4501156	0	1	8163	2	0	next
273	Response	2	4509295	8139	1
275	Picture	gf123	4522980	0	1	8496	2	0	next
275	Response	2	4531375	8395	1
277	Picture	dc024	4546303	0	1	10162	2	0	next
277	Response	2	4556334	10031	2
279	Picture	h006	4570959	0	1	6663	2	0	next
279	Response	2	4577454	6495	1
281	Picture	h016	4591283	0	1	15660	2	0	next
281	Response	2	4606894	15611	1
283	Picture	ba024	4620936	0	1	21991	2	0	next
283	Response	2	4642893	21957	2
285	Picture	a109	4656421	0	1	8329	2	0	next
285	Response	2	4664653	8232	1
287	Picture	c022	4679410	0	1	12994	3	0	next
287	Response	2	4692333	12923	1
289	Picture	h005	4705232	0	1	16326	2	0	next
289	Response	2	4721453	16221	1
291	Picture	ba008	4733886	0	1	37150	2	0	next
291	Response	1	4770892	37006	1
293	Picture	dc107	4786196	0	1	37816	3	0	next
293	Response	2	4823851	37655	1
295	Picture	a123	4838339	0	2	43814	3	0	next
295	Response	1	4882091	43752	1
297	Picture	ba109	4893981	0	1	27821	2	0	next
297	Response	2	4921770	27789	2
299	Picture	m016	4935629	0	2	16493	3	0	next
299	Response	1	4952010	16381	1
301	Picture	ba022	4965116	0	1	18825	2	0	next
301	Response	2	4983850	18734	1
303	Picture	e015	4997768	0	1	13994	2	0	next
303	Response	2	5011689	13921	2
305	Picture	m006	5023923	0	1	11329	2	0	next
305	Response	2	5035209	11286	1
307	Picture	ba107	5049912	0	1	6497	2	0	next
307	Response	2	5056329	6417	1
309	Picture	ba123	5069736	0	1	24989	2	0	next
309	Response	1	5094568	24832	2
311	Picture	dc008	5108386	0	1	8163	2	0	next
311	Response	2	5116489	8103	1
313	Picture	m005	5130043	0	1	8496	2	0	next
313	Response	2	5138408	8365	1
315	Picture	gf022	5150200	0	2	12828	3	0	next
315	Response	2	5162888	12688	1
317	Picture	h015	5174690	0	1	6830	2	0	next
317	Response	2	5181448	6758	1
319	Picture	c107	5195514	0	1	20990	2	0	next
319	Response	2	5216487	20973	1
321	Picture	c024	5228665	0	2	12495	3	0	next
321	Response	1	5241127	12462	1
323	Picture	f024	5254487	0	1	8830	2	0	next
323	Response	1	5263207	8720	1
325	Picture	dc123	5276144	0	1	6997	2	0	next
325	Response	2	5283047	6903	1
329	Response	2	5480325	73239	1
331	Picture	dc026	5490715	0	1	19825	2	0	next
331	Response	2	5510404	19689	1
333	Picture	h007	5525533	0	1	8330	2	0	next
333	Response	2	5533764	8231	1
335	Picture	gf012	5545524	0	1	7830	2	0	next
335	Response	2	5553284	7760	1
337	Picture	dc125	5568514	0	1	29487	2	0	next
337	Response	1	5597923	29409	1
339	Picture	m007	5610995	0	1	23323	2	0	next
339	Response	2	5634243	23248	1
341	Picture	m018	5647812	0	1	15826	2	0	next
341	Response	1	5663522	15710	2
343	Picture	f125	5676799	0	1	11995	2	0	next
343	Response	2	5688642	11843	2
345	Picture	e017	5703121	0	1	8329	2	0	next
345	Response	2	5711362	8241	1
347	Picture	e008	5724944	0	1	23157	2	0	next
347	Response	1	5748001	23057	2
349	Picture	c125	5763094	0	1	11328	2	0	next
349	Response	2	5774401	11307	1
351	Picture	dc010	5786084	0	1	8662	3	0	next
351	Response	2	5794721	8637	1
353	Picture	a111	5809240	0	1	17659	2	0	next
353	Response	1	5826881	17641	1
355	Picture	ba111	5840393	0	1	19158	2	0	next
355	Response	1	5859520	19127	1
357	Picture	e018	5873711	0	1	8496	3	0	next
357	Response	2	5882080	8369	1
359	Picture	gf111	5896201	0	1	12328	2	0	next
359	Response	2	5908480	12279	1
361	Picture	gf125	5923689	0	1	7663	2	0	next
361	Response	2	5931200	7511	1
363	Picture	e007	5945846	0	1	17825	2	0	next
363	Response	1	5963519	17673	1
365	Picture	a125	5975333	0	1	22156	3	0	next
365	Response	1	5997439	22106	1
367	Picture	c026	6012483	0	1	7163	2	0	next
367	Response	2	6019519	7036	1
369	Picture	f010	6034473	0	1	7330	2	0	next
369	Response	2	6041759	7286	1
371	Picture	gf127	6053464	0	2	5998	3	0	next
371	Response	2	6059358	5894	1
373	Picture	a010	6074455	0	1	33319	2	0	next
373	Response	1	6107678	33223	1
375	Picture	c010	6121268	0	1	7330	2	0	next
375	Response	2	6128478	7210	1
377	Picture	gf026	6142925	0	1	11161	2	0	next
377	Response	2	6153917	10992	2
379	Picture	m017	6167580	0	1	11162	2	0	next
379	Response	2	6178717	11137	1
381	Picture	ba125	6192236	0	1	17659	2	0	next
381	Response	2	6209757	17521	1
383	Picture	h008	6224222	0	1	6663	2	0	next
383	Response	2	6230717	6495	1
385	Picture	h017	6244546	0	1	6664	2	0	next
385	Response	2	6251036	6490	1
387	Picture	ba010	6262705	0	1	14160	2	0	next
387	Response	2	6276796	14091	1
389	Picture	f111	6290859	0	1	25988	2	0	next
389	Response	2	6316796	25937	1
391	Picture	a026	6329175	0	1	14660	2	0	next
391	Response	1	6343675	14500	2
393	Picture	a127	6355330	0	1	11328	2	0	next
393	Response	2	6366555	11225	1
395	Picture	h018	6379153	0	1	14826	2	0	next
395	Response	2	6393915	14762	1
397	Picture	f127	6407140	0	1	8996	2	0	next
397	Response	2	6415994	8854	2
399	Picture	a012	6431296	0	1	19325	2	0	next
399	Response	2	6450554	19258	1
401	Picture	dc012	6464115	0	1	10995	2	0	next
401	Response	2	6475034	10919	1
403	Picture	m008	6489937	0	1	19158	2	0	next
403	Response	2	6508954	19017	1
405	Picture	ba026	6523422	0	1	7330	2	0	next
405	Response	2	6530713	7291	1
407	Picture	ba127	6545745	0	1	29320	2	0	next
407	Response	1	6575033	29288	1
409	Picture	c111	6588726	0	1	22157	2	0	next
409	Response	1	6610712	21986	1
411	Picture	dc127	6624210	0	1	23989	2	0	next
411	Response	2	6648152	23942	1
413	Picture	dc111	6660194	0	1	33319	2	0	next
413	Response	2	6693431	33237	2
415	Picture	f012	6706174	0	1	25821	2	0	next
415	Response	2	6731831	25657	1
417	Picture	f026	6746822	0	1	18159	2	0	next
417	Response	2	6764951	18129	1
419	Picture	c012	6779807	0	1	9163	2	0	next
419	Response	2	6788950	9143	2
421	Picture	ba012	6803130	0	1	21324	2	0	next
421	Response	2	6824310	21180	1
423	Picture	gf010	6839281	0	1	38649	2	0	next
423	Response	1	6877910	38629	1
425	Picture	c127	6889925	0	1	11828	2	0	next
425	Response	2	6901589	11664	2
429	Response	2	7056788	31590	1
431	Picture	dc028	7067179	0	1	46146	2	0	next
431	Response	2	7113267	46088	1
433	Picture	e010	7127652	0	1	41315	2	0	next
433	Response	2	7168786	41134	1
435	Picture	h019	7182295	0	1	9662	2	0	next
435	Response	2	7191826	9531	2
437	Picture	ba129	7205118	0	1	18658	2	0	next
437	Response	1	7223666	18548	1
439	Picture	a030	7235937	0	2	9663	3	0	next
439	Response	2	7245426	9489	1
441	Picture	c129	7257761	0	1	17159	2	0	next
441	Response	1	7274865	17104	1
443	Picture	e009	7287581	0	1	13494	2	0	next
443	Response	2	7300946	13365	1
445	Picture	a113	7316235	0	1	14327	2	0	next
445	Response	2	7330545	14310	1
447	Picture	m020	7344722	0	1	23490	2	0	next
447	Response	2	7368144	23422	1
449	Picture	m010	7381373	0	1	15159	3	0	next
449	Response	2	7396464	15091	1
451	Picture	dc115	7408027	0	1	7664	2	0	next
451	Response	2	7415664	7637	1
453	Picture	f113	7429518	0	1	7330	2	0	next
453	Response	2	7436784	7266	1
455	Picture	m009	7449009	0	1	15160	2	0	next
455	Response	1	7464143	15134	2
457	Picture	dc129	7476997	0	1	8329	2	0	next
457	Response	2	7485263	8266	1
459	Picture	gf115	7496655	0	1	7663	2	0	next
459	Response	2	7504143	7488	1
461	Picture	dc030	7515646	0	1	8996	2	0	next
461	Response	2	7524463	8817	1
463	Picture	c014	7539136	0	1	6830	2	0	next
463	Response	2	7545903	6767	1
465	Picture	ba028	7558294	0	1	7830	2	0	next
465	Response	2	7566062	7768	2
467	Picture	a115	7578951	0	1	35484	2	0	next
467	Response	2	7614382	35431	1
469	Picture	f115	7625930	0	1	19658	2	0	next
469	Response	2	7645421	19491	1
471	Picture	dc113	7660248	0	1	9496	2	0	next
471	Response	2	7669581	9333	1
473	Picture	h009	7683238	0	1	11328	2	0	next
473	Response	2	7694541	11303	1
475	Picture	f129	7707061	0	1	23656	2	0	next
475	Response	1	7730540	23479	2
477	Picture	c028	7742378	0	1	9996	2	0	next
477	Response	2	7752300	9922	2
479	Picture	dc014	7764369	0	1	6996	2	0	next
479	Response	2	7771340	6971	1
481	Picture	gf028	7783860	0	1	23156	2	0	next
481	Response	1	7806860	23000	1
483	Picture	m019	7818678	0	1	9162	2	0	next
483	Response	2	7827660	8982	1
485	Picture	c115	7842667	0	1	56308	2	0	next
485	Response	1	7898859	56192	1
487	Picture	a129	7913302	0	1	39816	2	0	next
487	Response	1	7953098	39796	1
489	Picture	a014	7965945	0	1	14161	2	0	next
489	Response	1	7979978	14033	1
491	Picture	ba030	7994766	0	1	30153	2	0	next
491	Response	2	8024777	30011	1
493	Picture	c113	8038913	0	1	6997	2	0	next
493	Response	2	8045737	6824	2
495	Picture	ba014	8059737	0	1	11828	2	0	next
495	Response	2	8071497	11760	1
497	Picture	f028	8085225	0	2	24323	3	0	next
497	Response	2	8109416	24191	1
499	Picture	e019	8123375	0	1	12328	2	0	next
499	Response	2	8135656	12281	1
501	Picture	a028	8148197	0	2	11662	3	0	next
501	Response	2	8159816	11619	1
503	Picture	ba113	8173686	0	1	25156	2	0	next
503	Response	2	8198695	25009	2
505	Picture	gf113	8213335	0	1	16493	2	0	next
505	Response	2	8229735	16400	1
507	Picture	h010	8242655	0	1	6997	2	0	next
507	Response	2	8249575	6920	1
509	Picture	gf129	8262480	0	1	33152	2	0	next
509	Response	1	8295494	33014	2
511	Picture	f014	8309292	0	1	12162	2	0	next
511	Response	2	8321414	12122	1
513	Picture	gf014	8334948	0	1	7829	2	0	next
513	Response	2	8342694	7746	1
515	Picture	c030	8355772	0	1	6497	2	0	next
515	Response	2	8362214	6442	1
517	Picture	ba115	8375929	0	1	5331	2	0	next
517	Response	2	8381094	5165	1
519	Picture	h020	8393921	0	1	6497	2	0	next
519	Response	2	8400293	6372	2
521	Picture	e020	8415245	0	1	8330	2	0	next
521	Response	2	8423493	8248	1
523	Picture	f030	8437402	0	1	6330	2	0	next
523	Response	2	8443653	6251	1
525	Picture	gf030	8456060	0	1	10329	2	0	next
525	Response	2	8466213	10153	1
